# Supplementary material for: ESCPE-1 mediates retrograde endosomal sorting of the SARS-CoV-2 host factor Neuropilin-1
Source: Proc Natl Acad Sci U S A. 2022 Jun 13;119(25):e2201980119. doi: 10.1073/pnas.2201980119 (PMC9231623; doi:10.1073/pnas.2201980119)
Supplement: Supplementary File [file pnas.2201980119.sd01.xlsx]

## Sheet: Dataset S1
													Stats.PL													Log2. Abundances
													Medium/Light			Medium/Heavy			Heavy/Light				Number of Repeats Identified			Light					Medium					Heavy
													T.test	FDR	LogFC	T.test	FDR	LogFC	T.test	FDR	LogFC		Light	Medium	Heavy	F21	F20	F19	F18	F17	F21	F20	F19	F18	F17	F21	F20	F19	F18	F17
Accession	Description	Gene Name	Entrez Gene ID	Protein.FDR.Confidence	X..Peptides	X..PSMs	X..Unique.Peptides	Contaminant	Human	X..AAs	Coverage	MW..kDa.	t.test_Medium.Light	FDR_Medium.Light	LogFC_Medium.Light	t.test_Medium.Heavy	FDR_Medium.Heavy	LogFC_Medium.Heavy	t.test_Heavy.Light	FDR_Heavy.Light	LogFC_Heavy.Light	Medium Enrichment Checker	Values_for_Light	Values_for_Medium	Values_for_Heavy	Log2.Abundance..F21..Light..Sample..TGN46.HRP.MinusBP.PlusH2O2	Log2.Abundance..F20..Light..Sample..TGN46.HRP.MinusBP.PlusH2O2	Log2.Abundance..F19..Light..Sample..TGN46.HRP.MinusBP.PlusH2O2	Log2.Abundance..F18..Light..Sample..TGN46.HRP.MinusBP.PlusH2O2	Log2.Abundance..F17..Light..Sample..TGN46.HRP.MinusBP.PlusH2O2	Log2.Abundance..F21..Medium..Sample..TGN46.HRP.PlusBP.PlusH2O2	Log2.Abundance..F20..Medium..Sample..TGN46.HRP.PlusBP.PlusH2O2	Log2.Abundance..F19..Medium..Sample..TGN46.HRP.PlusBP.PlusH2O2	Log2.Abundance..F18..Medium..Sample..TGN46.HRP.PlusBP.PlusH2O2	Log2.Abundance..F17..Medium..Sample..TGN46.HRP.PlusBP.PlusH2O2	Log2.Abundance..F21..Heavy..Sample..HeLa.PlusBP.PlusH2O2	Log2.Abundance..F20..Heavy..Sample..HeLa.PlusBP.PlusH2O2	Log2.Abundance..F19..Heavy..Sample..HeLa.PlusBP.PlusH2O2	Log2.Abundance..F18..Heavy..Sample..HeLa.PlusBP.PlusH2O2	Log2.Abundance..F17..Heavy..Sample..HeLa.PlusBP.PlusH2O2	Abundance..F21..Light..Sample..TGN46.HRP.MinusBP.PlusH2O2	Abundance..F20..Light..Sample..TGN46.HRP.MinusBP.PlusH2O2	Abundance..F19..Light..Sample..TGN46.HRP.MinusBP.PlusH2O2	Abundance..F18..Light..Sample..TGN46.HRP.MinusBP.PlusH2O2	Abundance..F17..Light..Sample..TGN46.HRP.MinusBP.PlusH2O2	Abundance..F21..Medium..Sample..TGN46.HRP.PlusBP.PlusH2O2	Abundance..F20..Medium..Sample..TGN46.HRP.PlusBP.PlusH2O2	Abundance..F19..Medium..Sample..TGN46.HRP.PlusBP.PlusH2O2	Abundance..F18..Medium..Sample..TGN46.HRP.PlusBP.PlusH2O2
A0A024QYR8	Transmembrane 9 superfamily member OS=Homo sapiens OX=9606 GN=TM9SF2 PE=2 SV=1	TM9SF2	9375	High	14	527	4	FALSE	TRUE	663	23.8311	75.7	3.11052e-05	0.000917558	9.73908	0.0112943	0.0205419	10.2572	0.688468	0.976732	-0.444315	Medium Enriched	4	5	3	NA	20.4989	20.9136	22.1356	21.2535	29.9245	30.9239	30.4314	31.5045	30.8982	NA	19.0139	NA	20.8178	22.7234	NA	1.4818e+06	1.97524e+06	4.60772e+06	2.50003e+06	1.01899e+09	2.03711e+09	1.44797e+09	3.04643e+09
Q92896	Golgi apparatus protein 1 OS=Homo sapiens OX=9606 GN=GLG1 PE=1 SV=2	GLG1	2734	High	47	507	47	FALSE	TRUE	1179	44.8685	134.5	0.00150926	0.00690351	9.45215	0.000542457	0.00303753	9.25116	0.828087	0.990219	0.200994	Medium Enriched	4	5	4	17.7467	22.4198	18.8898	22.108	NA	29.4147	30.9049	28.6817	29.9717	29.1549	20.4319	22.1177	17.7387	21.6801	NA	219928	5.61109e+06	485744	4.52024e+06	NA	7.15656e+08	2.01045e+09	4.30571e+08	1.05288e+09
Q92544	Transmembrane 9 superfamily member 4 OS=Homo sapiens OX=9606 GN=TM9SF4 PE=1 SV=2	TM9SF4	9777	High	18	334	18	FALSE	TRUE	642	28.972	74.5	0.00950573	0.0224476	9.33399	0.00332267	0.00891049	8.86734	0.823306	0.990219	0.466657	Medium Enriched	4	5	4	15.6216	23.1137	21.1779	21.257	NA	29.599	30.1649	29.3296	29.4127	29.7439	20.488	19.2309	23.321	19.997	NA	50417.2	9.07638e+06	2.37231e+06	2.5061e+06	NA	8.13173e+08	1.20375e+09	6.74671e+08	7.14662e+08
A0A024RC48	Polypeptide N-acetylgalactosaminyltransferase OS=Homo sapiens OX=9606 GN=GALNT1 PE=3 SV=1	GALNT1	2589	High	21	380	16	FALSE	TRUE	559	44.0072	64.2	0.00376141	0.0121679	9.25581	8.39877e-06	0.000444333	8.45909	0.509838	0.952258	0.796717	Medium Enriched	4	5	4	NA	20.8144	17.8947	22.0567	20.6792	28.586	29.27	30.2379	29.0718	29.8885	NA	20.8194	21.4756	20.5675	21.7693	NA	1.84396e+06	243696	4.36228e+06	1.67899e+06	4.02939e+08	6.47357e+08	1.26619e+09	5.64268e+08
O75063	Glycosaminoglycan xylosylkinase OS=Homo sapiens OX=9606 GN=FAM20B PE=1 SV=1	FAM20B	9917	High	16	155	16	FALSE	TRUE	409	52.8117	46.4	0.000549238	0.00379101	9.22325	0.000387795	0.00257257	8.86622	0.49275	0.949841	0.357034	Medium Enriched	4	5	4	20.2989	21.3129	17.3608	19.0804	NA	28.5358	29.6837	28.0907	28.6358	27.5867	19.5299	22.2678	18.5965	19.087	NA	1.28996e+06	2.60511e+06	168316	554336	NA	3.89173e+08	8.6237e+08	2.85846e+08	4.1709e+08
P51648	Fatty aldehyde dehydrogenase OS=Homo sapiens OX=9606 GN=ALDH3A2 PE=1 SV=1	ALDH3A2	224	High	14	201	13	FALSE	TRUE	485	29.6907	54.8	0.00306455	0.010841	9.10072	0.00278134	0.00788636	10.3536	0.0267474	0.632147	-1.25284	Medium Enriched	4	5	4	17.8036	22.7075	17.8618	21.5744	NA	28.9397	29.8291	28.4666	29.1149	26.9268	15.9599	22.0026	17.1235	19.85	NA	228787	6.84917e+06	238194	3.12287e+06	NA	5.14911e+08	9.5376e+08	3.70932e+08	5.81362e+08
Q99715	Collagen alpha-1(XII) chain OS=Homo sapiens OX=9606 GN=COL12A1 PE=1 SV=2	COL12A1	1303	High	103	718	103	FALSE	TRUE	3063	38.0999	332.9	2.7131e-05	0.000917558	9.08852	0.00258248	0.00752215	8.61008	0.527486	0.954379	0.404806	Medium Enriched	5	5	4	24.1454	21.7022	19.6201	18.8503	21.8754	31.5922	31.3793	29.335	28.2334	31.0962	25.2168	20.5281	20.9902	NA	22.2273	1.85557e+07	3.41205e+06	805833	472625	3.84733e+06	3.23744e+09	2.79325e+09	6.77182e+08	3.15574e+08
A0A218KGR2	Amyloid beta A4 protein isoform a OS=Homo sapiens OX=9606 GN=APP PE=4 SV=1	APP	351	High	27	354	25	FALSE	TRUE	770	42.3377	86.9	0.00334897	0.0113367	9.04787							Medium Enriched	4	5	2	22.7884	21.2836	19.8472	17.1868	NA	29.5853	29.2139	29.7389	28.7594	27.0015	23.5406	22.7914	NA	NA	NA	7.24446e+06	2.55278e+06	943170	149191	NA	8.0552e+08	6.22657e+08	8.95985e+08	4.54414e+08
B7Z8E7	cDNA FLJ55400, highly similar to Protein OS-9 OS=Homo sapiens OX=9606 PE=2 SV=1	OS9		High	24	181	6	FALSE	TRUE	740	37.027	83.5	0.0025204	0.00951797	9.00523	0.00672278	0.0142959	9.13758	0.915755	0.997714	-0.132346	Medium Enriched	3	5	3	19.3302	NA	20.235	17.297	NA	27.5545	27.8559	29.2329	27.0904	26.9308	18.1257	NA	18.9613	19.3781	NA	659112	NA	1.23408e+06	161031	NA	1.97125e+08	2.42914e+08	6.30941e+08	1.42894e+08
A0A024R319	Laminin, beta 2 (Laminin S), isoform CRA_a OS=Homo sapiens OX=9606 GN=LAMB2 PE=4 SV=1	LAMB2	3913	High	47	374	46	FALSE	TRUE	1798	32.3137	195.9	0.000408667	0.00320839	8.94268	0.000250775	0.00195283	8.43808	0.443915	0.947001	0.504591	Medium Enriched	5	5	5	19.6626	21.6257	16.9717	20.7442	18.4932	29.0423	29.4436	28.1388	27.1883	28.3979	19.2784	20.417	18.7664	21.2641	20.2945	829915	3.2359e+06	128526	1.7564e+06	368986	5.52826e+08	7.30132e+08	2.95545e+08	1.52929e+08
Q5JRA6	Transport and Golgi organization protein 1 homolog OS=Homo sapiens OX=9606 GN=MIA3 PE=1 SV=1	MIA3	375056	High	88	695	40	FALSE	TRUE	1907	53.1201	213.6	0.000490411	0.00348443	8.89838	2.98322e-05	0.000760472	9.07663	0.793328	0.98628	-0.178248	Medium Enriched	5	5	5	20.9583	23.2981	19.895	23.1812	19.4354	30.8391	31.5793	28.7728	29.3231	30.7455	21.0548	21.7653	19.7228	21.8641	21.4697	2.03739e+06	1.0314e+07	974950	9.51133e+06	708988	1.92089e+09	3.20853e+09	4.58658e+08	6.71655e+08
P35556	Fibrillin-2 OS=Homo sapiens OX=9606 GN=FBN2 PE=1 SV=3	FBN2	2201	High	50	226	46	FALSE	TRUE	2912	23.2143	314.6	0.0231539	0.0411165	8.80487							Medium Enriched	3	5	2	19.93	18.0381	14.4829	NA	NA	26.4371	26.7197	25.7088	24.5725	25.7997	19.5226	21.3943	NA	NA	NA	998907	269158	22897.8	NA	NA	9.08598e+07	1.10515e+08	5.48433e+07	2.49493e+07
Q96S66	Chloride channel CLIC-like protein 1 OS=Homo sapiens OX=9606 GN=CLCC1 PE=1 SV=1	CLCC1	23155	High	24	358	24	FALSE	TRUE	551	48.2759	62	0.000386726	0.00313704	8.74433	0.00151439	0.00530832	9.33322	0.352657	0.935549	-0.588887	Medium Enriched	4	5	4	19.9342	NA	21.02	21.0408	19.3122	29.2103	28.8623	29.5218	28.5196	29.0329	17.8933	NA	21.5675	20.5545	18.9365	1.00185e+06	NA	2.12643e+06	2.15731e+06	650966	6.21126e+08	4.87996e+08	7.70812e+08	3.84812e+08
O75844	CAAX prenyl protease 1 homolog OS=Homo sapiens OX=9606 GN=ZMPSTE24 PE=1 SV=2	ZMPSTE24	10269	High	14	222	14	FALSE	TRUE	475	28.6316	54.8	0.00945283	0.022362	8.70265							Medium Enriched	3	5	0	18.7692	20.595	NA	21.0205	NA	28.6149	29.821	28.4802	28.0568	25.971	NA	NA	NA	NA	NA	446766	1.58383e+06	NA	2.12714e+06	NA	4.11083e+08	9.48434e+08	3.74438e+08	2.79208e+08
B2R858	cDNA, FLJ93750, Homo sapiens DEAD (Asp-Glu-Ala-Asp) box polypeptide 6 (DDX6), mRNA OS=Homo sapiens OX=9606 PE=2 SV=1		1656	High	4	11	4	FALSE	TRUE	472	10.3814	53.2	0.0535206	0.0783121	2.63252	0.137768	0.160339	0.822665	0.187029	0.819552	1.80986		3	4	3	22.4901	15.4555	NA	17.7218	NA	23.9488	19.0939	20.2726	20.5221	NA	22.8349	18.9524	NA	19.3097	NA	5.89096e+06	44933.4	NA	216166	NA	1.61926e+07	559564	1.26662e+06	1.50584e+06
Q15542	Transcription initiation factor TFIID subunit 5 OS=Homo sapiens OX=9606 GN=TAF5 PE=1 SV=3	TAF5	6877	High	10	23	10	FALSE	TRUE	800	15.625	86.8	0.394719	0.430997	0.76451	0.0725855	0.0901329	-1.03572	0.151515	0.791998	1.80023		3	3	3	23.0609	22.7231	NA	17.985	NA	23.5196	22.438	NA	20.105	NA	23.9693	23.8314	NA	21.369	NA	8.75018e+06	6.92375e+06	NA	259439	NA	1.20254e+07	5.68202e+06	NA	1.12775e+06
Q8WY22	BRI3-binding protein OS=Homo sapiens OX=9606 GN=BRI3BP PE=1 SV=1	BRI3BP	140707	High	5	146	5	FALSE	TRUE	251	19.9203	27.8	0.00179464	0.00773453	8.6988	0.000527089	0.0030018	8.05413	0.471307	0.94816	-0.379657	Medium Enriched	5	5	4	16.3894	19.3899	22.6995	22.9814	19.0889	29.1854	28.249	29.5066	28.9845	28.1175	NA	18.7928	22.0438	21.7726	20.0317	85839.8	686969	6.81108e+06	8.28104e+06	557622	6.10508e+08	3.18999e+08	7.62734e+08	5.31132e+08
Q96AQ6	Pre-B-cell leukemia transcription factor-interacting protein 1 OS=Homo sapiens OX=9606 GN=PBXIP1 PE=1 SV=1	PBXIP1	57326	High	24	270	24	FALSE	TRUE	731	39.6717	80.6	0.0220293	0.0396438	8.69801	0.000457218	0.00276296	8.62906	0.958817	0.997714	0.0689523	Medium Enriched	3	5	3	22.507	NA	19.1352	21.5936	NA	30.4802	29.4663	30.381	28.4687	26.538	22.1654	NA	21.4271	19.8502	NA	5.96059e+06	NA	575778	3.16472e+06	NA	1.49778e+09	7.41699e+08	1.39829e+09	3.71472e+08
A0A024R8E5	Collagen, type V, alpha 1, isoform CRA_a OS=Homo sapiens OX=9606 GN=COL5A1 PE=4 SV=1	COL5A1	1289	High	42	304	42	FALSE	TRUE	1838	34.1132	183.4	6.00773e-05	0.00117324	8.61725	0.000389112	0.00257257	7.76456	0.412657	0.941603	0.852689	Medium Enriched	5	5	5	22.4962	21.879	17.9195	18.3206	21.9604	30.1053	29.4802	27.9044	27.8207	30.3512	23.1569	20.277	19.0265	22.4233	21.9554	5.91588e+06	3856781	247925	327373	4.08063e+06	1.15505e+09	7.48918e+08	2.51217e+08	2.37069e+08
A0A024RB01	Integrin, alpha 5 (Fibronectin receptor, alpha polypeptide), isoform CRA_b OS=Homo sapiens OX=9606 GN=ITGA5 PE=3 SV=1	ITGA5	3678	High	18	207	18	FALSE	TRUE	1098	20.674	119.2	0.00664387	0.0176972	8.58586							Medium Enriched	4	5	1	22.8092	20.2002	18.6005	17.6194	NA	27.9935	29.4359	27.2129	28.9305	27.2479	NA	18.4847	NA	NA	NA	7.34918e+06	1.20467e+06	397464	201360	NA	2.67225e+08	7.26249e+08	1.55556e+08	5.11606e+08
A0A024R1H0	Uncharacterized protein OS=Homo sapiens OX=9606 GN=RP5-1119A7.4 PE=4 SV=1	RP5-1119A7		High	13	80	13	FALSE	TRUE	684	25	77.7	0.00863321	0.0210729	8.56166	0.0401326	0.0548028	6.86966	0.267745	0.893721	1.692	Medium Enriched	3	5	3	18.0106	15.4829	21.1002	NA	NA	26.9452	25.2068	28.1267	23.1521	25.2023	17.5053	18.579	23.5854	NA	NA	264079	45795.7	2.24802e+06	NA	NA	1.29216e+08	3.87269e+07	2.93074e+08	9.32101e+06
A8K878	Mesencephalic astrocyte-derived neurotrophic factor OS=Homo sapiens OX=9606 GN=MANF PE=1 SV=1	MANF	7873	High	15	231	15	FALSE	TRUE	185	51.8919	21.1	0.00297908	0.0106085	8.53252							Medium Enriched	3	5	1	20.7795	21.3129	NA	19.7958	NA	29.1598	29.1239	29.1813	29.2021	27.8388	20.6705	NA	NA	NA	NA	1.79994e+06	2605001	NA	910187	NA	5.99745e+08	5.85008e+08	6.08776e+08	6.17589e+08
A0A024RBS4	Scavenger receptor class B, member 1, isoform CRA_b OS=Homo sapiens OX=9606 GN=SCARB1 PE=3 SV=1	SCARB1	949	High	12	107	12	FALSE	TRUE	509	23.3792	56.9	0.0298711	0.0499013	8.48451	0.0105356	0.0195692	7.24881	0.628514	0.969811	1.2357	Medium Enriched	3	5	3	20.8015	16.2227	21.6129	NA	NA	27.7409	27.7072	28.6425	24.586	27.0399	20.4567	21.7747	20.1127	NA	NA	1.82754e+06	76476	3.20715e+06	NA	NA	224303118	2.19131e+08	4.19031e+08	2.51839e+07
Q59G24	Activated RNA polymerase II transcription cofactor 4 variant (Fragment) OS=Homo sapiens OX=9606 PE=2 SV=1			Medium	2	5	2	FALSE	TRUE	134	17.9104	15.1	0.741499	0.766625	0.458861	0.170663	0.19381	-0.906156	0.492183	0.949841	1.36502		3	3	3	21.1428	NA	20.7889	19.1622	NA	20.5992	NA	19.8367	22.0345	NA	20.9945	NA	20.3955	23.7989	NA	2.31527e+06	NA	1.81172e+06	586660	NA	1.58845e+06	NA	936355	4.29595e+06
Q93015	N-acetyltransferase 6 OS=Homo sapiens OX=9606 GN=NAT6 PE=2 SV=2	NAT6	24142	High	2	13	2	FALSE	TRUE	286	7.69231	31.4	0.123286	0.153749	1.04977	0.685204	0.70636	-0.299652	0.254217	0.886535	1.34942		3	3	3	21.5278	18.7677	19.6512	NA	NA	22.6138	20.504	19.9782	NA	NA	21.7097	21.7766	20.5087	NA	NA	3.0235e+06	446315	823402	NA	NA	6.41862e+06	1.48707e+06	1.03283e+06	NA
Q96PC5	Melanoma inhibitory activity protein 2 OS=Homo sapiens OX=9606 GN=MIA2 PE=1 SV=4	MIA2	4253	High	34	358	29	FALSE	TRUE	1412	24.221	159.7	0.0167989	0.0328407	8.46469	0.00240022	0.00716311	8.9488	0.670022	0.975549	-0.484113	Medium Enriched	4	5	4	17.0191	20.0123	22.9347	23.6676	NA	29.8053	29.6384	29.5547	28.494	28.7376	18.2214	20.8475	22.2888	20.3395	NA	132819	1.05758e+06	8.0172e+06	1.33243e+07	NA	9.38219e+08	8.35692e+08	7.88599e+08	3.78038e+08
O95243	Methyl-CpG-binding domain protein 4 OS=Homo sapiens OX=9606 GN=MBD4 PE=1 SV=1	MBD4	8930	High	6	11	6	FALSE	TRUE	580	13.1034	66	0.0516107	0.0760252	1.40934	0.916974	0.92424	0.0706801	0.26752	0.893721	1.33866		3	3	3	20.8355	19.435	NA	18.5531	NA	21.6528	21.4054	NA	19.9933	NA	21.1335	22.5227	NA	19.1833	NA	1.8711e+06	708768	NA	384627	NA	3.29728e+06	2.77758e+06	NA	1.04372e+06
P98160	Basement membrane-specific heparan sulfate proteoglycan core protein OS=Homo sapiens OX=9606 GN=HSPG2 PE=1 SV=4	HSPG2	3339	High	91	433	1	FALSE	TRUE	4391	28.3079	468.5	0.00209042	0.00856914	8.46172	0.006669	0.0142162	8.2321	0.747516	0.983364	0.229619	Medium Enriched	3	5	3	21.2537	20.6361	NA	NA	20.218	29.0266	29.7498	27.0028	25.2813	28.7165	21.8602	21.7044	NA	NA	19.232	2.50029e+06	1.62964e+06	NA	NA	1.2196e+06	5.46861e+08	9.02809e+08	1.34474e+08	4.07786e+07
Q86TW2	Uncharacterized aarF domain-containing protein kinase 1 OS=Homo sapiens OX=9606 GN=ADCK1 PE=2 SV=2	ADCK1	57143	High	2	6	2	FALSE	TRUE	530	4.90566	60.5	0.0511299	0.0754721	1.23539	0.981891	0.983732	-0.0181513	0.244092	0.8801	1.25355		3	3	3	21.215	21.4741	17.542	NA	NA	21.894	23.1332	18.9101	NA	NA	22.3129	24.1283	17.5505	NA	NA	2.43424e+06	2.91299e+06	190836	NA	NA	3.89726e+06	9.19987e+06	492598	NA
Q7Z7H5	Transmembrane emp24 domain-containing protein 4 OS=Homo sapiens OX=9606 GN=TMED4 PE=1 SV=1	TMED4	222068	High	12	276	9	FALSE	TRUE	227	49.3392	25.9	0.000264707	0.00251259	8.42585	8.03499e-05	0.00115384	8.91572	0.537862	0.958625	-0.489874	Medium Enriched	5	5	5	24.1853	22.2437	23.8715	21.5323	19.09	31.477	31.1681	30.766	29.7345	29.9064	22.4797	21.9426	21.3346	22.8707	19.8459	1.90764e+07	4.9662e+06	1.53471e+07	3.03288e+06	558043	2.98887e+09	2.41283e+09	1.826e+09	8.93243e+08
P54289	Voltage-dependent calcium channel subunit alpha-2/delta-1 OS=Homo sapiens OX=9606 GN=CACNA2D1 PE=1 SV=3	CACNA2D1	781	High	37	337	36	FALSE	TRUE	1103	41.6138	124.5	1.17745e-05	0.000658692	8.39854	2.15497e-05	0.000632518	7.94713	0.5064	0.952258	0.451406	Medium Enriched	5	5	5	21.0301	19.5183	21.0506	20.5374	19.0759	28.7767	28.7843	28.7261	28.9101	28.0079	20.1077	20.9029	19.9644	21.4349	21.0595	2.14139e+06	750924	2.17199e+06	1.52185e+06	552615	4.59889e+08	4.62307e+08	4.44024e+08	5.04435e+08
P43353	Aldehyde dehydrogenase family 3 member B1 OS=Homo sapiens OX=9606 GN=ALDH3B1 PE=1 SV=1	ALDH3B1	221	High	7	45	6	FALSE	TRUE	468	18.5897	51.8	0.103515	0.133368	2.01262	0.606305	0.6321	0.354929	0.389617	0.941603	1.22051		3	4	4	23.7465	20.5054	NA	17.9393	NA	24.3697	23.0219	NA	20.8374	18.3573	23.2235	21.3797	NA	21.2494	19.3139	1.40735e+07	1.48848e+06	NA	251344	NA	2.16779e+07	8.51716e+06	NA	1.8736e+06
A0A0S2Z4C6	Serine/threonine-protein phosphatase (Fragment) OS=Homo sapiens OX=9606 GN=PPP3CA PE=2 SV=1	PPP3CA	5530	High	4	25	3	FALSE	TRUE	521	9.40499	58.7	0.0601811	0.0859044	2.23044	0.119204	0.140633	1.02386	0.0499692	0.689974	1.20659		5	5	5	19.494	16.77	19.6521	20.4132	20.898	20.819	22.3473	21.7677	21.4541	21.9915	19.7009	19.5776	20.4826	21.3558	22.1433	738395	111754	823922	1.39629e+06	1.95398e+06	1.84986e+06	5.33591e+06	3.5704e+06	2.87286e+06
P35613	Basigin OS=Homo sapiens OX=9606 GN=BSG PE=1 SV=2	BSG	682	High	7	118	7	FALSE	TRUE	385	22.0779	42.2	2.93683e-06	0.000525313	8.24108	3.5038e-06	0.000340475	7.31624	0.0329814	0.668436	0.924842	Medium Enriched	5	5	5	19.5322	20.7851	20.0547	19.2995	18.461	27.8983	28.6211	27.7467	27.7027	27.3691	19.9401	21.4654	20.362	20.9979	19.9912	758185	1.80694e+06	1.08907e+06	645263	360828	2.5016e+08	412863723	2.25207e+08	2.18442e+08
O00461	Golgi integral membrane protein 4 OS=Homo sapiens OX=9606 GN=GOLIM4 PE=1 SV=1	GOLIM4	27333	High	38	591	2	FALSE	TRUE	696	56.1782	81.8	7.6798e-05	0.00132181	8.2296	0.000105827	0.00127683	9.74234	0.0151441	0.513928	-1.51274	Medium Enriched	5	5	5	23.3261	25.4016	20.3349	22.0177	21.9533	31.1566	32.3695	29.9076	29.6004	31.1475	21.3595	23.7979	17.805	20.9082	21.5993	1.05162e+07	4.43255e+07	1.32253e+06	4.24622e+06	4.06057e+06	2.39363e+09	5.54866e+09	1.00714e+09	8.13974e+08
Q12962	Transcription initiation factor TFIID subunit 10 OS=Homo sapiens OX=9606 GN=TAF10 PE=1 SV=1	TAF10	6881	High	2	13	2	FALSE	TRUE	218	15.5963	21.7	0.054806	0.0797584	1.49606	0.472537	0.501051	0.335113	0.0279671	0.633106	1.16094		3	3	3	NA	23.0729	NA	19.4274	19.4538	NA	23.9093	NA	20.9807	21.5523	NA	23.9989	NA	20.9826	20.4555	NA	8.82347e+06	NA	705068	718098	NA	1.57554e+07	NA	2.06928e+06
Q92520	Protein FAM3C OS=Homo sapiens OX=9606 GN=FAM3C PE=1 SV=1	FAM3C	10447	High	11	179	11	FALSE	TRUE	227	51.1013	24.7	0.0101996	0.0234975	8.22909	0.00078806	0.00363131	8.40621	0.828057	0.990219	-0.177123	Medium Enriched	3	5	3	NA	17.3413	21.2136	19.5901	NA	26.6544	27.2347	28.4467	27.151	28.6103	NA	18.4989	19.9124	19.2024	NA	NA	166057	2.43187e+06	789233	NA	1.05625e+08	1.57927e+08	3.65846e+08	1.49024e+08
P05556	Integrin beta-1 OS=Homo sapiens OX=9606 GN=ITGB1 PE=1 SV=2	ITGB1	3688	High	34	980	34	FALSE	TRUE	798	41.9799	88.4	0.00661908	0.0176921	8.21849	0.000112296	0.00130409	9.53978	0.370518	0.939662	-1.32129	Medium Enriched	5	5	5	26.4661	26.6975	27.0129	26.1587	16.7969	33.4398	33.011	33.5449	32.8785	31.3502	22.7231	25.6043	24.0597	23.7109	20.4275	9.2701e+07	1.08827e+08	1.35426e+08	7.49115e+07	113857	1.16518e+10	8.6556e+09	1.25317e+10	7.89634e+09
Q86WB0	Nuclear-interacting partner of ALK OS=Homo sapiens OX=9606 GN=ZC3HC1 PE=1 SV=1	ZC3HC1	51530	High	6	19	6	FALSE	TRUE	502	19.9203	55.2	0.288344	0.32407	0.860796	0.839601	0.85269	-0.277872	0.517507	0.952751	1.13867		4	4	4	22.5945	18.153	NA	21.4462	22.0032	22.9483	20.9432	NA	21.1628	22.5857	20.7198	23.0074	NA	23.959	21.0653	6.33309e+06	291465	NA	2.8572e+06	4.20369e+06	8.09323e+06	2.01621e+06	NA	2.34763e+06
Q14106	Protein Tob2 OS=Homo sapiens OX=9606 GN=TOB2 PE=1 SV=2	TOB2	10766	High	3	9	3	FALSE	TRUE	344	14.5349	36.6	0.92323	0.930508	-0.0741053	0.61158	0.636358	-1.19892	0.55185	0.958625	1.12481		3	3	3	19.7186	21.0573	17.5577	NA	NA	19.574	22.1956	16.3417	NA	NA	18.1675	22.0432	21.4973	NA	NA	862751	2.18208e+06	192926	NA	NA	780462	4.80328e+06	83048.9	NA
B4E0X1	Beta-2-microglobulin OS=Homo sapiens OX=9606 PE=2 SV=1			High	5	168	5	TRUE	TRUE	122	41.8033	13.9	0.000917446	0.0050582	8.18662	0.0365727	0.0506931	7.68035	0.778427	0.985943	0.506266	Medium Enriched	3	5	3	20.688	20.3836	NA	19.6113	NA	28.403	28.6723	30.0907	28.1674	29.7564	19.2673	24.0124	NA	18.9221	NA	1.68936e+06	1.36796e+06	NA	800913	NA	3.54943e+08	4.27789e+08	1.14343e+09	3.0147e+08
O00468	Agrin OS=Homo sapiens OX=9606 GN=AGRN PE=1 SV=6	AGRN	375790	High	56	354	56	FALSE	TRUE	2068	37.234	217.2	0.000493538	0.00349644	8.11786	0.00403267	0.0102323	7.39978	0.311415	0.919994	0.718071	Medium Enriched	3	5	3	20.8657	22.4308	NA	19.7412	NA	29.2309	30.1975	27.0734	27.9629	28.4105	21.2751	22.4165	NA	21.5003	NA	1.91079e+06	5.65384e+06	NA	876378	NA	6.30071e+08	1.23125e+09	1.41219e+08	2.61616e+08
A8K309	cDNA FLJ76654, highly similar to Homo sapiens CD44 antigen (homing function and Indian blood group system) (CD44), transcript variant 4, mRNA OS=Homo sapiens OX=9606 PE=2 SV=1	CD44	960	High	12	304	12	FALSE	TRUE	361	44.5983	39.4	1.13679e-06	0.000381535	8.09761	3.44971e-05	0.000785602	8.68907	0.261784	0.888068	-0.591462	Medium Enriched	5	5	5	21.8024	21.4925	22.2021	21.5432	18.8947	29.8689	29.6945	29.6978	30.0751	27.0866	20.4022	19.8437	21.7374	22.4559	18.5384	3.65734e+06	2.95045e+06	4.82507e+06	3.05598e+06	487372	9.8049e+08	8.68829e+08	8.70832e+08	1.13113e+09
A0A087X295	WD repeat-containing protein 6 OS=Homo sapiens OX=9606 GN=WDR6 PE=1 SV=1	WDR6	11180	High	2	6	2	FALSE	TRUE	1151	3.82276	124.9	0.050008	0.0740604	2.86161	0.0122197	0.0217448	1.7612	0.152251	0.791998	1.1004		3	3	3	18.2942	17.4662	NA	18.4186	NA	20.4221	21.6557	NA	20.686	NA	18.9808	19.5368	NA	18.9626	NA	321434	181077	NA	350382	NA	1.40499e+06	3.30378e+06	NA	1.68694e+06
Q86Z02	Homeodomain-interacting protein kinase 1 OS=Homo sapiens OX=9606 GN=HIPK1 PE=1 SV=1	HIPK1	204851	High	5	22	4	FALSE	TRUE	1210	7.02479	130.8	0.0866728	0.115289	0.93104	0.423574	0.451636	-0.152929	0.0244082	0.623051	1.08397		3	3	3	NA	22.7464	NA	16.9151	20.8827	NA	23.1427	NA	18.3234	21.8712	NA	23.4853	NA	18.1729	22.1379	NA	7.03629e+06	NA	123581	1.93337e+06	NA	9.26076e+06	NA	328008
A0A024R0Q4	Phospholipase D family, member 3, isoform CRA_b OS=Homo sapiens OX=9606 GN=PLD3 PE=4 SV=1	PLD3	23646	High	9	85	9	FALSE	TRUE	490	25.5102	54.7	0.000250801	0.00246641	8.05161	6.81241e-05	0.00107668	6.61746	0.22518	0.860386	1.17431	Medium Enriched	5	5	4	17.204	20.6158	18.2507	20.8408	18.0469	26.8469	27.5449	27.3417	27.0076	26.4752	19.9626	21.4744	NA	20.0167	19.9511	150979	1.60689e+06	311895	1.87804e+06	270809	1.20708e+08	195818535	1.70084e+08	1.34926e+08
Q9P291	Armadillo repeat-containing X-linked protein 1 OS=Homo sapiens OX=9606 GN=ARMCX1 PE=1 SV=1	ARMCX1	51309	High	4	7	4	FALSE	TRUE	453	10.3753	49.2	0.0630199	0.0892449	1.39042	0.204941	0.229613	0.337948	0.189999	0.819767	1.05247		3	3	3	19.5845	NA	16.8127	NA	21.5229	20.8154	NA	18.9027	NA	22.3733	20.5461	NA	18.8406	NA	21.691	786201	NA	115117	NA	3.0133e+06	1.84532e+06	NA	490093	NA
Q02388	Collagen alpha-1(VII) chain OS=Homo sapiens OX=9606 GN=COL7A1 PE=1 SV=2	COL7A1	1294	High	63	424	63	FALSE	TRUE	2944	27.6495	295	0.000336864	0.00289898	8.05134	0.000171125	0.00160942	8.26816	0.429781	0.941603	-0.216822	Medium Enriched	4	5	4	21.9987	24.1056	18.655	NA	22.8326	30.1896	31.4538	27.8728	27.2653	30.281	21.5812	23.3134	18.891	NA	22.939	4.1904e+06	1.80512e+07	412763	NA	7.46986e+06	1.22454e+09	2.94127e+09	2.4578e+08	1.6131e+08
B2R7D2	cDNA, FLJ93389, highly similar to Homo sapiens multiple inositol polyphosphate histidine phosphatase, 1 (MINPP1), mRNA OS=Homo sapiens OX=9606 PE=2 SV=1	MINPP1	9562	High	14	172	14	FALSE	TRUE	487	36.345	55.1	0.0168056	0.0328407	8.0509	0.0332876	0.0471928	8.55629	0.608551	0.964766	-0.505384	Medium Enriched	3	5	3	18.9115	22.8035	17.1588	NA	NA	27.9297	28.7428	26.354	27.6891	26.5789	16.7277	23.0723	17.5576	NA	NA	493095	7.3205e+06	146320	NA	NA	255667582	4.49195e+08	8.57741e+07	2.16398e+08
A0A024R3A2	DCN1-like protein OS=Homo sapiens OX=9606 GN=DCUN1D5 PE=4 SV=1	DCUN1D5	84259	High	2	5	2	FALSE	TRUE	237	7.173	27.5	0.0607773	0.0864907	2.75512	0.00161901	0.00550739	1.7499	0.281154	0.904679	1.00523		3	3	3	19.4576	19.2123	NA	19.7545	NA	21.9747	23.3025	NA	21.4126	NA	20.3619	21.4554	NA	19.6229	NA	720000	607396	NA	884528	NA	4.12151e+06	1.03452e+07	NA	2.79155e+06
Q09328	Alpha-1,6-mannosylglycoprotein 6-beta-N-acetylglucosaminyltransferase A OS=Homo sapiens OX=9606 GN=MGAT5 PE=2 SV=1	MGAT5	4249	High	18	158	16	FALSE	TRUE	741	27.1255	84.5	0.00361688	0.0118142	8.02382	0.000510042	0.00296802	8.88524	0.0275038	0.633106	-1.18703	Medium Enriched	3	5	4	NA	18.2024	20.4835	20.2998	NA	26.3067	27.1836	27.906	27.9675	25.8918	18.3983	16.7351	19.1869	19.5025	NA	NA	301627	1.46601e+06	1.29074e+06	NA	8.30039e+07	1.52428e+08	2.51509e+08	2.62457e+08
O00268	Transcription initiation factor TFIID subunit 4 OS=Homo sapiens OX=9606 GN=TAF4 PE=1 SV=2	TAF4	6874	High	23	132	23	FALSE	TRUE	1085	30.2304	110	0.290297	0.325856	0.239099	0.0209152	0.0323851	-0.74085	0.00485654	0.414686	0.979949		5	5	5	25.9427	27.344	23.9231	23.8156	25.8258	26.0764	27.8579	23.4679	24.1371	26.5073	26.5293	28.4379	24.6346	25.3961	26.7531	6.44979e+07	1.70355e+08	1.59061e+07	1.47643e+07	5.94759e+07	7.07608e+07	243259700	1.1602e+07	1.84501e+07
V9HW88	Calreticulin, isoform CRA_b OS=Homo sapiens OX=9606 GN=HEL-S-99n PE=2 SV=1	HEL-S-99n	811	High	30	851	30	FALSE	TRUE	417	66.1871	48.1	0.000203438	0.00216758	8.00781	0.000568562	0.00311194	9.58417	0.0489668	0.689974	-1.57635	Medium Enriched	5	5	5	22.2606	23.8471	23.792	26.5521	23.4372	31.6998	32.3029	32.6449	32.5119	30.7686	18.7693	22.7619	22.6307	24.541	23.3043	5024747	1.50898e+07	1.45248e+07	9.83936e+07	1.13579e+07	3.48817e+09	5.29823e+09	6.71573e+09	6.1243e+09
B4E0Z6	cDNA FLJ59809, highly similar to Bone marrow stromal antigen 2 OS=Homo sapiens OX=9606 PE=2 SV=1	BST2	684	High	5	133	5	FALSE	TRUE	216	19.9074	23.5	6.40339e-05	0.00119296	7.9838	0.00454206	0.0110132	7.63705	0.526836	0.954379	0.346754	Medium Enriched	3	5	3	NA	NA	20.6081	20.3602	19.6143	28.6551	28.0828	28.566	28.2486	27.7195	NA	NA	21.4563	21.117	19.0496	NA	NA	1.5983e+06	1.34593e+06	802603	4.22709e+08	2.84293e+08	3.97386e+08	3.18912e+08
Q86SF2	N-acetylgalactosaminyltransferase 7 OS=Homo sapiens OX=9606 GN=GALNT7 PE=1 SV=1	GALNT7	51809	High	30	600	19	FALSE	TRUE	657	47.1842	75.3	0.000399881	0.00314905	7.94443	5.10875e-05	0.000931305	8.40492	0.185914	0.819552	-0.460498	Medium Enriched	5	5	5	23.9046	22.1691	23.7655	24.1214	20.7311	30.9374	30.4566	31.1953	30.5107	31.3139	22.9589	22.0615	22.9257	23.1983	21.2448	1.57039e+07	4.71592e+06	1.42602e+07	1.82503e+07	1.74057e+06	2.0563e+09	1.47345e+09	2.45881e+09	1.52985e+09
P07686	Beta-hexosaminidase subunit beta OS=Homo sapiens OX=9606 GN=HEXB PE=1 SV=3	HEXB	3074	High	23	178	21	FALSE	TRUE	556	34.8921	63.1	0.000142669	0.00172629	7.93446	0.00136378	0.0049968	8.36169	0.639068	0.969996	-0.427234	Medium Enriched	5	5	5	21.2438	19.0871	22.7732	17.5382	19.6681	28.3514	27.2098	29.6371	27.5346	27.2498	21.0481	15.6045	24.3212	18.0701	19.1302	2.48318e+06	556912	7.16816e+06	190336	833104	3.4246e+08	1.55225e+08	8.34942e+08	1.94415e+08
A0A024R5S7	Cell cycle progression 1, isoform CRA_a OS=Homo sapiens OX=9606 GN=CCPG1 PE=4 SV=1	CCPG1	9236	High	27	258	27	FALSE	TRUE	757	32.6288	87.3	0.0039144	0.0124234	7.91276	0.00187164	0.00606692	7.54423	0.690391	0.976732	0.36853	Medium Enriched	4	5	4	21.9619	NA	23.5697	21.9113	17.7412	28.8369	28.542	30.0775	29.4051	28.5155	20.3003	NA	23.2137	23.5596	19.5844	4.08494e+06	NA	1.24501e+07	3.94406e+06	219092	4.79471e+08	3.90843e+08	1.133e+09	7.10917e+08
D3TTZ3	Tumor necrosis factor alpha-induced protein 3 OS=Homo sapiens OX=9606 GN=TNFAIP3 PE=2 SV=1	TNFAIP3	7128	High	4	22	4	FALSE	TRUE	790	5.94937	89.6	0.363641	0.400154	0.572061	0.799738	0.814994	-0.546448	0.456952	0.947926	0.941844		5	4	5	21.6611	20.1094	22.3242	20.1732	22.1575	NA	21.8902	21.498	20.8927	22.7716	21.8963	19.1069	27.7581	20.0126	22.3607	3.31614e+06	1.13116e+06	5.25104e+06	1.18235e+06	4.67805e+06	NA	3.88695e+06	2.96167e+06	1.94682e+06
B7Z9X8	cDNA, FLJ78992 OS=Homo sapiens OX=9606 PE=2 SV=1		54955	High	3	11	3	FALSE	TRUE	266	10.5263	30.4	0.13889	0.169706	0.942035	0.940861	0.946531	0.0157476	0.0987334	0.760376	0.926287		3	3	3	21.4014	23.5981	19.2211	NA	NA	21.856	24.2493	20.9415	NA	NA	21.7507	24.5945	20.6543	NA	NA	2.76985e+06	1.26984e+07	611122	NA	NA	3.79577e+06	1.99415e+07	2.0138e+06	NA
Q9ULJ7	Ankyrin repeat domain-containing protein 50 OS=Homo sapiens OX=9606 GN=ANKRD50 PE=1 SV=4	ANKRD50	57182	High	9	25	9	FALSE	TRUE	1429	8.11756	155.8	0.0672183	0.0939516	1.49224	0.0788533	0.096791	0.566126	0.101325	0.760376	0.926112		4	4	4	21.8251	19.1787	19.4768	22.1961	NA	22.329	22.1543	20.52	23.6422	NA	22.3996	21.2761	19.835	22.8704	NA	3.71537e+06	593411	729612	4.80493e+06	NA	5.26864e+06	4.66776e+06	1.50366e+06	1.30922e+07
B4DJQ5	cDNA FLJ59211, highly similar to Glucosidase 2 subunit beta OS=Homo sapiens OX=9606 PE=2 SV=1	PRKCSH	5589	High	36	901	36	FALSE	TRUE	535	59.0654	60.1	0.0103573	0.0236877	7.89771	9.45047e-05	0.00121271	10.2838	0.0344547	0.676466	-2.35834	Medium Enriched	4	5	5	NA	24.9044	27.6768	26.4946	20.5056	32.3674	32.1867	34.2886	32.2887	32.4081	21.9724	22.9995	24.1376	23.2689	19.7418	NA	3.14025e+07	2.14555e+08	9.45496e+07	1.48863e+06	5.54052e+09	4.8882e+09	2.09847e+10	5.24655e+09
O60476	Mannosyl-oligosaccharide 1,2-alpha-mannosidase IB OS=Homo sapiens OX=9606 GN=MAN1A2 PE=1 SV=1	MAN1A2	10905	High	18	135	18	FALSE	TRUE	641	30.5772	73	0.024567	0.0432257	7.83355	0.00849851	0.0167401	7.76951	0.95951	0.997714	0.0640356	Medium Enriched	3	5	3	17.7221	NA	18.4579	21.5247	NA	27.1707	26.7408	27.1388	26.8959	27.2589	17.9942	NA	20.3449	19.5578	NA	216215	NA	360064	3.01704e+06	NA	1.5108e+08	1.12147e+08	1.47768e+08	1.2487e+08
O60568	Procollagen-lysine,2-oxoglutarate 5-dioxygenase 3 OS=Homo sapiens OX=9606 GN=PLOD3 PE=1 SV=1	PLOD3	8985	High	28	491	28	FALSE	TRUE	738	39.8374	84.7	0.000944055	0.00516026	7.8309	5.47306e-06	0.000361337	6.9626	0.290567	0.912234	0.868295	Medium Enriched	5	5	5	22.856	18.7736	24.3901	22.5047	23.3413	29.9133	30.1456	31.1443	29.0858	30.7311	23.4092	22.4476	24.5395	22.2356	23.5751	7.59169e+06	448137	2.19855e+07	5.95092e+06	1.06274e+07	1.01115e+09	1.18773e+09	2.37338e+09	5.6977e+08
A8K7Q1	cDNA FLJ77770, highly similar to Homo sapiens nucleobindin 1 (NUCB1), mRNA OS=Homo sapiens OX=9606 PE=2 SV=1	NUCB1	4924	High	26	548	25	FALSE	TRUE	461	57.9176	53.9	1.37557e-05	0.000683966	7.8045	3.4464e-05	0.000785602	8.63762	0.101541	0.760376	-0.833119	Medium Enriched	5	5	5	21.9066	21.9957	23.1699	23.0644	21.2743	29.7298	29.9505	30.5488	30.0981	30.1062	21.8351	19.8889	21.8545	22.4417	21.2252	3.93139e+06	4181772	9.43699e+06	8.77148e+06	2.53636e+06	8.90363e+08	1.03755e+09	1.57069e+09	1.14926e+09
Q14696	LRP chaperone MESD OS=Homo sapiens OX=9606 GN=MESD PE=1 SV=2	MESD	23184	High	14	395	14	FALSE	TRUE	234	47.8632	26.1	0.000195736	0.00214511	7.80256	7.67948e-06	0.000436423	8.28328	0.242075	0.8801	-0.480718	Medium Enriched	5	5	5	20.5441	23.3193	23.9958	23.5282	20.5936	29.8763	30.9674	30.5053	30.0547	29.5902	20.7021	23.0858	22.6009	22.3028	20.8858	1.52898e+06	1.04669e+07	1.67282e+07	1.20972e+07	1582309	9.85484e+08	2.09943e+09	1.5241e+09	1.11524e+09
A0A0R4J2G3	Arylacetamide deacetylase-like 1 OS=Homo sapiens OX=9606 GN=NCEH1 PE=1 SV=1	NCEH1	57552	High	13	168	13	FALSE	TRUE	440	37.5	49	0.00127262	0.00618869	7.7674	0.00151901	0.00531086	7.5597	0.642017	0.971944	0.207692	Medium Enriched	4	5	4	22.8708	21.6592	16.8125	19.6128	NA	28.8496	29.2764	25.5161	28.3827	24.9062	22.8603	21.7448	16.2336	20.9472	NA	7.66978e+06	3.31183e+06	115099	801744	NA	4.83717e+08	6.50262e+08	4.79863e+07	3.49974e+08
O14672	Disintegrin and metalloproteinase domain-containing protein 10 OS=Homo sapiens OX=9606 GN=ADAM10 PE=1 SV=1	ADAM10	102	High	28	424	28	FALSE	TRUE	748	50.5348	84.1	5.02353e-06	0.000525313	7.76035	0.000743927	0.00351686	8.72797	0.404963	0.941603	-0.967615	Medium Enriched	5	5	5	21.9328	22.6545	23.4451	20.8422	20.6898	30.0025	29.7126	30.8244	29.1791	28.6476	22.6784	21.7296	18.5557	20.257	21.5057	4.00354e+06	6.60235e+06	1.14206e+07	1.87992e+06	1.69137e+06	1.07564e+09	8.79818e+08	1.90142e+09	6.0785e+08
Q8IVL5	Prolyl 3-hydroxylase 2 OS=Homo sapiens OX=9606 GN=P3H2 PE=1 SV=1	P3H2	55214	High	27	249	26	FALSE	TRUE	708	44.9153	80.9	0.0211575	0.0385762	7.75888	0.000701148	0.00346808	9.20057	0.276267	0.901519	-1.10049	Medium Enriched	3	5	4	18.2306	NA	21.4221	20.7611	NA	28.1789	27.8035	28.6785	26.8331	27.4084	18.4982	17.5793	19.1397	19.4744	NA	307589	NA	2.80994e+06	1.77708e+06	NA	3.03882e+08	2.34247e+08	4.29617e+08	1.19551e+08
P51784	Ubiquitin carboxyl-terminal hydrolase 11 OS=Homo sapiens OX=9606 GN=USP11 PE=1 SV=3	USP11	8237	High	6	22	4	FALSE	TRUE	963	7.37279	109.7	0.123482	0.153852	2.49294	0.139883	0.162447	1.62337	0.183604	0.818319	0.869563		3	3	3	19.9399	16.5875	17.6966	NA	NA	21.5575	21.0137	19.1316	NA	NA	20.0214	18.17	18.6413	NA	NA	1.0058e+06	98477.7	212426	NA	NA	3.08639e+06	2.11723e+06	574359	NA
Q14126	Desmoglein-2 OS=Homo sapiens OX=9606 GN=DSG2 PE=1 SV=2	DSG2	1829	High	27	185	27	FALSE	TRUE	1118	33.4526	122.2	0.00888247	0.0215313	7.75699	0.00176565	0.00582227	5.9197	0.253711	0.886535	1.83729	Medium Enriched	4	5	4	19.7239	16.727	20.3789	NA	21.0886	27.7548	27.9389	26.7667	26.8565	26.4859	23.4324	21.1706	20.1984	NA	20.4661	865964	108473	1.3635e+06	NA	2.22992e+06	2.26476e+08	2.57303e+08	1.14181e+08	1.21506e+08
O95835	Serine/threonine-protein kinase LATS1 OS=Homo sapiens OX=9606 GN=LATS1 PE=1 SV=1	LATS1	9113	High	7	31	6	FALSE	TRUE	1130	8.58407	126.8	0.132676	0.163411	1.49308	0.175769	0.199016	0.63881	0.190154	0.819767	0.854267		4	5	4	NA	18.4165	21.8394	21.1333	23.9502	20.2544	21.6362	22.5111	23.2452	23.9192	NA	20.208	21.586	22.7644	24.1981	NA	349888	3.75253e+06	2.30021e+06	1.62075e+07	1.25076e+06	3.25949e+06	5.9776e+06	9.94255e+06
V9HWD3	Epididymis luminal protein 117 OS=Homo sapiens OX=9606 GN=HEL117 PE=2 SV=1	HEL117	27248	High	22	148	22	FALSE	TRUE	483	60.0414	54.8	0.00222375	0.00887079	7.725	0.0153182	0.0257327	9.18534	0.272458	0.896388	-1.46034	Medium Enriched	3	5	3	NA	21.8094	19.5421	20.4694	NA	27.3925	29.8897	27.6415	27.4647	25.5941	NA	18.427	19.3145	19.6983	NA	NA	3.67528e+06	763390	1.45182e+06	NA	1.76186e+08	9.94711e+08	2.09372e+08	1.85229e+08
Q16706	Alpha-mannosidase 2 OS=Homo sapiens OX=9606 GN=MAN2A1 PE=1 SV=2	MAN2A1	4124	High	43	559	42	FALSE	TRUE	1144	43.4441	131.1	0.00010934	0.00152574	7.72347	3.05917e-06	0.000340475	7.71508	0.990169	0.999261	0.00839527	Medium Enriched	5	5	5	20.2475	22.8203	22.9371	23.4028	22.6773	29.7956	30.8436	29.6943	30.2801	30.0887	22.711	22.541	22.0452	22.2878	22.542	1.2448e+06	7.40638e+06	8.03085e+06	1.10902e+07	6.70717e+06	9.31917e+08	1.92686e+09	8.687e+08	1.30383e+09
O96005	Cleft lip and palate transmembrane protein 1 OS=Homo sapiens OX=9606 GN=CLPTM1 PE=1 SV=1	CLPTM1	1209	High	20	448	20	FALSE	TRUE	669	39.0135	76	2.01062e-05	0.000893724	7.72126	0.000817683	0.00370665	10.3868	0.0294631	0.644537	-2.90643	Medium Enriched	5	5	4	23.893	22.9897	21.8891	20.697	20.8145	30.7363	30.8457	29.0234	28.785	29.4992	22.1472	20.8403	16.8349	18.0206	NA	1.55778e+07	8.32878e+06	3.88401e+06	1.69983e+06	1.84415e+06	1.7888e+09	1.92961e+09	5.45638e+08	4.62539e+08
P50213	Isocitrate dehydrogenase [NAD] subunit alpha, mitochondrial OS=Homo sapiens OX=9606 GN=IDH3A PE=1 SV=1	IDH3A	3419	High	7	28	7	FALSE	TRUE	366	20.2186	39.6	0.0763789	0.103784	0.491204	0.731054	0.75044	-0.349481	0.357634	0.936357	0.840685		5	5	5	23.892	24.1603	22.1862	21.2796	22.5949	23.758	25.126	22.3692	22.1399	23.1758	27.8377	24.6786	21.9974	21.8608	21.9419	1.55669e+07	1.87485e+07	4.77206e+06	2.54564e+06	6.33478e+06	1.41863e+07	3.6618e+07	5.41762e+06	4621291
Q6UXH1	Cysteine-rich with EGF-like domain protein 2 OS=Homo sapiens OX=9606 GN=CRELD2 PE=1 SV=1	CRELD2	79174	High	10	154	9	FALSE	TRUE	353	32.5779	38.2	0.000280533	0.00261743	7.70908	0.000273844	0.00206621	7.62484	0.546372	0.958625	-0.21588	Medium Enriched	4	5	3	21.198	NA	19.0119	20.4951	20.5803	29.0284	27.9474	27.6214	27.2098	28.2621	21.4889	NA	NA	19.748	20.3888	2.40568e+06	NA	528644	1.47785e+06	1.5678e+06	5.47534e+08	2.58831e+08	2.06476e+08	1.55228e+08
Q15904	V-type proton ATPase subunit S1 OS=Homo sapiens OX=9606 GN=ATP6AP1 PE=1 SV=2	ATP6AP1	537	High	11	150	11	FALSE	TRUE	470	24.4681	52	0.00451285	0.0137226	7.69663	0.00244822	0.00724163	8.3106	0.280383	0.903987	-0.61397	Medium Enriched	3	5	3	NA	19.6895	21.8567	NA	20.0372	27.8033	28.2136	28.5974	26.6394	27.8623	NA	19.1066	20.5021	NA	20.1328	NA	845553	3.7976e+06	NA	1.07597e+06	2.34217e+08	3.11276e+08	4.06136e+08	1.04534e+08
B3KM34	cDNA FLJ10132 fis, clone HEMBA1003046, highly similar to Mitochondrial-processing peptidase subunit beta, mitochondrial OS=Homo sapiens OX=9606 PE=2 SV=1		9512	High	15	134	14	FALSE	TRUE	489	33.9468	54.4	0.0706476	0.0975264	1.28207	0.33238	0.358123	0.458441	0.022436	0.612247	0.823625		5	5	5	27.2938	27.78	23.3488	25.2797	25.5642	28.7869	29.3885	23.0309	28.1449	26.3256	27.5629	28.9118	24.0149	26.8194	26.0755	1.64527e+08	2.30473e+08	1.06826e+07	4.07318e+07	4.96136e+07	4.63148e+08	7.02759e+08	8.57015e+06	2.96805e+08
G3XAI2	Laminin subunit beta-1 OS=Homo sapiens OX=9606 GN=LAMB1 PE=1 SV=1	LAMB1	3912	High	64	779	63	FALSE	TRUE	1810	40.7182	200.3	0.000985233	0.0052907	7.60342	0.000356403	0.00244196	7.28313	0.430281	0.941603	0.320287	Medium Enriched	5	5	5	22.5265	24.3289	25.3833	24.3471	19.9565	31.007	31.7766	30.1297	31.5625	30.0835	22.5713	25.004	25.0992	23.9384	21.5308	6.04158e+06	2.10729e+07	4.37646e+07	2.13408e+07	1.01743e+06	2157926656	3.67888e+09	1.17472e+09	3.1715e+09
B3KN15	cDNA FLJ13198 fis, clone NT2RP3004454, highly similar to Heparan sulfate 2-O-sulfotransferase 1 OS=Homo sapiens OX=9606 PE=2 SV=1	HS2ST1	9653	High	13	261	13	FALSE	TRUE	356	40.1685	41.8	1.8733e-05	0.000852509	7.5891	0.000456866	0.00276296	6.85291	0.0205449	0.612247	0.587936	Medium Enriched	5	5	4	20.1694	23.6113	20.2885	20.1479	21.2433	28.3515	30.0075	28.3708	27.8996	28.7764	NA	24.3018	20.813	21.0244	21.5034	1.17922e+06	1.28148e+07	1.28068e+06	1.16181e+06	2.48234e+06	3.42502e+08	1.07937e+09	3.47097e+08	2.50397e+08
Q8IVL6	Prolyl 3-hydroxylase 3 OS=Homo sapiens OX=9606 GN=P3H3 PE=1 SV=1	P3H3	10536	High	28	311	10	FALSE	TRUE	736	50.9511	81.8	0.00676564	0.0178797	7.58384	0.000731425	0.00350498	6.20263	0.756376	0.983364	-0.0559817	Medium Enriched	5	5	4	25.3178	21.6231	16.7576	23.8238	21.7693	30.604	28.7941	30.0902	29.4804	28.242	24.9804	21.3384	NA	23.8439	22.1473	4.18232e+07	3.22993e+06	110800	1.48488e+07	3.5744e+06	1.63206e+09	4.65475e+08	1.14304e+09	7.49007e+08
Q6NXR4	TELO2-interacting protein 2 OS=Homo sapiens OX=9606 GN=TTI2 PE=1 SV=1	TTI2	80185	High	9	20	9	FALSE	TRUE	508	23.2283	56.9	0.0660019	0.092667	2.21229	0.0094499	0.0180678	1.39737	0.398931	0.941603	0.81492		4	4	4	23.8026	18.9181	20.3451	20.1545	NA	25.027	23.4336	22.1907	21.4181	NA	23.8369	22.2106	20.0958	20.3367	NA	1.46313e+07	495347	1.33199e+06	1.16707e+06	NA	3.41891e+07	1.133e+07	4.78687e+06	2.80209e+06
Q9H488	GDP-fucose protein O-fucosyltransferase 1 OS=Homo sapiens OX=9606 GN=POFUT1 PE=1 SV=1	POFUT1	23509	High	9	124	9	FALSE	TRUE	388	35.0515	43.9	0.0161553	0.0319653	7.57282	0.0147768	0.025092	9.57475	0.105291	0.765677	-2.00193	Medium Enriched	3	5	3	NA	19.6973	20.791	20.8647	NA	28.4361	29.2169	27.4668	27.3878	21.7152	NA	17.6966	20.0124	17.6382	NA	NA	850100	1.81429e+06	1.90944e+06	NA	3.63168e+08	6.23948e+08	1.85493e+08	1.75609e+08
P52306	Rap1 GTPase-GDP dissociation stimulator 1 OS=Homo sapiens OX=9606 GN=RAP1GDS1 PE=1 SV=3	RAP1GDS1	5910	High	9	34	8	FALSE	TRUE	607	17.7924	66.3	0.0513099	0.0756962	1.50165	0.129177	0.151102	1.33581	0.163824	0.807883	0.80596		3	4	4	23.4592	NA	NA	22.7707	21.6183	24.3198	19.988	NA	24.3331	23.7003	23.6714	16.7319	NA	23.4801	23.1145	1.15326e+07	NA	NA	7.15613e+06	3.2192e+06	2.09403e+07	1.03992e+06	NA	2.11342e+07
B4E1H4	cDNA FLJ54226, highly similar to Transmembrane protein 9 OS=Homo sapiens OX=9606 PE=2 SV=1	TMEM9	252839	High	5	59	4	FALSE	TRUE	208	25.4808	23.4	0.000638585	0.00413157	7.53207	0.000949479	0.00403831	8.68284	0.152794	0.792665	-1.15077	Medium Enriched	4	5	4	19.1049	16.6516	19.4439	NA	19.0073	26.3568	25.669	26.3577	24.1392	25.9526	18.1388	15.968	16.5687	NA	18.9291	563829	102951	713185	NA	526963	8.59381e+07	5.335e+07	8.59919e+07	1.84763e+07
Q9H078	Caseinolytic peptidase B protein homolog OS=Homo sapiens OX=9606 GN=CLPB PE=1 SV=1	CLPB	81570	High	5	16	3	FALSE	TRUE	707	8.76945	78.7	0.202417	0.236402	1.50324	0.304717	0.330182	0.710713	0.318836	0.920579	0.792529		3	3	3	24.0345	20.0298	NA	NA	18.0062	24.1386	21.5465	NA	NA	20.8951	23.6434	21.6083	NA	NA	19.1964	1.7183e+07	1.07049e+06	NA	NA	263277	1.84694e+07	3.06303e+06	NA	NA
O00231	26S proteasome non-ATPase regulatory subunit 11 OS=Homo sapiens OX=9606 GN=PSMD11 PE=1 SV=3	PSMD11	5717	High	14	56	14	FALSE	TRUE	422	38.6256	47.4	0.0659782	0.092667	1.61076	0.0300182	0.0433398	0.820799	0.212586	0.850003	0.789961		5	5	5	24.6915	18.5225	21.9483	24.0067	23.4673	25.1255	22.6167	22.8726	25.226	24.8492	25.2203	21.3441	21.6085	24.4112	24.002	2.70945e+07	376544	4.04664e+06	1.68552e+07	1.15977e+07	3.66041e+07	6.43134e+06	7.67958e+06	3.9246e+07
Q6YHK3	CD109 antigen OS=Homo sapiens OX=9606 GN=CD109 PE=1 SV=2	CD109	135228	High	35	338	35	FALSE	TRUE	1445	28.7197	161.6	0.000119076	0.0015986	7.49986	1.84133e-05	0.000609476	7.2693	0.739216	0.983364	0.230557	Medium Enriched	5	5	5	23.1128	21.8035	18.7872	21.9808	20.23	29.0645	29.5059	27.4912	28.7801	28.5717	21.8822	21.6642	21.3323	21.4208	20.7675	9.07059e+06	3.6602e+06	452398	4.13874e+06	1.22979e+06	5.61428e+08	7.62365e+08	1.88662e+08	4.60984e+08
A2NX49	Acetyl-CoA carboxylase OS=Homo sapiens OX=9606 PE=2 SV=1			High	105	4887	3	FALSE	TRUE	2339	49.1236	264.4	0.0548683	0.0797626	0.759726	0.830129	0.844032	-0.0218962	0.0235664	0.623051	0.781623		5	5	5	29.5699	30.682	29.0593	29.4872	30.2981	30.9552	32.1417	29.4302	29.5251	30.843	30.9094	31.8965	29.3511	29.7953	31.0524	7.96948e+08	1.72273e+09	5.59417e+08	7.52552e+08	1.32023e+09	2.08183e+09	4.73838e+09	7.23406e+08	7.72587e+08
J3KR72	Transcription initiation factor TFIID subunit 6 OS=Homo sapiens OX=9606 GN=TAF6 PE=1 SV=1	TAF6	6878	High	10	22	10	FALSE	TRUE	734	18.3924	78.9	0.557793	0.5922	0.518917	0.604445	0.630407	0.395051	0.231956	0.868441	0.762076		3	4	4	24.0453	24.1804	NA	NA	18.8771	23.4037	24.4724	NA	21.2426	20.7835	23.962	25.1012	NA	18.933	20.3258	1.73125e+07	1.90123e+07	NA	NA	481488	1.10975e+07	2.32769e+07	NA	2481249
Q9UHQ9	NADH-cytochrome b5 reductase 1 OS=Homo sapiens OX=9606 GN=CYB5R1 PE=1 SV=1	CYB5R1	51706	High	2	4	2	FALSE	TRUE	305	6.55738	34.1	0.256642	0.29248	1.65867	0.229822	0.254606	0.900549	0.537854	0.958625	0.758116		3	3	3	20.9147	17.3894	NA	NA	19.9232	20.5296	20.5268	NA	NA	22.1469	20.1867	20.1227	NA	NA	20.1923	1.97674e+06	171687	NA	NA	994235	1.51365e+06	1.5107e+06	NA	NA
A0A140VJM0	Testicular tissue protein Li 96 OS=Homo sapiens OX=9606 PE=2 SV=1	ITGA3	3675	High	19	236	19	FALSE	TRUE	1051	21.5985	116.5	8.56631e-05	0.00138907	7.49366	0.00015208	0.0015157	8.36497	0.200402	0.83661	-0.871309	Medium Enriched	5	5	5	21.1121	20.9021	22.2054	22.7969	20.0948	28.4663	29.7824	28.9619	29.1185	28.2507	18.7277	19.9196	21.7009	21.2804	21.1263	2266649	1.95963e+06	4.83609e+06	7.28699e+06	1.11981e+06	3.7085e+08	9.23389e+08	5.22875e+08	5.82824e+08
O60613	Selenoprotein F OS=Homo sapiens OX=9606 GN=SELENOF PE=1 SV=4	SELENOF	9403	High	7	143	7	FALSE	TRUE	165	34.5455	18.1	7.87017e-05	0.00133432	7.44526	0.000168158	0.00159273	7.16051	0.531584	0.957176	0.284755	Medium Enriched	5	5	5	19.8763	18.2641	21.6961	22.7453	20.3959	27.8027	26.5721	28.6559	28.6468	28.5264	20.0397	17.6218	22.4628	22.2644	22.0127	962446	314799	3.39762e+06	7.03098e+06	1.37969e+06	2.34131e+08	9.97718e+07	4.22947e+08	4.20297e+08
A0A024R5F9	UDP-GlcNAc:betaGal beta-1,3-N-acetylglucosaminyltransferase 6, isoform CRA_a OS=Homo sapiens OX=9606 GN=B3GNT6 PE=4 SV=1	B3GNT6	11041	High	8	98	8	FALSE	TRUE	415	21.4458	47.1	0.000925839	0.00509401	7.4143							Medium Enriched	4	5	1	20.5283	22.6829	18.617	NA	18.4243	27.8683	28.593	26.4781	24.8262	26.9704	NA	21.8374	NA	NA	NA	1.51233e+06	6.73344e+06	402039	NA	351766	245013451	4.04893e+08	9.34738e+07	29746147
O75054	Immunoglobulin superfamily member 3 OS=Homo sapiens OX=9606 GN=IGSF3 PE=2 SV=3	IGSF3	3321	High	28	106	28	FALSE	TRUE	1194	30.6533	135.1	0.0179862	0.0344212	7.41136	0.0232234	0.0352441	7.80429	0.842747	0.991951	-0.392935	Medium Enriched	3	5	3	NA	21.1342	16.022	19.6396	NA	26.8447	27.7693	25.432	25.8286	26.4564	NA	17.5757	18.484	19.5572	NA	NA	2.30156e+06	66542.8	816797	NA	1.20517e+08	2.28761e+08	4.52691e+07	5.95903e+07
A8K139	cDNA FLJ76744, highly similar to Homo sapiens L1 cell adhesion molecule (L1CAM), transcript variant 1, mRNA OS=Homo sapiens OX=9606 PE=2 SV=1	L1CAM	3897	High	45	556	37	FALSE	TRUE	1257	40.3341	139.9	1.81532e-06	0.000464757	7.39061	4.84332e-06	0.000361337	7.76522	0.258056	0.886535	-0.374617	Medium Enriched	5	5	5	24.2881	24.2808	23.1815	24.692	23.8828	31.4522	32.2041	30.4532	31.6461	31.5227	23.5971	24.1146	22.0807	24.1876	24.4721	2.04857e+07	2.0382e+07	9.51325e+06	2.71047e+07	1.54679e+07	2.93803e+09	4.94767e+09	1.47005e+09	3.36056e+09
B4DVA7	Beta-hexosaminidase OS=Homo sapiens OX=9606 PE=2 SV=1	HEXA	3073	High	16	207	15	FALSE	TRUE	540	30.1852	62	2.73686e-05	0.000917558	7.38221	1.48801e-05	0.000587302	7.26302	0.756045	0.983364	0.119191	Medium Enriched	5	5	5	22.4414	21.3821	20.803	20.7323	20.4592	28.8054	28.6249	29.3182	28.0807	27.8998	21.3655	21.3214	21.2065	20.9332	21.5874	5.69572e+06	2.73309e+06	1.82942e+06	1.74202e+06	1.44153e+06	4.69138e+08	4.1396e+08	6.69354e+08	2.83875e+08
Q6EMK4	Vasorin OS=Homo sapiens OX=9606 GN=VASN PE=1 SV=1	VASN	114990	High	10	123	10	FALSE	TRUE	673	20.6538	71.7	0.0189543	0.0355642	7.37265							Medium Enriched	3	5	2	21.6002	17.6561	21.576	NA	NA	27.8181	27.0829	28.0492	26.9054	24.8942	20.5525	NA	19.0399	NA	NA	3.17914e+06	206549	3.12627e+06	NA	NA	2.36644e+08	1.4216e+08	2.77747e+08	1.25698e+08
Q9BVK6	Transmembrane emp24 domain-containing protein 9 OS=Homo sapiens OX=9606 GN=TMED9 PE=1 SV=2	TMED9	54732	High	17	548	14	FALSE	TRUE	235	47.6596	27.3	2.51001e-05	0.000910726	7.33751	2.9915e-05	0.000760472	8.19057	0.170815	0.813158	-0.853061	Medium Enriched	5	5	5	25.861	24.8493	27.1946	24.3467	25.5488	33.0563	33.2458	33.6179	32.0293	32.5386	25.8988	24.7703	25.5806	24.2367	23.0487	6.0945e+07	3.02269e+07	1.53599e+08	2.13354e+07	4.90865e+07	8.93204e+09	1.01859e+10	1.31826e+10	4.38322e+09
Q96AY3	Peptidyl-prolyl cis-trans isomerase FKBP10 OS=Homo sapiens OX=9606 GN=FKBP10 PE=1 SV=1	FKBP10	60681	High	30	1022	29	FALSE	TRUE	582	53.4364	64.2	6.52574e-05	0.00119513	7.33516	1.84763e-05	0.000609476	7.88783	0.167339	0.810403	-0.552679	Medium Enriched	5	5	5	25.1089	24.3081	24.9404	25.8373	23.4823	32.2054	32.3932	32.8876	31.62	31.2466	23.567	24.229	24.5334	24.8138	23.7704	3.61841e+07	2.0771e+07	3.21962e+07	5.99516e+07	1.17189e+07	4.95203e+09	5.64075e+09	7.94587e+09	3.3004e+09
D3DR24	Exostoses (Multiple) 2, isoform CRA_a OS=Homo sapiens OX=9606 GN=EXT2 PE=4 SV=1	EXT2	2132	High	21	210	21	FALSE	TRUE	731	34.1997	83.7	3.36316e-05	0.000935359	7.32658	0.000182995	0.00164648	7.32483	0.997626	0.999466	0.00174284	Medium Enriched	5	5	5	19.7244	19.1096	22.2163	19.4377	21.8419	27.0262	27.5203	28.9572	27.2097	28.2495	20.5982	18.4129	20.9943	21.1403	21.1931	866258	565687	4.87272e+06	710133	3.75894e+06	1.36678e+08	1.92506e+08	5.2116e+08	1.55219e+08
Q9UBV2	Protein sel-1 homolog 1 OS=Homo sapiens OX=9606 GN=SEL1L PE=1 SV=3	SEL1L	6400	High	24	249	24	FALSE	TRUE	794	43.199	88.7	9.53561e-05	0.0014465	7.29794	5.39523e-06	0.000361337	7.48348	0.34238	0.927732	-0.185535	Medium Enriched	4	5	4	23.0339	21.2257	22.7515	22.3032	NA	29.9073	29.2488	30.0379	29.3121	28.0877	22.5201	21.4974	22.5256	22.0291	NA	8.58788e+06	2.45232e+06	7.06135e+06	5.17511e+06	NA	1.00689e+09	6.37909e+08	1.10231e+09	6.66543e+08
B2R6S9	cDNA, FLJ93097, highly similar to Homo sapiens low density lipoprotein receptor-related protein associated protein 1 (LRPAP1), mRNA OS=Homo sapiens OX=9606 PE=2 SV=1	LRPAP1	4043	High	29	660	29	FALSE	TRUE	357	54.3417	41.5	0.000131238	0.0016466	7.29573	1.33524e-05	0.000540368	7.69014	0.208435	0.844454	-0.394408	Medium Enriched	5	5	5	24.2175	26.1672	24.3288	25.3355	20.7313	31.5322	32.4085	31.6823	31.804	29.8319	23.8551	25.6752	23.6841	24.3045	21.2895	1.95068e+07	7.53568e+07	2.10717e+07	4.23408e+07	1.74076e+06	3.10557e+09	5.70086e+09	3.44611e+09	3.74943e+09
A0A087WSV8	Nucleobindin 2, isoform CRA_b OS=Homo sapiens OX=9606 GN=NUCB2 PE=1 SV=1	NUCB2	4925	High	24	312	23	FALSE	TRUE	420	60.4762	50.2	0.0215538	0.0390498	7.2914	0.0304229	0.0438293	8.37433	0.471393	0.94816	-1.08293	Medium Enriched	3	5	3	18.9719	23.4882	NA	22.6601	NA	28.267	30.5132	28.7846	28.2142	26.3908	17.3338	24.7578	NA	19.7799	NA	514182	1.17666e+07	NA	6.62792e+06	NA	3.2302e+08	1.53248e+09	4.62396e+08	3.11399e+08
P30040	Endoplasmic reticulum resident protein 29 OS=Homo sapiens OX=9606 GN=ERP29 PE=1 SV=4	ERP29	10961	High	18	1310	18	FALSE	TRUE	261	57.4713	29	0.000284784	0.0026367	7.28961	0.000530427	0.0030018	9.50659	0.0284623	0.633106	-2.21697	Medium Enriched	5	5	5	24.3115	28.043	26.9905	28.1738	25.0421	33.4053	34.8743	34.3794	33.5213	32.8287	21.6093	28.4319	24.4355	25.0001	21.9992	2.0821e+07	2.76553e+08	1.33333e+08	3.02797e+08	3.45489e+07	1.13765e+10	3.1492e+10	2.23469e+10	1.23287e+10
Q13217	DnaJ homolog subfamily C member 3 OS=Homo sapiens OX=9606 GN=DNAJC3 PE=1 SV=1	DNAJC3	5611	High	22	108	22	FALSE	TRUE	504	44.246	57.5	0.0251461	0.0440017	7.26622	0.00871417	0.0170019	7.08813	0.773116	0.985943	0.178092	Medium Enriched	3	5	3	21.7732	17.5338	NA	21.0981	NA	27.482	27.1016	26.2216	27.6201	25.6828	21.4638	18.7913	NA	20.6842	NA	3.58423e+06	189758	NA	2244723	NA	187465478	1.44015e+08	7.8253e+07	2.0629e+08
Q58F09	Glucosidase I OS=Homo sapiens OX=9606 GN=GCS1 PE=2 SV=1	GCS1	7841	High	24	204	24	FALSE	TRUE	837	34.767	91.9	0.000126528	0.00162364	7.26476	0.000275254	0.00207099	7.93175	0.0655422	0.709853	-0.666987	Medium Enriched	4	5	4	22.3717	20.1113	20.8357	21.9578	NA	29.2423	27.521	28.8325	28.7397	26.321	21.8477	20.0418	19.73	20.989	NA	5.42698e+06	1.13265e+06	1.87138e+06	4.07336e+06	NA	6.35067e+08	1.92592e+08	4.78025e+08	4.4823e+08
Q9UBG0	C-type mannose receptor 2 OS=Homo sapiens OX=9606 GN=MRC2 PE=1 SV=2	MRC2	9902	High	27	204	27	FALSE	TRUE	1479	24.6788	166.6	0.0491928	0.0731355	7.25669							Medium Enriched	3	5	2	22.4021	22.5548	NA	16.258	NA	27.627	28.5276	26.0971	26.8304	26.3613	21.9146	23.1089	NA	NA	NA	5.54255e+06	6.16131e+06	NA	78371.4	NA	2.07284e+08	3.86968e+08	7.17832e+07	1.19329e+08
A0A024RBH2	Cytoskeleton-associated protein 4, isoform CRA_c OS=Homo sapiens OX=9606 GN=CKAP4 PE=4 SV=1	CKAP4	10970	High	49	1246	47	FALSE	TRUE	602	75.7475	66	1.6232e-05	0.000778269	7.25172	1.15508e-05	0.000501587	9.77727	0.0012046	0.2764	-2.52555	Medium Enriched	5	5	5	25.1181	25.1988	25.205	25.1946	25.0308	32.4844	32.9104	32.6707	31.2911	32.6492	23.0859	23.6196	22.193	22.375	21.8459	3.64167e+07	3.85122e+07	3.86768e+07	3.83997e+07	3.42778e+07	6.00885e+09	8.07268e+09	6.83678e+09	2.62758e+09
P11717	Cation-independent mannose-6-phosphate receptor OS=Homo sapiens OX=9606 GN=IGF2R PE=1 SV=3	IGF2R	3482	High	72	595	72	FALSE	TRUE	2491	33.4805	274.2	2.17588e-05	0.000903201	7.2225	0.000252445	0.00195962	6.84305	0.492733	0.949841	0.379448	Medium Enriched	5	5	5	23.1655	24.5156	23.2138	23.9559	22.5079	30.5461	31.4855	30.2989	30.3288	30.8121	24.9613	25.0549	21.8557	24.4233	22.9608	9.40847e+06	2.39843e+07	9.72833e+06	1.62724e+07	5.96438e+06	1.5678e+09	3.00654e+09	1.32088e+09	1.34858e+09
P02462	Collagen alpha-1(IV) chain OS=Homo sapiens OX=9606 GN=COL4A1 PE=1 SV=4	COL4A1	1282	High	40	172	38	FALSE	TRUE	1669	38.1067	160.5	0.020355	0.037598	7.21579							Medium Enriched	3	5	2	18.987	NA	20.1894	21.8853	NA	28.1434	28.4279	27.1092	27.4564	26.7966	NA	NA	18.8426	21.4209	NA	519586	NA	1.19566e+06	3.87383e+06	NA	2.9649e+08	3.61126e+08	1.44776e+08	1.84165e+08
P11047	Laminin subunit gamma-1 OS=Homo sapiens OX=9606 GN=LAMC1 PE=1 SV=3	LAMC1	3915	High	57	906	56	FALSE	TRUE	1609	41.2679	177.5	2.93938e-05	0.000917558	7.20779	6.4647e-05	0.00103396	8.01587	0.179068	0.818319	-0.808078	Medium Enriched	5	5	5	25.2324	25.2114	22.1988	23.6296	21.6979	31.4342	31.9475	29.9833	30.8731	29.7709	23.4905	24.2153	20.2212	23.8381	22.1647	3.94185e+07	3.88507e+07	4.81385e+06	1.29787e+07	3.40196e+06	2.90169e+09	4.14146e+09	1.06137e+09	1.96671e+09
A0A024RDW8	Collagen, type IV, alpha 2, isoform CRA_a OS=Homo sapiens OX=9606 GN=COL4A2 PE=4 SV=1	COL4A2	1284	High	46	329	46	FALSE	TRUE	1712	41.2967	167.4	3.20741e-05	0.000926009	7.18923	0.000576828	0.0031379	7.01873	0.802149	0.986932	0.170493	Medium Enriched	4	5	4	22.9644	23.6706	21.6147	21.3902	NA	29.915	30.6881	28.6933	29.1004	28.0168	22.0829	23.5301	21.3425	23.3663	NA	8.18406e+06	1.33524e+07	3.21129e+06	2.74841e+06	NA	1.01233e+09	1.72999e+09	4.34041e+08	5.75551e+08
Q70UQ0	Inhibitor of nuclear factor kappa-B kinase-interacting protein OS=Homo sapiens OX=9606 GN=IKBIP PE=1 SV=1	IKBIP	121457	High	22	510	6	FALSE	TRUE	350	52.2857	39.3	6.20422e-05	0.00118144	7.18351	2.66451e-05	0.000704644	9.12955	0.00215086	0.309326	-1.94604	Medium Enriched	5	5	5	25.1699	26.122	24.1954	26.2767	23.2084	32.6553	33.2966	31.1603	32.1556	31.6222	23.8844	24.6907	21.3783	24.0693	21.2196	3.77481e+07	7.30318e+07	1.92108e+07	8.12986e+07	9.6924e+06	6.76416e+09	1.05505e+10	2.39982e+09	4.78421e+09
A0A024RB85	Proliferation-associated 2G4, 38kDa, isoform CRA_a OS=Homo sapiens OX=9606 GN=PA2G4 PE=4 SV=1	PA2G4	5036	High	5	12	5	FALSE	TRUE	394	14.7208	43.8	0.172274	0.204309	1.11948	0.134821	0.157046	0.438313	0.43421	0.941603	0.681172		3	3	3	NA	20.331	NA	21.4069	22.5342	NA	21.9151	NA	23.132	22.5835	NA	21.4711	NA	23.0076	21.8369	NA	1.31902e+06	NA	2.78053e+06	6073929	NA	3.95454e+06	NA	9.19255e+06
Q59GR1	Niemann-Pick disease, type C1 variant (Fragment) OS=Homo sapiens OX=9606 PE=4 SV=1	NPC1	4864	High	20	110	20	FALSE	TRUE	1289	17.6106	143.1	0.00908981	0.0218693	7.18315	0.00556998	0.0126104	8.17581	0.0536965	0.689974	-0.992667	Medium Enriched	3	5	3	NA	20.3399	NA	20.3687	21.7384	27.7035	28.6932	27.3386	27.5988	27.7044	NA	19.3179	NA	19.8053	20.3458	NA	1.32713e+06	NA	1.35392e+06	3.4987e+06	218566616	4.34018e+08	1.69725e+08	2.03272e+08
Q9UGM3	Deleted in malignant brain tumors 1 protein OS=Homo sapiens OX=9606 GN=DMBT1 PE=1 SV=2	DMBT1	1755	High	3	19	3	FALSE	TRUE	2413	11.4795	260.6	0.0688287	0.0954572	2.20173	0.0063004	0.0136816	2.17077	0.269154	0.894616	0.680057		5	5	4	22.2009	21.7248	20.4978	18.6595	21.6889	23.3572	24.4087	20.1031	23.6269	24.2845	21.7465	22.6159	NA	20.6001	22.0318	4.82104e+06	3.46591e+06	1.48066e+06	414062	3.38062e+06	10745526	22271372	1.12629e+06	12954259
B4DLK7	cDNA FLJ54722, highly similar to Sulfatase-modifying factor 2 OS=Homo sapiens OX=9606 PE=2 SV=1		25870	High	9	161	4	FALSE	TRUE	286	32.8671	31.8	0.0026727	0.0098608	7.16832	0.00104259	0.0042711	8.59986	0.13376	0.779451	-1.43153	Medium Enriched	3	5	3	20.0632	21.3431	NA	21.484	NA	27.6605	28.8219	26.5224	27.9128	26.2464	18.8966	20.764	NA	18.9351	NA	1.09551e+06	2.66023e+06	NA	2.93312e+06	NA	2.12155e+08	4.7452e+08	9.63934e+07	2.52695e+08
Q9UHG3	Prenylcysteine oxidase 1 OS=Homo sapiens OX=9606 GN=PCYOX1 PE=1 SV=3	PCYOX1	51449	High	22	820	22	FALSE	TRUE	505	49.505	56.6	4.59394e-05	0.00107259	7.16753	2.78554e-05	0.000729279	7.84162	0.0956139	0.760376	-0.674094	Medium Enriched	5	5	5	23.9524	25.005	25.2674	26.1955	24.0114	32.1668	32.6223	31.966	32.2075	31.3067	23.0663	24.5121	24.4738	24.6418	24.3673	1.62329e+07	3.36718e+07	4.0388e+07	7.68468e+07	1.69098e+07	4.82123e+09	6.61155e+09	4.19506e+09	4.95936e+09
Q5J8M3	ER membrane protein complex subunit 4 OS=Homo sapiens OX=9606 GN=EMC4 PE=1 SV=2	EMC4	51234	High	8	125	8	FALSE	TRUE	183	53.0055	20.1	0.00243337	0.00929259	7.14811	0.00733422	0.0150574	8.49288	0.128231	0.772428	-0.926641	Medium Enriched	4	5	3	21.2037	21.1437	23.5875	22.2897	NA	29.6455	29.5895	29.3986	28.1835	28.3329	19.9652	20.9508	22.2391	NA	NA	2.41516e+06	2.31685e+06	1.26053e+07	5.12711e+06	NA	8.39838e+08	8.07868e+08	7.07703e+08	3.04835e+08
P27824	Calnexin OS=Homo sapiens OX=9606 GN=CANX PE=1 SV=2	CANX	821	High	48	1198	32	FALSE	TRUE	592	50.5068	67.5	8.72082e-05	0.00138907	7.14029	1.66028e-05	0.00058766	8.1356	0.180232	0.818319	-0.995306	Medium Enriched	5	5	5	26.2491	27.5434	28.3461	26.0261	24.0203	33.3395	34.2149	35.2853	32.2195	32.8273	25.3836	26.5714	25.8514	24.2269	25.1752	7.97577e+07	1.95609e+08	3.41216e+08	6.83349e+07	1.70148e+07	1.08689e+10	1.99388e+10	4.18717e+10	5.00091e+09
Q9H3N1	Thioredoxin-related transmembrane protein 1 OS=Homo sapiens OX=9606 GN=TMX1 PE=1 SV=1	TMX1	81542	High	16	236	16	FALSE	TRUE	280	40	31.8	5.64728e-05	0.00115953	7.13757	0.000110358	0.00129854	6.38705	0.0112429	0.479087	0.750516	Medium Enriched	5	5	5	23.449	24.3406	21.0044	23.5449	20.442	30.1752	31.1628	29.4834	29.7039	27.9434	24.2356	24.641	21.5787	24.308	21.7701	1.14514e+07	2.12453e+07	2.1035e+06	1.22382e+07	1.42447e+06	1.21242e+09	2.40396e+09	7.50568e+08	8.74527e+08
Q99985	Semaphorin-3C OS=Homo sapiens OX=9606 GN=SEMA3C PE=2 SV=2	SEMA3C	10512	High	19	237	19	FALSE	TRUE	751	32.0905	85.2	0.00556476	0.0156454	7.12998	0.00538022	0.0123571	6.45276	0.0606261	0.7047	0.677218	Medium Enriched	4	5	4	22.9735	22.5532	NA	15.7423	20.1683	28.4743	28.7049	27.4784	25.7285	27.0494	23.0104	23.237	NA	16.6201	21.2786	8235781	6.15439e+06	NA	54814.4	1.17832e+06	3.72929e+08	4.37556e+08	1.86988e+08	5.55955e+07
Q14554	Protein disulfide-isomerase A5 OS=Homo sapiens OX=9606 GN=PDIA5 PE=1 SV=1	PDIA5	10954	High	23	229	23	FALSE	TRUE	519	41.2331	59.6	0.0103317	0.0236494	7.09205	0.000109075	0.00129854	7.76134	0.575664	0.964201	-0.669288	Medium Enriched	5	5	5	16.5484	25.6072	21.0244	25.6591	18.9911	27.9508	28.9945	28.5448	29.465	28.3354	19.2738	22.1542	20.8014	23.0193	19.2351	95846.9	5.11119e+07	2.13299e+06	5.29839e+07	521053	2.59436e+08	5.34816e+08	3.91591e+08	7.41054e+08
Q14165	Malectin OS=Homo sapiens OX=9606 GN=MLEC PE=1 SV=1	MLEC	9761	High	17	684	17	FALSE	TRUE	292	53.4247	32.2	4.60752e-06	0.000525313	7.06075	0.00316671	0.00861333	9.44957	0.154327	0.796263	-2.38881	Medium Enriched	5	5	5	24.2751	24.0137	23.3087	24.7876	22.7333	31.2802	31.1047	30.9081	31.1171	30.0121	23.0128	23.6373	15.5271	23.2403	21.7569	2.03015e+07	1.69378e+07	1.03904e+07	2.89603e+07	6.97282e+06	2.60774e+09	2.3091e+09	2.01496e+09	2.32911e+09
Q59ER5	WD repeat-containing protein 1 isoform 1 variant (Fragment) OS=Homo sapiens OX=9606 PE=2 SV=1			High	2	8	2	FALSE	TRUE	624	4.00641	68.1	0.125196	0.155698	1.54849	0.265618	0.291123	0.887495	0.15793	0.803332	0.660996		3	3	3	21.9267	NA	19.2605	19.3728	NA	22.2624	NA	21.4155	21.5275	NA	22.3881	NA	19.5323	20.6224	NA	3.98641e+06	NA	628027	678862	NA	5.0308e+06	NA	2.79714e+06	3.02284e+06
A0A090N8P3	Peptidylprolyl isomerase OS=Homo sapiens OX=9606 GN=FKBP9 PE=4 SV=1	FKBP9	11328	High	23	376	4	FALSE	TRUE	570	36.6667	63	5.42929e-05	0.00115953	7.05471	1.30659e-05	0.000536909	7.41312	0.225462	0.860386	-0.358406	Medium Enriched	5	5	5	23.436	23.9076	23.9787	24.7981	23.4585	30.6331	31.1443	31.6956	30.3481	31.0313	23.4408	23.5148	23.3277	23.7026	23.8009	1.13489e+07	1.57358e+07	1.65314e+07	2.91733e+07	1.15269e+07	1.66528e+09	2.37341e+09	3.47809e+09	1.36678e+09
Q9BUP3	Oxidoreductase HTATIP2 OS=Homo sapiens OX=9606 GN=HTATIP2 PE=1 SV=2	HTATIP2	10553	High	12	67	12	FALSE	TRUE	242	46.281	27	0.0177007	0.034069	7.04431							Medium Enriched	3	5	2	19.4448	20.1563	NA	17.7908	NA	24.7578	27.3891	26.0969	26.378	25.5228	NA	16.692	NA	17.9694	NA	713640	1.1686e+06	NA	226763	NA	28369311	1.75772e+08	7.17718e+07	8.72102e+07
B2RBB2	cDNA, FLJ95416, highly similar to Homo sapiens phosphatidylinositol glycan, class S (PIGS), mRNA OS=Homo sapiens OX=9606 PE=2 SV=1	PIGS	94005	High	19	370	18	FALSE	TRUE	555	39.4595	61.6	6.90969e-05	0.00123684	7.02715	0.000142489	0.0014638	7.8462	0.0566958	0.701191	-0.819042	Medium Enriched	5	5	5	22.1621	22.497	22.6814	22.943	23.6181	29.6307	30.6409	30.0598	29.0426	29.6634	20.1842	22.2081	21.9625	22.1337	23.318	4.69311e+06	5.9193e+06	6.72632e+06	8.06391e+06	1.28749e+07	8.31227e+08	1.67432e+09	1.11918e+09	5.52943e+08
Q0D2Q6	Phosphoglycerate mutase OS=Homo sapiens OX=9606 GN=PGAM1 PE=2 SV=1	PGAM1	5223	High	4	7	4	FALSE	TRUE	254	22.8346	28.8	0.0770793	0.104577	1.06663	0.667963	0.690719	0.430202	0.367151	0.939662	0.636425		3	4	3	20.1715	20.4019	NA	NA	21.3956	21.7825	21.4695	NA	18.3946	21.9168	19.9158	20.9253	NA	NA	23.0371	1.1809e+06	1.38546e+06	NA	NA	2.75872e+06	3607404	2.90387e+06	NA	344605
B2RCP7	cDNA, FLJ96197, highly similar to Homo sapiens connective tissue growth factor (CTGF), mRNA OS=Homo sapiens OX=9606 PE=2 SV=1	CTGF	1490	High	16	149	16	FALSE	TRUE	349	52.4355	38	0.0154494	0.0311726	7.01252	0.00707563	0.0147764	6.02242	0.215666	0.853571	0.990097	Medium Enriched	4	5	4	23.2427	21.4942	17.6998	NA	18.4413	26.7698	27.4552	26.7339	25.0742	27.9692	23.2415	21.5229	18.9618	NA	21.1122	9.92517e+06	2.95398e+06	212904	NA	355939	1.14421e+08	1.84004e+08	1.1161e+08	3.5325e+07
A0A024R0Y2	HCG30204, isoform CRA_a OS=Homo sapiens OX=9606 GN=hCG_30204 PE=4 SV=1	hCG_30204	31	High	139	8168	59	FALSE	TRUE	2268	60.582	257.1	0.0940378	0.123324	0.625467	0.946337	0.951681	0.00761935	0.039439	0.689974	0.617848		5	5	5	35.6232	36.5671	34.9278	35.6914	36.1737	36.8537	37.9194	35.2151	35.5614	36.5609	36.7315	37.6318	35.1116	35.8506	36.7469	5.29226e+10	1.0181e+11	3.26835e+10	5.54866e+10	7.75104e+10	1.24188e+11	2.59936e+11	3.9885e+10	5.07042e+10
P05026	Sodium/potassium-transporting ATPase subunit beta-1 OS=Homo sapiens OX=9606 GN=ATP1B1 PE=1 SV=1	ATP1B1	481	High	10	74	10	FALSE	TRUE	303	37.9538	35	0.00297564	0.0106085	7.00633	0.00216454	0.00667554	7.3114	0.128981	0.772428	-0.305064	Medium Enriched	5	5	5	22.7628	17.3569	18.4418	18.3418	20.8385	27.0821	26.3947	26.8024	27.255	25.2392	22.1768	17.2678	17.6959	18.4675	20.6085	7.11681e+06	167856	356068	332236	1.87503e+06	1.42082e+08	8.82231e+07	1.1704e+08	1.6017e+08
Q15293	Reticulocalbin-1 OS=Homo sapiens OX=9606 GN=RCN1 PE=1 SV=1	RCN1	5954	High	28	1008	28	FALSE	TRUE	331	80.6647	38.9	6.0456e-05	0.00117324	7.002	7.40557e-06	0.000435404	7.07423	0.819616	0.990219	-0.0722257	Medium Enriched	5	5	5	26.668	27.7551	25.3481	27.3519	23.6173	33.8409	34.4196	32.4783	33.1514	31.8603	27.242	27.4412	24.7876	26.5997	24.3087	1.06628e+08	2.26529e+08	4.27118e+07	1.71294e+08	1.28677e+07	1.53863e+10	2.29788e+10	5.98327e+09	9.54011e+09
Q96JJ7	Protein disulfide-isomerase TMX3 OS=Homo sapiens OX=9606 GN=TMX3 PE=1 SV=2	TMX3	54495	High	20	430	20	FALSE	TRUE	454	41.8502	51.8	4.67034e-05	0.0010732	7.00173	3.17808e-05	0.000771695	7.57928	0.00182853	0.302507	-0.577547	Medium Enriched	5	5	5	23.4046	22.537	23.7907	25.1887	21.8814	30.4298	30.3873	30.7899	30.8439	29.3602	23.0601	21.7745	23.233	24.4499	21.3972	1.11042e+07	6.08584e+06	1.45117e+07	3.82432e+07	3.86339e+06	1.44634e+09	1.4044e+09	1.85646e+09	1.92732e+09
O60683	Peroxisome biogenesis factor 10 OS=Homo sapiens OX=9606 GN=PEX10 PE=1 SV=1	PEX10	5192	High	3	10	3	FALSE	TRUE	326	10.1227	37	0.0738741	0.101045	1.23314	0.0345107	0.0484892	0.84852	0.216224	0.853571	0.608983		3	4	4	NA	21.7496	NA	19.5371	21.73	NA	23.6816	21.4195	20.5307	22.5038	NA	22.9922	19.8979	20.0487	21.8027	NA	3.52591e+06	NA	760771	3.47832e+06	NA	1.34545e+07	2.80488e+06	1.51479e+06
Q6MZW2	Follistatin-related protein 4 OS=Homo sapiens OX=9606 GN=FSTL4 PE=2 SV=3	FSTL4	23105	High	29	453	29	FALSE	TRUE	842	45.962	93	5.99072e-05	0.00117324	7.00001	0.000215941	0.00180005	6.50826	0.259013	0.886535	0.491755	Medium Enriched	5	5	5	22.8519	20.7592	23.0577	22.5143	20.1064	28.8506	28.9683	29.491	29.3201	27.6596	22.8136	21.5535	23.2561	24.3166	19.8086	7.57037e+06	1.77477e+06	8.73117e+06	5.99074e+06	1.12883e+06	4.8406e+08	5.2522e+08	7.54518e+08	6.70261e+08
Q96CB9	5-methylcytosine rRNA methyltransferase NSUN4 OS=Homo sapiens OX=9606 GN=NSUN4 PE=1 SV=2	NSUN4	387338	High	2	8	2	FALSE	TRUE	384	5.72917	43.1	0.152017	0.183446	1.33846	0.178421	0.201762	0.73425	0.498006	0.949841	0.604214		3	3	3	NA	21.0171	20.5207	NA	20.4383	NA	23.5314	21.158	NA	21.302	NA	22.8227	19.7874	NA	21.1786	NA	2.1221e+06	1.50432e+06	NA	1.42083e+06	NA	1.21244e+07	2.33989e+06	NA
Q9BRR6	ADP-dependent glucokinase OS=Homo sapiens OX=9606 GN=ADPGK PE=1 SV=1	ADPGK	83440	High	15	284	15	FALSE	TRUE	497	42.0523	54.1	0.00771238	0.0195356	6.98911	0.00345879	0.00916509	9.27253	0.0515078	0.689974	-2.28342	Medium Enriched	3	5	3	21.3076	23.1551	NA	23.3096	NA	29.1216	30.5275	29.542	29.0906	27.9333	20.0927	20.2099	NA	20.6195	NA	2.59557e+06	9.34081e+06	NA	1.03968e+07	NA	5.84078e+08	1.54771e+09	7.8166e+08	5.71681e+08
Q9Y680	Peptidyl-prolyl cis-trans isomerase FKBP7 OS=Homo sapiens OX=9606 GN=FKBP7 PE=1 SV=2	FKBP7	51661	High	13	136	13	FALSE	TRUE	222	42.3423	25.8	0.000615915	0.00407323	6.96521	0.000249603	0.00194939	7.93124	0.0795976	0.741883	-0.966021	Medium Enriched	4	5	4	20.7374	20.2734	20.8553	21.6059	NA	28.5743	27.8841	27.3668	27.5077	25.6425	20.6512	19.3394	18.9583	20.659	NA	1.74812e+06	1.26739e+06	1.89696e+06	3.19173e+06	NA	3.99682e+08	2.47708e+08	1.73075e+08	1.90822e+08
B4DTN5	cDNA FLJ54810, highly similar to Homo sapiens polycomb group ring finger 3 (PCGF3), mRNA OS=Homo sapiens OX=9606 PE=2 SV=1		10336	High	3	16	3	FALSE	TRUE	324	10.8025	36.9	0.0518636	0.0763034	0.347229	0.587458	0.613649	-0.246944	0.251482	0.886535	0.594172		3	3	3	NA	23.4041	NA	18.0611	21.5405	NA	23.9084	NA	18.3722	21.7666	NA	23.7378	NA	19.3894	21.6609	NA	1.11e+07	NA	273482	3.05018e+06	NA	1.57453e+07	NA	339311
A0A090N8Y2	Protein disulfide-isomerase A4 OS=Homo sapiens OX=9606 GN=ERP70 PE=2 SV=1	ERP70	9601	High	61	1773	61	FALSE	TRUE	645	69.6124	72.9	8.80645e-05	0.00138907	6.96392	1.18308e-05	0.000501587	7.8813	0.0283898	0.633106	-0.917372	Medium Enriched	5	5	5	25.8164	26.347	28.3957	26.9838	24.6927	33.4831	33.2632	34.8884	32.6252	32.7953	25.7846	25.109	26.8633	25.7543	24.1375	5.90896e+07	8.53539e+07	3.53148e+08	1.32718e+08	2.71168e+07	1.20063e+10	1.03088e+10	3.18031e+10	6.62446e+09
A0A024QYS2	Transmembrane 9 superfamily member OS=Homo sapiens OX=9606 PE=2 SV=1	TM9SF3	56889	High	17	412	17	FALSE	TRUE	589	19.8642	67.8	2.39801e-05	0.000903201	6.96219	7.29364e-05	0.00109446	7.61587	0.236957	0.878468	-0.653671	Medium Enriched	5	5	5	23.1415	23.7411	22.7305	24.6979	24.478	30.2829	31.0596	30.5774	30.97	30.7101	22.8766	24.5888	21.5563	23.9963	22.5028	9.25309e+06	1.40215e+07	6.95941e+06	2.72151e+07	2.33673e+07	1.30638e+09	2.23806e+09	1.60224e+09	2103308019
P54709	Sodium/potassium-transporting ATPase subunit beta-3 OS=Homo sapiens OX=9606 GN=ATP1B3 PE=1 SV=1	ATP1B3	483	High	10	79	8	FALSE	TRUE	279	35.8423	31.5	0.00043188	0.00331713	6.9531	0.000205643	0.00174927	7.7192	0.0162982	0.539266	-0.766106	Medium Enriched	4	5	4	19.7407	20.5353	19.7264	21.0156	NA	27.0314	26.8254	27.6686	27.3049	20.8147	18.9701	19.973	19.2014	19.809	NA	876072	1.51961e+06	867456	2.11991e+06	NA	1.37171e+08	1.1892e+08	2.13348e+08	1.65804e+08
P21283	V-type proton ATPase subunit C 1 OS=Homo sapiens OX=9606 GN=ATP6V1C1 PE=1 SV=4	ATP6V1C1	528	High	5	9	5	FALSE	TRUE	382	11.7801	43.9	0.128122	0.158717	2.36671	0.0728297	0.0903941	1.77904	0.359811	0.937215	0.587675		3	4	3	20.3748	NA	15.8421	19.0227	NA	21.1895	16.1746	19.9035	21.2467	NA	19.9913	NA	17.1115	19.8998	NA	1.35968e+06	NA	58740	532588	NA	2.39148e+06	73967.2	980753	2.48821e+06
P01137	Transforming growth factor beta-1 OS=Homo sapiens OX=9606 GN=TGFB1 PE=1 SV=2	TGFB1	7040	High	15	200	15	FALSE	TRUE	390	45.3846	44.3	0.00378373	0.0122254	6.94711	0.00395367	0.0100958	5.68077	0.286736	0.911643	0.400584	Medium Enriched	5	5	4	17.3391	23.8359	24.6705	21.4885	21.6825	27.7493	30.3526	27.88	28.9333	28.8369	NA	24.684	24.1821	22.2897	22.124	165805	1.49739e+07	2.67022e+07	2.94237e+06	3.36568e+06	2.25613e+08	1.37105e+09	2.47008e+08	5.12626e+08
A0A0B4J2F2	Probable serine/threonine-protein kinase SIK1B OS=Homo sapiens OX=9606 GN=SIK1B PE=3 SV=1	SIK1B	102724428	High	8	26	7	FALSE	TRUE	783	13.6654	84.9	0.0929694	0.122065	0.408737	0.280565	0.306248	-0.173904	0.0967621	0.760376	0.582642		5	5	5	22.3693	21.5855	21.609	20.1472	20.1457	22.3405	22.1484	21.8333	20.3815	21.1967	22.3168	22.8409	21.7262	20.5634	21.3227	5.41806e+06	3.147e+06	3.19859e+06	1.16124e+06	1.15997e+06	5.31073e+06	4.64885e+06	3736652	1.366e+06
A0A024R5W0	Hect (Homologous to the E6-AP (UBE3A) carboxyl terminus) domain and RCC1 (CHC1)-like domain (RLD) 1, isoform CRA_b OS=Homo sapiens OX=9606 GN=HERC1 PE=4 SV=1	HERC1	8925	High	31	94	31	FALSE	TRUE	4861	8.45505	531.9	0.0934505	0.122637	1.37609	0.0362908	0.0504858	0.794452	0.299973	0.916386	0.581635		3	4	3	25.7554	24.987	NA	NA	21.3665	26.5394	26.0651	20.564	NA	23.6326	25.604	25.5814	NA	NA	22.6683	5.66436e+07	3.3254e+07	NA	NA	2.70368e+06	9.75351e+07	7.02076e+07	1.55018e+06	NA
P23368	NAD-dependent malic enzyme, mitochondrial OS=Homo sapiens OX=9606 GN=ME2 PE=1 SV=1	ME2	4200	High	5	20	5	FALSE	TRUE	584	9.41781	65.4	0.104775	0.134732	1.28236	0.00854936	0.0168154	0.701911	0.462634	0.94816	0.580445		5	5	5	22.3208	20.9643	20.3413	18.538	19.036	23.3048	21.4113	20.4526	22.1372	20.3062	22.6994	20.8796	19.1996	21.7232	19.6008	5.23865e+06	2.04587e+06	1.32841e+06	380623	537551	1.03617e+07	2.78905e+06	1.43501e+06	4.6128e+06
H7BZJ3	Protein disulfide-isomerase A3 (Fragment) OS=Homo sapiens OX=9606 GN=PDIA3 PE=1 SV=1	PDIA3	2923	High	8	723	1	FALSE	TRUE	123	58.5366	13.5	0.00103652	0.00547843	6.93688							Medium Enriched	4	5	2	NA	22.5296	25.4225	25.629	20.6946	28.3917	30.4558	31.8034	31.3099	28.4541	NA	NA	19.9189	20.8489	NA	NA	6.05468e+06	4.49703e+07	5.18919e+07	1.69706e+06	3.52176e+08	1.47267e+09	3.74788e+09	2.66203e+09
Q9Y3B3	Transmembrane emp24 domain-containing protein 7 OS=Homo sapiens OX=9606 GN=TMED7 PE=1 SV=2	TMED7	51014	High	9	273	4	FALSE	TRUE	224	36.6071	25.2	0.000346762	0.00296515	6.93202	1.89723e-05	0.000610543	7.4353	0.202041	0.83661	-0.503275	Medium Enriched	5	5	5	25.2235	25.6374	25.5851	25.2686	20.606	31.9181	32.1828	31.9191	31.0529	29.9077	24.9539	24.9508	24.5078	24.1259	21.2658	3.91773e+07	5.21933e+07	5.0338e+07	4.04197e+07	1.59596e+06	4.05805e+09	4.87518e+09	4.0608e+09	2.22775e+09
H3BLU0	Protein PRRC2B (Fragment) OS=Homo sapiens OX=9606 GN=PRRC2B PE=1 SV=1	PRRC2B	84726	High	3	17	1	FALSE	TRUE	178	21.9101	19.2	0.220885	0.255967	0.893442	0.637656	0.661279	0.315943	0.2198	0.858888	0.577499		3	3	3	NA	23.006	NA	18.9306	23.7076	NA	23.6523	NA	20.8016	23.8706	NA	22.935	NA	19.7536	24.688	NA	8.4236e+06	NA	499648	1.36988e+07	NA	1.31838e+07	NA	1.8277e+06
Q6AZY7	Scavenger receptor class A member 3 OS=Homo sapiens OX=9606 GN=SCARA3 PE=1 SV=1	SCARA3	51435	High	15	164	15	FALSE	TRUE	606	25.2475	65.1	3.05673e-05	0.000917558	6.93047	8.26992e-05	0.00116873	6.72126	0.475589	0.949156	0.209215	Medium Enriched	5	5	5	23.6679	21.0742	22.5851	21.0264	20.2526	29.5376	28.1893	29.6877	27.6974	28.1467	23.5646	21.3627	22.0513	22.0999	20.5738	1.33273e+07	2.20779e+06	6.29213e+06	2135946	1.24925e+06	7.79308e+08	3.06072e+08	8.64728e+08	2.17639e+08
Q9BVJ7	Dual specificity protein phosphatase 23 OS=Homo sapiens OX=9606 GN=DUSP23 PE=1 SV=1	DUSP23	54935	High	6	60	6	FALSE	TRUE	150	40	16.6	0.0971706	0.126837	0.345283	0.0378081	0.0522029	-0.228849	0.0399263	0.689974	0.574132		5	5	5	24.3545	23.2899	23.5136	24.4562	25.0154	24.348	24.1168	23.5928	25.0652	25.2333	24.5354	24.5615	23.7896	25.0606	25.5533	2.14502e+07	1.02556e+07	1.1976e+07	2.30177e+07	3.39156e+07	2.13536e+07	1.81919e+07	1.26518e+07	3.51064e+07
Q6PK18	2-oxoglutarate and iron-dependent oxygenase domain-containing protein 3 OS=Homo sapiens OX=9606 GN=OGFOD3 PE=1 SV=2	OGFOD3	79701	High	4	40	4	FALSE	TRUE	319	12.5392	35.6	0.00811599	0.0202656	6.92857	1.00516e-05	0.000495984	5.28172	0.106688	0.765951	1.61379	Medium Enriched	3	5	4	NA	19.9431	17.7508	19.1856	NA	24.7544	26.2963	25.934	25.435	24.1031	NA	20.8669	20.5044	20.3496	18.9205	NA	1.00803e+06	220562	596285	NA	2.83022e+07	8.24096e+07	6.41078e+07	4.5362e+07
P16066	Atrial natriuretic peptide receptor 1 OS=Homo sapiens OX=9606 GN=NPR1 PE=1 SV=1	NPR1	4881	High	25	118	25	FALSE	TRUE	1061	29.1235	118.8	0.00309918	0.0108654	6.90827	0.00636319	0.0137766	7.24958	0.124881	0.771262	-0.808636	Medium Enriched	4	5	3	21.9657	18.4338	20.5088	16.6612	NA	26.8448	26.4067	26.9796	24.9715	26.0084	20.5693	18.1211	19.792	NA	NA	4.09576e+06	354107	1.49197e+06	103641	NA	1.20532e+08	8.8961e+07	1.32337e+08	3.2898e+07
O15173	Membrane-associated progesterone receptor component 2 OS=Homo sapiens OX=9606 GN=PGRMC2 PE=1 SV=1	PGRMC2	10424	High	4	49	3	FALSE	TRUE	223	22.4215	23.8	0.0013757	0.00651458	6.90222	0.00786614	0.0158211	3.66769	0.000609607	0.201704	3.23453	Medium Enriched	3	5	3	18.2423	18.1165	NA	16.2101	NA	25.2972	25.3661	23.5482	22.6122	22.1055	21.3571	21.3194	NA	19.5961	NA	310092	284199	NA	75808.8	NA	4.12311e+07	4.32486e+07	1.2266e+07	6.41152e+06
Q5JPE7	Nodal modulator 2 OS=Homo sapiens OX=9606 GN=NOMO2 PE=1 SV=1	NOMO2	283820	High	52	1400	4	FALSE	TRUE	1267	53.8279	139.4	3.12726e-05	0.000917558	6.86388	3.27667e-06	0.000340475	7.38821	0.0931427	0.760376	-0.524332	Medium Enriched	5	5	5	25.7342	27.4673	26.7657	26.6471	24.7553	33.2916	34.0728	32.9491	32.883	32.4924	25.2416	27.2397	25.722	25.6002	24.9444	5.58183e+07	1.85558e+08	1.14096e+08	1.05095e+08	2.8319e+07	1.05141e+10	1.80687e+10	8.29237e+09	7.92099e+09
P42892	Endothelin-converting enzyme 1 OS=Homo sapiens OX=9606 GN=ECE1 PE=1 SV=2	ECE1	1889	High	24	157	24	FALSE	TRUE	770	32.4675	87.1	0.000257288	0.00248496	6.84722	0.00105781	0.00430069	8.46079	0.188565	0.819593	-1.61357	Medium Enriched	4	5	4	22.8366	20.888	22.9391	21.9831	NA	29.1582	28.6849	29.3707	28.8218	25.6597	19.0173	21.2986	20.4441	21.4324	NA	7490597	1.94046e+06	8.04166e+06	4.14541e+06	NA	5.99103e+08	4.3154e+08	6.9418e+08	4.74477e+08
Q5T9L3	Protein wntless homolog OS=Homo sapiens OX=9606 GN=WLS PE=1 SV=2	WLS	79971	High	11	105	6	FALSE	TRUE	541	18.6691	62.2	0.00045478	0.00340135	6.84241	0.00129502	0.00482111	6.72576	0.955732	0.997714	0.032503	Medium Enriched	5	5	4	21.5588	21.3972	17.2278	19.5861	19.8924	27.9732	27.2703	26.4167	26.7651	25.4491	21.0633	22.0318	18.4162	NA	18.695	3.0892e+06	2.76192e+06	153489	787064	973236	2.63504e+08	1.61873e+08	8.95798e+07	1.14054e+08
Q6IAW5	CALU protein OS=Homo sapiens OX=9606 GN=CALU PE=2 SV=1	CALU	813	High	28	1422	6	FALSE	TRUE	315	73.9683	37.1	8.62813e-06	0.000615519	6.84009	2.07305e-06	0.000340475	6.93947	0.633654	0.969811	-0.0993763	Medium Enriched	5	5	5	26.4337	27.2282	26.3434	27.4482	25.2103	33.5024	34.2515	33.215	33.3806	32.5149	26.634	27.5009	25.7501	26.9019	25.3801	9.06417e+07	1.57221e+08	8.51449e+07	1.83122e+08	3.88202e+07	1.21681e+10	2.04518e+10	9.97006e+09	1.11828e+10
Q8N766	ER membrane protein complex subunit 1 OS=Homo sapiens OX=9606 GN=EMC1 PE=1 SV=1	EMC1	23065	High	42	997	42	FALSE	TRUE	993	48.3384	111.7	2.50028e-05	0.000910726	6.83511	2.75716e-06	0.000340475	7.2942	0.142914	0.786475	-0.459091	Medium Enriched	5	5	5	25.8463	26.4032	26.3041	25.9715	23.1698	32.4807	33.2932	32.6557	32.2712	31.1697	25.8526	25.8011	25.2425	25.0897	23.4136	6.0329e+07	8.87456e+07	8.28568e+07	6.57962e+07	9.4363e+06	5.99348e+09	1.05254e+10	6.76643e+09	5.18306e+09
Q9NYU2	UDP-glucose:glycoprotein glucosyltransferase 1 OS=Homo sapiens OX=9606 GN=UGGT1 PE=1 SV=3	UGGT1	56886	High	71	1392	64	FALSE	TRUE	1555	52.926	177.1	2.97365e-05	0.000917558	6.80792	1.25734e-06	0.000305304	7.43349	0.0735321	0.733496	-0.625574	Medium Enriched	5	5	5	26.6681	27.5949	26.7238	28.304	25.4065	33.9431	34.2917	33.6046	33.9617	32.9356	26.3389	26.6894	25.8178	27.0797	25.6435	1.06633e+08	2.02712e+08	1.10831e+08	3.3139e+08	4.44752e+07	1.65159e+10	21029472118	1.30618e+10	1.67294e+10
Q9H6E4	Coiled-coil domain-containing protein 134 OS=Homo sapiens OX=9606 GN=CCDC134 PE=1 SV=1	CCDC134	79879	High	8	157	8	FALSE	TRUE	229	34.4978	26.5	0.00104915	0.00551264	6.80302	0.000738914	0.00350834	8.60456	0.148679	0.791998	-1.80154	Medium Enriched	4	5	4	20.8318	22.2026	22.2209	22.7631	NA	29.0824	28.8499	28.8683	28.4299	26.8686	21.2176	21.2858	18.6248	19.6841	NA	1.86638e+06	4.82663e+06	4.88843e+06	7.11819e+06	NA	5.68408e+08	483811268	4.90047e+08	3.61627e+08
Q9H900	Protein zwilch homolog OS=Homo sapiens OX=9606 GN=ZWILCH PE=1 SV=2	ZWILCH	55055	High	6	22	6	FALSE	TRUE	591	11.8443	67.2	0.0605486	0.0862914	2.0508	0.0337027	0.0476801	1.49609	0.359559	0.937215	0.554704		4	4	4	22.9015	17.6218	22.2991	20.3799	NA	23.2558	21.3196	24.0211	22.809	NA	22.6225	19.0752	21.9086	21.8147	NA	7.83499e+06	201689	5.16051e+06	1.36443e+06	NA	1.00159e+07	2.61719e+06	1.7024e+07	7.34824e+06
Q96H72	Zinc transporter ZIP13 OS=Homo sapiens OX=9606 GN=SLC39A13 PE=1 SV=3	SLC39A13	91252	High	3	42	3	FALSE	TRUE	371	7.00809	39	0.00831462	0.0205948	6.80247	0.0139359	0.0239683	7.14482	0.401828	0.941603	-0.342346	Medium Enriched	3	5	3	NA	NA	20.3399	19.2734	17.8868	25.8557	26.0568	26.4687	25.5025	25.9363	NA	NA	19.7503	19.574	17.1488	NA	NA	1.32718e+06	633677	242363	6.07222e+07	6.98053e+07	9.28703e+07	4.75367e+07
B2R5N4	cDNA, FLJ92544, highly similar to Homo sapiens lectin, mannose-binding 2-like (LMAN2L), mRNA OS=Homo sapiens OX=9606 PE=2 SV=1	LMAN2L	81562	High	11	167	11	FALSE	TRUE	348	34.1954	39.7	0.00356891	0.0117268	6.79778	0.00175029	0.00578592	8.4204	0.432448	0.941603	-1.26929	Medium Enriched	3	5	4	20.9634	NA	22.1141	21.9686	NA	28.5335	28.2138	28.7494	28.1565	26.7073	21.247	18.7334	21.8786	18.1126	NA	2.04457e+06	NA	4.53943e+06	4.104e+06	NA	3.88537e+08	3.11318e+08	4.5127e+08	2.99193e+08
Q9BS26	Endoplasmic reticulum resident protein 44 OS=Homo sapiens OX=9606 GN=ERP44 PE=1 SV=1	ERP44	23071	High	18	580	17	FALSE	TRUE	406	51.2315	46.9	2.21055e-05	0.000903201	6.78653	1.0992e-06	0.000305304	7.02989	0.292559	0.913213	-0.243364	Medium Enriched	5	5	5	25.5107	24.9494	24.8406	27.0276	23.7981	32.2096	32.374	31.6269	32.7601	31.0883	25.3973	25.2942	24.4698	26.1324	23.6158	4.78049e+07	3.23974e+07	3.00439e+07	1.36811e+08	1.45859e+07	4.96658e+09	5.56602e+09	3.31619e+09	7.27423e+09
Q8IXL7	Methionine-R-sulfoxide reductase B3 OS=Homo sapiens OX=9606 GN=MSRB3 PE=1 SV=2	MSRB3	253827	High	6	42	6	FALSE	TRUE	192	44.7917	20.7	0.013774	0.0286691	6.77596							Medium Enriched	3	5	1	NA	19.7295	19.0415	19.7047	NA	26.0832	27.2314	26.6963	24.876	25.5772	NA	20.4837	NA	NA	NA	NA	869327	539579	854494	NA	7.10918e+07	1.57564e+08	1.08739e+08	3.07901e+07
A0A087WU53	Magnesium transporter protein 1 OS=Homo sapiens OX=9606 GN=MAGT1 PE=1 SV=1	MAGT1	84061	High	10	301	10	FALSE	TRUE	367	22.8883	41.5	0.00261757	0.0098022	6.76751	0.00158484	0.005441	7.083	0.548604	0.958625	-0.315498	Medium Enriched	5	5	5	24.7629	24.3752	25.2438	23.8	18.7959	30.2537	30.8077	30.3705	29.8666	29.5168	24.2977	23.9198	23.3428	24.8315	19.0086	2.84697e+07	2.17604e+07	3.97334e+07	1.46051e+07	455117	1.28016e+09	1.87953e+09	1.38817e+09	9.78903e+08
P18850	Cyclic AMP-dependent transcription factor ATF-6 alpha OS=Homo sapiens OX=9606 GN=ATF6 PE=1 SV=3	ATF6	22926	High	18	228	2	FALSE	TRUE	670	28.6567	74.5	0.000162539	0.00190094	6.74084	0.000228429	0.00186585	6.9956	0.467386	0.94816	-0.25476	Medium Enriched	5	5	5	20.8167	18.4709	22.2464	21.5898	21.5319	27.878	26.8167	29.0199	27.6809	26.9644	19.7473	18.334	22.6183	22.0572	20.6251	1.84695e+06	363325	4.97545e+06	3.15632e+06	3.03208e+06	2.4667e+08	1.18202e+08	5.44316e+08	2.15176e+08
A0A024R2F9	Transmembrane protein 43 isoform 1 OS=Homo sapiens OX=9606 GN=TMEM43 PE=2 SV=1	TMEM43	79188	High	24	622	24	FALSE	TRUE	400	63.75	44.8	8.63869e-06	0.000615519	6.74053	3.77462e-06	0.000341696	7.18293	0.131636	0.779451	-0.442398	Medium Enriched	5	5	5	25.5078	26.5729	24.9194	26.1098	23.8626	32.5348	32.9984	31.5941	32.225	31.3229	24.9587	26.5247	24.0253	25.1534	24.0984	4.77095e+07	9.98278e+07	3.1732e+07	7.24149e+07	1.52529e+07	6.22212e+09	8.58066e+09	3.24178e+09	5.01972e+09
P51572	B-cell receptor-associated protein 31 OS=Homo sapiens OX=9606 GN=BCAP31 PE=1 SV=3	BCAP31	10134	High	16	143	3	FALSE	TRUE	246	40.2439	28	0.00310491	0.0108692	6.7342	0.000370109	0.00247759	10.2043	0.0124054	0.479087	-3.47014	Medium Enriched	4	5	4	22.3557	21.5332	23.2033	23.1803	NA	29.4426	30.2053	29.314	28.2473	25.4617	18.9424	19.6218	18.149	19.6786	NA	5.36696e+06	3034926	9.65777e+06	9.50515e+06	NA	7.29631e+08	1.23795e+09	6.67427e+08	3.18626e+08
Q16594	Transcription initiation factor TFIID subunit 9 OS=Homo sapiens OX=9606 GN=TAF9 PE=1 SV=1	TAF9	6880	High	8	40	4	FALSE	TRUE	264	42.803	29	0.133824	0.164673	0.393514	0.293157	0.31882	-0.132984	0.0969747	0.760376	0.526498		4	4	4	23.4562	25.104	20.5723	20.5273	NA	23.7669	25.6805	20.4683	21.3181	NA	23.643	26.0501	20.6787	21.3939	NA	1.15084e+07	3.6062e+07	1.5591e+06	1.51124e+06	NA	1.4274e+07	5.37777e+07	1.45065e+06	2.61458e+06
A0A0S2Z569	DAZ associated protein 1 isoform 1 (Fragment) OS=Homo sapiens OX=9606 GN=DAZAP1 PE=2 SV=1	DAZAP1	26528	High	5	23	5	FALSE	TRUE	407	19.1646	43.4	0.123199	0.153749	0.434543	0.776079	0.793306	-0.0912529	0.173008	0.815092	0.525796		4	4	4	23.8437	23.7662	NA	21.9479	20.6403	23.7991	24.6974	NA	22.2648	21.175	24.608	25.0166	NA	21.9782	20.6984	1.50548e+07	1.42668e+07	NA	4045486	1.63438e+06	1.45959e+07	2.72053e+07	NA	5.03927e+06
A8K4K9	cDNA FLJ76169 OS=Homo sapiens OX=9606 PE=2 SV=1	EMC2		High	12	236	12	FALSE	TRUE	297	46.1279	34.8	6.13261e-05	0.00117615	6.72097	8.03201e-05	0.00115384	7.70816	0.075856	0.736208	-0.987191	Medium Enriched	5	5	5	24.4111	25.8858	22.1312	23.1665	21.7822	30.9656	32.0495	29.3237	28.9349	29.7079	23.7515	24.9783	19.8028	21.9088	21.9994	2.23082e+07	6.19995e+07	4.59355e+06	9.41507e+06	3.60659e+06	2.09686e+09	4.44479e+09	6.71929e+08	5.13191e+08
Q8TEM1	Nuclear pore membrane glycoprotein 210 OS=Homo sapiens OX=9606 GN=NUP210 PE=1 SV=3	NUP210	23225	High	51	611	51	FALSE	TRUE	1887	33.4923	205	5.3511e-05	0.00115953	6.72019	8.81103e-05	0.00119073	7.18514	0.166624	0.810403	-0.464949	Medium Enriched	5	5	5	26.0315	26.5259	22.244	25.3872	24.4338	32.4847	33.1544	29.3833	30.9665	32.2345	24.8558	25.9309	21.3513	25.4968	24.6629	68588416	9.66271e+07	4.96726e+06	4.38834e+07	2.26631e+07	6.00975e+09	9.5603e+09	7.00254e+08	2.09814e+09
Q96A33	Coiled-coil domain-containing protein 47 OS=Homo sapiens OX=9606 GN=CCDC47 PE=1 SV=1	CCDC47	57003	High	25	887	25	FALSE	TRUE	483	50.3106	55.8	8.84661e-05	0.00138907	6.71111	3.28774e-05	0.000784067	7.08753	0.140841	0.785377	-0.376416	Medium Enriched	5	5	5	26.0435	23.212	25.4107	26.3862	24.6722	32.2778	31.4879	32.1904	32.2412	31.0831	25.8012	23.4204	24.4157	25.7401	24.4653	6.91652e+07	9.71671e+06	4.46051e+07	8.77088e+07	2.67352e+07	5.2071e+09	3.01159e+09	4.90086e+09	5.07638e+09
V9HVY3	Protein disulfide-isomerase OS=Homo sapiens OX=9606 GN=HEL-S-269 PE=2 SV=1	HEL-S-269	2923	High	42	2083	35	FALSE	TRUE	505	71.0891	56.7	1.20208e-05	0.000658692	6.68458	3.17581e-06	0.000340475	7.07155	0.0620471	0.704887	-0.38697	Medium Enriched	5	5	5	27.7704	28.4853	28.8611	29.2574	27.3715	34.869	35.2787	35.4833	35.0125	34.525	27.7044	27.975	28.0816	28.6828	27.367	2.2894e+08	3.75765e+08	4.8759e+08	6.41716e+08	1.73643e+08	3.13765e+10	4.16832e+10	4.80339e+10	3.46578e+10
A0A024R084	Stromal cell derived factor 4, isoform CRA_c OS=Homo sapiens OX=9606 GN=SDF4 PE=4 SV=1	SDF4	51150	High	20	332	2	FALSE	TRUE	362	43.6464	41.8	8.67207e-06	0.000615519	6.67339	2.46298e-06	0.000340475	7.20461	0.10518	0.765677	-0.531219	Medium Enriched	5	5	5	22.8842	23.4512	22.5253	24.5872	23.7759	30.1365	30.5511	28.8967	30.5776	30.4289	23.2087	22.75	21.4336	23.6674	23.5082	7.74167e+06	1.14686e+07	6.03664e+06	2.52048e+07	1.43638e+07	1.18028e+09	1.57327e+09	4.9977e+08	1.60245e+09
A0A024R8S5	Protein disulfide-isomerase OS=Homo sapiens OX=9606 GN=P4HB PE=2 SV=1	P4HB	5034	High	45	2192	2	FALSE	TRUE	508	73.8189	57.1	4.7831e-05	0.00108836	6.65818	4.04103e-05	0.000849889	7.86844	0.0104276	0.479087	-1.21026	Medium Enriched	5	5	5	27.6493	28.1587	28.714	30.073	26.6035	34.77	35.0852	35.3822	35.3691	33.8828	26.7423	26.2305	27.0722	28.9224	26.1798	2.1051e+08	2.99653e+08	4.40314e+08	1.12949e+09	1.01962e+08	2.92967e+10	3.64496e+10	4.47826e+10	4.43781e+10
A0A2X0SF55	AKAP13 (Fragment) OS=Homo sapiens OX=9606 GN=AKAP13 PE=4 SV=1	AKAP13	11214	High	16	45	16	FALSE	TRUE	2815	8.5968	307.6	0.0914533	0.120369	2.9126	0.148107	0.171327	2.40206	0.24741	0.8801	0.510541		4	5	4	22.3586	22.5381	18.0841	NA	19.6794	23.4174	24.0033	24.3707	19.0767	22.5193	22.3381	22.8769	18.2512	NA	21.2362	5.37788e+06	6.09049e+06	277874	NA	839649	1.12032e+07	1.68152e+07	2.16926e+07	552907
P78536	Disintegrin and metalloproteinase domain-containing protein 17 OS=Homo sapiens OX=9606 GN=ADAM17 PE=1 SV=1	ADAM17	6868	High	25	201	25	FALSE	TRUE	824	38.5922	93	3.48812e-05	0.000935359	6.65678	0.000863589	0.00379058	7.33997	0.179189	0.818319	-0.618351	Medium Enriched	5	5	4	21.3928	22.3332	20.8522	21.3951	21.6029	28.0782	28.7307	28.4988	28.3118	27.2406	21.4906	NA	19.5611	21.2742	20.4437	2.75343e+06	5.2841e+06	1.89289e+06	2.75778e+06	3.18516e+06	2.8339e+08	4.45445e+08	3.7932e+08	3.33196e+08
A0A0S2Z4J1	Hydroxysteroid (17-beta) dehydrogenase 4, isoform CRA_b (Fragment) OS=Homo sapiens OX=9606 GN=HSD17B4 PE=2 SV=1	HSD17B4	3295	High	7	25	7	FALSE	TRUE	736	12.0924	79.6	0.136087	0.167075	2.48009	0.030954	0.0443589	1.97263	0.54182	0.958625	0.507466		3	4	3	22.9437	17.458	20.4943	NA	NA	23.8495	21.8552	22.6315	NA	19.7319	22.5421	19.3332	20.5431	NA	NA	8.06764e+06	180046	1.47704e+06	NA	NA	1.51157e+07	3.79388e+06	6.49765e+06	NA
Q8NBS9	Thioredoxin domain-containing protein 5 OS=Homo sapiens OX=9606 GN=TXNDC5 PE=1 SV=2	TXNDC5	81567	High	23	780	23	FALSE	TRUE	432	54.1667	47.6	7.94798e-05	0.00133432	6.64209	2.20337e-05	0.000639697	6.72067	0.802431	0.986932	-0.0785821	Medium Enriched	5	5	5	27.8284	28.5948	26.6938	28.889	24.1306	34.3478	35.0463	33.2704	34.4708	32.2118	27.8865	28.9482	25.8061	28.2829	24.82	2.38329e+08	4.05394e+08	1.08551e+08	4.9712e+08	1.83673e+07	2.18632e+10	3.54791e+10	1.03606e+10	2.38096e+10
P35555	Fibrillin-1 OS=Homo sapiens OX=9606 GN=FBN1 PE=1 SV=3	FBN1	2200	High	86	1012	82	FALSE	TRUE	2871	38.3838	312	0.00818144	0.0203588	6.62861	0.00975267	0.0184095	6.79325	0.437218	0.941603	-0.164641	Medium Enriched	5	5	5	25.2063	25.8206	20.2256	26.5275	20.6998	31.1297	32.0737	29.7394	28.6232	30.057	25.4052	25.1968	20.2252	26.751	20.0783	3.87122e+07	5.92609e+07	1.2261e+06	9.67299e+07	1.70322e+06	2.34944e+09	4.52009e+09	8.96269e+08	4.13454e+08
Q15363	Transmembrane emp24 domain-containing protein 2 OS=Homo sapiens OX=9606 GN=TMED2 PE=1 SV=1	TMED2	10959	High	6	153	6	FALSE	TRUE	201	30.8458	22.7	0.0041863	0.01307	6.60412	8.67833e-05	0.00118264	7.80051	0.0838184	0.760376	-1.1964	Medium Enriched	3	5	3	20.3072	NA	20.6638	21.0289	NA	27.7648	28.4947	26.9107	27.1367	25.9543	19.8509	NA	19.0883	19.4716	NA	1.29742e+06	NA	1.66115e+06	2.13965e+06	NA	2.28059e+08	3.78239e+08	1.26166e+08	1.47555e+08
Q9UKM7	Endoplasmic reticulum mannosyl-oligosaccharide 1,2-alpha-mannosidase OS=Homo sapiens OX=9606 GN=MAN1B1 PE=1 SV=2	MAN1B1	11253	High	19	323	19	FALSE	TRUE	699	38.6266	79.5	0.000590573	0.00395434	6.5771	0.000278843	0.00208044	7.6319	0.0108307	0.479087	-1.0548	Medium Enriched	4	5	4	23.9365	21.8027	24.2388	23.1155	NA	29.5541	29.3537	31.2018	29.2923	28.9426	22.9441	20.8805	23.5189	21.5309	NA	1.60547e+07	3.65815e+06	1.97974e+07	9.0879e+06	NA	7.88246e+08	6.86033e+08	2.46992e+09	6.57449e+08
P18077	60S ribosomal protein L35a OS=Homo sapiens OX=9606 GN=RPL35A PE=1 SV=2	RPL35A	6165	High	3	12	3	FALSE	TRUE	110	15.4545	12.5	0.137172	0.168213	2.42752	0.024892	0.0372056	1.92626	0.561299	0.964201	0.501258		4	4	4	NA	15.1075	22.1454	22.6011	22.0906	NA	21.0857	22.8139	24.3455	23.4095	NA	17.8591	21.4424	22.4264	22.2218	NA	35303	4.63901e+06	6.36228e+06	4.46603e+06	NA	2.22555e+06	7.37342e+06	2.13174e+07
Q9NSY0	Nuclear receptor-binding protein 2 OS=Homo sapiens OX=9606 GN=NRBP2 PE=1 SV=2	NRBP2	340371	High	4	7	4	FALSE	TRUE	501	8.38323	57.8	0.204277	0.238472	1.65578	0.179364	0.202743	1.15733	0.422834	0.941603	0.498445		3	3	3	21.064	NA	NA	20.6629	19.408	21.5114	NA	NA	21.7883	22.8026	20.5841	NA	NA	21.4827	20.5635	2192273	NA	NA	1.66018e+06	695657	2.98926e+06	NA	NA	3.62188e+06
Q53GF9	Full-length cDNA 5-PRIME end of clone CS0DF013YM24 of Fetal brain of Homo sapiens (Human) variant (Fragment) OS=Homo sapiens OX=9606 PE=2 SV=1	TMED10		High	14	477	14	FALSE	TRUE	225	48	25.6	3.47192e-05	0.000935359	6.57468	0.00111192	0.00439993	8.04164	0.102379	0.760376	-1.46696	Medium Enriched	4	5	4	25.4456	27.1686	26.0864	25.5578	NA	32.408	33.4738	32.8215	31.8538	30.3598	24.9728	26.8301	23.203	23.3847	NA	4.56969e+07	1.50861e+08	7.12506e+07	4.93914e+07	NA	5.69866e+09	1.19291e+10	7.59039e+09	3.88118e+09
Q96HE7	ERO1-like protein alpha OS=Homo sapiens OX=9606 GN=ERO1A PE=1 SV=2	ERO1A	30001	High	21	668	20	FALSE	TRUE	468	53.4188	54.4	0.000108038	0.00152574	6.55873	1.79161e-05	0.000609476	7.77508	0.00376267	0.383069	-1.21635	Medium Enriched	5	5	5	24.8136	25.0197	25.6123	26.6696	24.7821	32.2874	32.4661	32.3504	32.0357	30.5513	24.3133	23.8965	24.1718	25.3412	23.0926	2.94884e+07	3.40148e+07	5.12953e+07	1.06743e+08	2.88501e+07	5.24188e+09	5.93288e+09	5.47567e+09	4.40267e+09
A0A0B4J1W0	Mediator of RNA polymerase II transcription subunit 24 OS=Homo sapiens OX=9606 GN=MED24 PE=1 SV=1	MED24	9862	High	5	17	5	FALSE	TRUE	1014	7.19921	112.9	0.0581798	0.0836257	1.97368	0.0717245	0.0892297	1.48017	0.0326129	0.668436	0.493503		3	3	3	22.1763	NA	17.7923	17.3349	NA	23.6239	NA	20.7616	18.839	NA	22.6564	NA	18.4503	17.6772	NA	4.73936e+06	NA	226999	165317	NA	1.29268e+07	NA	1.77771e+06	468937
Q12797	Aspartyl/asparaginyl beta-hydroxylase OS=Homo sapiens OX=9606 GN=ASPH PE=1 SV=3	ASPH	444	High	48	1794	29	FALSE	TRUE	758	56.4644	85.8	5.29414e-05	0.00115953	6.54289	5.37852e-05	0.00093286	6.7699	0.601738	0.964649	-0.227004	Medium Enriched	5	5	5	27.5486	28.1632	28.2657	28.7884	25.3196	34.4461	34.7559	34.7783	34.0558	32.7639	28.3689	28.6936	27.153	27.6885	25.0466	1.96322e+08	3.00588e+08	3.22714e+08	4.63644e+08	4.18764e+07	2.34054e+10	2.9012e+10	2.94651e+10	1.78573e+10
Q10471	Polypeptide N-acetylgalactosaminyltransferase 2 OS=Homo sapiens OX=9606 GN=GALNT2 PE=1 SV=1	GALNT2	2590	High	44	1683	42	FALSE	TRUE	571	66.725	64.7	5.08683e-06	0.000525313	6.53866	3.56919e-06	0.000340475	7.92432	0.00783016	0.458664	-1.38566	Medium Enriched	5	5	5	27.2377	27.2044	27.9788	28.0436	27.9399	33.7498	34.084	34.515	33.8676	34.8812	26.1325	25.4482	26.3514	26.0346	27.5093	1.58259e+08	1.54645e+08	2.64515e+08	2.76674e+08	2.57481e+08	1.44446e+10	1.82093e+10	2.45507e+10	1.56739e+10
Q8TBM8	DnaJ homolog subfamily B member 14 OS=Homo sapiens OX=9606 GN=DNAJB14 PE=1 SV=1	DNAJB14	79982	High	11	91	11	FALSE	TRUE	379	30.0792	42.5	0.0017198	0.00752967	6.53534	0.00628342	0.0136638	7.40602	0.12084	0.766823	-0.870683	Medium Enriched	3	5	3	NA	22.5549	19.3027	20.3282	NA	26.8261	28.55	26.0627	27.1791	22.9607	NA	22.3099	17.918	19.3458	NA	NA	6.16176e+06	646679	1.31646e+06	NA	1.18978e+08	3.93025e+08	7.00898e+07	1.5196e+08
Q86W42	THO complex subunit 6 homolog OS=Homo sapiens OX=9606 GN=THOC6 PE=1 SV=1	THOC6	79228	High	4	7	4	FALSE	TRUE	341	12.9032	37.5	0.14273	0.173486	1.35106	0.00300501	0.00834727	0.809872	0.543494	0.958625	0.489281		3	4	4	20.8116	19.0403	19.3623	NA	NA	21.4881	21.5326	20.2467	20.7347	NA	20.4507	20.8613	19.3701	20.0806	NA	1.84048e+06	539140	673942	NA	NA	2.94147e+06	3.0336e+06	1.24411e+06	1.7449e+06
P08236	Beta-glucuronidase OS=Homo sapiens OX=9606 GN=GUSB PE=1 SV=2	GUSB	2990	High	15	155	7	FALSE	TRUE	651	24.5776	74.7	3.6976e-05	0.00095462	6.53211	1.6881e-05	0.00058766	6.35515	0.585444	0.964201	0.176954	Medium Enriched	5	5	5	23.5896	22.6673	22.9182	20.7255	20.1588	29.5874	28.8327	28.8908	27.5776	27.8314	23.8569	22.6609	22.0661	21.6281	20.7321	1.26233e+07	6.66103e+06	7.92635e+06	1.7338e+06	1.17056e+06	8.06681e+08	4.78085e+08	4.97746e+08	2.003e+08
D6R968	NEDD4-binding protein 2-like 2 (Fragment) OS=Homo sapiens OX=9606 GN=N4BP2L2 PE=1 SV=1	N4BP2L2	10443	High	4	20	3	FALSE	TRUE	709	5.92384	82.3	0.0771941	0.10468	1.71581	0.160963	0.184204	1.22922	0.596839	0.964649	0.486595		3	4	3	21.5979	NA	19.4937	18.2678	NA	22.7704	21.3281	20.7407	20.9958	NA	22.453	NA	18.4815	19.8848	NA	3.17413e+06	NA	738221	315619	NA	7.15463e+06	2.63267e+06	1752100	2.09103e+06
A0A0S2Z5M1	SEC63-like (S. cerevisiae) (Fragment) OS=Homo sapiens OX=9606 GN=SEC63 PE=2 SV=1	SEC63	11231	High	35	625	35	FALSE	TRUE	760	49.2105	87.9	7.12883e-06	0.000580028	6.51618	0.00012542	0.00137859	6.82575	0.518938	0.952751	-0.30957	Medium Enriched	5	5	5	24.6199	24.8359	24.3669	24.0313	23.0772	30.8945	31.4429	31.6882	30.2213	29.2652	23.8039	26.2779	23.6452	23.301	22.3553	2.57835e+07	2.99465e+07	2.16349e+07	1.71453e+07	8.84975e+06	1.99601e+09	2.91913e+09	3.46018e+09	1.25176e+09
Q05DA4	p4HA2 protein OS=Homo sapiens OX=9606 GN=P4HA2 PE=2 SV=1	P4HA2	8974	High	24	537	24	FALSE	TRUE	504	50.5952	57.3	4.13762e-06	0.000525313	6.51484	1.11498e-06	0.000305304	7.34555	0.0440271	0.689974	-0.830715	Medium Enriched	5	5	5	24.1485	24.1836	25.3234	24.809	23.3095	30.7047	30.8166	31.7823	30.6878	30.3568	23.057	23.5579	24.0892	23.414	23.5022	1.85964e+07	1.90546e+07	4.19857e+07	2.93935e+07	1.03955e+07	1.75005e+09	1.89106e+09	3.69333e+09	1.72962e+09
P48960	CD97 antigen OS=Homo sapiens OX=9606 GN=CD97 PE=1 SV=4	CD97	976	High	11	122	11	FALSE	TRUE	835	15.9281	91.8	0.0315488	0.0519252	6.51261	0.0545379	0.0707483	6.69747	0.88108	0.992873	-0.184864	Medium Enriched	3	5	3	22.7925	NA	18.6021	NA	18.3286	27.2826	25.9495	27.1959	26.2135	24.7825	21.5181	NA	17.324	NA	20.3266	7.2648e+06	NA	397921	NA	329203	1.63265e+08	6.47994e+07	1.53743e+08	7.78117e+07
Q6ZRP7	Sulfhydryl oxidase 2 OS=Homo sapiens OX=9606 GN=QSOX2 PE=1 SV=3	QSOX2	169714	High	19	184	19	FALSE	TRUE	698	31.5186	77.5	0.0450495	0.0684151	6.50033							Medium Enriched	3	5	2	18.5369	23.2586	NA	18.316	NA	26.5525	26.9039	27.3164	26.1561	25.2939	17.4838	NA	NA	19.1537	NA	380338	10035255	NA	326343	NA	9.84232e+07	1.25567e+08	1.67132e+08	7.47791e+07
P57078	Receptor-interacting serine/threonine-protein kinase 4 OS=Homo sapiens OX=9606 GN=RIPK4 PE=1 SV=1	RIPK4	54101	High	4	7	4	FALSE	TRUE	832	5.28846	91.6	0.0657045	0.092413	0.938745	0.340358	0.366423	0.461092	0.511532	0.952258	0.477654		3	3	3	NA	18.9668	20.4491	18.7571	NA	NA	19.998	20.9103	20.0809	NA	NA	20.0261	19.7203	19.8595	NA	NA	512357	1.43152e+06	443043	NA	NA	1.04714e+06	1.97072e+06	1.10907e+06
M0QXB5	Persulfide dioxygenase ETHE1, mitochondrial OS=Homo sapiens OX=9606 GN=ETHE1 PE=1 SV=1	ETHE1	23474	High	3	16	3	FALSE	TRUE	260	12.6923	28.4	0.312426	0.348655	0.47514	0.994506	0.994514	-0.00176119	0.292916	0.91325	0.476901		4	4	4	22.9508	23.7987	20.5976	20.2874	NA	22.4997	24.5587	20.8014	21.6753	NA	22.3209	24.4664	21.4823	21.2724	NA	8.1071e+06	1.4592e+07	1.58668e+06	1.27971e+06	NA	5930272	2.47114e+07	1.82739e+06	3.34891e+06
Q32P28	Prolyl 3-hydroxylase 1 OS=Homo sapiens OX=9606 GN=P3H1 PE=1 SV=2	P3H1	64175	High	28	713	27	FALSE	TRUE	736	47.1467	83.3	2.57168e-06	0.000525313	6.49518	1.96087e-05	0.000622219	7.38837	0.0373541	0.687089	-0.893187	Medium Enriched	5	5	5	26.1008	24.8851	26.5857	25.7443	23.9651	32.3228	31.7635	33.0907	31.7766	30.8034	25.5895	23.4406	25.1788	24.5812	24.025	7.19677e+07	3.0986e+07	1.00717e+08	5.62086e+07	1.63766e+07	5.37203e+09	3.64561e+09	9.14701e+09	3.67879e+09
Q9H173	Nucleotide exchange factor SIL1 OS=Homo sapiens OX=9606 GN=SIL1 PE=1 SV=1	SIL1	64374	High	16	252	16	FALSE	TRUE	461	34.7072	52.1	5.70049e-05	0.00115953	6.49504	5.31889e-05	0.000931305	6.69533	0.346239	0.932343	-0.200288	Medium Enriched	5	5	5	23.4025	21.8101	23.2148	22.9986	23.5197	29.7831	29.6959	29.4399	29.2151	29.287	22.8448	21.8111	22.6442	23.4229	23.2214	1.10884e+07	3.67698e+06	9.73528e+06	8.3803e+06	1.20267e+07	9.23834e+08	8.69698e+08	7.28263e+08	6.23179e+08
Q6UW63	KDEL motif-containing protein 1 OS=Homo sapiens OX=9606 GN=KDELC1 PE=1 SV=1	KDELC1	79070	High	22	202	20	FALSE	TRUE	502	47.4104	58	0.00222678	0.00887079	6.47562	0.000418092	0.0026909	7.42185	0.533852	0.958223	-0.434758	Medium Enriched	4	5	5	23.4477	NA	21.153	23.1907	18.5415	28.6643	27.4753	28.1159	28.8134	26.6418	23.2079	18.0076	21.6894	20.9571	18.7395	1.14407e+07	NA	2.33178e+06	9.57418e+06	381551	4.25407e+08	1.86593e+08	2.90887e+08	4.71728e+08
P24752	Acetyl-CoA acetyltransferase, mitochondrial OS=Homo sapiens OX=9606 GN=ACAT1 PE=1 SV=1	ACAT1	38	High	8	34	8	FALSE	TRUE	427	25.7611	45.2	0.143014	0.173752	1.45007	0.044675	0.0599934	0.855237	0.641075	0.971944	0.468663		3	5	4	20.8571	22.211	21.2648	NA	NA	21.2891	23.5676	23.8265	21.1191	19.1328	19.6923	23.0202	23.0265	20.6424	NA	1.89941e+06	4.855e+06	2.51966e+06	NA	NA	2.5624e+06	1.24324e+07	1.48763e+07	2277623
A0A0J9YXF2	Paraoxonase 2, isoform CRA_a OS=Homo sapiens OX=9606 GN=PON2 PE=1 SV=1	PON2	5445	High	10	137	6	FALSE	TRUE	375	39.2	41.5	0.000299769	0.0027284	6.45114	0.000127787	0.00139313	7.33759	0.0222076	0.612247	-0.886452	Medium Enriched	5	5	5	21.7555	22.6723	19.5319	23.5863	22.3103	28.4011	29.2778	27.845	28.7701	27.8179	20.0334	22.2167	19.189	22.5794	21.4055	3.54047e+06	6.68389e+06	758015	1.25948e+07	5.20074e+06	3.54472e+08	6.50879e+08	2.41088e+08	4.57798e+08
E7ETU9	Procollagen-lysine,2-oxoglutarate 5-dioxygenase 2 OS=Homo sapiens OX=9606 GN=PLOD2 PE=1 SV=1	PLOD2	5352	High	36	1146	3	FALSE	TRUE	703	50.7824	81.1	2.9465e-06	0.000525313	6.43559	4.99796e-06	0.000361337	6.75782	0.352075	0.935549	-0.32223	Medium Enriched	5	5	5	27.2348	26.5983	28.2484	27.0638	25.477	33.7613	32.9231	34.414	33.1718	32.53	27.0221	25.9637	27.0031	26.9299	26.0922	1.57942e+08	1.01596e+08	3.18864e+08	1.40285e+08	4.67033e+07	1.45602e+10	8.14429e+09	2.28906e+10	9.67602e+09
A0A2X0SSG1	ARHGAP39 (Fragment) OS=Homo sapiens OX=9606 GN=ARHGAP39 PE=4 SV=1	ARHGAP39	80728	High	6	11	6	FALSE	TRUE	1116	6.36201	125.2	0.0729275	0.100005	1.74692	0.166807	0.189834	1.28088	0.112228	0.766823	0.466042		3	3	3	NA	18.7795	NA	19.0773	20.7604	NA	21.4389	NA	20.0158	22.4033	NA	18.9727	NA	19.5015	21.541	NA	449977	NA	553132	1.77625e+06	NA	2.84285e+06	NA	1.06009e+06
P15291	Beta-1,4-galactosyltransferase 1 OS=Homo sapiens OX=9606 GN=B4GALT1 PE=1 SV=5	B4GALT1	2683	High	10	178	9	FALSE	TRUE	398	35.1759	43.9	3.58815e-05	0.000935359	6.43236	1.25002e-06	0.000305304	6.22269	0.593008	0.964649	0.209669	Medium Enriched	5	5	5	22.9523	22.0103	23.1899	21.9629	20.6932	28.7039	28.567	28.9271	28.637	28.1354	22.6986	22.5201	22.5334	21.9701	22.1348	8.11569e+06	4.22449e+06	9.56867e+06	4.08791e+06	1.69545e+06	4.37266e+08	3.97666e+08	5.10414e+08	4.17455e+08
Q3KQZ1	Solute carrier family 25 member 35 OS=Homo sapiens OX=9606 GN=SLC25A35 PE=2 SV=1	SLC25A35	399512	High	7	17	7	FALSE	TRUE	300	28.6667	32.4	0.0785561	0.106258	1.89812	0.121037	0.142544	1.43917	0.0319297	0.668436	0.45895		3	4	3	21.4441	21.4926	NA	18.3247	NA	24.4725	22.7747	17.5214	19.7086	NA	21.9511	22.0669	NA	18.6201	NA	2.85308e+06	2.95056e+06	NA	328312	NA	2.32785e+07	7.17557e+06	188140	856775
Q9Y3I0	tRNA-splicing ligase RtcB homolog OS=Homo sapiens OX=9606 GN=RTCB PE=1 SV=1	RTCB	51493	High	10	44	10	FALSE	TRUE	505	23.9604	55.2	0.0588524	0.0843401	1.46252	0.237561	0.262417	1.00456	0.330702	0.921353	0.457962		5	5	5	23.7122	23.4885	24.0516	22.386	22.6838	24.1292	27.1057	24.8992	23.5995	23.901	25.557	24.0534	23.3104	22.6195	23.0715	1.37429e+07	1.17687e+07	1.73876e+07	5.48082e+06	6.7376e+06	1.8349e+07	1.44419e+08	3.12901e+07	1.27099e+07
Q9UBI1	COMM domain-containing protein 3 OS=Homo sapiens OX=9606 GN=COMMD3 PE=1 SV=1	COMMD3	23412	High	3	17	2	FALSE	TRUE	195	17.9487	22.1	0.0834708	0.11178	1.00422	0.0992971	0.119255	0.548461	0.373883	0.939662	0.455761		3	3	3	21.8347	18.1961	NA	18.093	NA	22.2693	19.2737	NA	19.5934	NA	21.4894	19.0955	NA	18.9062	NA	3.74035e+06	300301	NA	279598	NA	5.05506e+06	633819	NA	791068
Q9P0I2	ER membrane protein complex subunit 3 OS=Homo sapiens OX=9606 GN=EMC3 PE=1 SV=3	EMC3	55831	High	12	211	5	FALSE	TRUE	261	28.7356	29.9	3.58113e-07	0.000381535	6.41159	4.13356e-05	0.000857542	7.33791	0.108941	0.766823	-0.926318	Medium Enriched	5	5	5	23.2214	24.1508	23.2561	21.2057	21.2591	29.5956	30.6288	29.3927	27.529	28.0051	22.9047	22.9548	21.6861	19.1754	21.7407	9.78028e+06	1.86264e+07	1.00178e+07	2.41861e+06	2.50968e+06	8.11255e+08	1.66026e+09	7.04837e+08	1.93667e+08
O43294	Transforming growth factor beta-1-induced transcript 1 protein OS=Homo sapiens OX=9606 GN=TGFB1I1 PE=1 SV=2	TGFB1I1	7041	High	4	29	4	FALSE	TRUE	461	14.5336	49.8	0.322595	0.358662	0.61516	0.16527	0.188407	0.163574	0.483706	0.949284	0.451585		3	3	3	NA	NA	24.1133	22.4536	20.736	NA	NA	23.9829	22.939	22.2265	NA	NA	23.7986	22.6549	22.2042	NA	NA	1.81473e+07	5.74402e+06	1.74645e+06	NA	NA	1.65799e+07	8.04118e+06
Q9NYU1	UDP-glucose:glycoprotein glucosyltransferase 2 OS=Homo sapiens OX=9606 GN=UGGT2 PE=1 SV=4	UGGT2	55757	High	67	626	59	FALSE	TRUE	1516	40.5013	174.6	3.58235e-05	0.000935359	6.4074	7.49853e-06	0.000435404	6.25494	0.726489	0.982136	0.152461	Medium Enriched	5	5	5	25.0275	24.4765	24.3693	24.7821	22.6712	31.0706	31.5962	30.2636	30.5285	29.9047	24.9243	25.8649	23.3749	24.5829	23.342	3.42011e+07	2.33431e+07	2.16714e+07	28851152	6.67904e+06	2.25518e+09	3.24649e+09	1.28901e+09	1.54882e+09
Q15084	Protein disulfide-isomerase A6 OS=Homo sapiens OX=9606 GN=PDIA6 PE=1 SV=1	PDIA6	10130	High	27	1486	27	FALSE	TRUE	440	59.5455	48.1	2.63275e-05	0.000917558	6.40402	4.66961e-06	0.000361337	7.2567	0.00316876	0.335509	-0.852682	Medium Enriched	5	5	5	28.6633	28.2504	27.4256	28.5327	25.3647	34.9984	35.2098	33.6105	33.9866	32.4516	28.061	27.5367	26.2033	27.4029	24.7695	4.25121e+08	3.19308e+08	1.80274e+08	3.88336e+08	4.32064e+07	3.43208e+10	3.97384e+10	1.31151e+10	1.70211e+10
P53634	Dipeptidyl peptidase 1 OS=Homo sapiens OX=9606 GN=CTSC PE=1 SV=2	CTSC	1075	High	12	59	1	FALSE	TRUE	463	28.7257	51.8	0.0172021	0.0334209	6.40047							Medium Enriched	3	5	2	NA	21.714	19.851	20.2288	NA	22.523	26.4325	26.8728	27.6898	25.1829	NA	23.1688	NA	20.7766	NA	NA	3.4401e+06	945664	1.22879e+06	NA	6027073	9.05708e+07	1.22893e+08	2.16508e+08
Q6IBU4	SDF2 protein OS=Homo sapiens OX=9606 GN=SDF2 PE=2 SV=1	SDF2	6388	High	6	82	6	FALSE	TRUE	211	40.7583	23	0.00580797	0.0160107	6.39394	0.00211669	0.00659704	6.39366	0.99981	0.999824	0.000284934	Medium Enriched	4	5	4	23.0977	24.2363	NA	18.3762	21.2187	28.9944	30.0912	27.2229	27.3773	26.0418	23.3828	24.9806	NA	20.4495	18.1171	8.9766e+06	1.97634e+07	NA	340232	2.44042e+06	5.34792e+08	1.14383e+09	1.56641e+08	1.74334e+08
Q3ZAQ7	Vacuolar ATPase assembly integral membrane protein VMA21 OS=Homo sapiens OX=9606 GN=VMA21 PE=1 SV=1	VMA21	203547	High	3	61	3	FALSE	TRUE	101	34.6535	11.3	0.0124562	0.0266706	6.38489	0.0786553	0.0965923	6.19471	0.98197	0.997714	-0.0217985	Medium Enriched	4	5	3	18.0909	20.3087	NA	21.6396	23.1839	27.2983	27.3295	25.1032	27.3981	26.7367	18.7431	NA	NA	19.9202	24.1857	279198	1298732	NA	3.26711e+06	9528862	1.65051e+08	1.68656e+08	3.60429e+07	176870720
O43292	Glycosylphosphatidylinositol anchor attachment 1 protein OS=Homo sapiens OX=9606 GN=GPAA1 PE=1 SV=3	GPAA1	8733	High	15	285	15	FALSE	TRUE	621	23.0274	67.6	0.00106826	0.0055479	6.36724	0.000432111	0.00271083	6.76836	0.145463	0.791998	-0.401124	Medium Enriched	5	5	5	23.6732	21.1959	23.0823	25.212	24.2609	30.131	30.2282	29.5873	30.1866	29.1274	23.3822	21.5181	22.0678	24.539	23.9116	1.33763e+07	2.4022e+06	8.88104e+06	3.88648e+07	2.01035e+07	1.1758e+09	1.25772e+09	8.06597e+08	1.22203e+09
A0A087WUC6	Signal peptidase complex subunit 2 OS=Homo sapiens OX=9606 GN=SPCS2 PE=1 SV=1	SPCS2	9789	High	14	173	14	FALSE	TRUE	227	58.1498	25.1	7.48317e-06	0.00059095	6.35798	5.21229e-06	0.000361337	6.71456	0.0649893	0.709853	-0.356578	Medium Enriched	5	5	5	22.8015	24.7104	23.867	23.0487	21.7274	29.8798	31.1022	30.1594	28.7932	28.0102	22.4287	24.4853	23.3945	22.2636	21.8	7.31037e+06	2.74517e+07	1.53001e+07	8.67652e+06	3.47219e+06	9.87926e+08	2.30518e+09	1.19918e+09	4.65191e+08
A8K7T4	cDNA FLJ75774, highly similar to Homo sapiens lectin, mannose-binding 2 (LMAN2), mRNA OS=Homo sapiens OX=9606 PE=2 SV=1	LMAN2	10960	High	14	246	14	FALSE	TRUE	356	35.6742	40.2	1.32224e-05	0.000682733	6.35735	1.12614e-05	0.000501587	6.57688	0.542638	0.958625	-0.219532	Medium Enriched	5	5	5	24.0072	23.8591	23.7851	25.2939	22.9798	30.3608	30.241	30.2622	30.8125	30.0353	23.3253	24.3774	24.1208	24.0383	22.9656	1.68606e+07	1.52166e+07	1.44554e+07	4.11351e+07	8.27215e+06	1.37887e+09	1.26895e+09	1.28775e+09	1.88571e+09
A0A024QZB4	Sulfotransferase OS=Homo sapiens OX=9606 GN=hCG_1993905 PE=3 SV=1	hCG_1993905		High	6	32	6	FALSE	TRUE	295	17.6271	34.2	0.3144	0.350566	0.18129	0.0201234	0.031565	-0.255944	0.0206478	0.612247	0.437234		5	5	5	26.3846	24.1523	23.7225	22.7933	23.3771	26.362	24.6478	23.6293	22.6904	24.0067	26.727	24.9386	24.0075	22.9361	24.0067	8.76079e+07	1.86451e+07	1.38417e+07	7.26912e+06	1.08943e+07	8.62498e+07	2.62858e+07	1.29754e+07	6.76859e+06
Q6IB11	PGRMC1 protein OS=Homo sapiens OX=9606 GN=PGRMC1 PE=1 SV=1	PGRMC1	10857	High	8	44	7	FALSE	TRUE	195	42.5641	21.7	0.000431162	0.00331713	6.3554	0.030572	0.0440084	4.64199	0.00445349	0.392946	2.9095	Medium Enriched	3	5	4	18.8995	20.0853	NA	16.9358	NA	25.5136	26.2656	24.311	23.2075	23.1225	22.0196	22.6056	16.0807	20.0239	NA	489023	1.11243e+06	NA	125363	NA	4.79038e+07	8.06766e+07	2.08133e+07	9.68633e+06
O43854	EGF-like repeat and discoidin I-like domain-containing protein 3 OS=Homo sapiens OX=9606 GN=EDIL3 PE=1 SV=1	EDIL3	10085	High	17	170	17	FALSE	TRUE	480	44.375	53.7	0.000850414	0.0048479	6.32768	0.00016561	0.00158112	7.07901	0.305383	0.919994	-0.751326	Medium Enriched	5	5	5	23.0102	18.2786	21.838	22.0335	20.367	28.1432	27.3761	27.631	27.8405	26.1749	22.069	19.4274	21.3585	19.1728	19.743	8.44802e+06	317984	3.74881e+06	4.29285e+06	1.35232e+06	2.96441e+08	1.74191e+08	2.07857e+08	2.40348e+08
Q9Y4L1	Hypoxia up-regulated protein 1 OS=Homo sapiens OX=9606 GN=HYOU1 PE=1 SV=1	HYOU1	10525	High	52	1456	16	FALSE	TRUE	999	57.1572	111.3	1.18393e-05	0.000658692	6.32677	4.85541e-08	0.000129688	7.7063	0.00432924	0.392946	-1.37954	Medium Enriched	5	5	5	27.1951	28.0896	27.6444	28.255	26.6474	34.1002	34.747	33.78	33.7802	33.0579	26.3188	26.8921	26.0238	26.0706	25.6285	1.53654e+08	2.85628e+08	2.09794e+08	3.20328e+08	1.05118e+08	1.84156e+10	2.88327e+10	1.47501e+10	1.47519e+10
A8K2V5	cDNA FLJ77451, highly similar to Homo sapiens nuclear factor of activated T-cells, cytoplasmic, calcineurin-dependent 3 (NFATC3), transcript variant 1, mRNA OS=Homo sapiens OX=9606 PE=2 SV=1			High	4	11	4	FALSE	TRUE	1075	5.30233	115.5	0.131508	0.16227	1.10624	0.148003	0.171281	0.673192	0.593676	0.964649	0.433043		3	4	3	NA	NA	21.8445	19.1433	20.1608	NA	18.5811	22.0648	20.7892	21.6133	NA	NA	20.9206	20.051	21.4761	NA	NA	3.76565e+06	579033	1.17222e+06	NA	392177	4.38694e+06	1.81207e+06
A0A140VKD1	Testis tissue sperm-binding protein Li 48e OS=Homo sapiens OX=9606 GN=TMED3 PE=2 SV=1	TMED3	23423	High	5	70	5	FALSE	TRUE	217	17.5115	24.8	0.000681892	0.00431811	6.32601	8.52203e-06	0.000444333	6.66133	0.203993	0.83661	-0.335321	Medium Enriched	3	5	3	21.7621	22.9888	NA	22.0121	NA	28.2394	29.4938	27.2424	28.0079	26.8229	21.5684	22.8699	NA	21.3188	NA	3.5568e+06	8.32378e+06	NA	4.22958e+06	NA	3.1688e+08	7.55982e+08	1.58772e+08	2.69915e+08
Q9UKX5	Integrin alpha-11 OS=Homo sapiens OX=9606 GN=ITGA11 PE=1 SV=2	ITGA11	22801	High	28	206	28	FALSE	TRUE	1188	24.4949	133.4	0.000311981	0.00278295	6.31791	0.000200424	0.00173809	6.21138	0.573425	0.964201	0.106537	Medium Enriched	5	5	5	22.8867	20.4161	24.3722	23.2637	20.344	28.6479	28.5459	29.4027	29.0289	27.2469	23.1442	20.5197	23.8967	23.3137	20.9412	7.75511e+06	1.39915e+06	2.17156e+07	1.0071e+07	1.33095e+06	420595949	3.91906e+08	7.09746e+08	5.47738e+08
Q8NBJ5	Procollagen galactosyltransferase 1 OS=Homo sapiens OX=9606 GN=COLGALT1 PE=1 SV=1	COLGALT1	79709	High	29	557	29	FALSE	TRUE	622	40.836	71.6	0.000182963	0.00207281	6.31151	0.000893644	0.00386234	6.23528	0.880175	0.992873	0.0762273	Medium Enriched	5	5	5	24.8046	25.756	25.6148	24.9175	22.9504	31.0566	31.3155	32.0913	30.1965	30.941	23.806	26.0431	24.5941	26.2731	23.7081	2.93038e+07	5.66674e+07	5.1385e+07	3.16902e+07	8.10503e+06	2.23344e+09	2.67239e+09	4.57549e+09	1.23043e+09
Q9Y3A6	Transmembrane emp24 domain-containing protein 5 OS=Homo sapiens OX=9606 GN=TMED5 PE=1 SV=1	TMED5	50999	High	7	80	7	FALSE	TRUE	229	26.2009	26	0.00022517	0.00230757	6.3108	0.00220306	0.00674814	6.5615	0.545304	0.958625	-0.250699	Medium Enriched	4	5	4	20.5753	23.1181	22.7371	22.2204	NA	27.7067	28.8965	29.0634	28.2274	25.002	19.2729	23.4953	22.5547	22.3252	NA	1.56231e+06	9.10443e+06	6.99105e+06	4.88651e+06	NA	2.1906e+08	4.99709e+08	5.60975e+08	3.14268e+08
Q8NCH0	Carbohydrate sulfotransferase 14 OS=Homo sapiens OX=9606 GN=CHST14 PE=1 SV=2	CHST14	113189	High	15	257	15	FALSE	TRUE	376	45.2128	43	0.000110391	0.00152784	6.30652	0.00227446	0.00688548	7.49001	0.181188	0.818319	-1.18349	Medium Enriched	5	5	5	24.8602	24.0266	21.2683	23.3688	23.2934	29.8691	30.2096	28.8896	29.6101	29.7715	24.234	24.0867	17.2085	22.6722	22.6985	3.04563e+07	1.70888e+07	2.5258e+06	1.08322e+07	1.02807e+07	9.80604e+08	1.24167e+09	4.97307e+08	8.19484e+08
X5M224	MHC class I antigen OS=Homo sapiens OX=9606 GN=HLA-C PE=3 SV=1	HLA-C	3107	High	9	147	3	FALSE	TRUE	366	31.9672	41	0.00155729	0.00705113	6.30305	0.0242574	0.0364817	6.41884	0.369904	0.939662	-0.473118	Medium Enriched	4	5	3	19.2762	24.1261	19.9573	21.8923	NA	26.6512	29.0323	27.0147	27.7659	25.8472	NA	24.1385	18.6642	21.7536	NA	634897	1.83093e+07	1.018e+06	3.89273e+06	NA	1.05392e+08	5.4903e+08	1.35592e+08	2.28228e+08
V9HWB8	Pyruvate kinase OS=Homo sapiens OX=9606 GN=HEL-S-30 PE=1 SV=1	HEL-S-30	5315	High	20	241	20	FALSE	TRUE	531	43.6911	57.9	0.0704115	0.0973004	0.879751	0.0864856	0.105097	0.455839	0.160688	0.807883	0.423911		5	5	5	28.6635	27.3584	27.3778	26.7554	28.3443	28.6223	29.161	28.2616	28.2947	28.5586	28.4213	28.5113	28.1394	27.1315	28.4156	4.25189e+08	1.72064e+08	1.74402e+08	1.13289e+08	3.40786e+08	4.13208e+08	6.00276e+08	3.21801e+08	3.29275e+08
Q5NDL2	EGF domain-specific O-linked N-acetylglucosamine transferase OS=Homo sapiens OX=9606 GN=EOGT PE=1 SV=1	EOGT	285203	High	17	158	17	FALSE	TRUE	527	31.1195	62	0.000162836	0.00190094	6.30272	0.00129598	0.00482111	5.6269	0.259451	0.886535	1.01701	Medium Enriched	4	5	5	20.9344	22.3771	21.1293	22.28	NA	27.2237	28.0805	28.1227	28.5048	27.218	23.5492	22.0566	20.9979	24.1851	20.2263	2.00396e+06	5.44722e+06	2.29371e+06	5.09273e+06	NA	1.5673e+08	2.83832e+08	2.9226e+08	3.8089e+08
O14657	Torsin-1B OS=Homo sapiens OX=9606 GN=TOR1B PE=1 SV=2	TOR1B	27348	High	12	143	12	FALSE	TRUE	336	39.2857	38	4.46636e-05	0.00105839	6.29976	0.000703726	0.00346888	6.38574	0.839203	0.991951	-0.0859775	Medium Enriched	4	5	4	22.2899	23.8355	22.1117	22.5612	NA	29.068	29.7978	28.3722	28.7594	26.9258	22.3746	24.1684	20.8836	23.0279	NA	5.12788e+06	1.49693e+07	4.53206e+06	6.18884e+06	NA	5.62777e+08	933350757	3.47446e+08	4.54406e+08
P49257	Protein ERGIC-53 OS=Homo sapiens OX=9606 GN=LMAN1 PE=1 SV=2	LMAN1	3998	High	27	971	2	FALSE	TRUE	510	49.8039	57.5	4.44278e-06	0.000525313	6.2889	0.000460059	0.00276761	5.14795	0.121867	0.766823	1.14095	Medium Enriched	5	5	5	27.7439	28.4229	27.8786	27.5148	26.3162	34.1335	35.1044	34.0061	33.1702	32.9067	30.0453	31.0257	28.922	27.1562	26.432	2.24768e+08	3.59861e+08	2.46777e+08	1.91766e+08	8.35564e+07	1.8846e+10	3.69385e+10	1.72524e+10	9.66543e+09
Q53Y03	COX4 neighbor, isoform CRA_a OS=Homo sapiens OX=9606 GN=COX4NB PE=1 SV=1	COX4NB	10328	High	11	109	11	FALSE	TRUE	210	60	23.8	0.000107635	0.00152574	6.2748	0.00457693	0.0110345	5.90494	0.781845	0.985943	0.369864	Medium Enriched	5	5	5	22.0453	23.4933	21.9049	21.5546	21.3458	28.8482	30.1814	28.546	26.1896	27.9527	22.2171	23.2494	26.6824	18.5637	21.4807	4.32802e+06	1.18084e+07	3.92677e+06	3.0802e+06	2.66526e+06	4.83267e+08	1.21764e+09	3.91912e+08	7.65361e+07
Q70JA7	Chondroitin sulfate synthase 3 OS=Homo sapiens OX=9606 GN=CHSY3 PE=2 SV=3	CHSY3	337876	High	34	282	31	FALSE	TRUE	882	44.3311	100.2	0.00139423	0.00655469	6.26812	0.000162438	0.00158112	7.03024	0.128851	0.772428	-0.486532	Medium Enriched	4	5	5	NA	23.7351	22.2641	22.2842	20.2703	28.5432	28.5688	28.6886	28.627	27.7417	20.4107	23.2798	21.1069	22.1358	20.085	NA	1.39632e+07	5.03674e+06	5.10753e+06	1.26467e+06	3.91172e+08	3.98179e+08	4.32651e+08	4.14573e+08
A4D1W8	Ependymin related protein 1 (Zebrafish), isoform CRA_b OS=Homo sapiens OX=9606 GN=UCC1 PE=4 SV=1	UCC1	54749	High	7	48	7	FALSE	TRUE	344	23.5465	38.1	0.000334411	0.00289215	6.26788	0.00240877	0.00716777	5.71794	0.447849	0.947001	0.549938	Medium Enriched	4	5	4	20.6914	20.2534	19.7598	18.4221	NA	26.3815	26.3131	25.8445	25.6591	25.185	21.7559	21.1447	18.4612	19.9646	NA	1.69326e+06	1.24991e+06	887751	351239	NA	8.74232e+07	8.33718e+07	6.02538e+07	5.29842e+07
B4DJ30	cDNA FLJ61290, highly similar to Neutral alpha-glucosidase AB OS=Homo sapiens OX=9606 PE=2 SV=1	GANAB	23193	High	50	3003	10	FALSE	TRUE	995	52.7638	112.9	1.4585e-06	0.000435119	6.26189	3.01797e-05	0.000760472	6.3065	0.880232	0.992873	-0.0446084	Medium Enriched	5	5	5	30.5982	29.9217	30.6413	30.0141	28.5603	36.4773	36.3936	36.9908	36.0142	35.1692	31.2524	30.099	30.0853	29.1899	28.8859	1.6255e+09	1.01699e+09	1.67474e+09	1.08431e+09	3.95823e+08	9.56697e+10	9.02755e+10	1.36564e+11	6.93975e+10
P63172	Dynein light chain Tctex-type 1 OS=Homo sapiens OX=9606 GN=DYNLT1 PE=1 SV=1	DYNLT1	6993	High	2	13	2	FALSE	TRUE	113	24.7788	12.4	0.266538	0.302347	0.471806	0.675083	0.696734	0.056785	0.228973	0.864267	0.415021		4	4	4	21.3561	22.8487	NA	18.6439	23.3356	21.3957	24.2994	NA	18.572	23.8044	21.6398	23.9635	NA	18.4268	23.8143	2.68427e+06	7.55342e+06	NA	409599	1.05859e+07	2.75896e+06	2.06471e+07	NA	389707
Q01804	OTU domain-containing protein 4 OS=Homo sapiens OX=9606 GN=OTUD4 PE=1 SV=4	OTUD4	54726	High	25	189	24	FALSE	TRUE	1114	30.9695	124	0.0727915	0.0998698	0.287575	0.507012	0.534423	-0.126356	0.168387	0.810403	0.413931		5	5	5	26.7204	28.7764	24.7673	25.3543	25.3983	26.7264	29.1679	24.7856	25.9655	25.8091	26.5021	29.7002	24.6932	25.8174	26.3733	1.10568e+08	4.59775e+08	2.85556e+07	4.28936e+07	4.42225e+07	1.1103e+08	6.03115e+08	2.89206e+07	6.55226e+07
A0A0A8K8F0	Up-regulated in lung cancer 10 OS=Homo sapiens OX=9606 GN=URLC10 PE=2 SV=1	URLC10	54742	High	8	102	4	FALSE	TRUE	223	38.1166	25	3.07027e-05	0.000917558	6.25627	5.00737e-05	0.000931305	6.44466	0.578492	0.964201	-0.18839	Medium Enriched	5	5	5	22.2341	20.926	22.7805	23.3478	19.8057	27.9406	28.2037	28.716	29.1259	26.3892	21.903	21.099	21.4383	23.7429	19.969	4.93334e+06	1.99226e+06	7.20451e+06	1.06754e+07	916435	2.57602e+08	3.09138e+08	4.40929e+08	5.8584e+08
Q9Y4K0	Lysyl oxidase homolog 2 OS=Homo sapiens OX=9606 GN=LOXL2 PE=1 SV=1	LOXL2	4017	High	17	110	17	FALSE	TRUE	774	23.6434	86.7	0.000363843	0.00301518	6.229	0.000434383	0.00271083	5.44418	0.0905723	0.760376	0.784825	Medium Enriched	4	5	4	21.0665	21.2143	21.6283	21.2417	NA	26.9932	26.62	28.3567	28.0969	20.1025	21.0868	22.004	22.3778	22.8215	NA	2.19604e+06	2.43293e+06	3.24171e+06	2.47956e+06	NA	1.33582e+08	1.03136e+08	3.43736e+08	2.87081e+08
O94788	Retinal dehydrogenase 2 OS=Homo sapiens OX=9606 GN=ALDH1A2 PE=1 SV=3	ALDH1A2	8854	High	3	14	2	FALSE	TRUE	518	4.44015	56.7	0.0548468	0.0797626	0.689034	0.69164	0.712445	0.277534	0.478645	0.949156	0.4115		4	4	4	24.1662	24.1122	NA	21.7185	22.5523	24.687	25.3041	NA	22.6078	22.7066	23.711	24.8201	NA	21.3863	24.2779	1.8826e+07	1.81346e+07	NA	3.45089e+06	6.15073e+06	2.70099e+07	4.14267e+07	NA	6.39172e+06
V9HWP2	Epididymis luminal protein 35 OS=Homo sapiens OX=9606 GN=HEL-S-125m PE=2 SV=1	HEL-S-125m	7184	High	79	4275	70	FALSE	TRUE	803	75.2179	92.4	1.46702e-05	0.000716173	6.2093	1.1484e-05	0.000501587	7.00932	0.0723119	0.731701	-0.800029	Medium Enriched	5	5	5	31.337	30.5402	32.6909	32.3198	30.2676	37.9658	37.0188	38.761	37.6245	36.8317	31.5562	29.2171	32.2513	30.6635	29.4672	2.71259e+09	1.56136e+09	6.93349e+09	5.36071e+09	1.29254e+09	2.68444e+11	1.39241e+11	4.6584e+11	2.1189e+11
Q8TEY4	Adaptor protein FE65a2 (Fragment) OS=Homo sapiens OX=9606 GN=APBB1 PE=2 SV=1	APBB1	322	High	4	10	4	FALSE	TRUE	712	7.58427	77.4	0.189161	0.222664	1.35973	0.0642	0.0811924	0.952061	0.566839	0.964201	0.407667		3	3	3	18.7297	19.5494	18.9584	NA	NA	18.7419	21.2947	21.2801	NA	NA	17.947	20.6817	19.8318	NA	NA	434699	767284	509382	NA	NA	438394	2.57244e+06	2.54645e+06	NA
Q92626	Peroxidasin homolog OS=Homo sapiens OX=9606 GN=PXDN PE=1 SV=2	PXDN	7837	High	69	765	69	FALSE	TRUE	1479	56.5923	165.2	3.57912e-05	0.000935359	6.19915	4.24362e-07	0.000251071	5.45368	0.125964	0.772428	0.745469	Medium Enriched	5	5	5	25.8942	26.9506	26.2449	24.1331	24.6551	31.7276	32.5506	31.9207	31.1726	31.5022	26.094	27.0006	26.3419	25.8182	26.3505	6.23636e+07	1.29696e+08	7.95268e+07	1.83989e+07	2.64202e+07	3.55598e+09	6.29086e+09	4.06524e+09	2.42046e+09
A0A024R759	Met proto-oncogene (Hepatocyte growth factor receptor), isoform CRA_c OS=Homo sapiens OX=9606 GN=MET PE=3 SV=1	MET	4233	High	33	249	32	FALSE	TRUE	1390	31.0072	155.4	3.78721e-05	0.000968443	6.19287	0.00144091	0.0051869	5.96885	0.70485	0.979389	0.224016	Medium Enriched	4	5	4	22.507	23.2088	22.074	22.1341	NA	28.5622	29.0155	28.501	28.6167	26.9881	24.1077	22.1926	22.3391	22.1806	NA	5.96054e+06	9.69484e+06	4.41492e+06	4.60299e+06	NA	3.96338e+08	5.42675e+08	3.79884e+08	4.1161e+08
A0A1U9X8K3	SLC39A7 OS=Homo sapiens OX=9606 PE=4 SV=1	SLC39A7	7922	High	3	80	3	FALSE	TRUE	469	7.67591	50.1	5.63934e-05	0.00115953	6.1842	8.66025e-05	0.00118264	5.67184	0.0629298	0.707781	0.512357	Medium Enriched	5	5	5	25.1048	25.2911	21.3133	22.2941	21.0851	30.414	30.7043	28.2648	28.7868	27.8396	25.2323	25.9025	21.4275	22.7924	22.2954	3.60834e+07	4.10553e+07	2.6059e+06	5.14266e+06	2.22458e+06	1.43059e+09	1.74952e+09	3.22508e+08	463100710
P78357	Contactin-associated protein 1 OS=Homo sapiens OX=9606 GN=CNTNAP1 PE=1 SV=1	CNTNAP1	8506	High	38	430	38	FALSE	TRUE	1384	34.9711	156.2	0.000126636	0.00162364	6.17451	3.61542e-05	0.000798082	6.85663	0.288717	0.912234	-0.682122	Medium Enriched	5	5	5	24.4723	25.3207	24.4017	24.5944	22.4909	30.8069	30.6816	30.282	30.1626	30.2196	23.4562	22.9139	23.5884	24.404	23.5071	2.32755e+07	4.19076e+07	2.21643e+07	2.53318e+07	5.89436e+06	1.87839e+09	1.72214e+09	1.30557e+09	1.20185e+09
B4DGM9	Torsin family 1, member A (Torsin A), isoform CRA_a OS=Homo sapiens OX=9606 GN=TOR1A PE=2 SV=1	TOR1A	1861	High	14	398	13	FALSE	TRUE	364	41.2088	40.8	2.87665e-05	0.000917558	6.14801	8.2242e-07	0.000305304	7.09977	0.0683963	0.717117	-0.951759	Medium Enriched	5	5	5	23.7495	25.2963	23.7982	24.3232	21.7314	29.8307	30.5333	30.2575	30.2974	28.7196	22.795	23.0892	22.8676	23.4374	21.9506	1.41031e+07	4.12039e+07	1.45875e+07	2.09901e+07	3.48175e+06	9.54839e+08	1.554e+09	1.2836e+09	1.31959e+09
Q9UFC0	Leucine-rich repeat and WD repeat-containing protein 1 OS=Homo sapiens OX=9606 GN=LRWD1 PE=1 SV=2	LRWD1	222229	High	3	15	3	FALSE	TRUE	647	6.18238	70.8	0.082485	0.110792	1.20755	0.0648504	0.0818985	0.807007	0.470607	0.94816	0.400539		3	4	3	23.549	20.4831	NA	17.7358	NA	24.0193	22.117	18.4432	19.2542	NA	23.1138	20.9947	NA	18.861	NA	1.22732e+07	1.46566e+06	NA	218272	NA	1.70036e+07	4.54853e+06	356423	625318
B2R5M8	Isocitrate dehydrogenase [NADP] OS=Homo sapiens OX=9606 PE=2 SV=1			High	5	26	4	FALSE	TRUE	414	14.2512	46.6	0.187365	0.220848	1.31921	0.0264504	0.0389895	0.919421	0.54728	0.958625	0.399791		4	4	4	NA	16.8056	19.0296	20.5371	22.4403	NA	20.3371	19.1925	21.7881	22.7718	NA	18.961	18.6386	20.5533	22.2589	NA	114549	535158	1.52159e+06	5.69114e+06	NA	1.32461e+06	599110	3.6213e+06
A0A024RC78	Signal peptidase complex catalytic subunit SEC11 OS=Homo sapiens OX=9606 GN=SEC11L1 PE=3 SV=1	SEC11L1	23478	High	8	64	8	FALSE	TRUE	179	34.0782	20.6	0.000186524	0.002099	6.13474	2.05661e-05	0.00062385	6.03629	0.787478	0.986023	0.098447	Medium Enriched	5	5	5	22.6419	21.4238	22.6906	23.3587	22.0487	29.2037	29.1696	28.3842	28.5755	27.5044	22.4903	22.7821	22.2489	22.8472	22.2873	6.54466e+06	2.81326e+06	6.76945e+06	1.07565e+07	4.33816e+06	6.18271e+08	6.03846e+08	350333758	4.00033e+08
A0A024R9K7	Chromosome 15 open reading frame 24, isoform CRA_b OS=Homo sapiens OX=9606 GN=C15orf24 PE=4 SV=1	C15orf24	56851	High	8	130	8	FALSE	TRUE	320	27.5	35.4	7.37794e-05	0.00129219	6.126	0.000128829	0.00139449	8.6882	0.00953022	0.458664	-2.5622	Medium Enriched	4	5	4	24.7728	24.5232	22.6974	22.2235	NA	30.5587	31.2192	28.6794	28.2637	26.0078	21.1284	22.5302	19.842	20.4676	NA	2.86661e+07	2.41109e+07	6.80154e+06	4897165	NA	1.58152e+09	2.49984e+09	4.29887e+08	3.22279e+08
A8K335	Gamma-glutamyl hydrolase OS=Homo sapiens OX=9606 PE=2 SV=1	GGH	8836	High	12	121	12	FALSE	TRUE	318	37.1069	36	2.03043e-05	0.000893724	6.11397	4.93983e-05	0.000931305	7.74101	0.0438096	0.689974	-1.62703	Medium Enriched	5	5	5	19.8454	21.7233	20.8158	21.0678	21.2739	26.7791	28.1757	26.8332	26.7611	26.7469	19.2598	21.6166	17.6691	19.011	19.0345	942018	3.46226e+06	1.84583e+06	2.19811e+06	2535667	1.15166e+08	3.0321e+08	1.19566e+08	1.13735e+08
Q99720	Sigma non-opioid intracellular receptor 1 OS=Homo sapiens OX=9606 GN=SIGMAR1 PE=1 SV=1	SIGMAR1	10280	High	5	183	5	FALSE	TRUE	223	20.6278	25.1	1.11348e-05	0.000658692	6.09659	1.03373e-07	0.000138055	6.54818	0.0476181	0.689974	-0.451591	Medium Enriched	5	5	5	26.9266	27.3732	27.0131	27.1028	25.1646	33.1031	33.379	32.965	32.5809	32.0354	26.5404	26.7789	26.4032	26.3033	25.2967	127563255	1.73846e+08	1.35445e+08	1.44126e+08	3.76109e+07	9.22609e+09	1.11709e+10	8.38419e+09	6.42431e+09
A0A024R6X2	Core-binding factor, beta subunit, isoform CRA_b OS=Homo sapiens OX=9606 GN=CBFB PE=4 SV=1	CBFB	865	High	6	86	1	FALSE	TRUE	182	30.7692	21.5	0.0538454	0.0787017	0.465121	0.641639	0.664786	0.0753008	0.0783482	0.73758	0.38982		5	5	5	22.977	24.6322	24.0859	22.4182	24.303	23.3263	25.0327	24.2381	23.5509	24.5939	23.5315	25.2697	23.8529	23.0728	24.6385	8255967	2.60027e+07	1.78066e+07	5.60463e+06	2.06977e+07	1.05172e+07	3.4323e+07	1.97877e+07	1.22894e+07
P07339	Cathepsin D OS=Homo sapiens GN=CTSD PE=1 SV=1	CTSD	1509	High	12	126	12	FALSE	TRUE	412	40.2913	44.5	1.27272e-05	0.000679558	6.07965	3.35374e-06	0.000340475	7.10519	0.0407752	0.689974	-1.02554	Medium Enriched	5	5	5	21.1199	21.108	21.3126	22.1178	19.495	27.5647	27.4358	27.2587	27.3436	25.9489	20.7377	19.7001	20.466	19.9555	19.1664	2.27896e+06	2.26022e+06	2.60459e+06	4.55122e+06	738898	1.98518e+08	1.81554e+08	1.6058e+08	1.70308e+08
B4E2A6	cDNA FLJ55508, highly similar to Sad1/unc-84-like protein 2 OS=Homo sapiens OX=9606 PE=2 SV=1		25777	High	28	227	3	FALSE	TRUE	752	50.133	83.9	1.63124e-07	0.000381535	6.06243	0.000475735	0.00282375	6.88155	0.264243	0.888968	-0.819119	Medium Enriched	5	5	5	21.9144	21.7417	23.9522	19.3641	22.0315	27.944	27.7455	29.7973	25.4767	28.3527	19.8959	21.0468	23.4879	20.6562	19.8215	3.9528e+06	3.50671e+06	1.62304e+07	674807	4.28675e+06	2.58211e+08	2.25019e+08	9.32971e+08	4.66918e+07
P04843	Dolichyl-diphosphooligosaccharide--protein glycosyltransferase subunit 1 OS=Homo sapiens OX=9606 GN=RPN1 PE=1 SV=1	RPN1	6184	High	53	1732	53	FALSE	TRUE	607	71.1697	68.5	5.74098e-06	0.000556076	6.06216	4.69995e-07	0.000251071	7.20136	0.00817693	0.458664	-1.1392	Medium Enriched	5	5	5	28.4182	28.6144	29.9764	28.5186	27.4736	34.5705	35.0899	35.7236	34.0253	33.9027	27.3556	27.5753	28.3901	26.8669	27.1172	3.58694e+08	4.10953e+08	1.05629e+09	3.84554e+08	1.86371e+08	25512157060	3.65685e+10	5.67372e+10	1.74841e+10
A0A2R8Y3M4	Paraplegin OS=Homo sapiens OX=9606 GN=SPG7 PE=1 SV=1	SPG7	6687	High	4	19	4	FALSE	TRUE	809	6.67491	88.8	0.162482	0.193723	0.227382	0.700715	0.720755	-0.155005	0.382346	0.941603	0.382387		5	4	4	25.1506	22.6335	23.0592	22.2141	21.9322	25.334	23.2198	23.096	22.3171	NA	25.1431	23.4529	24.236	21.7548	NA	3.72457e+07	6.50663e+06	8.73973e+06	4.86543e+06	4.00163e+06	4.22961e+07	9.76918e+06	8.96566e+06	5.22525e+06
Q8TCJ2	Dolichyl-diphosphooligosaccharide--protein glycosyltransferase subunit STT3B OS=Homo sapiens OX=9606 GN=STT3B PE=1 SV=1	STT3B	201595	High	23	614	20	FALSE	TRUE	826	24.5763	93.6	3.70639e-06	0.000525313	6.05498	5.15489e-06	0.000361337	7.17048	0.0065994	0.440847	-1.1155	Medium Enriched	5	5	5	25.3617	26.075	25.385	25.6699	24.7931	31.553	32.5501	31.3664	31.1223	30.9678	23.9468	24.943	24.1059	24.2046	24.507	4.31157e+07	7.06902e+07	4.38162e+07	5.33831e+07	2.90707e+07	3.15056e+09	6.28854e+09	2.76837e+09	2.33753e+09
P37802	Transgelin-2 OS=Homo sapiens OX=9606 GN=TAGLN2 PE=1 SV=3	TAGLN2	8407	High	9	79	9	FALSE	TRUE	199	50.7538	22.4	0.000398158	0.00314905	6.04764	0.00415321	0.0103966	7.02115	0.182838	0.818319	-0.973512	Medium Enriched	4	5	4	19.1662	23.8781	21.2128	NA	19.9808	25.9485	29.3094	26.7082	25.6765	26.4623	16.9473	24.3524	20.4126	NA	18.6316	588307	1.54175e+07	2.43045e+06	NA	1.03472e+06	6.4756e+07	6.65296e+08	1.09637e+08	5.36298e+07
Q5U000	Cathepsin Z OS=Homo sapiens OX=9606 PE=2 SV=1		1522	High	8	98	8	FALSE	TRUE	303	28.0528	33.8	0.0144468	0.0296563	6.03724	0.0226241	0.0345506	5.91651	0.812442	0.990219	0.120725	Medium Enriched	4	5	4	22.3725	23.6251	19.2728	19.6985	NA	28.309	26.3924	27.397	27.0195	26.3661	21.7284	24.1734	18.6177	20.9323	NA	5.43006e+06	1.29378e+07	633435	850842	NA	3.32557e+08	8.80866e+07	1.76734e+08	136044235
P41229	Lysine-specific demethylase 5C OS=Homo sapiens OX=9606 GN=KDM5C PE=1 SV=2	KDM5C	8242	High	13	37	10	FALSE	TRUE	1560	10.8974	175.6	0.109163	0.139639	1.515	0.1591	0.182306	1.13631	0.384682	0.941603	0.378689		5	5	5	22.7805	21.0966	20.6598	21.114	20.4656	23.0899	25.4742	21.5188	21.7419	21.8668	23.453	22.1255	19.697	21.1311	21.6034	7.20443e+06	2.24239e+06	1.65666e+06	2.26951e+06	1.44799e+06	8.92769e+06	4.66108e+07	3.00463e+06	3.50725e+06
Q9Y2U8	Inner nuclear membrane protein Man1 OS=Homo sapiens OX=9606 GN=LEMD3 PE=1 SV=2	LEMD3	23592	High	28	189	28	FALSE	TRUE	911	46.4325	99.9	0.00127462	0.00618869	6.03038	0.00951915	0.0181742	6.79983	0.256278	0.886535	-0.769448	Medium Enriched	3	5	3	21.5836	NA	22.21	21.4721	NA	27.4144	27.7365	28.671	27.2714	25.4385	20.5998	NA	20.7213	21.6363	NA	3.14274e+06	NA	4.85163e+06	2.90905e+06	NA	1.78883e+08	2.23629e+08	4.27409e+08	1.62e+08
P58107	Epiplakin OS=Homo sapiens OX=9606 GN=EPPK1 PE=1 SV=3	EPPK1	83481	High	93	712	87	FALSE	TRUE	5088	40.684	555.3	0.863454	0.875519	0.0697888	0.234366	0.25921	-0.306626	0.40285	0.941603	0.376415		5	5	5	24.9858	27.4464	30.1127	26.3613	31.9477	25.1412	28.854	29.9004	25.4301	31.8771	25.7736	29.213	29.8255	26.3327	31.5911	3.32247e+07	1.82892e+08	1.16098e+09	8.62045e+07	4.14194e+09	3.70044e+07	4.85194e+08	1.00208e+09	4.52098e+07
M0R2A0	ER membrane protein complex subunit 10 OS=Homo sapiens OX=9606 GN=EMC10 PE=1 SV=1	EMC10	284361	High	6	63	6	FALSE	TRUE	371	12.1294	39	9.56691e-06	0.000615519	6.01012	6.53373e-05	0.00103879	6.35147	0.127152	0.772428	-0.341346	Medium Enriched	4	5	4	23.2505	23.6093	22.5931	22.3536	NA	29.4781	29.6064	28.6542	28.1082	27.6249	23.2067	23.094	21.88	22.2603	NA	9.97896e+06	1.27966e+07	6.32709e+06	5.35907e+06	NA	7.47824e+08	8.17373e+08	4.22436e+08	2.89335e+08
B7Z7F0	cDNA FLJ56420, highly similar to Aspartyl aminopeptidase OS=Homo sapiens OX=9606 PE=2 SV=1		23549	High	3	9	3	FALSE	TRUE	493	7.30223	54.5	0.0552203	0.0801441	1.9264	0.0407183	0.0554043	1.55089	0.68099	0.976732	0.375505		3	4	3	NA	20.4314	NA	19.4018	20.8312	NA	23.1106	20.3188	20.4572	22.8758	NA	22.1576	NA	18.3959	21.2375	NA	1.41407e+06	NA	692667	1.86559e+06	NA	9.05722e+06	1.30788e+06	1.43951e+06
Q9BQP7	Mitochondrial genome maintenance exonuclease 1 OS=Homo sapiens OX=9606 GN=MGME1 PE=1 SV=1	MGME1	92667	High	4	15	4	FALSE	TRUE	344	14.5349	39.4	0.255225	0.291236	1.38946	0.205958	0.230463	1.01396	0.49114	0.949841	0.375499		4	4	4	19.9165	18.5537	NA	16.3064	21.5827	21.5689	20.8573	NA	19.3626	20.1282	19.8646	19.9548	NA	17.205	20.8369	989593	384797	NA	81042	3140710	3.111e+06	1.8997e+06	NA	674108
Q9P2E5	Chondroitin sulfate glucuronyltransferase OS=Homo sapiens OX=9606 GN=CHPF2 PE=2 SV=2	CHPF2	54480	High	27	285	27	FALSE	TRUE	772	41.8394	85.9	9.62823e-06	0.000615519	6.00905	4.37409e-05	0.000870728	5.5254	0.16553	0.809902	0.483645	Medium Enriched	5	5	5	23.685	22.303	24.1207	22.4107	21.9246	29.2921	28.2254	29.965	28.2419	28.7649	24.7586	22.6565	23.6547	22.7903	23.0022	1.34866e+07	5.17448e+06	1.82412e+07	5.57573e+06	3.98085e+06	6.57347e+08	3.13827e+08	1.04802e+09	3.17448e+08
O95881	Thioredoxin domain-containing protein 12 OS=Homo sapiens OX=9606 GN=TXNDC12 PE=1 SV=1	TXNDC12	51060	High	8	165	8	FALSE	TRUE	172	62.7907	19.2	0.000105549	0.00152574	6.00881	7.84037e-05	0.00114093	6.77871	0.0251335	0.623051	-0.769895	Medium Enriched	4	5	4	22.9379	23.4254	24.0576	24.2646	NA	29.4676	29.4862	30.0396	29.7274	28.4587	22.637	22.2403	23.1726	23.5561	NA	8.03494e+06	1.12653e+07	1.74608e+07	2.01551e+07	NA	7.42383e+08	7.52e+08	1.10364e+09	8.88867e+08
B2R6N9	cDNA, FLJ93042, highly similar to Homo sapiens signal sequence receptor, alpha (translocon-associated protein alpha) (SSR1), mRNA OS=Homo sapiens OX=9606 PE=2 SV=1		6745	High	5	134	5	FALSE	TRUE	286	29.021	32.2	6.00604e-06	0.000556076	6.00863	1.52101e-05	0.000587302	8.65968	0.00131621	0.2764	-2.65104	Medium Enriched	5	5	5	25.2088	26.5476	24.8662	25.9872	25.1358	31.6913	32.3199	31.1908	31.4097	31.1772	22.9859	23.8701	21.3311	22.8332	23.4701	3.87811e+07	9.80924e+07	3.05831e+07	6.65162e+07	36865800	3.46763e+09	5.36105e+09	2.45118e+09	2.85274e+09
Q16881	Thioredoxin reductase 1, cytoplasmic OS=Homo sapiens OX=9606 GN=TXNRD1 PE=1 SV=3	TXNRD1	7296	High	10	32	10	FALSE	TRUE	649	21.2635	70.9	0.0100316	0.0231996	6.00235	0.0267078	0.0392822	3.01999	0.00211078	0.309326	2.98236	Medium Enriched	3	5	3	NA	NA	17.4613	17.9843	18.7131	25.0911	23.1289	24.548	23.9124	23.7054	NA	NA	20.7131	20.7868	21.6058	NA	NA	180454	259300	429750	3.57405e+07	9.1726e+06	2.45285e+07	1.57885e+07
Q16880	2-hydroxyacylsphingosine 1-beta-galactosyltransferase OS=Homo sapiens OX=9606 GN=UGT8 PE=2 SV=2	UGT8	7368	High	15	114	14	FALSE	TRUE	541	28.6506	61.4	0.00306028	0.0108402	5.99924	0.00126743	0.00475463	6.95232	0.076242	0.736208	-0.953079	Medium Enriched	5	5	5	23.7787	18.2558	21.1425	23.9243	22.4855	28.7996	27.6993	27.5436	28.9784	26.5621	23.4639	17.764	19.8895	23.6168	20.0872	1.4391e+07	312994	2.31481e+06	1.592e+07	5.87237e+06	4.67229e+08	2.1793e+08	1.95636e+08	5.28893e+08
O15031	Plexin-B2 OS=Homo sapiens OX=9606 GN=PLXNB2 PE=1 SV=3	PLXNB2	23654	High	60	676	44	FALSE	TRUE	1838	42.5462	205	1.29078e-05	0.000679558	5.99628	0.000178307	0.00163663	5.81764	0.752308	0.983364	0.178641	Medium Enriched	5	5	5	25.4582	25.524	23.8986	25.1629	23.6773	30.8846	31.5256	29.9392	30.8726	30.4804	24.8536	25.7865	22.5995	25.9772	25.3974	4.60982e+07	4.82478e+07	1.5639e+07	3.75661e+07	1.34144e+07	1.98245e+09	3.09133e+09	1.0294e+09	1.96598e+09
P35354	Prostaglandin G/H synthase 2 OS=Homo sapiens OX=9606 GN=PTGS2 PE=1 SV=2	PTGS2	5743	High	24	602	23	FALSE	TRUE	604	47.351	69	0.00012205	0.0016143	5.99413	0.972537	0.975577	-0.011136	1.80321e-05	0.0122146	6.00527	Medium Enriched	5	5	5	23.4098	21.8878	25.1211	24.7842	23.7209	28.866	28.68	30.7059	29.8076	30.8349	29.4266	28.8115	30.7513	30.2678	29.693	1.11442e+07	3.88046e+06	3.64915e+07	2.88937e+07	1.38265e+07	4.89261e+08	4.30086e+08	1.75146e+09	9.3967e+08
Q13162	Peroxiredoxin-4 OS=Homo sapiens OX=9606 GN=PRDX4 PE=1 SV=1	PRDX4	10549	High	16	1338	13	FALSE	TRUE	271	65.6827	30.5	9.29665e-06	0.000615519	5.98557	5.40261e-06	0.000361337	6.08198	0.244545	0.8801	-0.0964148	Medium Enriched	5	5	5	29.8804	30.7733	29.5798	30.2557	28.5094	36.3091	36.7428	35.5554	35.4796	34.8396	29.9676	30.6935	29.2442	30.1152	28.4961	9.88311e+08	1.83519e+09	8.02455e+08	1.28194e+09	3.8212e+08	8.51404e+10	1.14996e+11	5.0493e+10	4.79091e+10
Q9UQL6	Histone deacetylase 5 OS=Homo sapiens OX=9606 GN=HDAC5 PE=1 SV=2	HDAC5	10014	High	3	18	2	FALSE	TRUE	1122	2.6738	121.9	0.150794	0.182297	0.361208	0.972655	0.975577	-0.00584213	0.323549	0.921353	0.367051		4	4	4	NA	21.5471	21.9556	21.8308	23.3619	NA	22.3583	21.9866	21.9014	23.8939	NA	22.7818	21.7245	21.971	23.6863	NA	3.06417e+06	4.06721e+06	3.73005e+06	1.07806e+07	NA	5.37691e+06	4.15544e+06	3.91734e+06
D3DP46	Signal peptidase complex subunit 3 OS=Homo sapiens OX=9606 GN=SPCS3 PE=3 SV=1	SPCS3	60559	High	5	163	5	FALSE	TRUE	180	22.7778	20.3	2.40759e-05	0.000903201	5.98335	6.07737e-05	0.000996952	6.56571	0.0859341	0.760376	-0.582362	Medium Enriched	5	5	5	23.5647	25.7233	24.549	23.7223	23.5402	30.4634	31.2229	30.767	29.5904	28.9726	23.2086	24.6235	23.8355	22.6827	23.8374	1.2407e+07	5.53963e+07	2.45468e+07	1.38396e+07	1.21988e+07	1.48045e+09	2.5062e+09	1.82725e+09	8.08347e+08
Q15818	Neuronal pentraxin-1 OS=Homo sapiens OX=9606 GN=NPTX1 PE=2 SV=2	NPTX1	4884	High	17	138	16	FALSE	TRUE	432	36.5741	47.1	0.000447865	0.00337786	5.98109	0.00172264	0.00572284	7.72715	0.0884874	0.760376	-1.74606	Medium Enriched	4	5	4	22.1682	23.0552	21.4153	22.1523	NA	27.6469	29.081	28.379	27.6084	26.4774	18.4532	21.6125	19.9799	21.7611	NA	4.71286e+06	8.7157e+06	2.79672e+06	4.66132e+06	NA	2.10158e+08	5.6788e+08	3.49089e+08	2.04621e+08
Q9BZM4	UL16-binding protein 3 OS=Homo sapiens OX=9606 GN=ULBP3 PE=1 SV=1	ULBP3	79465	Medium	2	8	2	FALSE	TRUE	244	7.37705	27.9	0.0503802	0.0744884	2.54163	0.0267041	0.0392822	2.17871	0.394986	0.941603	0.362924		3	3	3	21.0748	NA	19.8548	19.0357	NA	22.9838	NA	21.8437	22.7627	NA	21.4535	NA	19.6251	19.9755	NA	2.20882e+06	NA	948193	537406	NA	8.29514e+06	NA	3.76371e+06	7.11612e+06
P23229	Integrin alpha-6 OS=Homo sapiens OX=9606 GN=ITGA6 PE=1 SV=5	ITGA6	3655	High	36	267	36	FALSE	TRUE	1130	38.2301	126.5	0.0177416	0.0341233	5.97898							Medium Enriched	3	5	2	21.6227	20.7661	NA	NA	21.5491	27.6964	28.0933	27.3659	28.0839	26.0851	20.4721	18.6785	NA	NA	NA	3.22904e+06	1.78329e+06	NA	NA	3068507	2.17499e+08	2.86377e+08	1.7297e+08	2.84513e+08
A5YM53	ITGAV protein OS=Homo sapiens OX=9606 GN=ITGAV PE=2 SV=1	ITGAV	3685	High	50	809	50	FALSE	TRUE	1048	52.7672	116	8.0256e-07	0.000381535	5.96595	4.34443e-05	0.000870728	5.38815	0.142342	0.786475	0.577801	Medium Enriched	5	5	5	26.1024	26.3021	25.8742	24.5992	25.0129	31.7	32.2902	31.7642	30.8979	31.0684	26.8435	26.4144	25.7339	26.2909	25.4971	7.20439e+07	8.27423e+07	6.15066e+07	2.54155e+07	3.38565e+07	3.48856e+09	5.25184e+09	3.64725e+09	2.00074e+09
Q8NBP7	Proprotein convertase subtilisin/kexin type 9 OS=Homo sapiens OX=9606 GN=PCSK9 PE=1 SV=3	PCSK9	255738	High	16	379	16	FALSE	TRUE	692	32.5145	74.2	0.000453703	0.00340135	5.96018	0.000431451	0.00271083	6.56876	0.202664	0.83661	-0.608582	Medium Enriched	5	5	5	25.7236	23.8012	22.8093	19.954	20.6529	29.6847	29.6366	29.135	27.3725	26.9131	24.7891	23.8051	20.7671	19.8803	20.6566	5.54096e+07	1.4618e+07	7.35e+06	1.01569e+06	1.64865e+06	8.62978e+08	8.34626e+08	5.89553e+08	1.73759e+08
Q96IV0	Peptide-N(4)-(N-acetyl-beta-glucosaminyl)asparagine amidase OS=Homo sapiens OX=9606 GN=NGLY1 PE=1 SV=1	NGLY1	55768	High	10	29	10	FALSE	TRUE	654	23.2416	74.3	0.0210088	0.0383993	5.94947	0.0515816	0.0674373	5.19753	0.701936	0.978007	0.751942	Medium Enriched	3	5	3	19.113	NA	18.1813	16.9126	NA	23.3246	22.1805	25.1948	23.5359	23.4554	17.1201	NA	18.5599	20.7827	NA	567020	NA	297249	123368	NA	1.05055e+07	4.75331e+06	3.84064e+07	1.21621e+07
Q9UMX5	Neudesin OS=Homo sapiens OX=9606 GN=NENF PE=1 SV=1	NENF	29937	High	9	167	9	FALSE	TRUE	172	66.2791	18.8	0.000356513	0.00300074	5.94083	0.00452134	0.0109786	6.4996	0.450526	0.947001	-0.558773	Medium Enriched	4	5	4	22.3622	21.3072	22.0563	22.6269	NA	28.4371	27.2129	28.7356	27.7304	28.3565	22.7044	19.1216	21.0597	23.2318	NA	5.39143e+06	2.59478e+06	4.36117e+06	6.47713e+06	NA	3.63423e+08	1.55558e+08	4.4698e+08	2.22673e+08
A0A024R5R9	Guanine nucleotide binding protein (G protein), beta 5, isoform CRA_a OS=Homo sapiens OX=9606 GN=GNB5 PE=4 SV=1	GNB5	10681	High	1	6	1	FALSE	TRUE	353	4.53258	38.7	0.0970762	0.126775	0.966706	0.582676	0.608891	0.609721	0.734261	0.983364	0.356984		3	4	3	18.5505	18.8234	18.0191	NA	NA	20.1678	19.4802	18.6453	18.4243	NA	19.0518	20.6895	16.7227	NA	NA	383948	463895	265638	NA	NA	1.1779e+06	731334	409997	351783
Q9UNN8	Endothelial protein C receptor OS=Homo sapiens OX=9606 GN=PROCR PE=1 SV=1	PROCR	10544	High	4	30	4	FALSE	TRUE	238	21.8487	26.7	0.000635186	0.00413157	5.89107							Medium Enriched	3	5	2	20.629	21.5218	NA	NA	19.4743	26.3095	27.3366	20.2479	20.4867	25.6522	NA	21.2934	NA	NA	20.052	1.62159e+06	3.01094e+06	NA	NA	728388	8.31675e+07	1.69485e+08	1.24513e+06	1469348
Q96L58	Beta-1,3-galactosyltransferase 6 OS=Homo sapiens OX=9606 GN=B3GALT6 PE=1 SV=2	B3GALT6	126792	High	12	122	12	FALSE	TRUE	329	36.4742	37.1	0.000186838	0.002099	5.84541	0.00017013	0.00160571	6.52728	0.0750953	0.733496	-0.681869	Medium Enriched	4	5	4	21.8715	20.7568	20.8112	20.4099	NA	27.0051	27.0702	26.9185	26.2372	25.9559	21.1429	20.7968	19.9056	19.2765	NA	3.83678e+06	1.77183e+06	1.83986e+06	1.39313e+06	NA	1.34689e+08	1.40907e+08	1.26849e+08	7.91012e+07
O43683	Mitotic checkpoint serine/threonine-protein kinase BUB1 OS=Homo sapiens OX=9606 GN=BUB1 PE=1 SV=1	BUB1	699	High	6	13	6	FALSE	TRUE	1085	6.91244	122.3	0.134278	0.165156	0.786735	0.74893	0.767316	0.430656	0.823235	0.990219	0.356079		3	4	3	20.7183	NA	21.3453	NA	23.1901	20.8696	21.1278	22.3631	NA	24.3812	19.2336	NA	20.79	NA	26.2983	1.72512e+06	NA	2.66425e+06	NA	9.56999e+06	1.91585e+06	2.29144e+06	5.39481e+06	NA
Q92542	Nicastrin OS=Homo sapiens OX=9606 GN=NCSTN PE=1 SV=2	NCSTN	23385	High	10	189	10	FALSE	TRUE	709	14.6685	78.4	4.44105e-06	0.000525313	5.84454	7.19985e-06	0.000435404	6.43352	0.074075	0.733496	-0.588985	Medium Enriched	5	5	5	25.2533	24.5896	25.9604	24.5973	23.7252	30.8509	30.0802	31.5827	30.7667	30.068	24.7342	23.9217	24.5966	24.7761	23.1522	3.99939e+07	2.5247e+07	6.52899e+07	2.53824e+07	1.38677e+07	1.93656e+09	1.13513e+09	3.21612e+09	1.82685e+09
A0A024R4H0	Procollagen-lysine 1, 2-oxoglutarate 5-dioxygenase 1, isoform CRA_a OS=Homo sapiens OX=9606 GN=PLOD1 PE=4 SV=1	PLOD1	5351	High	37	1039	36	FALSE	TRUE	727	60.3851	83.5	1.36993e-05	0.000683966	5.83873	3.4966e-05	0.000785602	6.26302	0.0645403	0.709853	-0.424293	Medium Enriched	5	5	5	26.3342	25.9808	27.9216	26.0649	26.3115	32.2535	32.5939	33.6058	31.2703	32.0833	25.8011	25.2429	27.5047	25.4207	26.5222	8.46049e+07	6.62237e+07	2.54237e+08	7.01943e+07	8.32841e+07	5.12004e+09	6.48226e+09	1.30719e+10	2.58993e+09
Q8NDZ4	Deleted in autism protein 1 OS=Homo sapiens OX=9606 GN=C3orf58 PE=1 SV=1	C3orf58	205428	High	16	97	16	FALSE	TRUE	430	42.5581	49.5	0.000892615	0.00503502	5.83326	0.0053805	0.0123571	5.21783	0.187754	0.819552	0.435279	Medium Enriched	5	5	4	22.9417	22.3199	19.6948	20.1091	21.4674	26.7456	27.3865	26.2486	27.7777	27.5408	22.8673	23.2392	NA	20.9398	21.533	8.05633e+06	5.2355e+06	848625	1.13098e+06	2.89961e+06	112519361	1.75453e+08	79730670	2.30102e+08
B3KXW5	AP-1 complex subunit gamma OS=Homo sapiens OX=9606 PE=2 SV=1			High	4	12	4	FALSE	TRUE	845	4.97041	94.1	0.083079	0.111478	1.60734	0.0194725	0.0308487	1.2573	0.635151	0.969811	0.350045		3	3	3	21.8019	20.3005	20.9465	NA	NA	22.7883	22.8853	22.1973	NA	NA	21.5746	21.9123	20.6121	NA	NA	3.65628e+06	1.29139e+06	2.02081e+06	NA	NA	7.24393e+06	7.74756e+06	4.80902e+06	NA
B4DJW8	Protein transport protein SEC23 OS=Homo sapiens OX=9606 PE=2 SV=1		10483	High	15	77	12	FALSE	TRUE	749	26.4352	84.4	0.0726291	0.0997489	0.886499	0.00845838	0.0166856	0.538198	0.395287	0.941603	0.348301		5	5	5	26.1719	20.2964	25.5475	21.3283	22.0391	26.3289	22.5044	25.8023	22.2078	22.9722	25.7843	21.8653	25.2321	22.0764	22.1666	7.56033e+07	1.28772e+06	4.90416e+07	2.63298e+06	4.30945e+06	8.42914e+07	5.94991e+06	5.85137e+07	4.84424e+06
Q92791	Endoplasmic reticulum protein SC65 OS=Homo sapiens OX=9606 GN=P3H4 PE=1 SV=1	P3H4	10609	High	16	386	15	FALSE	TRUE	437	42.1053	50.3	0.000114253	0.00155388	5.8078	7.55396e-05	0.00111473	6.05367	0.39486	0.941603	-0.245872	Medium Enriched	5	5	5	25.5981	22.5454	24.2758	25.553	23.9968	30.5856	29.718	30.0955	30.6973	29.9116	24.9937	22.5451	23.4544	25.1146	24.6319	5.07911e+07	6.12132e+06	2.03111e+07	4.92274e+07	1.67404e+07	1.61138e+09	8.83122e+08	1.14719e+09	1.74109e+09
B2R9T9	cDNA, FLJ94551 OS=Homo sapiens OX=9606 PE=2 SV=1			High	5	117	5	FALSE	TRUE	243	13.1687	26.2	1.01839e-06	0.000381535	5.79394	1.99899e-06	0.000340475	6.59436	0.00732606	0.451959	-0.800418	Medium Enriched	5	5	5	25.0308	25.1944	24.6423	25.0023	22.8694	30.9038	31.1941	30.6435	30.3708	28.5967	24.311	24.5644	23.5708	23.7665	22.5246	3.42789e+07	3.83945e+07	2.6186e+07	3.36079e+07	7.6628e+06	2.00897e+09	2.45682e+09	1.67732e+09	1.38846e+09
Q9BTY2	Plasma alpha-L-fucosidase OS=Homo sapiens OX=9606 GN=FUCA2 PE=1 SV=2	FUCA2	2519	High	12	86	12	FALSE	TRUE	467	27.409	54	0.0011	0.00564481	5.7903	0.00819903	0.016262	5.68713	0.941593	0.997714	0.103168	Medium Enriched	4	5	4	21.7873	NA	21.3291	22.6422	21.8032	27.7766	26.9963	28.2944	27.4255	27.2264	20.668	NA	25.2207	20.7425	21.3433	3.61929e+06	NA	2.63452e+06	6.54603e+06	3.65947e+06	229932336	1.33876e+08	3.29213e+08	1.80256e+08
Q59GF2	ADAM15 isoform 6a variant (Fragment) OS=Homo sapiens OX=9606 PE=2 SV=1		8751	High	19	183	19	FALSE	TRUE	859	29.9185	92.3	0.000770747	0.00468728	5.78645	0.0001033	0.00127683	6.2979	0.468423	0.94816	-0.511447	Medium Enriched	5	5	5	21.8542	20.4601	22.7883	22.4749	22.5926	28.1946	27.7927	28.7023	28.3076	26.1051	21.0639	20.8038	22.4267	23.4811	19.8372	3.79102e+06	1.44244e+06	7.24379e+06	5.82917e+06	6.32484e+06	3.07195e+08	2.32511e+08	4.36784e+08	3.32218e+08
Q9UQ53	Alpha-1,3-mannosyl-glycoprotein 4-beta-N-acetylglucosaminyltransferase B OS=Homo sapiens OX=9606 GN=MGAT4B PE=1 SV=1	MGAT4B	11282	High	12	52	12	FALSE	TRUE	548	21.7153	63.2	0.00156262	0.00706336	5.78036	0.000124687	0.0013762	6.3379	0.961684	0.997714	0.0283266	Medium Enriched	5	5	4	20.7511	20.1506	21.318	18.6727	18.6765	24.188	25.188	27.2174	25.2533	26.624	NA	18.8016	20.9917	19.4733	19.6644	1764788	1.16392e+06	2.61436e+06	417868	418982	1.91117e+07	3.82243e+07	1.56046e+08	3.99956e+07
A4LAA3	Alpha thalassemia/mental retardation syndrome X-linked OS=Homo sapiens OX=9606 GN=ATRX PE=4 SV=1	ATRX	546	High	14	43	14	FALSE	TRUE	2492	7.26324	282.4	0.140016	0.170805	1.37815	0.00352954	0.00929724	1.03484	0.575423	0.964201	0.343314		3	3	3	25.392	22.4101	NA	NA	20.3217	25.6438	24.1243	NA	NA	22.4902	24.732	23.0337	NA	NA	21.388	4.4031e+07	5.57315e+06	NA	NA	1.31051e+06	5.24251e+07	1.82863e+07	NA	NA
Q9NYL4	Peptidyl-prolyl cis-trans isomerase FKBP11 OS=Homo sapiens OX=9606 GN=FKBP11 PE=1 SV=1	FKBP11	51303	High	4	38	4	FALSE	TRUE	201	11.9403	22.2	4.18632e-05	0.00102184	5.77802	2.3357e-05	0.0006567	6.3069	0.0535794	0.689974	-0.528878	Medium Enriched	5	5	5	22.5132	22.3347	22.6505	21.0071	20.6269	27.5395	27.8983	28.2559	27.8495	26.4793	21.6728	22.4102	21.6817	20.7703	19.953	5.98624e+06	5.28948e+06	6.58382e+06	2.10745e+06	1.61927e+06	195080010	2.50173e+08	3.20532e+08	2.41843e+08
A0A0G2R1B5	MHC class I antigen (Fragment) OS=Homo sapiens OX=9606 GN=HLA-C PE=3 SV=1	HLA-C	3107	High	9	230	1	FALSE	TRUE	181	58.011	21	0.000440294	0.00333011	5.77203	0.000164997	0.00158112	5.91352	0.45971	0.94816	-0.141493	Medium Enriched	5	5	5	24.4852	24.7998	23.2127	20.8097	22.2875	29.4622	29.8795	28.4811	28.7015	27.9307	23.7293	24.6617	23.2058	21.1192	22.1714	2.34846e+07	2.92059e+07	9.72149e+06	1.83794e+06	5.11929e+06	7.3964e+08	9.87706e+08	3.74678e+08	4.36542e+08
Q9H6R7	WD repeat and coiled-coil-containing protein OS=Homo sapiens OX=9606 GN=WDCP PE=1 SV=1	WDCP	80304	High	7	26	7	FALSE	TRUE	721	12.4827	79.1	0.55599	0.590987	0.169225	0.0357122	0.0498106	-0.17322	0.225083	0.860386	0.342444		5	5	5	22.8006	23.6192	21.2858	18.4562	24.7481	23.1442	23.8214	20.5635	19.3739	24.853	23.1222	23.988	20.8533	19.5327	25.1258	7.30563e+06	12884890	2.55665e+06	359632	2.81785e+07	9.27025e+06	1.48232e+07	1.54961e+06	679418
O60437	Periplakin OS=Homo sapiens OX=9606 GN=PPL PE=1 SV=4	PPL	5493	Medium	2	13	1	FALSE	TRUE	1756	0.683371	204.6	0.114354	0.144694	0.361279	0.790606	0.80692	0.0192814	0.154149	0.796263	0.341997		3	3	3	NA	29.6072	NA	26.475	29.6843	NA	30.1948	NA	26.5991	30.0565	NA	30.2514	NA	26.6304	29.9107	NA	8.17794e+08	NA	9.32789e+07	8.6269e+08	NA	1.22895e+09	NA	1.01651e+08
Q9UQK1	Protein phosphatase 1 regulatory subunit 3C OS=Homo sapiens OX=9606 GN=PPP1R3C PE=1 SV=2	PPP1R3C	5507	High	2	8	2	FALSE	TRUE	317	7.25552	36.4	0.420937	0.456284	0.336382	0.988632	0.989744	-0.00561093	0.435834	0.941603	0.341993		4	4	4	20.2729	21.3118	19.0707	NA	19.6771	20.2998	22.2253	18.5299	NA	20.623	19.5166	22.2494	19.4953	NA	20.4392	1.26693e+06	2.60314e+06	550605	NA	838279	1.29079e+06	4.90317e+06	378493	NA
P37268	Squalene synthase OS=Homo sapiens OX=9606 GN=FDFT1 PE=1 SV=1	FDFT1	2222	High	25	553	25	FALSE	TRUE	417	62.1103	48.1	2.07713e-06	0.000464757	5.75488	3.83785e-06	0.000341696	7.08723	0.00303963	0.335509	-1.33236	Medium Enriched	5	5	5	26.9821	26.6789	25.0777	22.544	23.9839	32.4618	32.8449	30.5526	28.5398	29.642	25.3348	25.1289	23.2851	21.7871	23.0688	1.32559e+08	1.07434e+08	3.54102e+07	6.1155e+06	1.65913e+07	5.91529e+09	7.71419e+09	1.57483e+09	3.90231e+08
E7EVA0	Microtubule-associated protein OS=Homo sapiens OX=9606 GN=MAP4 PE=1 SV=1	MAP4	4134	High	26	101	18	FALSE	TRUE	2297	13.5394	245.3	0.00120498	0.00600247	5.74232	0.0113008	0.0205419	5.0646	0.0119971	0.479087	0.486163	Medium Enriched	5	5	4	22.8316	23.9206	18.359	18.3079	19.9264	26.3215	28.767	25.796	24.8165	26.3559	23.2542	24.6719	18.7397	NA	20.3163	7.46449e+06	1.58785e+07	336201	324504	996394	8.38637e+07	4.56811e+08	5.82612e+07	2.95458e+07
A8K8W4	cDNA FLJ77609, highly similar to Homo sapiens DnaJ (Hsp40) homolog, subfamily C, member 16 (DNAJC16), mRNA OS=Homo sapiens OX=9606 PE=2 SV=1		23341	High	18	111	18	FALSE	TRUE	782	26.087	90.6	0.0045914	0.0138672	5.72766							Medium Enriched	3	5	2	20.3497	22.5971	NA	18.8077	NA	26.1846	27.603	27.2628	25.1499	25.6199	17.3819	22.5415	NA	NA	NA	1.33622e+06	6.34442e+06	NA	458867	NA	7.62669e+07	2.03859e+08	1.61038e+08	3.72288e+07
Q9H6X2	Anthrax toxin receptor 1 OS=Homo sapiens OX=9606 GN=ANTXR1 PE=1 SV=2	ANTXR1	84168	High	9	103	8	FALSE	TRUE	564	16.3121	62.7	0.00870888	0.0212349	5.69389	0.023873	0.036005	4.72593	0.523531	0.953162	0.967961	Medium Enriched	4	5	4	21.0132	21.1603	19.6898	17.9879	NA	24.8925	25.5802	26.3576	25.7965	24.283	20.4722	22.0999	18.4075	22.7434	NA	2.11641e+06	2.34361e+06	845684	259963	NA	3.11442e+07	5.01651e+07	8.59889e+07	5.82784e+07
P15328	Folate receptor alpha OS=Homo sapiens OX=9606 GN=FOLR1 PE=1 SV=3	FOLR1	2348	High	7	213	7	FALSE	TRUE	257	29.572	29.8	7.91898e-07	0.000381535	5.69217	1.03538e-05	0.000495984	6.86245	0.00844087	0.458664	-1.17028	Medium Enriched	5	5	5	24.8206	24.3448	25.4027	24.2023	23.9211	30.161	29.8894	31.2353	30.1289	29.7377	23.4759	23.4224	23.4832	23.7514	22.7071	2.96303e+07	2.13074e+07	4.43575e+07	1.93021e+07	1.58846e+07	1.20052e+09	9.94477e+08	2.5279e+09	1.17409e+09
Q5VSQ6	Procollagen-proline, 2-oxoglutarate 4-dioxygenase (Proline 4-hydroxylase), alpha polypeptide I variant (Fragment) OS=Homo sapiens OX=9606 GN=P4HA1 PE=2 SV=1	P4HA1	5033	High	26	533	3	FALSE	TRUE	534	49.8127	60.9	0.00361622	0.0118142	5.682	2.02763e-05	0.000622507	6.5326	0.45812	0.94816	-0.850599	Medium Enriched	5	5	5	23.0369	24.7267	29.6425	24.8116	23.7746	30.1571	31.0513	31.7697	30.5054	30.9187	22.8325	24.6475	24.9429	24.01	25.3064	8.60592e+06	2.77636e+07	8.38046e+08	2.94458e+07	1.4351e+07	1.19726e+09	2.22527e+09	3.6614e+09	1.52417e+09
Q8TE02	Elongator complex protein 5 OS=Homo sapiens OX=9606 GN=ELP5 PE=1 SV=2	ELP5	23587	High	3	9	3	FALSE	TRUE	316	11.7089	34.8	0.0841484	0.112575	2.16384	0.0421822	0.0570474	1.82797	0.547598	0.958625	0.335874		3	3	3	21.3755	20.4093	NA	19.3745	NA	22.2655	22.8456	NA	22.5397	NA	20.8114	21.4192	NA	19.9363	NA	2.72059e+06	1.39256e+06	NA	679670	NA	5.0416e+06	7.53746e+06	NA	6.09715e+06
Q13751	Laminin subunit beta-3 OS=Homo sapiens OX=9606 GN=LAMB3 PE=1 SV=1	LAMB3	3914	High	43	616	42	FALSE	TRUE	1172	45.9898	129.5	0.000128802	0.00162364	5.68089	0.000133342	0.00141979	5.80876	0.69653	0.978007	-0.127872	Medium Enriched	5	5	5	24.3318	26.0447	22.9396	23.4285	24.3154	29.9019	31.1687	29.5249	28.0243	30.8446	23.0437	26.0677	23.4143	23.3533	24.5416	2.11149e+07	6.92226e+07	8.04448e+06	1.12895e+07	2.08771e+07	1.00314e+09	2.41392e+09	7.72448e+08	2.72995e+08
B3KSP9	cDNA FLJ36765 fis, clone 3NB691000191 OS=Homo sapiens OX=9606 PE=2 SV=1			High	8	53	8	FALSE	TRUE	543	18.0479	61.1	0.0543266	0.0791894	1.37935	0.00310996	0.00853721	1.04462	0.42316	0.941603	0.334729		5	5	5	25.0153	20.4289	23.4226	25.2287	24.1093	25.8705	23.8191	23.9594	26.303	25.1496	25.0927	22.1684	22.9413	25.5719	24.1042	3.39121e+07	1.41164e+06	1.12439e+07	3.93178e+07	1.80972e+07	6.13471e+07	1.47996e+07	1.63117e+07	8.27932e+07
A0A024R892	Leucine rich repeat containing 8 family, member A, isoform CRA_a OS=Homo sapiens OX=9606 GN=LRRC8A PE=4 SV=1	LRRC8A	56262	High	22	98	20	FALSE	TRUE	810	30	94.1	0.00235261	0.00910197	5.66304	3.26809e-05	0.000784067	6.38283	0.169616	0.813158	-0.600154	Medium Enriched	3	5	4	19.3434	21.8205	20.5244	NA	NA	25.5387	27.3388	25.8	24.9396	25.0102	19.2937	20.8184	19.7758	18.1978	NA	665203	3.70361e+06	1.50817e+06	NA	NA	4.8742e+07	169744889	58420103	3.21779e+07
A5PLK9	Metalloendopeptidase OS=Homo sapiens OX=9606 GN=BMP1 PE=2 SV=1	BMP1	649	High	30	247	26	FALSE	TRUE	986	35.6998	111.2	0.000118851	0.0015986	5.65753	2.541e-05	0.000699693	6.4752	0.21285	0.850003	-0.817669	Medium Enriched	5	5	5	23.8149	22.4291	23.1965	22.3815	20.7854	28.1811	28.1425	28.883	28.1457	27.5426	21.2667	21.1665	22.1624	22.7785	21.1449	1.47566e+07	5.64726e+06	9.61264e+06	5.46394e+06	1.80728e+06	3.04345e+08	2.96306e+08	4.95065e+08	2.96971e+08
A0A024R943	Torsin family 3, member A, isoform CRA_b OS=Homo sapiens OX=9606 GN=TOR3A PE=4 SV=1	TOR3A	64222	High	16	168	16	FALSE	TRUE	397	53.9043	46.1	0.0154528	0.0311726	5.63614							Medium Enriched	4	5	2	23.7489	25.442	21.5241	17.9814	NA	28.6016	28.4836	27.7906	26.365	27.4926	22.646	NA	19.1939	NA	NA	1.40968e+07	45582335	3.01583e+06	258781	NA	4.07333e+08	3.75336e+08	2.32173e+08	8.64299e+07
V9HWB4	Epididymis secretory sperm binding protein Li 89n OS=Homo sapiens OX=9606 GN=HEL-S-89n PE=2 SV=1	HEL-S-89n	3309	High	78	4024	76	FALSE	TRUE	654	68.0428	72.3	9.93907e-06	0.000620614	5.62364	5.80471e-05	0.000969024	6.05342	0.0608253	0.7047	-0.429785	Medium Enriched	5	5	5	30.6642	30.7024	31.6644	29.7048	31.1499	36.6572	36.2184	37.8375	35.0617	36.229	30.2176	30.6851	30.6347	29.363	30.8364	1.70157e+09	1.74716e+09	3.40349e+09	8.75085e+08	2.38255e+09	1.08371e+11	7.99538e+10	2.45599e+11	3.586e+10
A0A1G4HPW4	MHC class I antigen OS=Homo sapiens OX=9606 GN=HLA-A PE=3 SV=1	HLA-A	3105	High	10	318	1	FALSE	TRUE	365	33.9726	40.8	0.000309183	0.00277644	5.61474	0.000865828	0.00379058	5.65197	0.9706	0.997714	-0.0372347	Medium Enriched	5	5	5	24.8728	26.0027	23.5297	19.1123	22.0143	29.871	31.0796	28.5815	26.6287	27.4446	24.0587	26.4686	22.8324	22.3972	19.5886	30723031	6.72326e+07	1.21099e+07	566712	4.23595e+06	9.81909e+08	2.26925e+09	4.01677e+08	1.03762e+08
A0A024R1E6	Preferentially expressed antigen in melanoma, isoform CRA_a OS=Homo sapiens OX=9606 GN=PRAME PE=4 SV=1	PRAME	23532	High	4	10	4	FALSE	TRUE	509	7.46562	57.9	0.110171	0.14046	1.44509	0.0587461	0.0752209	1.11599	0.466364	0.94816	0.329099		3	4	3	21.678	20.7056	NA	20.4378	NA	22.5274	23.1952	17.5031	21.4341	NA	21.3339	21.6322	NA	20.8427	NA	3.35538e+06	1.71003e+06	NA	1.42034e+06	NA	6.04526e+06	9.60401e+06	185767	2.83346e+06
A8K719	cDNA FLJ76413, highly similar to Homo sapiens core-binding factor, beta subunit (CBFB), transcript variant 1, mRNA OS=Homo sapiens OX=9606 PE=2 SV=1			High	7	73	2	FALSE	TRUE	187	34.2246	21.9	0.0986991	0.128395	0.441711	0.51762	0.54496	0.112689	0.163634	0.807883	0.329022		5	5	5	24.7528	26.9643	25.1828	23.7298	23.8886	24.9745	27.3761	25.2533	24.9665	24.1564	25.0723	27.7157	24.8696	24.4271	24.0787	2.82702e+07	1.30937e+08	3.80862e+07	1.39122e+07	1.55309e+07	3.29677e+07	1.74196e+08	3.99945e+07	3.2785e+07
O75462	Cytokine receptor-like factor 1 OS=Homo sapiens OX=9606 GN=CRLF1 PE=1 SV=1	CRLF1	9244	High	16	212	7	FALSE	TRUE	422	43.3649	46.3	3.86963e-05	0.000980183	5.60453	1.69411e-05	0.00058766	6.19046	0.188471	0.819593	-0.585925	Medium Enriched	5	5	5	24.3641	24.7696	23.8195	23.6131	22.8145	29.3505	29.6226	29.7445	29.8085	28.8775	23.8907	22.9536	22.8882	23.8655	22.8533	2.15936e+07	2.86025e+07	1.48045e+07	1.28304e+07	7.37671e+06	6.84494e+08	8.26587e+08	8.99446e+08	9.40289e+08
A0A0S2Z4G4	Tropomyosin 3 isoform 1 (Fragment) OS=Homo sapiens OX=9606 GN=TPM3 PE=2 SV=1	TPM3	7170	High	16	65	13	FALSE	TRUE	248	51.2097	29	0.00570096	0.0159283	5.59355	0.000849322	0.00374965	5.25872	0.169964	0.813158	0.724992	Medium Enriched	4	5	5	17.2238	22.7632	NA	20.5423	22.3614	25.1665	27.4019	24.797	25.3992	27.2973	18.8931	23.8858	17.9777	20.5936	22.4181	153066	7.11863e+06	NA	1.52702e+06	5.38847e+06	3.76589e+07	1.77336e+08	2.91505e+07	4.42515e+07
A0A1B0GW05	Probable C-mannosyltransferase DPY19L1 OS=Homo sapiens OX=9606 GN=DPY19L1 PE=1 SV=1	DPY19L1	23333	High	18	258	4	FALSE	TRUE	748	31.1497	84.5	0.000349526	0.00297194	5.56724	0.000240934	0.001921	6.07858	0.230873	0.866839	-0.511341	Medium Enriched	5	5	5	25.5818	23.9889	21.1809	23.469	22.4537	29.7171	29.6643	27.9516	28.2788	28.8987	24.4872	23.6154	19.9887	22.7571	23.2693	5.02212e+07	1.66491e+07	2.37734e+06	1.16112e+07	5.7444e+06	8.82572e+08	8.50835e+08	2.5958e+08	3.25662e+08
Q9Y2Z9	Ubiquinone biosynthesis monooxygenase COQ6, mitochondrial OS=Homo sapiens OX=9606 GN=COQ6 PE=1 SV=2	COQ6	51004	High	5	24	5	FALSE	TRUE	468	12.6068	50.8	0.0561307	0.0812896	0.766931	0.48274	0.511058	0.442167	0.710324	0.979712	0.324765		4	4	4	24.8045	NA	19.2686	20.5088	23.7564	25.368	NA	20.7911	20.9679	24.279	24.6423	NA	21.9164	20.2802	22.7985	2.93024e+07	NA	631577	1.49197e+06	14170338	4.33054e+07	NA	1814460	2.05094e+06
Q8IZ52	Chondroitin sulfate synthase 2 OS=Homo sapiens OX=9606 GN=CHPF PE=1 SV=2	CHPF	79586	High	22	201	22	FALSE	TRUE	775	35.0968	85.4	5.3323e-07	0.000381535	5.55944	3.80824e-05	0.000818233	5.59976	0.911634	0.997714	-0.040315	Medium Enriched	5	5	5	23.6584	22.2353	23.9211	23.1737	22.4214	29.0365	27.9896	29.2119	28.7938	28.1753	23.7975	22.3875	22.8494	22.7638	23.41	1.32397e+07	4.93729e+06	1.58838e+07	9.4616e+06	5.61731e+06	5.50632e+08	266508940	6.21801e+08	4.6536e+08
A0A024R188	Chromosome 9 open reading frame 125, isoform CRA_a OS=Homo sapiens OX=9606 GN=C9orf125 PE=4 SV=1	C9orf125	84302	High	11	139	11	FALSE	TRUE	403	34.9876	46.6	0.00356612	0.0117268	5.51511	0.00430124	0.0106081	5.10955	0.265283	0.889992	0.405556	Medium Enriched	5	5	5	21.4942	21.964	17.7997	23.3027	23.4618	26.6162	27.4582	26.7104	27.3674	27.4457	22.0318	23.4873	18.1227	23.0558	23.3526	2.95385e+06	4.09102e+06	228165	1.03472e+07	1.15532e+07	1.02869e+08	1.84391e+08	1.09811e+08	1.73142e+08
A0A1W2PNP0	GPI transamidase component PIG-T (Fragment) OS=Homo sapiens OX=9606 GN=PIGT PE=1 SV=1	PIGT	51604	High	24	397	24	FALSE	TRUE	580	36.5517	65.9	6.66551e-05	0.00120925	5.5112	7.85964e-05	0.00114093	6.25595	0.0031393	0.335509	-0.744751	Medium Enriched	5	5	5	25.9272	25.2869	25.5769	25.6817	26.2897	31.4314	31.8498	31.36	30.5504	31.1267	24.9706	24.4412	24.8832	24.7656	25.978	6.38055e+07	4.09362e+07	5.00513e+07	5.38211e+07	8.20346e+07	2.89589e+09	3.87034e+09	2.75617e+09	1.57254e+09
P04626	Receptor tyrosine-protein kinase erbB-2 OS=Homo sapiens OX=9606 GN=ERBB2 PE=1 SV=1	ERBB2	2064	High	15	55	13	FALSE	TRUE	1255	15.2191	137.8	0.000264828	0.00251259	5.5109	0.00282339	0.00797175	5.3732	0.779597	0.985943	0.137703	Medium Enriched	4	4	4	19.6762	18.8518	17.9507	19.1447	NA	24.5553	24.7799	23.9537	24.3782	NA	20.0156	19.8582	16.8246	19.4759	NA	837764	473120	253334	579614	NA	24653651	2.88061e+07	1.62471e+07	21805603
Q5T4B2	Inactive glycosyltransferase 25 family member 3 OS=Homo sapiens OX=9606 GN=CERCAM PE=1 SV=1	CERCAM	51148	High	10	59	10	FALSE	TRUE	595	18.3193	67.5	0.0105483	0.0239612	5.50966	0.00288097	0.00808305	4.78091	0.11841	0.766823	1.15468	Medium Enriched	4	5	5	18.8185	18.0787	NA	17.8376	23.3346	24.342	25.6807	26.4539	23.7933	26.2918	18.9285	20.7185	19.9693	18.8056	24.2355	462307	276834	NA	234235	1.05781e+07	2.12658e+07	5.37866e+07	9.19235e+07	1.45382e+07
O00764	Pyridoxal kinase OS=Homo sapiens OX=9606 GN=PDXK PE=1 SV=1	PDXK	8566	High	2	6	2	FALSE	TRUE	312	6.41026	35.1	0.214232	0.249225	1.17152	0.142378	0.165129	0.855917	0.431949	0.941603	0.3156		4	4	4	20.5037	19.0962	NA	18.9661	19.7165	19.4417	21.1214	NA	20.7808	21.6247	19.8538	20.0144	NA	19.2435	20.4333	1.48673e+06	560457	NA	512118	861506	712098	2.28132e+06	NA	1.80154e+06
Q5HYG7	Uncharacterized protein DKFZp686M24262 OS=Homo sapiens OX=9606 GN=DKFZp686M24262 PE=2 SV=1	DKFZp686M24262	34	High	8	55	8	FALSE	TRUE	454	20.0441	50.3	0.399006	0.43497	0.145615	0.127294	0.149123	-0.169233	0.0591806	0.7047	0.314848		5	5	5	23.8052	26.4402	22.3778	24.0783	23.8024	23.5351	26.398	22.6656	24.7211	23.9122	23.7348	26.7687	22.5924	24.7297	24.2526	1.46577e+07	9.10515e+07	5.44994e+06	1.77134e+07	1.463e+07	1.21556e+07	8.84277e+07	6.65302e+06	2.76571e+07
Q13445	Transmembrane emp24 domain-containing protein 1 OS=Homo sapiens OX=9606 GN=TMED1 PE=1 SV=1	TMED1	11018	High	6	42	6	FALSE	TRUE	227	22.0264	25.2	0.0312485	0.0515223	5.45612	0.0516198	0.0674542	6.67651	0.379461	0.941603	-1.22039	Medium Enriched	3	5	3	NA	23.1391	18.8054	20.1805	NA	24.2529	27.221	26.1778	25.0947	26.037	NA	23.6979	17.788	16.9781	NA	NA	9.23789e+06	458130	1.18836e+06	NA	19991755	1.56431e+08	7.5909e+07	3.58312e+07
B8ZZN6	Small ubiquitin-related modifier 1 OS=Homo sapiens OX=9606 GN=SUMO1 PE=1 SV=1	SUMO1	7341	High	3	10	3	TRUE	TRUE	146	19.1781	16.6	0.137273	0.168213	0.76248	0.163241	0.186332	0.448662	0.318562	0.920579	0.313817		3	3	3	NA	21.7053	24.7805	NA	25.0019	NA	23.0981	25.1877	NA	25.4894	NA	22.3546	24.6333	NA	25.4413	NA	3.41944e+06	28818066	NA	3.35993e+07	NA	8.9791e+06	3.82158e+07	NA
F5H5P2	2-oxoisovalerate dehydrogenase subunit alpha OS=Homo sapiens OX=9606 PE=3 SV=1			High	3	14	3	FALSE	TRUE	479	9.1858	54.2	0.0584851	0.0839297	1.14873	0.0260917	0.0386674	0.837024	0.183384	0.818319	0.311707		3	3	3	NA	20.2674	NA	21.3542	21.0192	NA	21.6486	NA	22.8482	21.5901	NA	20.7408	NA	21.8157	21.0194	NA	1.2621e+06	NA	2.68076e+06	2.12518e+06	NA	3.28762e+06	NA	7.55094e+06
Q6UN15	Pre-mRNA 3'-end-processing factor FIP1 OS=Homo sapiens OX=9606 GN=FIP1L1 PE=1 SV=1	FIP1L1	81608	High	4	14	2	FALSE	TRUE	594	9.59596	66.5	0.103348	0.133216	3.57794	0.0264439	0.0389895	3.26641	0.738874	0.983364	0.311524		3	3	3	NA	16.0325	19.8288	NA	19.6276	NA	22.0516	21.7254	NA	22.4458	NA	17.9633	19.482	NA	18.9783	NA	67029.8	931274	NA	810032	NA	4.34694e+06	3.46738e+06	NA
Q15417	Calponin-3 OS=Homo sapiens OX=9606 GN=CNN3 PE=1 SV=1	CNN3	1266	High	9	72	8	FALSE	TRUE	329	36.4742	36.4	0.0635293	0.0898715	1.1129	0.133104	0.155249	0.801814	0.115056	0.766823	0.31109		5	5	5	26.0144	24.839	24.1001	27.2119	25.4834	26.646	27.4332	25.3195	27.1509	26.6637	26.338	25.4469	23.8294	27.5689	26.0209	6.77817e+07	3.00119e+07	1.79821e+07	1.55448e+08	4.69096e+07	1.05011e+08	1.81219e+08	4.1873e+07	1.49022e+08
Q8IXB1	DnaJ homolog subfamily C member 10 OS=Homo sapiens OX=9606 GN=DNAJC10 PE=1 SV=2	DNAJC10	54431	High	29	519	11	FALSE	TRUE	793	33.0391	91	0.000199846	0.00216754	5.44199	0.000181265	0.00164648	5.50303	0.864357	0.992873	-0.0610375	Medium Enriched	5	5	5	27.481	26.175	25.0067	24.5081	23.3175	31.529	31.4226	31.0713	29.8626	29.8127	26.9654	26.6639	24.1996	24.0761	24.2781	1.87324e+08	7.57643e+07	3.37102e+07	2.38609e+07	1.04539e+07	3.09877e+09	2.87842e+09	2.25626e+09	9.76188e+08
P23284	Peptidyl-prolyl cis-trans isomerase B OS=Homo sapiens OX=9606 GN=PPIB PE=1 SV=2	PPIB	5479	High	14	505	14	FALSE	TRUE	216	55.0926	23.7	2.11801e-05	0.000902674	5.43682	2.53976e-06	0.000340475	5.94019	0.0894063	0.760376	-0.503376	Medium Enriched	5	5	5	26.3379	27.0653	26.5002	26.1467	24.0896	31.4508	32.7509	32.0369	30.8854	30.1999	25.9408	27.0297	25.6794	24.9435	24.0296	8.48182e+07	1.40437e+08	9.49219e+07	7.42934e+07	1.78523e+07	2.93522e+09	7.22759e+09	4.40619e+09	1.98348e+09
O95487	Protein transport protein Sec24B OS=Homo sapiens OX=9606 GN=SEC24B PE=1 SV=2	SEC24B	10427	High	16	125	14	FALSE	TRUE	1268	17.5079	137.3	0.068811	0.0954572	0.541915	0.0910948	0.110047	0.234177	0.183635	0.818319	0.307737		5	5	5	26.5412	23.8863	24.7245	24.0389	24.0026	26.7002	25.1794	24.7923	24.7338	24.4975	26.8141	24.7119	24.3649	24.4776	24.3638	9.76568e+07	1.55059e+07	2.7722e+07	1.72359e+07	1.68078e+07	1.09035e+08	3.79969e+07	2.90552e+07	2.7901e+07
Q8NEW0	Zinc transporter 7 OS=Homo sapiens OX=9606 GN=SLC30A7 PE=2 SV=1	SLC30A7	148867	High	9	84	9	FALSE	TRUE	376	24.4681	41.6	1.79633e-05	0.000846164	5.39645	1.65228e-05	0.00058766	5.11468	0.111545	0.766823	0.281776	Medium Enriched	5	5	5	23.5715	22.2364	22.0423	19.9632	22.592	28.1345	28.0508	27.6934	25.6225	27.8865	23.5621	22.6788	21.9462	20.5198	23.1073	1.24658e+07	4.94125e+06	4.319e+06	1.02218e+06	6.3224e+06	2.9466e+08	2.78058e+08	2.17038e+08	5.16586e+07
E9PR17	CD59 glycoprotein OS=Homo sapiens OX=9606 PE=1 SV=1		966	High	3	30	3	FALSE	TRUE	130	23.0769	14.5	0.0102176	0.0234975	5.39578	0.0174766	0.0283424	6.59796	0.114909	0.766823	-1.20219	Medium Enriched	3	4	3	19.9989	NA	23.1823	21.9545	NA	26.0851	25.1083	27.492	27.7459	NA	19.0499	NA	22.596	19.8832	NA	1.04777e+06	NA	9.5182e+06	4.06414e+06	NA	7.1187e+07	3.61701e+07	1.88766e+08	2.25081e+08
Q9BVG4	Protein PBDC1 OS=Homo sapiens OX=9606 GN=PBDC1 PE=1 SV=1	PBDC1	51260	High	4	6	4	FALSE	TRUE	233	17.5966	26	0.19271	0.226445	1.59123	0.166279	0.189331	1.28783	0.802435	0.986932	0.303395		3	3	3	22.2076	18.6779	NA	NA	19.4644	22.299	21.6042	NA	NA	21.2204	21.4016	21.1096	NA	NA	18.749	4843563	419372	NA	NA	723406	5.16014e+06	3188019	NA	NA
O75787	Renin receptor OS=Homo sapiens OX=9606 GN=ATP6AP2 PE=1 SV=2	ATP6AP2	10159	High	10	150	10	FALSE	TRUE	350	30.5714	39	6.95637e-05	0.00123694	5.39544	2.81227e-05	0.000729279	5.68479	0.466857	0.94816	-0.289345	Medium Enriched	5	5	5	25.424	25.608	24.3375	22.9959	23.0868	30.2077	30.4214	29.4561	28.8677	29.4765	24.7119	25.5367	23.0176	22.8028	23.9366	4.50191e+07	5.11419e+07	2.11987e+07	8.36487e+06	8.90886e+06	1.24004e+09	1.43798e+09	7.36472e+08	4.89832e+08
Q86U75	Dihydropyrimidinase-like 2 OS=Homo sapiens OX=9606 PE=2 SV=1		1808	High	9	111	6	FALSE	TRUE	619	22.4556	67	6.33444e-06	0.000566932	5.38668	0.00605777	0.0133943	5.96888	0.589681	0.964201	-0.582194	Medium Enriched	5	5	5	24.5213	25.3652	22.4628	21.5652	21.4425	29.6098	30.3246	28.3316	27.2536	26.7708	26.5256	26.9378	20.8454	19.6324	18.5046	2.4079e+07	4.32202e+07	5.78058e+06	3.10286e+06	2.84985e+06	8.193e+08	1.34465e+09	3.37793e+08	1.60008e+08
B7Z727	cDNA FLJ61605, highly similar to Homo sapiens DALR anticodon binding domain containing 3 (DALRD3), transcript variant 1, mRNA OS=Homo sapiens OX=9606 PE=2 SV=1			High	3	11	1	FALSE	TRUE	483	7.24638	52.3	0.10076	0.130381	0.455495	0.649	0.671724	0.156014	0.442977	0.947001	0.299481		4	3	3	NA	19.2186	18.0559	20.8082	22.3584	NA	19.9202	NA	21.3086	22.5228	NA	20.0681	NA	20.5641	22.6514	NA	610054	272500	1.83607e+06	5.377e+06	NA	992152	NA	2.59733e+06
Q15043	Zinc transporter ZIP14 OS=Homo sapiens OX=9606 GN=SLC39A14 PE=1 SV=3	SLC39A14	23516	High	3	38	3	FALSE	TRUE	492	9.14634	54.2	0.0329601	0.0535701	5.36054	0.0385352	0.0530115	5.94981	0.567175	0.964201	-0.589272	Medium Enriched	3	5	3	NA	NA	18.674	19.1589	21.6792	25.0569	25.5461	25.1204	25.4271	25.0463	NA	NA	16.8152	20.2294	20.6997	NA	NA	418257	585339	3.35815e+06	3.49047e+07	4.89928e+07	3.64737e+07	4.5115e+07
A2VDJ0	Transmembrane protein 131-like OS=Homo sapiens OX=9606 GN=TMEM131L PE=1 SV=2	TMEM131L	23240	High	25	77	25	FALSE	TRUE	1609	17.9615	179.2	0.00343156	0.0115109	5.34642	0.0154445	0.0259022	5.01347	0.496911	0.949841	0.332955	Medium Enriched	3	5	3	NA	21.92	NA	19.8504	20.7058	24.1259	26.6391	24.805	25.5345	26.3419	NA	22.653	NA	19.3745	21.4476	NA	3.9681e+06	NA	945288	1.71027e+06	1.83067e+07	1.04509e+08	2.93132e+07	4.8601e+07
A4D2Q0	Unc-84 homolog A (C. elegans) OS=Homo sapiens OX=9606 GN=UNC84A PE=4 SV=1	UNC84A	23353	High	32	230	3	FALSE	TRUE	974	39.4251	108.4	6.54319e-05	0.00119513	5.2859	0.000117822	0.00134488	5.12633	0.479624	0.949156	0.159563	Medium Enriched	5	5	5	23.7688	22.7465	21.8398	23.8983	22.204	28.5844	28.2385	27.6819	28.2475	28.1346	23.861	22.7032	21.5051	24.0812	23.1046	1.42931e+07	7.03686e+06	3.75342e+06	1.56348e+07	4.83127e+06	4.02493e+08	3.16683e+08	2.15313e+08	318679764
A0A2R8Y5A3	Catenin beta-1 OS=Homo sapiens OX=9606 GN=CTNNB1 PE=1 SV=1	CTNNB1	1499	High	29	223	2	FALSE	TRUE	783	47.8927	85.6	0.000107534	0.00152574	5.24055	3.40972e-05	0.000785602	6.55535	0.00305403	0.335509	-1.3148	Medium Enriched	5	5	5	23.3873	22.5168	24.7736	24.4883	21.8101	29.4198	28.4258	30.0455	28.6906	26.5971	22.0971	21.5371	23.1152	22.6122	21.0404	1.09717e+07	6.00117e+06	2.86809e+07	2.35342e+07	3.67695e+06	7.18201e+08	3.60584e+08	1.10817e+09	4.33239e+08
O15061	Synemin OS=Homo sapiens OX=9606 GN=SYNM PE=1 SV=2	SYNM	23336	High	15	49	15	FALSE	TRUE	1565	12.4601	172.7	0.103733	0.133585	0.401464	0.424946	0.452745	0.106103	0.114671	0.766823	0.295361		4	4	4	NA	22.0188	23.8355	22.1191	24.5397	NA	22.6086	23.7753	22.4631	25.2721	NA	22.2236	23.7935	22.5986	25.0789	NA	4.24937e+06	1.49695e+07	4.5553e+06	2.43885e+07	NA	6.39557e+06	1.4357e+07	5.78167e+06
O00622	Protein CYR61 OS=Homo sapiens OX=9606 GN=CYR61 PE=1 SV=1	CYR61	3491	High	19	248	19	FALSE	TRUE	381	50.6562	42	0.00314219	0.0109446	5.21581	0.00147305	0.00521988	4.34185	0.0510638	0.689974	0.873958	Medium Enriched	4	5	4	24.5318	25.634	22.3105	21.9729	NA	28.794	29.7473	28.6637	28.1075	27.4554	24.6912	26.3601	23.5253	23.3684	NA	2.42559e+07	5.20714e+07	5.2014e+06	4.11621e+06	NA	465432982	9.01195e+08	4.25232e+08	2.89194e+08
H0YN33	Cyclin-dependent kinase 2-interacting protein (Fragment) OS=Homo sapiens OX=9606 GN=CINP PE=1 SV=1	CINP	51550	High	5	19	5	FALSE	TRUE	213	20.6573	24.4	0.28601	0.321582	0.439028	0.648519	0.671653	0.14468	0.311178	0.919994	0.294348		5	5	5	23.1346	23.2235	19.9283	18.924	19.6443	22.7516	23.7089	20.9192	20.3522	19.3178	23.2367	24.1059	19.8383	19.8294	19.3162	9.20907e+06	9.79389e+06	997762	497367	819469	7.06195e+06	1.3712e+07	1.98291e+06	1.33854e+06
A0A286YFF7	Palmitoyl-protein thioesterase 1 OS=Homo sapiens OX=9606 GN=PPT1 PE=1 SV=1	PPT1	5538	High	6	86	6	FALSE	TRUE	335	21.4925	37.1	0.00129036	0.00622015	5.20768	0.00519272	0.0120711	5.80615	0.0613265	0.7047	-0.986698	Medium Enriched	4	5	3	21.8593	22.9147	18.9072	20.4988	NA	26.3198	27.5177	25.2796	25.8937	23.4078	20.5316	22.4299	NA	19.3512	NA	3.80466e+06	7.90692e+06	491642	1.48165e+06	NA	8.37641e+07	1.92151e+08	4.07304e+07	6.23403e+07
Q5JTV8	Torsin-1A-interacting protein 1 OS=Homo sapiens OX=9606 GN=TOR1AIP1 PE=1 SV=2	TOR1AIP1	26092	High	28	657	3	FALSE	TRUE	583	56.6038	66.2	1.83363e-05	0.000848845	5.19778	2.03359e-06	0.000340475	5.68522	0.0726127	0.731701	-0.487441	Medium Enriched	5	5	5	26.7835	25.5435	26.7181	26.5427	25.0029	31.3737	31.0564	32.0805	31.3319	30.737	26.172	25.4634	26.314	25.3453	24.8587	1.15511e+08	4.89066e+07	1.10394e+08	9.77564e+07	3.36215e+07	2.78239e+09	2.23314e+09	4.54152e+09	2.70299e+09
Q6ZXV5	Transmembrane and TPR repeat-containing protein 3 OS=Homo sapiens OX=9606 GN=TMTC3 PE=1 SV=2	TMTC3	160418	High	24	271	22	FALSE	TRUE	915	28.4153	103.9	9.7556e-05	0.00147156	5.19018	7.06317e-05	0.00108287	5.44652	0.354224	0.935549	-0.256342	Medium Enriched	5	5	5	24.8156	23.9566	22.856	22.5765	21.4218	28.8112	29.651	27.9751	27.8113	27.3287	24.4424	24.3799	21.7722	22.4092	21.341	2.95276e+07	1.62801e+07	7.5915e+06	6.25477e+06	2.80933e+06	4.71013e+08	8.43039e+08	2.63833e+08	2.35527e+08
Q92643	GPI-anchor transamidase OS=Homo sapiens OX=9606 GN=PIGK PE=1 SV=2	PIGK	10026	High	16	311	16	FALSE	TRUE	395	51.3924	45.2	0.000100081	0.00149475	5.16101	0.00010318	0.00127683	5.51371	0.0356554	0.678992	-0.352704	Medium Enriched	5	5	5	26.7359	25.2988	24.8628	25.618	25.3873	31.584	31.6929	30.1032	30.4811	29.8466	26.0791	25.0473	24.3378	25.2895	25.3857	1.11764e+08	4.12772e+07	3.05108e+07	5.14969e+07	4.38885e+07	3.21912e+09	3.47149e+09	1.15334e+09	1.49879e+09
J3KPS0	DnaJ (Hsp40) homolog, subfamily B, member 12, isoform CRA_c OS=Homo sapiens OX=9606 GN=DNAJB12 PE=1 SV=1	DNAJB12	54788	High	18	162	18	FALSE	TRUE	409	45.9658	45.5	0.00264713	0.00985561	5.16081	0.00875251	0.0170269	5.60687	0.452571	0.947001	-0.446068	Medium Enriched	4	5	4	24.3546	25.3779	22.1324	NA	20.8121	28.4455	29.7162	28.0174	27.7821	27.141	23.7061	26.2184	20.4597	NA	20.5085	2.14523e+07	4.36019e+07	4.59731e+06	NA	1.84105e+06	3.65559e+08	8.82026e+08	2.71692e+08	2.30809e+08
A8K2T7	Receptor protein-tyrosine kinase OS=Homo sapiens OX=9606 PE=2 SV=1			High	42	443	41	FALSE	TRUE	1210	43.6364	134.1	0.000139874	0.00171489	5.16069	8.14754e-05	0.00115756	5.64192	0.0931096	0.760376	-0.481223	Medium Enriched	5	5	5	24.6463	24.9347	25.7265	26.0444	25.8284	30.4041	30.9614	30.3894	31.3525	29.8765	23.6532	24.9237	24.9487	26.14	25.1085	2.62584e+07	3.20703e+07	5.55197e+07	6.92061e+07	5.95814e+07	1.42082e+09	2.09074e+09	1.40639e+09	2.7418e+09
Q6UJX3	CGI-112 protein OS=Homo sapiens OX=9606 PE=2 SV=1		51016	High	6	42	6	FALSE	TRUE	208	43.2692	23	0.00105307	0.00552247	5.11428	0.00637374	0.0137848	7.32394	0.0521384	0.689974	-2.20966	Medium Enriched	3	5	3	21.6702	NA	20.2817	19.4809	NA	26.5611	27.8863	25.7206	24.4939	20.6341	18.8738	NA	17.6106	18.3194	NA	3.33715e+06	NA	1.27469e+06	731699	NA	9.90131e+07	2.48091e+08	5.5294e+07	2.36262e+07
Q53FE5	Uncharacterized protein (Fragment) OS=Homo sapiens OX=9606 PE=2 SV=1			High	3	12	3	FALSE	TRUE	263	15.9696	28.3	0.0828329	0.111203	0.782337	0.0415148	0.0563446	0.495661	0.484863	0.949284	0.286676		3	3	3	22.1903	21.7643	20.7483	NA	NA	22.6634	23.02	21.3664	NA	NA	22.1166	22.725	20.7212	NA	NA	4.78564e+06	3.5622e+06	1.76135e+06	NA	NA	6643092	8.506e+06	2.70353e+06	NA
Q9UBS4	DnaJ homolog subfamily B member 11 OS=Homo sapiens OX=9606 GN=DNAJB11 PE=1 SV=1	DNAJB11	51726	High	17	558	17	FALSE	TRUE	358	38.2682	40.5	1.15137e-05	0.000658692	5.11276	0.000118433	0.00134611	5.16461	0.823582	0.990219	-0.051853	Medium Enriched	5	5	5	27.3452	28.4686	26.6121	26.67	26.43	32.3895	33.2933	31.9415	32.3927	31.0727	27.8957	28.712	25.877	26.4415	26.3405	1.70501e+08	3.71456e+08	1.02573e+08	1.06775e+08	9.0414e+07	5.62615e+09	1.05267e+10	4.12438e+09	5.63848e+09
D7NNX3	MHC class I antigen (Fragment) OS=Homo sapiens OX=9606 GN=HLA-C PE=3 SV=1	HLA-C	3107	High	4	87	1	FALSE	TRUE	181	24.3094	21.2	0.010485	0.0238577	5.09326	0.00299116	0.00833095	6.02346	0.354021	0.935549	-0.930199	Medium Enriched	3	4	3	22.1568	22.0347	NA	NA	22.3645	27.0669	28.1161	23.1892	NA	26.6528	20.4661	22.6589	NA	NA	20.6405	4.67583e+06	4296405	NA	NA	5.40005e+06	140585124	2.90935e+08	9.56435e+06	NA
P06280	Alpha-galactosidase A OS=Homo sapiens OX=9606 GN=GLA PE=1 SV=1	GLA	2717	High	15	92	11	FALSE	TRUE	429	40.5594	48.7	0.000217199	0.00225166	5.09141	0.000115465	0.00132364	5.34631	0.447682	0.947001	-0.2549	Medium Enriched	5	5	5	22.8068	21.906	20.8782	23.0233	21.0737	26.4919	28.0051	26.197	27.9517	26.4993	21.7593	21.3895	20.702	22.6824	21.8803	7.33724e+06	3.92982e+06	1.92734e+06	8.52536e+06	2.20703e+06	9.43774e+07	2.69395e+08	7.69266e+07	2.59602e+08
P35218	Carbonic anhydrase 5A, mitochondrial OS=Homo sapiens OX=9606 GN=CA5A PE=1 SV=1	CA5A	763	High	4	32	4	FALSE	TRUE	305	15.7377	34.7	0.00793461	0.0199771	5.08471							Medium Enriched	3	5	2	18.2432	NA	18.6324	19.5098	NA	23.8564	21.6187	24.0958	23.6873	22.1864	NA	NA	19.0675	18.9784	NA	310269	NA	406371	746486	NA	1.51876e+07	3220118	1.79291e+07	1.35079e+07
A0A024RAD5	Dolichyl-diphosphooligosaccharide--protein glycosyltransferase 48 kDa subunit OS=Homo sapiens OX=9606 GN=DDOST PE=3 SV=1	DDOST	1650	High	16	461	16	FALSE	TRUE	456	50.2193	50.7	1.94676e-06	0.000464757	5.05515	5.54654e-06	0.000361337	5.76377	0.00548052	0.422531	-0.708623	Medium Enriched	5	5	5	27.951	27.6522	27.344	27.9139	26.994	32.8988	33.1159	32.5327	32.7319	31.8514	27.1295	27.1068	26.3297	27.0398	26.7061	2.59464e+08	2.10928e+08	1.70355e+08	2.5288e+08	1.33663e+08	8.00798e+09	9.30877e+09	6.21329e+09	7.13313e+09
Q8WX93	Palladin OS=Homo sapiens OX=9606 GN=PALLD PE=1 SV=3	PALLD	23022	High	17	61	17	FALSE	TRUE	1383	15.9798	150.5	0.0118367	0.0257133	5.05456	0.00154521	0.00536358	4.54589	0.535371	0.958223	0.508672	Medium Enriched	5	5	5	21.3757	22.6544	15.1141	19.4708	19.3254	24.4071	25.7021	24.2366	23.5279	25.3395	21.0979	22.6486	18.1526	18.0916	20.493	2.72107e+06	6.60156e+06	35464.4	726575	656940	2.22463e+07	5.45877e+07	1.97669e+07	1.20952e+07
O75976	Carboxypeptidase D OS=Homo sapiens OX=9606 GN=CPD PE=1 SV=2	CPD	1362	High	39	254	39	FALSE	TRUE	1380	35	152.8	0.0342938	0.0552031	5.04224	0.000898728	0.00387626	8.72828	0.100635	0.760376	-4.47792	Medium Enriched	4	5	3	21.3903	NA	25.6198	26.3763	20.6806	28.6342	28.1759	29.1878	28.3155	28.0985	19.9621	NA	19.9805	20.0101	NA	2.74863e+06	NA	5.15631e+07	8.71106e+07	1.68065e+06	4.16637e+08	3.03246e+08	6.11512e+08	3.34056e+08
P31942	Heterogeneous nuclear ribonucleoprotein H3 OS=Homo sapiens OX=9606 GN=HNRNPH3 PE=1 SV=2	HNRNPH3	3189	High	8	73	6	FALSE	TRUE	346	26.8786	36.9	0.313544	0.349757	0.403834	0.673673	0.695816	0.12106	0.400678	0.941603	0.282774		5	5	5	24.8148	23.1668	24.4137	25.0919	25.7725	24.1287	24.6804	24.6783	25.6346	26.1568	24.9524	24.5721	24.1173	24.9348	26.097	2.95121e+07	9.41672e+06	2.23488e+07	3.57617e+07	5.73168e+07	1.83433e+07	2.6886e+07	2.68484e+07	5.20921e+07
Q2KHR3	Glutamine and serine-rich protein 1 OS=Homo sapiens OX=9606 GN=QSER1 PE=1 SV=3	QSER1	79832	High	29	250	29	FALSE	TRUE	1735	26.2824	189.9	0.111129	0.141547	0.350755	0.156722	0.179736	0.0685494	0.210733	0.846603	0.282206		5	5	5	26.3625	28.0256	24.9344	26.2357	26.8897	26.4635	28.8733	24.7854	26.6897	27.3899	26.2529	28.8394	24.7505	26.6043	27.412	8.62797e+07	2.73246e+08	3.20635e+07	7.90207e+07	1.24341e+08	9.25346e+07	4.91748e+08	2.89168e+07	1.08242e+08
A0A024RAR8	Aminopeptidase OS=Homo sapiens OX=9606 GN=ARTS-1 PE=3 SV=1	ARTS-1	51752	High	23	156	23	FALSE	TRUE	941	28.6929	107.1	0.00529031	0.015263	5.01327	0.0017451	0.00577593	5.20477	0.72928	0.982442	-0.191495	Medium Enriched	4	5	4	24.5118	21.0358	22.6724	22.2406	NA	27.8207	27.6987	27.8104	27.1838	26.1906	23.1467	21.4859	21.9993	23.0626	NA	23920641	2.14983e+06	6.68447e+06	4.95537e+06	NA	2.37062e+08	2.17841e+08	2.3537e+08	1.52457e+08
P30532	Neuronal acetylcholine receptor subunit alpha-5 OS=Homo sapiens OX=9606 GN=CHRNA5 PE=1 SV=2	CHRNA5	1138	Medium	2	7	2	FALSE	TRUE	468	3.84615	53	0.0219056	0.0395007	4.97578	0.0240381	0.0362335	3.70813	0.0730501	0.732438	1.26765	Medium Enriched	3	3	3	19.088	NA	18.0864	18.6919	NA	22.5666	NA	23.8422	24.3848	NA	19.8756	NA	19.1228	20.6708	NA	557266	NA	278317	423467	NA	6212000	NA	1.50388e+07	21905796
A0A024R7L8	UPF1 regulator of nonsense transcripts homolog (Yeast), isoform CRA_a OS=Homo sapiens OX=9606 GN=UPF1 PE=4 SV=1	UPF1	5976	High	9	12	9	FALSE	TRUE	1129	8.8574	124.3	0.126423	0.156933	1.83431	0.0202514	0.0317253	1.55377	0.631838	0.969811	0.280536		3	3	3	NA	22.2123	18.7658	17.9439	NA	NA	23.1574	20.058	21.2095	NA	NA	21.8304	18.7266	19.2066	NA	NA	4.85918e+06	445725	252145	NA	NA	9.3556e+06	1.09162e+06	2.42485e+06
Q96IR7	4-hydroxyphenylpyruvate dioxygenase-like protein OS=Homo sapiens OX=9606 GN=HPDL PE=1 SV=1	HPDL	84842	High	9	69	9	FALSE	TRUE	371	35.8491	39.4	0.0649226	0.0915051	0.30238	0.905327	0.913881	0.0219909	0.217691	0.854939	0.280389		5	5	5	25.8059	26.897	22.4364	22.8241	24.6835	25.9754	27.4789	22.3573	23.1498	25.1973	25.3347	27.4589	22.7626	23.3216	25.171	5.86593e+07	1.24971e+08	5.67575e+06	7.42586e+06	2.69441e+07	6.59756e+07	1.87057e+08	5.37299e+06	9.30657e+06
A0A0G2R4E5	MLL4/GPS2 fusion protein OS=Homo sapiens OX=9606 PE=2 SV=1			High	4	22	4	FALSE	TRUE	529	7.3724	57.6	0.27685	0.31246	0.172459	0.369757	0.396635	-0.106019	0.0325149	0.668436	0.278478		5	5	5	23.738	26.7191	24.3818	22.3731	22.6262	23.6196	27.1293	24.2399	22.5444	23.1674	24.0478	27.1657	24.3268	22.7389	22.9515	1.39914e+07	1.10473e+08	2.18603e+07	5.43222e+06	6.47389e+06	1.28886e+07	1.46799e+08	1.98128e+07	6.11689e+06
A7YA96	Gamma-glutamyl carboxylase OS=Homo sapiens OX=9606 GN=GGCX PE=2 SV=1	GGCX	2677	High	15	187	15	FALSE	TRUE	758	19.9208	87.5	0.000432013	0.00331713	4.86613	0.00207479	0.00651206	5.52848	0.151155	0.791998	-0.662345	Medium Enriched	4	5	4	24.9619	24.9392	22.5034	23.9226	NA	29.3283	29.9686	28.1005	28.3943	27.5211	24.4414	25.0484	20.9367	23.2513	NA	3.26796e+07	3.21704e+07	5.94576e+06	1.59008e+07	NA	6.74064e+08	1.05063e+09	2.87804e+08	3.52795e+08
Q9H1A3	Methyltransferase-like protein 9 OS=Homo sapiens OX=9606 GN=METTL9 PE=2 SV=1	METTL9	51108	High	7	44	7	FALSE	TRUE	318	28.9308	36.5	0.0131181	0.0276665	4.82769	0.0546856	0.0708711	4.69361	0.935265	0.997714	0.134079	Medium Enriched	3	5	3	21.6801	20.6436	NA	20.3407	NA	25.3938	26.0974	24.0888	25.6563	22.391	19.9341	23.6559	NA	19.4766	NA	3.3602e+06	1.63805e+06	NA	1.32792e+06	NA	4.40845e+07	7.1794e+07	1.78429e+07	5.2884e+07
A0A024R8D5	HCG30600, isoform CRA_a OS=Homo sapiens OX=9606 GN=hCG_30600 PE=4 SV=1	hCG_30600	9536	High	2	10	2	FALSE	TRUE	180	11.1111	20.1	0.0150748	0.0305479	4.8057	0.00263576	0.00761517	5.69916	0.29031	0.912234	-0.89346	Medium Enriched	3	4	3	18.634	NA	21.4135	21.004	NA	24.6267	NA	25.7338	25.108	24.4868	18.907	NA	19.5375	19.9266	NA	406803	NA	2.79325e+06	2.10296e+06	NA	2.59052e+07	NA	5.58028e+07	3.61627e+07
Q92545	Transmembrane protein 131 OS=Homo sapiens OX=9606 GN=TMEM131 PE=1 SV=3	TMEM131	23505	High	28	135	28	FALSE	TRUE	1883	21.0303	205	4.02399e-05	0.00100041	4.7845	0.000807422	0.00369032	4.28281	0.393954	0.941603	0.501693	Medium Enriched	5	5	5	23.6245	25.0082	21.9117	21.4292	23.5211	28.6438	29.2396	26.2343	27.0021	28.2974	23.7178	24.7467	21.3191	22.3519	25.8676	1.29324e+07	3.37446e+07	3.9453e+06	2.82372e+06	1.20378e+07	4.19403e+08	6.33854e+08	7.89435e+07	1.34409e+08
A0A024RDS1	Heat shock 105kDa/110kDa protein 1, isoform CRA_c OS=Homo sapiens OX=9606 GN=HSPH1 PE=3 SV=1	HSPH1	10808	High	25	138	5	FALSE	TRUE	858	35.8974	96.8	0.000946115	0.00516026	4.75992	0.000964664	0.00405928	4.7376	0.957788	0.997714	0.0223237	Medium Enriched	5	5	5	23.9731	19.9008	23.5601	23.2101	20.4396	27.0593	26.0403	28.3569	27.3243	26.1026	23.9937	21.4205	22.9177	23.0547	19.8087	1.64672e+07	978924	1.23682e+07	9.70343e+06	1.42215e+06	1.39853e+08	69009796	3.43772e+08	1.6805e+08
Q6DK41	Protein Wnt (Fragment) OS=Homo sapiens OX=9606 GN=WNT5A PE=2 SV=2	WNT5A	7474	High	16	127	16	FALSE	TRUE	381	45.6693	42.4	3.26671e-05	0.000933097	4.75564	0.000138881	0.00145053	4.50182	0.464802	0.94816	0.253817	Medium Enriched	5	5	5	24.2644	23.2738	23.2211	23.3185	22.2994	28.1595	28.4402	28.1391	28.4263	26.9903	24.2622	24.7403	22.876	23.2974	22.4704	2.01514e+07	1.01418e+07	9.77797e+06	1.0461e+07	5.16167e+06	2.99824e+08	3.64203e+08	2.9561e+08	3.60725e+08
Q9NRP0	Oligosaccharyltransferase complex subunit OSTC OS=Homo sapiens OX=9606 GN=OSTC PE=1 SV=1	OSTC	58505	High	3	33	3	FALSE	TRUE	149	19.4631	16.8	0.000989305	0.0052914	4.74271	0.000835663	0.00374238	5.84365	0.00875708	0.458664	-1.10094	Medium Enriched	4	5	4	NA	21.0362	22.238	22.2954	21.3967	24.1227	25.9297	27.9073	26.2322	25.8681	NA	19.7255	21.0362	20.9719	20.829	NA	2.15044e+06	4.94666e+06	5.14737e+06	2.76096e+06	1.82661e+07	6.39158e+07	2.51724e+08	7.88292e+07
H0Y5K5	Endoplasmic reticulum-Golgi intermediate compartment protein 3 (Fragment) OS=Homo sapiens OX=9606 GN=ERGIC3 PE=1 SV=1	ERGIC3	51614	High	15	250	15	FALSE	TRUE	397	29.471	44.6	4.23705e-05	0.00102491	4.72617	1.17731e-05	0.000501587	4.78863	0.698502	0.978007	-0.0624565	Medium Enriched	5	5	5	26.9522	25.9551	25.4238	26.5822	25.8158	30.8975	31.3472	30.4784	31.1181	30.5186	26.6397	26.4308	25.1178	26.3603	25.8682	1.29839e+08	6.50539e+07	4.50111e+07	1.00469e+08	5.90663e+07	2.00022e+09	2.73184e+09	1.49596e+09	2.3307e+09
A0A0S2Z5V7	Histocompatibility 13 isoform 1 (Fragment) OS=Homo sapiens OX=9606 GN=HM13 PE=2 SV=1	HM13	81502	High	9	159	9	FALSE	TRUE	377	24.6684	41.5	2.09582e-05	0.000902674	4.72611	2.63618e-06	0.000340475	4.87144	0.423175	0.941603	-0.14533	Medium Enriched	5	5	5	22.3102	23.8804	20.9961	21.7205	20.1048	26.5622	28.5098	25.8748	26.1582	25.5377	21.9732	23.9647	20.8511	21.0861	20.4102	5.2005e+06	1.54427e+07	2.09144e+06	3.45561e+06	1.12761e+06	9.90858e+07	3.822e+08	61531940	7.48853e+07
A0A0U3GXA9	Chemokine receptor isoform 3 OS=Homo sapiens OX=9606 GN=CXCR4 PE=2 SV=1	CXCR4	7852	High	3	45	3	FALSE	TRUE	423	7.32861	47.6	3.58336e-05	0.000935359	4.7042	0.000424196	0.00271083	4.74064	0.918047	0.997714	-0.0364329	Medium Enriched	5	5	5	19.1125	21.236	19.8724	20.3279	21.4067	24.5286	25.9846	24.3124	25.228	25.4228	19.0943	22.1619	19.3315	19.3759	21.8097	566798	2.46983e+06	959844	1.31614e+06	2.78004e+06	2.42015e+07	66398545	2.08333e+07	3.93006e+07
P05023	Sodium/potassium-transporting ATPase subunit alpha-1 OS=Homo sapiens OX=9606 GN=ATP1A1 PE=1 SV=1	ATP1A1	476	High	37	362	29	FALSE	TRUE	1023	39.3939	112.8	7.41143e-05	0.00129219	4.69957	0.000122792	0.00136657	4.45622	0.442411	0.947001	0.243349	Medium Enriched	5	5	5	26.1938	25.3447	23.4147	24.8702	23.2474	30.1413	30	29.1062	29.4629	27.8583	25.7906	25.8372	23.8784	24.4643	24.3171	7.6758e+07	4.26106e+07	1.11821e+07	3.06678e+07	9.9581e+06	1.18423e+09	1.07377e+09	5.77885e+08	7.39963e+08
A8K4K1	cDNA FLJ78216, highly similar to Homo sapiens lysosomal neuraminidase, mRNA OS=Homo sapiens OX=9606 PE=2 SV=1		4758	High	7	72	7	FALSE	TRUE	415	19.0361	45.3	0.00553802	0.0156029	4.68804	0.00634233	0.0137615	5.10555	0.138773	0.781995	-0.417507	Medium Enriched	5	5	5	22.7937	24.3068	17.277	22.3103	21.7907	26.6597	27.2501	25.2332	26.3322	26.4435	22.1987	24.1961	16.6367	22.5893	20.7701	7.27071e+06	2.07526e+07	158816	5.20089e+06	3.6278e+06	106015366	1.59623e+08	3.94407e+07	8.44847e+07
P02786	Transferrin receptor protein 1 OS=Homo sapiens OX=9606 GN=TFRC PE=1 SV=2	TFRC	7037	High	43	1202	42	FALSE	TRUE	760	56.1842	84.8	0.000476098	0.00342714	4.68262	0.00105786	0.00430069	5.28423	0.0815599	0.754857	-0.601617	Medium Enriched	5	5	5	27.6306	28.9215	30.7636	29.5715	27.945	34.0366	33.1578	34.6269	34.2257	32.1982	26.4771	29.3083	30.025	28.8715	27.142	2.07793e+08	5.08424e+08	1.82291e+09	7.97806e+08	2.5839e+08	1.76211e+10	9.58257e+09	2.65305e+10	2.00886e+10
Q6WRI0	Immunoglobulin superfamily member 10 OS=Homo sapiens OX=9606 GN=IGSF10 PE=1 SV=1	IGSF10	285313	High	49	252	49	FALSE	TRUE	2623	25.2383	290.7	0.000389482	0.00314004	4.64797	5.31724e-05	0.000931305	5.48384	0.0857113	0.760376	-0.835871	Medium Enriched	5	5	5	25.8333	23.4151	23.8565	18.2749	25.2669	29.3712	28.7309	27.6987	24.0321	30.0537	23.5736	22.6862	23.2136	18.0445	24.9495	5.97856e+07	1.11856e+07	1.51885e+07	317166	4.03746e+07	6.9441e+08	4.45516e+08	2.17842e+08	1.71544e+07
Q6P1A2	Lysophospholipid acyltransferase 5 OS=Homo sapiens OX=9606 GN=LPCAT3 PE=1 SV=1	LPCAT3	10162	High	8	74	8	FALSE	TRUE	487	15.1951	56	0.000362457	0.00301518	4.64752	0.000509606	0.00296802	4.43836	0.398565	0.941603	0.209161	Medium Enriched	5	5	5	22.3365	21.3462	20.399	23.0169	22.0392	26.9018	27.2973	25.4377	26.4791	26.2595	22.1202	21.5672	21.3383	23.3975	21.7604	5.29612e+06	2.66591e+06	1.38266e+06	8.48748e+06	4.30974e+06	1.25384e+08	1.64937e+08	4.54469e+07	9.35404e+07
Q5SNT2	Transmembrane protein 201 OS=Homo sapiens OX=9606 GN=TMEM201 PE=1 SV=1	TMEM201	199953	High	11	55	11	FALSE	TRUE	666	18.1682	72.2	0.00395734	0.0125179	4.64689	0.00628711	0.0136638	4.86942	0.728318	0.982136	-0.222536	Medium Enriched	5	5	5	21.1367	21.0254	17.1661	21.3811	20.412	24.1812	25.4888	24.6758	26.1001	23.91	20.7089	18.5758	17.4374	22.0662	21.2204	2.30563e+06	2.13438e+06	147067	2.73129e+06	1.39512e+06	1.90219e+07	4.70866e+07	2.68007e+07	7.19282e+07
Q2TNI1	Caveolin OS=Homo sapiens OX=9606 GN=CAV1 PE=2 SV=1	CAV1	857	High	8	41	3	FALSE	TRUE	178	51.1236	20.5	2.28665e-05	0.000903201	4.64505	0.000264368	0.00201176	5.01042	0.262025	0.888068	-0.365375	Medium Enriched	5	5	5	22.1501	22.2136	22.2418	21.5986	22.4535	27.0896	26.0472	27.0459	26.5048	27.1952	22.3187	22.3402	21.1942	20.5529	22.4246	4.65408e+06	4.86348e+06	4.95948e+06	3.17556e+06	5.74349e+06	1.42818e+08	6.93413e+07	1.38559e+08	9.52224e+07
Q5U676	Galactosylgalactosylxylosylprotein 3-beta-glucuronosyltransferase (Fragment) OS=Homo sapiens OX=9606 GN=B3GAT3 PE=2 SV=1	B3GAT3	26229	High	9	99	9	FALSE	TRUE	341	37.5367	37.8	6.87814e-06	0.000580028	4.60007	7.15476e-06	0.000435404	4.7908	0.294963	0.916386	-0.190729	Medium Enriched	5	5	5	24.3321	23.8835	23.2117	23.3585	23.9085	28.5095	28.9642	27.6958	28.1101	28.4152	23.964	23.8515	22.4827	23.4336	24.009	2.11201e+07	1.54761e+07	9.71459e+06	1.07552e+07	1.57467e+07	3.82133e+08	5.23707e+08	217402126	2.89724e+08
Q8TDJ6	DmX-like protein 2 OS=Homo sapiens OX=9606 GN=DMXL2 PE=1 SV=2	DMXL2	23312	High	18	53	18	FALSE	TRUE	3036	7.50988	339.4	0.0710423	0.0979705	1.24043	0.141837	0.164573	0.97325	0.522627	0.952751	0.267177		3	4	3	25.2679	24.7892	NA	NA	18.6417	25.8878	26.0612	18.5365	NA	20.4712	25.043	25.7281	NA	NA	18.7294	4.04024e+07	2.89939e+07	NA	NA	408989	6.20892e+07	7.00148e+07	380233	NA
Q9NYJ8	TGF-beta-activated kinase 1 and MAP3K7-binding protein 2 OS=Homo sapiens OX=9606 GN=TAB2 PE=1 SV=1	TAB2	23118	High	14	146	14	FALSE	TRUE	693	27.9942	76.4	0.14573	0.176669	0.186872	0.112667	0.133452	-0.0801826	0.0773967	0.736939	0.267054		5	5	5	24.9479	24.2297	27.7375	24.0507	26.4129	25.031	24.5624	27.565	24.3554	26.7992	25.0053	24.7706	27.6864	24.4056	26.8459	3.2364e+07	1.96724e+07	2.23775e+08	1.73776e+07	8.93453e+07	3.42832e+07	2.47759e+07	1.98557e+08	2.1464e+07
B3KM58	cDNA FLJ10358 fis, clone NT2RM2001238, highly similar to Glutaminase kidney isoform, mitochondrial (Fragment) OS=Homo sapiens OX=9606 PE=2 SV=1			High	12	268	2	FALSE	TRUE	371	40.9704	41.1	0.15608	0.187422	0.977166	0.175227	0.198571	0.710152	0.198182	0.833489	0.267014		5	5	5	26.606	18.655	26.0009	24.7426	24.2412	26.7656	21.8006	26.1216	25.633	24.8108	26.5537	19.4181	25.8577	24.9575	24.7936	1.02145e+08	412766	6.71489e+07	2.80706e+07	1.98306e+07	1.14087e+08	3.65275e+06	7.30111e+07	5.20349e+07
Q9NQ88	Fructose-2,6-bisphosphatase TIGAR OS=Homo sapiens OX=9606 GN=TIGAR PE=1 SV=1	TIGAR	57103	High	3	16	3	FALSE	TRUE	270	13.7037	30	0.158389	0.189939	2.92628	0.0650897	0.0821232	2.65949	0.749335	0.983364	0.266794		3	4	3	22.2445	17.0435	20.0079	NA	NA	23.1617	22.4784	22.4347	NA	19.4985	21.863	18.7646	19.4687	NA	NA	4.96888e+06	135084	1.05435e+06	NA	NA	9.38343e+06	5.84357e+06	5.66903e+06	NA
P21980	Protein-glutamine gamma-glutamyltransferase 2 OS=Homo sapiens OX=9606 GN=TGM2 PE=1 SV=2	TGM2	7052	High	14	51	14	FALSE	TRUE	687	27.2198	77.3	0.00687728	0.0180503	4.58478	0.000529938	0.0030018	4.93444	0.782549	0.985943	-0.218309	Medium Enriched	4	5	5	22.333	19.0384	21.5232	NA	19.1925	25.1355	24.7242	25.7231	22.7321	24.8434	21.6854	19.3505	19.5499	17.2722	20.6281	5.28321e+06	538440	3.0139e+06	NA	599143	3.68583e+07	2.77163e+07	5.53908e+07	6.96682e+06
A0A024R1N1	Myosin, heavy polypeptide 9, non-muscle, isoform CRA_a OS=Homo sapiens OX=9606 GN=MYH9 PE=3 SV=1	MYH9	4627	High	64	200	57	FALSE	TRUE	1960	38.8776	226.4	0.00231331	0.00901631	4.57837	0.000246821	0.00193489	4.61925	0.925873	0.997714	-0.0408792	Medium Enriched	5	5	5	20.8983	22.4196	21.2596	23.4059	23.8609	26.1869	28.6892	26.5514	26.2266	27.0821	21.1056	23.3997	21.6795	23.0452	22.4098	1.95445e+06	5.60999e+06	2.51055e+06	1.11144e+07	1.5235e+07	7.63888e+07	4.32819e+08	9.83492e+07	7.8522e+07
Q9NPA3	Mid1-interacting protein 1 OS=Homo sapiens OX=9606 GN=MID1IP1 PE=1 SV=1	MID1IP1	58526	High	3	11	3	FALSE	TRUE	183	30.0546	20.2	0.296768	0.332425	0.682137	0.419909	0.448093	0.418438	0.46779	0.94816	0.263699		4	4	4	19.925	21.4338	17.9289	19.6039	NA	21.003	22.8107	19.1341	18.6724	NA	19.5764	22.4255	18.5233	19.4212	NA	995437	2.83273e+06	249542	796844	NA	2101489	7.35725e+06	575341	417776
A0A024R9Z8	Aryl hydrocarbon receptor, isoform CRA_a OS=Homo sapiens OX=9606 GN=AHR PE=4 SV=1	AHR	196	High	19	166	19	FALSE	TRUE	848	29.3632	96.1	0.217064	0.252192	0.247777	0.915095	0.923043	-0.0150006	0.225088	0.860386	0.262778		5	5	5	28.5301	27.6599	27.269	26.3848	24.2763	28.4676	27.8274	27.2287	27.2522	24.5831	28.5622	28.2816	26.9456	27.0211	24.6235	3.87637e+08	2.12054e+08	1.61724e+08	8.76249e+07	2.03191e+07	3.71206e+08	2.3817e+08	1.57276e+08	1.59852e+08
Q969X5	Endoplasmic reticulum-Golgi intermediate compartment protein 1 OS=Homo sapiens OX=9606 GN=ERGIC1 PE=1 SV=1	ERGIC1	57222	High	13	236	13	FALSE	TRUE	290	50.6897	32.6	1.12645e-05	0.000658692	4.56833	7.87494e-06	0.000438207	5.12854	0.0241105	0.623051	-0.560216	Medium Enriched	5	5	5	28.5238	27.7935	27.778	28.0888	26.0768	32.615	32.6402	32.4901	32.333	31.0242	28.07	27.4277	26.8593	27.1556	25.9471	3.8593e+08	2.32633e+08	2.30143e+08	2.85481e+08	7.07792e+07	6.57786e+09	6.69368e+09	6.0324e+09	5.41024e+09
Q13232	Nucleoside diphosphate kinase 3 OS=Homo sapiens OX=9606 GN=NME3 PE=1 SV=2	NME3	4832	High	8	63	7	FALSE	TRUE	169	55.6213	19	0.00273647	0.0100082	4.56401	0.00380146	0.00981708	4.80804	0.249481	0.882855	-0.244033	Medium Enriched	4	5	4	21.5118	17.709	23.431	23.0716	NA	25.5013	23.7157	27.2609	27.5016	25.6269	21.1187	17.1565	23.1607	23.3114	NA	2.99013e+06	214256	1.13095e+07	8.81557e+06	NA	4.74953e+07	1.37764e+07	1.60818e+08	1.90024e+08
P46977	Dolichyl-diphosphooligosaccharide--protein glycosyltransferase subunit STT3A OS=Homo sapiens OX=9606 GN=STT3A PE=1 SV=2	STT3A	3703	High	23	507	20	FALSE	TRUE	705	24.539	80.5	0.000961208	0.00519284	4.52751	0.00116061	0.00454125	5.22371	0.010114	0.478068	-0.696202	Medium Enriched	5	5	5	27.3877	25.5903	27.2758	28.5189	28.4592	31.8512	32.0214	31.8383	32.2334	31.9252	26.6391	24.6928	26.1866	27.9826	28.2498	1.75604e+08	5.05189e+07	1.62493e+08	3.84625e+08	3.69033e+08	3.87401e+09	4.35929e+09	3.83946e+09	5.04931e+09
P36956	Sterol regulatory element-binding protein 1 OS=Homo sapiens OX=9606 GN=SREBF1 PE=1 SV=2	SREBF1	6720	High	17	69	16	FALSE	TRUE	1147	20.4882	121.6	0.00285706	0.0102969	4.50837	0.000767014	0.00356915	4.92419	0.359486	0.937215	-0.415815	Medium Enriched	4	5	4	21.4644	21.3851	20.6531	19.9867	NA	24.882	27.0818	24.6785	24.8804	23.3485	19.9143	21.2414	20.512	20.1582	NA	2.89346e+06	2.73883e+06	1.6489e+06	1.03894e+06	NA	3.09198e+07	1.42051e+08	2.68519e+07	3.08842e+07
Q59FT7	Mitogen-activated protein kinase kinase kinase 7 interacting protein 1 isoform alpha variant (Fragment) OS=Homo sapiens OX=9606 PE=2 SV=1			High	15	169	15	FALSE	TRUE	648	31.3272	70.2	0.0639459	0.0903181	0.375162	0.287609	0.313169	0.115111	0.18988	0.819767	0.260051		5	5	5	26.3633	25.7497	27.7351	26.2642	27.3246	26.8031	26.3879	27.6479	26.9712	27.5026	26.4	26.2251	27.4889	26.9529	27.6702	8.63284e+07	5.64196e+07	2.23409e+08	8.05941e+07	1.68081e+08	1.17098e+08	8.78098e+07	2.10307e+08	1.31565e+08
Q9HC07	Transmembrane protein 165 OS=Homo sapiens OX=9606 GN=TMEM165 PE=1 SV=1	TMEM165	55858	High	6	236	6	FALSE	TRUE	324	22.8395	34.9	0.0022857	0.00897237	4.48637	0.00442827	0.0108336	4.68147	0.456734	0.947926	-0.195106	Medium Enriched	5	5	5	24.8362	25.6146	23.5747	24.835	19.969	28.2706	29.4607	28.0893	28.4951	26.9455	24.5024	26.1971	22.9371	24.9191	19.2982	2.99539e+07	5.13778e+07	1.24937e+07	2.99272e+07	1.02629e+06	3.23822e+08	7.38867e+08	2.85586e+08	3.7835e+08
A8K8P1	cDNA FLJ78752, highly similar to Homo sapiens centromere protein J (CENPJ), mRNA OS=Homo sapiens OX=9606 PE=2 SV=1		55835	High	9	42	9	FALSE	TRUE	1338	9.26756	152.9	0.450654	0.485947	0.220963	0.694306	0.714916	-0.0386249	0.486955	0.949841	0.259588		5	5	5	22.0694	22.5726	22.1394	22.1353	22.8064	22.054	22.722	21.5902	22.6084	23.8535	22.2049	22.5518	21.3977	22.7674	24.0993	4.40102e+06	6.23782e+06	4.61993e+06	4.60681e+06	7.33494e+06	4.35437e+06	6.91819e+06	3.15706e+06	6.39428e+06
Q8N2H3	Pyridine nucleotide-disulfide oxidoreductase domain-containing protein 2 OS=Homo sapiens OX=9606 GN=PYROXD2 PE=1 SV=2	PYROXD2	84795	High	6	17	6	FALSE	TRUE	581	12.2203	63	0.132344	0.163077	1.08573	0.0223973	0.0342237	0.827915	0.679167	0.976732	0.25781		3	3	3	24.1056	20.7834	NA	19.3326	NA	24.3906	22.5852	NA	20.5029	NA	23.4689	22.0068	NA	19.5193	NA	1.80513e+07	1.80474e+06	NA	660235	NA	2.19946e+07	6.29263e+06	NA	1.48587e+06
A0A1U9X845	NRM OS=Homo sapiens OX=9606 PE=4 SV=1		11270	High	6	21	6	FALSE	TRUE	262	23.2824	29.4	0.00121892	0.00604955	4.47755	0.0024413	0.00722918	4.54007	0.824351	0.990219	-0.0625233	Medium Enriched	4	5	4	21.3574	23.2039	19.5107	19.5925	NA	25.4123	28.0471	24.8331	23.2823	22.6313	20.9778	23.8108	18.9638	19.662	NA	2.68676e+06	9.66218e+06	746952	790577	NA	4.46541e+07	277337059	2.98893e+07	1.02014e+07
Q9NQC3	Reticulon-4 OS=Homo sapiens OX=9606 GN=RTN4 PE=1 SV=2	RTN4	57142	High	8	79	1	FALSE	TRUE	1192	12.6678	129.9	0.00090819	0.00505057	4.45968	0.000325408	0.00230393	4.2992	0.329609	0.921353	0.16048	Medium Enriched	5	5	5	25.4091	23.4156	23.4588	25.1019	24.9698	29.6333	29.8121	27.8166	28.8195	28.5722	25.4914	24.1378	23.4527	25.0057	25.07	4.45557e+07	1.11895e+07	1.1529e+07	3.601e+07	3.28592e+07	8.32748e+08	9.42597e+08	236384469	4.73737e+08
A8K2M5	Lipoprotein lipase OS=Homo sapiens OX=9606 PE=2 SV=1		4023	High	14	220	14	FALSE	TRUE	475	30.5263	53.2	0.000735995	0.00454287	4.45239	0.000599443	0.00320557	4.57545	0.74428	0.983364	-0.123053	Medium Enriched	5	5	5	25.4009	22.6283	24.9161	24.1907	24.6725	28.7604	28.6284	29.5283	28.9501	28.2032	25.0981	23.4986	23.6163	24.1841	24.7961	4.43028e+07	6.48339e+06	3.16577e+07	1.91487e+07	2.674e+07	4.54719e+08	4.1496e+08	7.7429e+08	5.18632e+08
B3KME2	cDNA FLJ10772 fis, clone NT2RP4000243, highly similar to Cartilage-associated protein OS=Homo sapiens OX=9606 PE=2 SV=1		10491	High	20	540	19	FALSE	TRUE	401	53.616	46.5	0.000706855	0.00444269	4.43114	0.000533828	0.0030018	4.62437	0.202648	0.83661	-0.19323	Medium Enriched	5	5	5	28.9665	26.5818	27.2571	28.6001	27.5164	32.7632	32.8589	31.5647	32.5359	31.355	28.5732	26.5607	26.7909	28.2996	27.7314	5.24566e+08	1.00446e+08	1.604e+08	4.06912e+08	1.91985e+08	7.28956e+09	7.78976e+09	3.17634e+09	6.227e+09
B3KPX5	cDNA FLJ32418 fis, clone SKMUS2000863, weakly similar to PROBABLE ASPARAGINYL-TRNA SYNTHETASE OS=Homo sapiens OX=9606 PE=2 SV=1		79731	High	3	14	3	FALSE	TRUE	477	7.96646	54	0.249373	0.285529	0.776986	0.183809	0.207241	0.521199	0.76364	0.985403	0.255787		3	3	3	22.6429	21.9962	NA	NA	21.9862	23.2095	23.6959	NA	NA	22.0509	22.5214	23.6863	NA	NA	21.185	6.54928e+06	4.1832e+06	NA	NA	4.15452e+06	9699569	13589056	NA	NA
B7WNH4	Small integral membrane protein 7 OS=Homo sapiens OX=9606 GN=SMIM7 PE=1 SV=2	SMIM7	79086	High	3	12	3	FALSE	TRUE	103	25.2427	11.8	0.06069	0.086447	2.25464	0.0648053	0.0818803	1.99993	0.697923	0.978007	0.254708		3	3	3	19.3637	18.9259	18.9236	NA	NA	20.4619	21.6398	21.8755	NA	NA	18.8679	20.2952	18.8143	NA	NA	674614	498037	497260	NA	NA	1.44427e+06	3.26754e+06	3.84747e+06	NA
R4GMX3	COMMD3-BMI1 readthrough OS=Homo sapiens OX=9606 GN=COMMD3-BMI1 PE=4 SV=1	COMMD3-BMI1	100532731	High	4	16	3	FALSE	TRUE	469	12.1535	53.3	0.0652921	0.0919332	1.4464	0.0185948	0.0297941	1.19252	0.682603	0.976732	0.253886		3	4	3	18.9407	21.6796	18.5992	NA	NA	20.877	23.4042	19.2775	19.4689	NA	19.7272	22.4736	17.7804	NA	NA	503191	3.35889e+06	397123	NA	NA	1.92581e+06	1.11012e+07	635480	725665
F1JVV5	EWSR1/ATF1 fusion protein type 1 OS=Homo sapiens OX=9606 GN=EWSR1/ATF1 fusion PE=2 SV=1	EWSR1/ATF1 fusion	2130	High	2	6	1	FALSE	TRUE	537	6.14525	57	0.0240495	0.0424822	4.39514	0.00371467	0.00963781	2.13382	0.0655174	0.709853	2.26132	Medium Enriched	3	4	3	NA	17.9352	NA	16.4552	18.9299	NA	22.1926	18.9692	22.1156	22.1975	NA	20.2609	NA	19.738	20.1054	NA	250635	NA	89848	499420	NA	4.79349e+06	513215	4.5443e+06
A8KAH1	cDNA FLJ75839, highly similar to Homo sapiens phosphatidylserine synthase 1 (PTDSS1), mRNA OS=Homo sapiens OX=9606 PE=2 SV=1		9791	High	8	162	8	FALSE	TRUE	473	23.6786	55.4	5.6515e-05	0.00115953	4.38961	0.000299584	0.00217442	4.82964	0.133331	0.779451	-0.440026	Medium Enriched	5	5	5	25.8902	26.1249	21.4519	20.8659	22.0871	29.7349	30.3706	26.5855	25.6292	26.0478	25.163	26.472	20.4812	20.2045	21.8991	6.21928e+07	7.31788e+07	2.8685e+06	1.91094e+06	4.4554e+06	8.93511e+08	1.38821e+09	1.00703e+08	5.19e+07
A0A2P9AVT0	Uncharacterized protein OS=Homo sapiens OX=9606 GN=BQ8482_630002 PE=4 SV=1	BQ8482_630002		Medium	2	9	2	FALSE	TRUE	714	3.5014	80.2	0.000362855	0.00301518	4.35094	0.0114935	0.0207567	3.40389	0.245961	0.8801	0.947048	Medium Enriched	4	4	4	21.3351	22.4589	NA	21.2725	21.984	25.7505	26.9417	NA	26.0938	25.6683	23.8905	22.0881	NA	22.7216	22.1385	2.64553e+06	5.76507e+06	NA	2.53322e+06	4.14792e+06	5.64513e+07	128902153	NA	7.16158e+07
Q8NFQ8	Torsin-1A-interacting protein 2 OS=Homo sapiens OX=9606 GN=TOR1AIP2 PE=1 SV=1	TOR1AIP2	163590	High	25	325	24	FALSE	TRUE	470	60.2128	51.2	2.57412e-05	0.000917558	4.34992	0.000180688	0.00164648	4.3729	0.919684	0.997714	-0.0229793	Medium Enriched	5	5	5	24.8927	25.3168	25.3601	23.641	25.6219	28.8657	29.9161	30.1401	28.2606	29.3996	24.7391	25.9858	24.7833	23.3758	25.8336	3.11496e+07	4.17942e+07	4.30673e+07	1.30815e+07	5.16354e+07	4.89134e+08	1.01307e+09	1.18321e+09	3.21584e+08
O95219	Sorting nexin-4 OS=Homo sapiens OX=9606 GN=SNX4 PE=1 SV=1	SNX4	8723	High	7	13	7	FALSE	TRUE	450	20.4444	51.9	0.136828	0.167909	0.763007	0.00145661	0.00521198	0.51026	0.521918	0.952751	0.252747		3	3	3	23.7096	NA	NA	21.2441	18.693	23.9567	NA	NA	21.9503	20.0289	23.4435	NA	NA	21.4078	19.5537	1.37185e+07	NA	NA	2.4838e+06	423795	1.62807e+07	NA	NA	4.05214e+06
Q8IY57	YY1-associated factor 2 OS=Homo sapiens OX=9606 GN=YAF2 PE=1 SV=3	YAF2	10138	High	2	18	2	FALSE	TRUE	180	20	19.9	0.248466	0.284977	0.164357	0.782983	0.799445	-0.0881672	0.420793	0.941603	0.252524		4	4	4	21.8583	23.7719	20.0501	NA	19.4403	21.7169	24.1262	20.3786	NA	19.5564	21.7511	24.0339	19.889	NA	20.4566	3.80206e+06	1.43241e+07	1.0856e+06	NA	711380	3.44697e+06	1.83106e+07	1.36322e+06	NA
P22314	Ubiquitin-like modifier-activating enzyme 1 OS=Homo sapiens OX=9606 GN=UBA1 PE=1 SV=3	UBA1	7317	High	12	34	12	FALSE	TRUE	1058	15.5009	117.8	0.00735881	0.0189488	4.33462	0.000967442	0.00406295	4.03533	0.363953	0.939662	0.299291	Medium Enriched	3	3	3	NA	19.6277	19.4729	19.6488	NA	NA	24.7065	23.4997	23.5471	NA	NA	20.4399	19.4949	19.7124	NA	NA	810090	727662	821987	NA	NA	2.73771e+07	1.18611e+07	1.22566e+07
Q8IZX9	NKG2D ligand 2 (Fragment) OS=Homo sapiens OX=9606 PE=2 SV=1			High	6	41	3	FALSE	TRUE	218	27.9817	24.5	0.00811099	0.0202656	4.33051	0.0056981	0.0128219	4.41823	0.764357	0.985403	-0.087722	Medium Enriched	4	5	4	24.3745	24.0206	20.8939	20.5414	NA	27.109	27.6506	26.2992	26.0936	24.8519	23.8932	24.0419	20.3783	21.1661	NA	2.17498e+07	1.7018e+07	1.94847e+06	1.52613e+06	NA	1.44752e+08	2.10703e+08	8.25776e+07	7.1606e+07
Q9NZM1	Myoferlin OS=Homo sapiens OX=9606 GN=MYOF PE=1 SV=1	MYOF	26509	High	45	119	45	FALSE	TRUE	2061	28.7239	234.6	0.000434719	0.00332541	4.32297	0.00185894	0.00604042	3.41133	0.13057	0.778424	0.911641	Medium Enriched	5	5	5	21.8792	23.3917	19.3544	18.7193	21.6961	26.0464	28.3545	24.0008	23.7363	24.5177	21.2655	24.3936	20.4829	21.1035	22.3535	3.85737e+06	1.10055e+07	670300	431577	3.39771e+06	6.93011e+07	3.43209e+08	1.67862e+07	13974204
O14524	Nuclear envelope integral membrane protein 1 OS=Homo sapiens OX=9606 GN=NEMP1 PE=1 SV=2	NEMP1	23306	High	6	31	6	FALSE	TRUE	444	13.0631	50.6	0.0289954	0.0488716	4.32059	0.0283748	0.041302	3.94311	0.497432	0.949841	0.377485	Medium Enriched	3	5	3	NA	20.2717	NA	21.3181	21.3972	23.8132	26.0227	20.9526	24.5201	25.406	NA	20.7957	NA	20.8373	22.4866	NA	1.26591e+06	NA	2.61455e+06	2.76189e+06	1.47394e+07	6.81751e+07	2.02943e+06	2.40598e+07
B2ZCW8	MHC class I antigen (Fragment) OS=Homo sapiens OX=9606 GN=HLA-B PE=3 SV=1	HLA-B	3106	High	5	113	1	FALSE	TRUE	181	33.1492	21	0.00749721	0.0191829	4.3042							Medium Enriched	3	5	2	NA	21.9453	19.7929	21.6479	NA	22.5937	25.5538	24.2032	26.5417	17.8094	NA	21.2901	NA	21.1252	NA	NA	4038195	908359	3.28596e+06	NA	6.32959e+06	4.92566e+07	1.93144e+07	9.76885e+07
O75179	Ankyrin repeat domain-containing protein 17 OS=Homo sapiens OX=9606 GN=ANKRD17 PE=1 SV=3	ANKRD17	26057	High	58	522	39	FALSE	TRUE	2603	27.7372	274.1	0.128922	0.159519	0.231276	0.916367	0.923978	-0.0185474	0.11961	0.766823	0.249823		5	5	5	27.549	31.3197	27.1722	26.6976	29.5701	27.3016	31.672	27.5327	27.1023	29.8565	27.7645	31.7651	26.9748	27.2318	29.8216	1.96376e+08	2.6802e+09	1.51234e+08	1.08838e+08	7.97073e+08	1.65425e+08	3.42143e+09	1.94165e+08	1.44077e+08
A0A1S5UZH6	Semaphorin-3B OS=Homo sapiens OX=9606 GN=SEMA3B PE=2 SV=1	SEMA3B	7869	High	14	50	13	FALSE	TRUE	783	21.5837	86.5	0.0056091	0.0157207	4.29219	4.14163e-05	0.000857542	4.51249	0.594581	0.964649	-0.220304	Medium Enriched	3	5	3	21.1388	21.0715	20.2168	NA	NA	24.7854	25.6795	24.8389	19.0715	19.9314	20.2163	21.1839	20.366	NA	NA	2.30897e+06	2.20376e+06	1.21865e+06	NA	NA	2.89171e+07	5.37386e+07	3.00089e+07	550917
Q96AE7	Tetratricopeptide repeat protein 17 OS=Homo sapiens OX=9606 GN=TTC17 PE=1 SV=1	TTC17	55761	High	32	234	12	FALSE	TRUE	1141	31.6389	129.5	3.58097e-06	0.000525313	4.28303	1.88317e-06	0.000340475	4.50002	0.142696	0.786475	-0.216989	Medium Enriched	5	5	5	25.2108	25.5014	24.5479	25.3953	24.3254	29.3323	29.9575	28.5961	29.5178	28.9921	24.5615	25.4575	24.2468	25.3269	24.3032	3.88327e+07	4.74996e+07	2.45269e+07	4.41316e+07	2.10219e+07	6.75945e+08	1.04258e+09	4.05779e+08	7.68662e+08
O15260	Surfeit locus protein 4 OS=Homo sapiens OX=9606 GN=SURF4 PE=1 SV=3	SURF4	6836	High	5	205	5	FALSE	TRUE	269	17.8439	30.4	0.000253241	0.00246641	4.27096	0.000715112	0.00350498	4.37308	0.57936	0.964201	-0.102127	Medium Enriched	5	5	5	26.2975	26.9395	22.0602	24.6325	24.8287	29.7542	31.1093	27.6157	28.8435	28.7905	26.2105	27.4155	21.4745	24.4917	24.6557	8.24781e+07	1.2871e+08	4.37311e+06	2.60088e+07	2.9797e+07	9.05553e+08	2.31649e+09	2.05669e+08	4.81673e+08
Q8NBP0	Tetratricopeptide repeat protein 13 OS=Homo sapiens OX=9606 GN=TTC13 PE=2 SV=3	TTC13	79573	High	28	238	28	FALSE	TRUE	860	37.907	96.8	5.43759e-05	0.00115953	4.26119	2.62336e-05	0.00070326	4.40688	0.565459	0.964201	-0.145691	Medium Enriched	5	5	5	25.0014	22.755	25.6799	23.1404	22.0166	28.7435	27.6111	29.4148	27.4006	26.7294	24.66	22.4562	24.9061	23.2084	22.6342	3.35877e+07	7.07864e+06	5.37537e+07	9.24621e+06	4.24291e+06	4.49413e+08	2.05011e+08	7.15701e+08	1.7717e+08
A0A024R7L2	HSPC142 protein, isoform CRA_a OS=Homo sapiens OX=9606 GN=HSPC142 PE=4 SV=1	HSPC142	29086	High	3	13	3	FALSE	TRUE	329	13.0699	36.5	0.115126	0.145465	0.933666	0.144781	0.167697	0.685092	0.216698	0.853571	0.248574		4	4	4	22.0555	23.0163	NA	20.5904	21.9523	21.8579	24.2894	NA	22.3954	22.8064	22.1176	23.6277	NA	20.9986	21.865	4.35869e+06	8.4841e+06	NA	1.57876e+06	4.05803e+06	3.80098e+06	2.05035e+07	NA	5.51699e+06
Q9Y653	Adhesion G-protein coupled receptor G1 OS=Homo sapiens OX=9606 GN=ADGRG1 PE=1 SV=2	ADGRG1	9289	High	13	117	13	FALSE	TRUE	693	22.7994	77.7	0.000585325	0.00392899	4.26004	0.000217004	0.00180005	4.96897	0.00822295	0.458664	-0.708928	Medium Enriched	5	5	5	25.4156	23.4189	24.4631	23.0195	25.104	28.9182	28.9881	28.9592	27.6113	28.2445	24.5781	23.0628	24.0385	21.8657	24.3314	4.47558e+07	1.12145e+07	2.31279e+07	8.50305e+06	3.60621e+07	5.0728e+08	5.3246e+08	5.21899e+08	2.05032e+08
O94905	Erlin-2 OS=Homo sapiens OX=9606 GN=ERLIN2 PE=1 SV=1	ERLIN2	11160	High	18	252	15	FALSE	TRUE	339	48.6726	37.8	0.000212351	0.00221853	4.22708	4.23833e-05	0.000864167	4.17964	0.841744	0.991951	0.0474462	Medium Enriched	5	5	5	27.6464	27.7173	26.232	27.2379	25.4565	31.5676	32.3271	30.2894	30.5378	30.7036	27.4025	28.1535	25.6967	27.1413	26.1332	2.10092e+08	2.20661e+08	7.88152e+07	1.58275e+08	4.6044e+07	3.18258e+09	5.38784e+09	1.31226e+09	1.55881e+09
O00400	Acetyl-coenzyme A transporter 1 OS=Homo sapiens OX=9606 GN=SLC33A1 PE=1 SV=1	SLC33A1	9197	High	8	113	8	FALSE	TRUE	549	16.2113	60.9	0.000280752	0.00261743	4.22619	0.000408277	0.00265589	4.16422	0.682915	0.976732	0.0619695	Medium Enriched	5	5	5	21.2035	22.7399	21.8492	23.3677	23.5674	26.3094	27.4313	26.3845	26.9195	26.814	21.5598	22.808	21.4069	23.6651	23.5978	2.41485e+06	7.00459e+06	3.77804e+06	1.08241e+07	1.24307e+07	8.31632e+07	1.80983e+08	8.76034e+07	1.26935e+08
Q95J05	Leucocyte antigen A OS=Homo sapiens OX=9606 GN=HLA-A PE=2 SV=1	HLA-A	3105	High	15	276	2	FALSE	TRUE	365	42.1918	41	2.42199e-05	0.000903201	4.20702	0.000105037	0.00127683	4.38944	0.511789	0.952258	-0.182419	Medium Enriched	5	5	5	26.436	25.9915	23.87	24.647	23.2759	30.0615	30.1092	28.415	29.337	27.3329	25.6322	26.5245	23.1491	24.6782	23.3243	9.07852e+07	6.67162e+07	1.53317e+07	2.62725e+07	1.01564e+07	1.12054e+09	1.15814e+09	3.57907e+08	6.78122e+08
Q8TED1	Probable glutathione peroxidase 8 OS=Homo sapiens OX=9606 GN=GPX8 PE=1 SV=2	GPX8	493869	High	6	189	1	FALSE	TRUE	209	28.7081	23.9	5.08095e-06	0.000525313	4.1863	8.59477e-06	0.000444333	4.2738	0.546421	0.958625	-0.0874949	Medium Enriched	5	5	5	27.0049	27.0442	26.6293	26.0105	26.0169	30.7364	31.5419	30.9484	30.2335	30.177	26.7155	27.2294	26.1833	25.8819	26.2582	1.34676e+08	1.3839e+08	1.03805e+08	6.75982e+07	6.79001e+07	1.78888e+09	3.12657e+09	2.07204e+09	1.2624e+09
P30048	Thioredoxin-dependent peroxide reductase, mitochondrial OS=Homo sapiens OX=9606 GN=PRDX3 PE=1 SV=3	PRDX3	10935	High	6	31	6	FALSE	TRUE	256	24.2188	27.7	0.00657411	0.0175987	4.1853	0.0118392	0.0211947	4.75739	0.325273	0.921353	-0.572091	Medium Enriched	4	5	4	17.84	22.9303	19.8318	NA	19.8162	23.7984	26.2796	23.1622	23.7667	23.9194	17.3249	23.5183	19.2686	NA	18.0183	234621	7.99316e+06	933184	NA	923176	1.45894e+07	8.14624e+07	9.38661e+06	1.4272e+07
Q6UVK1	Chondroitin sulfate proteoglycan 4 OS=Homo sapiens OX=9606 GN=CSPG4 PE=1 SV=2	CSPG4	1464	High	43	114	43	FALSE	TRUE	2322	25.4522	250.4	0.0208924	0.0383083	4.11362	0.0227576	0.0346949	5.54527	0.0435539	0.689974	-1.43165	Medium Enriched	3	5	3	21.92	23.8815	21.7447	NA	NA	27.2007	27.6825	25.0039	21.8362	26.4374	19.9531	22.9849	20.3132	NA	NA	3.96818e+06	1.54546e+07	3513927	NA	NA	1.54248e+08	2.15412e+08	3.36451e+07	3.74408e+06
A8K0M6	cDNA FLJ76697 OS=Homo sapiens OX=9606 PE=2 SV=1			High	6	51	6	FALSE	TRUE	555	11.8919	63.4	0.000458082	0.00340611	4.11073	0.00101649	0.00417699	3.8535	0.18235	0.818319	0.257231	Medium Enriched	4	5	4	20.9347	20.9943	NA	20.7075	21.6228	24.5697	24.9624	21.6636	25.5011	25.669	20.9281	21.6615	NA	20.7983	21.9003	2.00435e+06	2.08886e+06	NA	1.71225e+06	3.22939e+06	2.49007e+07	3.26916e+07	3.32193e+06	4.74903e+07
P04350	Tubulin beta-4A chain OS=Homo sapiens OX=9606 GN=TUBB4A PE=1 SV=2	TUBB4A	10382	High	30	5184	1	FALSE	TRUE	444	75.4505	49.6	0.147923	0.179068	0.219087	0.795177	0.810656	-0.0240301	0.300342	0.916386	0.243118		4	4	4	28.9271	30.1229	24.0746	NA	27.1201	29.099	30.5115	23.9929	NA	27.5177	29.0127	30.6407	23.8422	NA	27.7216	5.10413e+08	1.16922e+09	17667942	NA	1.45871e+08	5.75009e+08	1.53065e+09	1.66952e+07	NA
A0A024R5C4	Reticulon OS=Homo sapiens OX=9606 GN=RTN3 PE=4 SV=1	RTN3	10313	High	6	65	6	FALSE	TRUE	236	35.5932	25.6	0.000135321	0.00167437	4.10886	0.000136974	0.00144038	4.16916	0.740484	0.983364	-0.060301	Medium Enriched	5	5	5	24.2018	24.0757	25.4441	25.0561	24.8216	28.732	29.0771	29.2729	28.5022	28.5596	23.8008	24.4104	25.0943	24.8026	25.1898	1.92965e+07	1.76812e+07	4.56496e+07	3.48856e+07	2.9651e+07	4.45849e+08	5.66324e+08	6.4867e+08	3.80197e+08
Q99784	Noelin OS=Homo sapiens OX=9606 GN=OLFM1 PE=1 SV=4	OLFM1	10439	High	7	42	7	FALSE	TRUE	485	17.5258	55.3	0.031908	0.0523034	4.09911	0.0115048	0.020763	3.7537	0.61121	0.965318	0.345411	Medium Enriched	3	5	3	21.7311	20.043	NA	NA	22.0068	24.6551	25.5378	25.192	24.2121	25.8854	21.6976	21.5251	NA	NA	21.5944	3.48117e+06	1.08029e+06	NA	NA	4.21412e+06	2.64194e+07	4.8713e+07	3.83297e+07	1.94344e+07
A3RJH1	ATP-dependent RNA helicase DDX1 OS=Homo sapiens OX=9606 GN=DDX1 PE=2 SV=1	DDX1	1653	High	21	152	21	FALSE	TRUE	740	36.2162	82.4	0.000771611	0.00468728	4.07094	0.00101281	0.00416828	4.33533	0.418666	0.941603	-0.264383	Medium Enriched	5	5	5	23.2357	24.969	24.1138	21.7389	23.1271	27.4103	27.8735	28.5818	27.1809	26.4927	23.1677	25.3841	23.291	21.9718	22.048	9.8774e+06	3.28408e+07	1.81544e+07	3.49998e+06	9.1611e+06	1.78366e+08	2.45909e+08	4.01774e+08	152145571
A0A0S2Z3Y1	Lectin galactoside-binding soluble 3 binding protein isoform 1 (Fragment) OS=Homo sapiens OX=9606 GN=LGALS3BP PE=2 SV=1	LGALS3BP	3959	High	19	357	19	FALSE	TRUE	585	38.6325	65.3	3.75732e-06	0.000525313	4.06777	1.63877e-05	0.00058766	4.30142	0.42121	0.941603	-0.233651	Medium Enriched	5	5	5	27.6483	26.5853	28.0463	25.0171	26.5996	31.4447	30.9836	31.8742	29.1214	30.8116	26.7601	26.7903	27.2437	25.4098	26.5244	2.10369e+08	1.00686e+08	2.77183e+08	3.39553e+07	1.01687e+08	2.92286e+09	2.12322e+09	3.93626e+09	5.83994e+08
Q96KA5	Cleft lip and palate transmembrane protein 1-like protein OS=Homo sapiens OX=9606 GN=CLPTM1L PE=1 SV=1	CLPTM1L	81037	High	11	161	1	FALSE	TRUE	538	20.2602	62.2	0.000102935	0.00151857	4.05709	0.000598028	0.00320557	4.20721	0.636048	0.969811	-0.150123	Medium Enriched	5	5	5	26.7313	26.3158	24.0941	24.2919	23.88	29.7592	30.423	28.4789	28.6996	28.2378	26.5639	27.2537	23.2718	24.0079	23.4651	1.11412e+08	8.35327e+07	1.79076e+07	2.05391e+07	1.54381e+07	9.0869e+08	1.43953e+09	3.74116e+08	4.35962e+08
Q969S9	Ribosome-releasing factor 2, mitochondrial OS=Homo sapiens OX=9606 GN=GFM2 PE=1 SV=1	GFM2	84340	High	8	27	8	FALSE	TRUE	779	12.1951	86.5	0.211482	0.24624	0.690012	0.10196	0.121959	0.452916	0.580735	0.964201	0.237096		5	5	5	24.9514	21.4066	24.9367	19.2429	20.5157	25.1831	22.1006	24.6778	19.5816	22.9603	24.4559	21.5212	24.3181	19.9031	22.0405	3.24432e+07	2.77994e+06	3.21141e+07	620418	1.49916e+06	3.8096e+07	4.49706e+06	2.68377e+07	784618
Q8TB61	Adenosine 3'-phospho 5'-phosphosulfate transporter 1 OS=Homo sapiens OX=9606 GN=SLC35B2 PE=1 SV=1	SLC35B2	347734	High	8	107	8	FALSE	TRUE	432	19.9074	47.5	0.0004387	0.00332743	4.05556	8.5424e-05	0.00117852	3.39151	0.0414561	0.689974	0.664052	Medium Enriched	5	5	5	26.301	23.4396	22.5581	23.6431	25.8723	29.0631	28.2738	27.2345	27.9809	29.5397	26.2956	24.2555	23.6151	24.8005	26.1678	8.268e+07	1.13772e+07	6.17534e+06	1.31002e+07	6.14256e+07	5.60864e+08	3.24529e+08	1.57905e+08	264907245
B2RE46	cDNA, FLJ96923, highly similar to Homo sapiens ribophorin II (RPN2), mRNA OS=Homo sapiens OX=9606 PE=2 SV=1		6185	High	24	506	16	FALSE	TRUE	631	45.9588	69.3	0.00727155	0.0188094	4.05246	0.00310988	0.00853721	4.35693	0.167926	0.810403	-0.304464	Medium Enriched	5	5	5	29.164	24.1228	27.9995	27.9001	27.4032	32.396	31.3649	31.5649	30.833	30.693	28.503	24.3739	27.2884	27.5713	27.3306	6.01516e+08	1.82672e+07	2.68341e+08	2.50477e+08	1.77495e+08	5.65172e+09	2.76558e+09	3.17671e+09	1.91274e+09
P05165	Propionyl-CoA carboxylase alpha chain, mitochondrial OS=Homo sapiens OX=9606 GN=PCCA PE=1 SV=4	PCCA	5095	High	41	729	41	FALSE	TRUE	728	56.044	80	0.000253876	0.00246641	4.03471	0.205206	0.229717	0.152416	0.000249433	0.110042	3.8823	Medium Enriched	5	5	5	25.8039	26.3982	28.3578	26.8719	28.0453	30.8084	31.0475	31.9101	30.4115	31.473	30.7058	30.6393	31.816	30.579	31.1484	5.85782e+07	8.8439e+07	3.4399e+08	1.22812e+08	2.77003e+08	1.88044e+09	2.21943e+09	4.03548e+09	1.42815e+09
Q9NXS2	Glutaminyl-peptide cyclotransferase-like protein OS=Homo sapiens OX=9606 GN=QPCTL PE=1 SV=2	QPCTL	54814	High	11	84	11	FALSE	TRUE	382	27.4869	42.9	8.36939e-05	0.0013789	4.02634	5.16363e-05	0.000931305	3.99605	0.865623	0.992873	0.0302872	Medium Enriched	5	5	5	24.8802	25.4358	23.6691	22.2729	20.4353	28.5687	29.1687	27.4272	26.2248	25.4356	24.6594	25.8741	23.5379	21.9129	20.8604	3.08809e+07	4.5388e+07	1.33385e+07	5.06773e+06	1.41791e+06	3.9814e+08	603467120	1.80475e+08	7.84265e+07
A0A0S2Z462	ArfGAP with FG repeats 1 isoform 2 (Fragment) OS=Homo sapiens OX=9606 GN=AGFG1 PE=2 SV=1	AGFG1	3267	High	6	49	6	FALSE	TRUE	602	15.6146	62.6	0.419358	0.45494	0.206564	0.813884	0.829094	-0.0287578	0.330304	0.921353	0.235322		5	5	5	24.5767	20.3468	26.2503	25.085	24.7417	24.6317	21.3972	25.9038	25.173	24.9277	24.4211	21.2106	26.036	25.1705	25.339	2.50216e+07	1.33355e+06	7.98227e+07	3.55918e+07	2.8054e+07	2.59943e+07	2.76181e+06	6.27795e+07	3.78296e+07
B4E0E0	cDNA FLJ54898, highly similar to Homo sapiens transmembrane protein 41B (TMEM41B), mRNA OS=Homo sapiens OX=9606 PE=2 SV=1		440026	High	4	31	4	FALSE	TRUE	291	15.4639	32.5	0.000989202	0.0052914	4.02255	0.00234985	0.00703639	4.45593	0.215999	0.853571	-0.433384	Medium Enriched	4	5	4	20.9908	NA	21.9077	22.5229	22.9577	25.8665	25.9066	25.4607	26.6106	26.5315	20.3128	NA	20.8812	22.2251	23.2263	2.08382e+06	NA	3.93426e+06	6.02637e+06	8.14644e+06	61177926	6.29013e+07	4.61768e+07	1.02465e+08
O14828	Secretory carrier-associated membrane protein 3 OS=Homo sapiens OX=9606 GN=SCAMP3 PE=1 SV=3	SCAMP3	10067	High	5	80	5	FALSE	TRUE	347	22.7666	38.3	0.0533929	0.0782106	3.27483	0.0110348	0.0202432	3.04096	0.692077	0.978007	0.233867		4	5	4	22.4933	17.8758	NA	21.7295	22.9535	24.9175	24.3147	23.0792	23.8741	25.0451	22.0241	19.707	NA	21.4867	22.7698	5.90407e+06	240527	NA	3.47722e+06	8.12231e+06	3.16885e+07	2.08665e+07	8.8618e+06	1.53756e+07
Q6MZP1	Uncharacterized protein DKFZp686D20222 OS=Homo sapiens OX=9606 GN=DKFZp686D20222 PE=2 SV=1	DKFZp686D20222	55761	High	24	181	4	FALSE	TRUE	726	38.9807	82.7	0.00692244	0.0181123	4.01109	0.00122293	0.00464908	4.27191	0.58431	0.964201	-0.260813	Medium Enriched	3	5	3	NA	23.5197	22.5379	22.0137	NA	24.94	27.4204	26.0311	26.6532	25.8384	NA	23.4181	21.5123	22.3585	NA	NA	1.20267e+07	6.0894e+06	4.23432e+06	NA	3.21887e+07	1.79618e+08	6.85699e+07	1.05536e+08
B7Z6S9	Glucosylceramidase OS=Homo sapiens OX=9606 PE=2 SV=1		2629	High	11	117	11	FALSE	TRUE	621	21.256	68.7	0.000210734	0.00221023	4.00557	0.000185657	0.00164748	4.71735	0.0112192	0.479087	-0.71178	Medium Enriched	5	5	5	25.6933	23.0345	25.0061	21.0041	24.9521	28.5787	27.5575	29.0453	25.6508	28.8857	24.9506	22.2047	23.8401	20.3616	24.7741	5.42566e+07	8.59155e+06	3.36975e+07	2.1031e+06	3.24585e+07	4.00896e+08	1.97526e+08	5.54006e+08	5.26829e+07
B4DN31	cDNA FLJ55809 OS=Homo sapiens OX=9606 PE=2 SV=1			High	6	64	6	FALSE	TRUE	454	13.8767	51	0.0179057	0.0343336	4.00401	0.00185224	0.006026	5.43734	0.196571	0.831186	-1.43333	Medium Enriched	3	5	3	23.2466	21.1478	NA	21.7189	NA	26.1972	25.9078	25.1964	26.0204	19.4733	20.4389	20.9267	NA	20.4478	NA	9.95248e+06	2.32341e+06	NA	3.45172e+06	NA	7.69364e+07	6.29533e+07	38447364	6.80656e+07
Q6NUQ4	Transmembrane protein 214 OS=Homo sapiens OX=9606 GN=TMEM214 PE=1 SV=2	TMEM214	54867	High	22	210	22	FALSE	TRUE	689	36.2845	77.1	0.000778111	0.00469489	3.96633	0.00119418	0.00462524	4.70991	0.0957663	0.760376	-0.743583	Medium Enriched	5	5	5	26.688	25.1302	24.5076	24.7512	23.6308	29.6096	28.5284	29.7971	28.3539	28.2503	26.4798	23.5818	23.1319	23.9073	23.889	1.08118e+08	3.67231e+07	2.38519e+07	2.82386e+07	1.29888e+07	8.19199e+08	3.8718e+08	9.329e+08	3.43055e+08
Q9BU23	Lipase maturation factor 2 OS=Homo sapiens OX=9606 GN=LMF2 PE=1 SV=2	LMF2	91289	High	9	88	9	FALSE	TRUE	707	16.5488	79.6	7.95127e-05	0.00133432	3.9572	0.000100464	0.00125981	4.2261	0.328648	0.921353	-0.268904	Medium Enriched	5	5	5	26.4912	25.1534	23.8185	24.9017	25.4754	29.7262	29.7277	28.1325	28.5178	29.5219	25.9984	25.3839	22.9501	24.3155	25.8476	9.43282e+07	3.73184e+07	1.47938e+07	3.1344e+07	4.66495e+07	8.88108e+08	8.89062e+08	2.94262e+08	3.84338e+08
Q96J84	Kin of IRRE-like protein 1 OS=Homo sapiens OX=9606 GN=KIRREL1 PE=1 SV=2	KIRREL1	55243	High	12	36	12	FALSE	TRUE	757	21.2682	83.5	0.0296368	0.0496411	3.93518	0.0448937	0.0601963	4.29062	0.290867	0.912234	-0.355437	Medium Enriched	3	5	3	NA	20.5117	20.3496	20.9421	NA	24.3098	23.6651	25.6668	24.2771	22.1665	NA	20.4924	19.5058	20.7389	NA	NA	1.49497e+06	1.33614e+06	2.0147e+06	NA	2.07958e+07	1.33019e+07	5.32675e+07	2.033e+07
A0A024R1R0	ER lumen protein-retaining receptor OS=Homo sapiens OX=9606 GN=KDELR3 PE=3 SV=1	KDELR3	11015	High	3	30	3	FALSE	TRUE	214	12.1495	25	0.0128154	0.0272011	3.93466	0.0177175	0.0286462	4.30594	0.390214	0.941603	-0.371276	Medium Enriched	3	5	3	19.1979	NA	NA	20.8665	22.3095	23.7163	21.4773	23.4846	25.1019	25.3596	18.2814	NA	NA	21.1233	21.8554	601359	NA	NA	1.91185e+06	5.19789e+06	1.37826e+07	2.91952e+06	1.17375e+07	3.60106e+07
Q8WUY1	Protein THEM6 OS=Homo sapiens OX=9606 GN=THEM6 PE=1 SV=2	THEM6	51337	High	10	42	10	FALSE	TRUE	208	37.9808	23.9	0.000109096	0.00152574	3.93103	6.97278e-05	0.00108287	3.91924	0.944025	0.997714	0.0117914	Medium Enriched	5	5	5	23.9933	21.7832	22.0256	22.9878	21.9194	27.1539	26.2888	26.2116	26.4732	26.2371	23.7753	22.2221	21.5826	23.0215	22.1668	1.66996e+07	3.60913e+06	4.26946e+06	8.31826e+06	3.96646e+06	1.49324e+08	8.19793e+07	7.77113e+07	9.31592e+07
Q5EC54	Heterogeneous nuclear ribonucleoprotein K transcript variant OS=Homo sapiens OX=9606 GN=HNRPK PE=2 SV=1	HNRPK	3190	High	8	50	8	FALSE	TRUE	464	24.7845	51	0.003086	0.0108596	3.90464	0.000811537	0.0036927	3.58159	0.591709	0.964649	0.32305	Medium Enriched	4	5	4	21.4699	20.2459	21.8576	NA	21.0873	25.3029	25.4149	25.3147	22.8154	24.2468	21.0248	22.1625	21.6526	NA	21.113	2.90452e+06	1.24341e+06	3.80009e+06	NA	2.22802e+06	4.13921e+07	4.47363e+07	4.17324e+07	7.38083e+06
Q99973	Telomerase protein component 1 OS=Homo sapiens OX=9606 GN=TEP1 PE=1 SV=2	TEP1	7011	High	8	17	8	FALSE	TRUE	2627	4.14922	290.3	0.223298	0.258541	0.522512	0.30157	0.327295	0.292189	0.642945	0.971944	0.230324		3	4	3	22.1517	20.7241	NA	NA	19.1955	22.1367	21.286	NA	16.1702	20.2162	21.5301	21.3966	NA	NA	19.8356	4.65948e+06	1.73211e+06	NA	NA	600375	4.61123e+06	2.55694e+06	NA	73742.8
A0A024R498	Serpin peptidase inhibitor, clade E (Nexin, plasminogen activator inhibitor type 1), member 2, isoform CRA_b OS=Homo sapiens OX=9606 GN=SERPINE2 PE=3 SV=1	SERPINE2	5270	High	19	127	19	FALSE	TRUE	397	45.8438	44	0.000931156	0.00511036	3.89916	7.82139e-05	0.00114093	3.8034	0.755073	0.983364	0.0957675	Medium Enriched	5	5	5	22.8144	23.4771	22.935	22.2168	22.156	26.8716	28.4351	25.5479	26.9084	25.3321	22.7849	24.5912	22.4769	22.4792	21.746	7.3762e+06	1.16761e+07	8.01904e+06	4.87453e+06	4.67319e+06	1.22786e+08	3.62936e+08	4.90536e+07	1.25964e+08
A0A024R313	Glycosyltransferase 8 domain containing 1, isoform CRA_a OS=Homo sapiens OX=9606 GN=GLT8D1 PE=4 SV=1	GLT8D1	55830	High	12	95	12	FALSE	TRUE	371	38.2749	41.9	0.000558299	0.00382407	3.89479	0.000216356	0.00180005	3.31023	0.0486488	0.689974	0.584554	Medium Enriched	5	5	5	24.5049	25.2896	20.3973	22.9542	21.1687	28.6448	27.8299	25.3537	26.8541	25.106	24.7954	25.5008	21.7783	23.4979	21.665	2.38072e+07	4.10131e+07	1.38101e+06	8.12648e+06	2.35723e+06	4.19691e+08	2.38586e+08	4.28783e+07	1.21312e+08
F6IR54	MHC class I antigen (Fragment) OS=Homo sapiens OX=9606 GN=HLA-A PE=3 SV=1	HLA-A	3105	High	2	55	2	FALSE	TRUE	337	11.5727	38.2	0.000582871	0.00392766	3.87978	0.000294811	0.00215545	4.34078	0.178845	0.818319	-0.460998	Medium Enriched	4	5	4	25.5902	25.0547	22.6001	23.9895	NA	28.7412	29.0344	26.7148	28.2632	21.1728	24.5717	25.2004	21.8363	23.7822	NA	50514010	3.485e+07	6.35791e+06	1.66561e+07	NA	4.48716e+08	5.49834e+08	1.10141e+08	3.22159e+08
Q4LE36	ACLY variant protein (Fragment) OS=Homo sapiens OX=9606 GN=ACLY variant protein PE=2 SV=1	ACLY variant protein	47	High	43	411	43	FALSE	TRUE	1137	45.8223	124.5	0.00020158	0.00216754	3.87064	0.000143896	0.00147259	3.48161	0.0947122	0.760376	0.389028	Medium Enriched	5	5	5	26.8227	27.2588	26.3756	25.5946	25.5871	29.8647	31.5556	30.8997	28.8685	29.8034	26.5266	27.8148	26.7589	26.2127	26.2709	1.18697e+08	1.60588e+08	8.70651e+07	5.06702e+07	5.04066e+07	9.77636e+08	3.15638e+09	2.00332e+09	4.90106e+08
E7EX59	Propionyl-CoA carboxylase beta chain, mitochondrial OS=Homo sapiens OX=9606 GN=PCCB PE=1 SV=1	PCCB	5096	High	24	299	24	FALSE	TRUE	570	50.5263	61.6	0.000804294	0.00475477	3.8578	0.087847	0.106461	0.976254	0.00222032	0.309326	2.88155	Medium Enriched	5	5	5	25.0575	21.7987	26.6543	25.8372	22.3302	27.351	26.1602	30.3178	30.1516	26.9863	26.8856	24.7217	29.9672	29.9955	24.5156	3.49183e+07	3.64799e+06	1.05617e+08	5.99475e+07	5.27311e+06	1.71189e+08	7.49925e+07	1338313534	1.19268e+09
Q9Y6M0	Testisin OS=Homo sapiens OX=9606 GN=PRSS21 PE=1 SV=1	PRSS21	10942	High	12	408	12	FALSE	TRUE	314	43.949	34.9	3.14396e-05	0.000917558	3.84603	1.53917e-05	0.000587302	3.82213	0.929266	0.997714	0.0238957	Medium Enriched	5	5	5	28.2427	27.8258	27.2071	26.2554	26.6951	31.4475	31.4845	31.2927	30.4477	30.7838	27.5461	27.6383	28.0494	26.4761	26.6356	3.17606e+08	2.37898e+08	1.54937e+08	8.01075e+07	1.08645e+08	2.92842e+09	3.00457e+09	2.63055e+09	1.46442e+09
Q9BTX1	Nucleoporin NDC1 OS=Homo sapiens OX=9606 GN=NDC1 PE=1 SV=2	NDC1	55706	High	17	83	17	FALSE	TRUE	674	32.3442	76.3	0.00318339	0.0109446	3.83111	0.000264304	0.00201176	3.7512	0.840552	0.991951	0.0799137	Medium Enriched	5	5	5	25.9439	21.8075	19.4643	23.0512	23.1147	28.0348	27.3225	24.2766	26.6018	26.3016	24.9567	22.4967	20.4116	23.388	22.5282	6.45505e+07	3.67048e+06	723322	8.69196e+06	9.08304e+06	2.74991e+08	1.67835e+08	2.03234e+07	1.01843e+08
A0A0U5J8I0	Tumor necrosis factor (Ligand) superfamily, member 9, isoform CRA_a OS=Homo sapiens OX=9606 GN=TNLG5A PE=2 SV=1	TNLG5A	8744	High	4	18	4	FALSE	TRUE	254	19.2913	26.6	0.0157604	0.0314466	3.81621	0.00641673	0.0138442	3.75509	0.824987	0.990219	0.0611172	Medium Enriched	4	4	4	21.5835	18.3574	21.166	19.0774	NA	23.5055	24.0483	24.9233	22.972	NA	21.2111	19.1023	20.8971	19.2183	NA	3.14248e+06	335835	2.35292e+06	553179	NA	1.19089e+07	1.7349e+07	3.18167e+07	8.22714e+06
P48047	ATP synthase subunit O, mitochondrial OS=Homo sapiens OX=9606 GN=ATP5PO PE=1 SV=1	ATP5PO	539	High	6	30	6	FALSE	TRUE	213	35.2113	23.3	0.00323903	0.0110821	3.81312	0.00171609	0.00571529	4.53275	0.0766864	0.736208	-0.71963	Medium Enriched	4	5	4	23.1947	23.4142	20.8302	19.7009	NA	25.8983	27.2282	24.7074	24.5586	23.7603	22.0872	23.4062	19.655	19.1131	NA	9.60046e+06	1.11786e+07	1.86433e+06	852227	NA	6.25395e+07	1.57222e+08	27394790	2.47104e+07
B3KY04	cDNA FLJ46506 fis, clone THYMU3030752, highly similar to BTB/POZ domain-containing protein KCTD12 OS=Homo sapiens OX=9606 PE=2 SV=1		115207	High	8	23	8	FALSE	TRUE	325	28.9231	35.7	0.00220527	0.00886398	3.81114	0.0154482	0.0259022	3.34155	0.51403	0.952751	0.469589	Medium Enriched	3	5	3	18.6206	19.8679	18.0099	NA	NA	22.1062	23.9719	21.8537	21.5759	20.8962	17.9483	21.2116	18.7472	NA	NA	403061	956823	263943	NA	NA	4.51474e+06	1.64534e+07	3.78993e+06	3.12601e+06
B2RAW0	cDNA, FLJ95154, highly similar to Homo sapiens disabled homolog 2, mitogen-responsive phosphoprotein (Drosophila) (DAB2), mRNA OS=Homo sapiens OX=9606 PE=2 SV=1		1601	High	6	16	6	FALSE	TRUE	770	9.09091	82.4	0.370846	0.407415	0.937702	0.0533132	0.0694632	0.713465	0.776804	0.985943	0.224237		4	4	4	22.7087	16.0697	22.4265	21.1375	NA	22.1689	19.6006	22.9487	21.375	NA	22.1069	18.4557	22.1015	20.5752	NA	6.85494e+06	68777.9	5.63697e+06	2.30691e+06	NA	4.71521e+06	794987	8.09577e+06	2.71966e+06
P30530	Tyrosine-protein kinase receptor UFO OS=Homo sapiens OX=9606 GN=AXL PE=1 SV=4	AXL	558	High	18	102	18	FALSE	TRUE	894	28.1879	98.3	0.000181226	0.00206182	3.80413	0.00226107	0.00687065	3.65055	0.713506	0.979712	0.153579	Medium Enriched	5	5	5	23.383	23.3651	22.8317	23.8621	24.5605	26.7905	27.6481	27.4283	27.5628	27.5933	22.6819	24.4971	22.0168	24.2763	25.2982	1.09389e+07	1.08046e+07	7.46504e+06	1.52474e+07	2.47428e+07	116075727	2.1034e+08	1.80615e+08	1.98252e+08
P26447	Protein S100-A4 OS=Homo sapiens OX=9606 GN=S100A4 PE=1 SV=1	S100A4	6275	High	3	8	3	FALSE	TRUE	101	27.7228	11.7	0.0340403	0.0548938	3.7667	0.00709095	0.0147853	3.043	0.263623	0.888968	0.723703	Medium Enriched	3	3	3	NA	18.7985	19.671	20.1469	NA	NA	23.9351	23.0975	22.8838	NA	NA	20.4539	20.0389	20.2946	NA	NA	455939	834740	1.16093e+06	NA	NA	1.60394e+07	8.97483e+06	7.73969e+06
R4SBI6	Epoxide hydrolase OS=Homo sapiens OX=9606 GN=EPHX1 PE=2 SV=1	EPHX1	2052	High	13	33	13	FALSE	TRUE	455	34.7253	52.9	0.00175696	0.00763339	3.75609	0.0101556	0.0189955	4.4386	0.207081	0.843299	-0.682503	Medium Enriched	4	5	4	22.353	NA	21.1956	21.0661	20.3801	26.9002	25.8164	24.8418	25.0365	23.2407	20.4782	NA	20.8962	20.4161	20.4743	5.35716e+06	NA	2.40161e+06	2.19554e+06	1.36461e+06	125244249	5.90879e+07	3.00698e+07	3.4414e+07
Q9P0H9	Protein RER1 OS=Homo sapiens OX=9606 GN=RER1 PE=1 SV=1	RER1	11079	High	4	68	4	FALSE	TRUE	214	27.5701	24.8	0.000223363	0.00229781	3.75438	0.000904624	0.00387691	3.58455	0.508198	0.952258	0.169834	Medium Enriched	5	5	5	24.8043	25.5626	23.3319	23.1112	23.6542	27.8628	28.8532	27.6717	27.6765	27.1719	24.457	26.4758	23.0122	23.3903	23.978	2.92977e+07	4.95586e+07	1.05586e+07	9.06058e+06	1.32013e+07	2.44082e+08	4.84928e+08	2.13809e+08	2.14508e+08
A0A024QYT5	Serpin peptidase inhibitor, clade E (Nexin, plasminogen activator inhibitor type 1), member 1, isoform CRA_b OS=Homo sapiens OX=9606 GN=SERPINE1 PE=3 SV=1	SERPINE1	5054	High	12	49	12	FALSE	TRUE	402	35.3234	45	0.00234298	0.00907776	3.7244	0.000984759	0.00409775	3.03101	0.097161	0.760376	0.693388	Medium Enriched	4	5	4	22.1246	22.5811	21.7933	NA	21.8157	24.9806	27.1914	25.8542	23.69	25.1861	22.3115	24.0923	22.1892	NA	22.4952	4.5726e+06	6.27454e+06	3.63448e+06	NA	3.69124e+06	3.31055e+07	1.53257e+08	6.06562e+07	13533210
Q08257	Quinone oxidoreductase OS=Homo sapiens OX=9606 GN=CRYZ PE=1 SV=1	CRYZ	1429	High	9	61	9	FALSE	TRUE	329	32.2188	35.2	0.0757044	0.103024	0.47973	0.254112	0.279544	0.25988	0.318916	0.920579	0.219849		5	5	5	26.6979	25.743	22.2655	22.3246	23.7109	26.6117	26.5234	22.4061	23.3323	24.267	26.5467	26.6424	22.2261	22.3205	24.1055	1.08862e+08	5.61574e+07	5.04166e+06	5.25272e+06	1.37305e+07	1.02549e+08	9.64592e+07	5.55788e+06	10561518
P10586	Receptor-type tyrosine-protein phosphatase F OS=Homo sapiens OX=9606 GN=PTPRF PE=1 SV=2	PTPRF	5792	High	49	238	14	FALSE	TRUE	1907	35.4483	212.7	0.000618868	0.00408271	3.71948	0.00134163	0.00493863	4.04385	0.203551	0.83661	-0.324372	Medium Enriched	5	5	5	24.321	24.6727	24.5096	22.9496	23.6833	28.4017	28.74	27.4771	27.7128	26.4018	24.0801	24.3939	23.6787	22.2772	24.0843	2.09584e+07	2.67429e+07	2.38842e+07	8.10044e+06	1.34702e+07	3.5462e+08	4.48346e+08	1.86828e+08	2.19982e+08
A0A0S2Z693	Methylcrotonoyl-CoA carboxylase 1 isoform 1 (Fragment) OS=Homo sapiens OX=9606 GN=MCCC1 PE=2 SV=1	MCCC1	56922	High	35	592	35	FALSE	TRUE	725	61.3793	80.4	2.8426e-05	0.000917558	3.70281	0.64909	0.671724	-0.0338002	1.84581e-05	0.0122146	3.73661	Medium Enriched	5	5	5	26.989	25.9734	28.3458	26.35	28.1358	30.8331	30.2455	31.8397	30.0116	31.3783	30.9929	30.0559	31.8156	30.2054	31.4073	1.33201e+08	6.58836e+07	3.41144e+08	8.55365e+07	2.94923e+08	1.91282e+09	1.27291e+09	3.84331e+09	1.08242e+09
A0A0S2Z3L0	Electron-transfer-flavoprotein alpha polypeptide isoform 1 (Fragment) OS=Homo sapiens OX=9606 GN=ETFA PE=2 SV=1	ETFA	2108	High	10	70	10	FALSE	TRUE	333	40.2402	35.1	0.0605358	0.0862914	0.789504	0.078253	0.0961867	0.570154	0.322272	0.921353	0.21935		5	5	5	24.8051	24.9996	21.0897	22.7591	20.9313	24.9729	25.8823	21.1038	24.2663	22.3071	24.6099	25.7121	21.0138	23.4261	20.9197	2.93139e+07	3.35461e+07	2.23162e+06	7.09879e+06	1.99964e+06	3.29291e+07	6.18526e+07	2.25362e+06	2.01776e+07
Q92685	Dol-P-Man:Man(5)GlcNAc(2)-PP-Dol alpha-1,3-mannosyltransferase OS=Homo sapiens OX=9606 GN=ALG3 PE=1 SV=1	ALG3	10195	High	4	48	4	FALSE	TRUE	438	7.99087	50.1	0.00163394	0.00728758	3.70228	0.000734822	0.00350748	3.70728	0.977503	0.997714	-0.00499512	Medium Enriched	5	5	5	25.0077	23.8409	20.2538	23.1113	23.3493	27.3565	27.55	25.6553	26.6854	26.8272	24.5652	24.3065	20.5158	22.844	23.3065	3.37337e+07	15025255	1.25028e+06	9.06124e+06	1.06868e+07	171845349	1.96501e+08	5.28479e+07	1.07917e+08
Q15582	Transforming growth factor-beta-induced protein ig-h3 OS=Homo sapiens OX=9606 GN=TGFBI PE=1 SV=1	TGFBI	7045	High	33	1172	33	FALSE	TRUE	683	58.1259	74.6	0.000794702	0.00474498	3.6741	0.000837867	0.00374238	3.53863	0.290576	0.912234	0.135471	Medium Enriched	5	5	5	30.4441	31.0382	28.8836	26.3254	29.4024	33.0913	33.8688	33.2432	30.9746	33.2862	30.225	31.3328	28.9885	26.3861	29.8385	1.46077e+09	2.20511e+09	4.95245e+08	8.40854e+07	7.09588e+08	9.15107e+09	1.56869e+10	1.01673e+10	2.10993e+09
Q2TAA5	GDP-Man:Man(3)GlcNAc(2)-PP-Dol alpha-1,2-mannosyltransferase OS=Homo sapiens OX=9606 GN=ALG11 PE=1 SV=2	ALG11	440138	High	4	17	4	FALSE	TRUE	492	8.53659	55.6	0.00436991	0.0134555	3.6655	0.00778664	0.0157204	5.00388	0.184365	0.819552	-1.34684	Medium Enriched	4	5	3	22.1504	NA	18.6089	19.1255	19.4192	24.8868	24.4445	22.2998	24.0709	22.7085	20.6813	NA	NA	19.0051	16.9682	4.65511e+06	NA	399808	571954	701065	3.10228e+07	2.28311e+07	5163250	1.76223e+07
B3KMZ5	cDNA FLJ13047 fis, clone NT2RP3001383, highly similar to Homo sapiens ADP-ribosylation-like factor 6 interacting protein 6 (ARL6IP6), mRNA OS=Homo sapiens OX=9606 PE=2 SV=1		151188	High	3	18	3	FALSE	TRUE	226	14.1593	24.6	0.00618659	0.0167788	3.63737	8.93659e-05	0.00119348	4.3507	0.125521	0.772428	-0.713325	Medium Enriched	3	4	3	NA	20.9282	19.1974	19.5738	NA	20.6888	24.6802	22.2896	23.6417	NA	NA	20.4033	17.9335	19.2226	NA	NA	1.99529e+06	601155	780379	NA	1.69025e+06	2.68834e+07	5.1266e+06	1.30876e+07
D3DR65	SPFH domain family, member 1, isoform CRA_a OS=Homo sapiens OX=9606 GN=SPFH1 PE=4 SV=1	SPFH1	10613	High	18	255	15	FALSE	TRUE	348	52.0115	39.1	0.000193091	0.00214235	3.61026	3.06698e-05	0.000762991	3.90637	0.215886	0.853571	-0.296109	Medium Enriched	5	5	5	25.6469	26.3706	24.6993	25.4603	26.3621	29.4408	30.7637	28.4311	28.8831	29.0718	25.4681	26.7269	23.9409	25.248	25.6747	5.25385e+07	8.67667e+07	2.72413e+07	4.61638e+07	86253773	7.28713e+08	1.823e+09	3.61919e+08	495081591
Q6P1Q9	Methyltransferase-like protein 2B OS=Homo sapiens OX=9606 GN=METTL2B PE=1 SV=3	METTL2B	55798	High	4	17	4	FALSE	TRUE	378	14.8148	43.4	0.0648713	0.0914808	1.65108	0.00963111	0.0182964	1.43371	0.706935	0.979712	0.217368		4	4	4	21.1838	23.1593	20.6142	18.3732	NA	21.9187	24.4	21.8972	21.7189	NA	20.3976	23.674	20.1925	19.9359	NA	2.3821e+06	9.36809e+06	1.60508e+06	339535	NA	3.96457e+06	2.21381e+07	3.9059e+06	3.45169e+06
P50454	Serpin H1 OS=Homo sapiens OX=9606 GN=SERPINH1 PE=1 SV=2	SERPINH1	871	High	28	1793	28	FALSE	TRUE	418	65.5502	46.4	8.665e-05	0.00138907	3.58998	0.000506942	0.00296289	3.66307	0.715612	0.979712	-0.0730856	Medium Enriched	5	5	5	31.6934	32.0824	30.3765	31.3485	30.6297	34.6293	35.6309	34.6193	35.2202	33.9807	31.4693	32.2289	29.7649	31.1738	31.1283	3.47262e+09	4.54751e+09	1.39394e+09	2.73425e+09	1.66133e+09	2.65744e+10	5.32075e+10	2.63899e+10	4.00268e+10
Q6Y1H2	Very-long-chain (3R)-3-hydroxyacyl-CoA dehydratase 2 OS=Homo sapiens OX=9606 GN=HACD2 PE=1 SV=1	HACD2	201562	High	1	26	1	FALSE	TRUE	254	4.72441	28.4	0.00142867	0.00665968	3.57432	0.000442655	0.00274323	4.31311	0.0480766	0.689974	-0.738788	Medium Enriched	4	5	4	19.7258	NA	21.0509	22.99	22.9501	23.1575	25.1584	24.7732	25.8111	27.2723	18.596	NA	20.0715	22.2384	22.8558	867101	NA	2.17242e+06	8.33076e+06	8.10361e+06	9356528	3.74475e+07	28673626	5.88739e+07
Q9BSR8	Protein YIPF4 OS=Homo sapiens OX=9606 GN=YIPF4 PE=1 SV=1	YIPF4	84272	High	3	23	3	FALSE	TRUE	244	12.7049	27.1	0.00187719	0.00797562	3.5693	0.00612233	0.0134701	3.92078	0.323505	0.921353	-0.351474	Medium Enriched	4	4	4	23.778	21.9821	21.4299	21.3192	NA	26.4883	25.3118	25.5956	25.3907	NA	23.4339	22.4693	20.6012	20.5989	NA	14384849	4.14258e+06	2.82508e+06	2.6164e+06	NA	9.41403e+07	4.16496e+07	5.07025e+07	4.39913e+07
P10909	Clusterin OS=Homo sapiens OX=9606 GN=CLU PE=1 SV=1	CLU	1191	High	25	832	25	FALSE	TRUE	449	48.7751	52.5	0.000334994	0.00289215	3.5552	0.000357564	0.00244196	3.65695	0.689066	0.976732	-0.101747	Medium Enriched	5	5	5	27.9209	28.4446	29.093	27.8526	29.7128	31.9156	32.9926	32.3855	30.8745	32.6318	27.213	29.1112	28.6276	27.7908	29.7726	2.54109e+08	3.65333e+08	5.7262e+08	2.42368e+08	8.79918e+08	4.05095e+09	8.54594e+09	5.61047e+09	1.96851e+09
A8K5C4	cDNA FLJ76290, highly similar to Homo sapiens TIA1 cytotoxic granule-associated RNA bindingprotein-like 1 (TIAL1), transcript variant 1, mRNA OS=Homo sapiens OX=9606 PE=2 SV=1			High	6	17	6	FALSE	TRUE	375	17.6	41.6	0.645897	0.676642	0.294124	0.889924	0.899692	0.0786875	0.159834	0.807404	0.215436		4	4	4	21.6	24.0658	NA	20.5711	19.6218	20.1612	24.8855	NA	21.4869	20.5017	21.6147	24.5105	NA	20.5883	20.007	3.17866e+06	1.756e+07	NA	1.55786e+06	806797	1.17254e+06	3.09933e+07	NA	2.93907e+06
A0A024QYX0	Emopamil binding protein (Sterol isomerase), isoform CRA_a OS=Homo sapiens OX=9606 GN=EBP PE=2 SV=1	EBP	10682	High	3	40	3	FALSE	TRUE	230	16.9565	26.3	0.00165327	0.0073273	3.54979	0.000635911	0.0033287	3.7975	0.302724	0.916386	-0.247709	Medium Enriched	5	5	5	23.2888	22.8334	22.7559	23.9245	25.1498	27.2009	27.8072	26.2485	27.2305	27.2144	22.5834	23.3412	22.5923	23.3898	24.8073	10247993	7.474e+06	7.08298e+06	1.59219e+07	3.72263e+07	154268831	2.34849e+08	7.97257e+07	1.57475e+08
A0A024R3W7	Eukaryotic translation elongation factor 1 beta 2, isoform CRA_a OS=Homo sapiens OX=9606 GN=EEF1B2 PE=3 SV=1	EEF1B2	1933	High	2	16	2	FALSE	TRUE	225	12.4444	24.7	0.00523823	0.015177	3.53354	0.00863643	0.0168996	3.79078	0.367948	0.939662	-0.257239	Medium Enriched	5	5	5	18.8401	17.5114	17.0962	20.6198	20.3572	22.8143	21.5478	22.4835	22.3179	22.9288	18.0814	17.7088	16.2847	20.25	20.8136	469285	186834	140106	1.61131e+06	1.34316e+06	7.37536e+06	3.06572e+06	5864324	5228369
H3BN98	Uncharacterized protein (Fragment) OS=Homo sapiens OX=9606 PE=4 SV=2			High	6	156	2	FALSE	TRUE	237	23.6287	27.2	0.000138984	0.0017118	3.52156	0.000245951	0.00193489	3.29755	0.509001	0.952258	0.224019	Medium Enriched	5	5	5	22.4325	21.6048	20.5901	20.7792	20.9994	25.1689	25.8254	23.9545	24.2585	24.8066	22.3279	22.064	20.0085	20.8625	22.2633	5.66053e+06	3.18919e+06	1.57849e+06	1.7995e+06	2.09635e+06	3.77225e+07	5.94581e+07	1.62559e+07	2.00692e+07
Q9HD26	Golgi-associated PDZ and coiled-coil motif-containing protein OS=Homo sapiens OX=9606 GN=GOPC PE=1 SV=1	GOPC	57120	High	7	20	7	FALSE	TRUE	462	19.0476	50.5	0.017293	0.0335489	3.51693	0.0022723	0.00688548	2.83157	0.365796	0.939662	0.685363	Medium Enriched	3	5	3	20.6871	NA	NA	19.8867	18.7597	23.3388	21.3168	22.582	23.5243	23.0211	20.338	NA	NA	20.5948	20.4568	1.68825e+06	NA	NA	969380	443845	10609311	2.6122e+06	6.27844e+06	1.20649e+07
A0A024RD47	Nuclear receptor co-repressor 1, isoform CRA_a OS=Homo sapiens OX=9606 GN=NCOR1 PE=4 SV=1	NCOR1	9611	High	41	168	37	FALSE	TRUE	2440	21.6803	270	0.172574	0.204575	0.386328	0.286166	0.311979	0.17316	0.381906	0.941603	0.213167		5	5	5	24.6245	28.1456	22.1357	17.8041	26.7726	24.5397	28.8287	21.9933	18.8944	27.1579	24.5536	29.006	21.7235	18.2437	27.0215	2.58659e+07	2.96943e+08	4.60789e+06	228852	1.14642e+08	2.43887e+07	4.7678e+08	4.17483e+06	487294
Q5U3C3	Transmembrane protein 164 OS=Homo sapiens OX=9606 GN=TMEM164 PE=2 SV=1	TMEM164	84187	High	2	10	2	FALSE	TRUE	297	8.41751	33.5	0.0101389	0.0233874	3.51217	0.010065	0.0188657	3.48999	0.968827	0.997714	0.022173	Medium Enriched	3	4	3	19.8908	20.0295	NA	20.1449	NA	23.31	24.2001	NA	23.0915	19.0399	19.12	20.9834	NA	20.0282	NA	972142	1.07022e+06	NA	1.15932e+06	NA	1.03995e+07	1.92732e+07	NA	8.93806e+06
Q53EY9	F-box only protein 22 isoform a variant (Fragment) OS=Homo sapiens OX=9606 PE=2 SV=1		26263	High	6	25	6	FALSE	TRUE	403	18.6104	44.5	0.0112127	0.0249223	3.49534	0.0146263	0.0249151	3.41921	0.907558	0.99728	0.0761283	Medium Enriched	3	4	3	20.9509	21.8693	NA	18.6114	NA	23.7088	25.6326	20.571	22.5762	NA	20.1013	23.0132	NA	18.5455	NA	2.02696e+06	3.83094e+06	NA	400492	NA	1.37107e+07	5.20224e+07	1.55773e+06	6.25318e+06
A0A024RD93	Phosphoribosylaminoimidazole carboxylase, phosphoribosylaminoimidazole succinocarboxamide synthetase, isoform CRA_c OS=Homo sapiens OX=9606 GN=PAICS PE=3 SV=1	PAICS	10606	High	12	32	12	FALSE	TRUE	425	30.8235	47	0.00255349	0.00961588	3.47509	0.00322112	0.00871692	3.48664	0.972506	0.997714	-0.0115505	Medium Enriched	4	5	4	20.942	NA	19.5058	20.7269	21.7428	23.8868	24.1326	23.8163	24.6042	24.5106	21.081	NA	19.1822	21.507	21.1011	2.0145e+06	NA	744429	1.73548e+06	3.50944e+06	15510782	1.8392e+07	1.47711e+07	2.55039e+07
Q9Y5Z9	UbiA prenyltransferase domain-containing protein 1 OS=Homo sapiens OX=9606 GN=UBIAD1 PE=1 SV=1	UBIAD1	29914	High	2	16	2	FALSE	TRUE	338	5.91716	36.8	0.00104551	0.00550431	3.47273	0.00156593	0.00541085	3.84966	0.658081	0.975314	-0.376929	Medium Enriched	5	5	5	22.1251	20.3894	19.8429	20.4819	21.2048	25.315	25.4519	23.1274	23.2203	24.2933	22.6089	22.2996	18.944	17.6124	20.6947	4.57433e+06	1.37345e+06	940402	1.46443e+06	2.41709e+06	4.1741e+07	45897652	9.16295e+06	9.77239e+06
D0PNI2	Lysyl oxidase OS=Homo sapiens OX=9606 GN=LOX PE=4 SV=1	LOX	4015	High	9	120	9	FALSE	TRUE	417	28.5372	46.9	0.000397165	0.00314905	3.46536	0.00329676	0.00887666	3.55743	0.78563	0.985943	-0.0920691	Medium Enriched	4	5	4	23.0172	23.6927	23.4942	23.1699	NA	26.4929	27.2467	27.3845	26.1113	24.4457	22.6831	24.433	22.7715	23.1182	NA	8.48908e+06	1.35584e+07	11816002	9.43713e+06	NA	9.44419e+07	1.5925e+08	1.75212e+08	7.24902e+07
A0A1A7UP97	Galactosamine (N-acetyl)-6-sulfatase OS=Homo sapiens OX=9606 GN=GALNS PE=4 SV=1	GALNS	2588	High	7	38	6	FALSE	TRUE	522	14.3678	57.9	0.0249871	0.0438468	3.46498	0.00192678	0.00618562	3.62396	0.752566	0.983364	-0.158982	Medium Enriched	3	5	3	22.7582	NA	21.5583	20.3848	NA	25.1362	22.8905	25.7877	24.1723	21.4874	21.7189	NA	21.8504	20.655	NA	7.09394e+06	NA	3.0881e+06	1.36909e+06	NA	3.68767e+07	7.77542e+06	5.79257e+07	1.8905e+07
A0A024R7B7	CDC37 cell division cycle 37 homolog (S. cerevisiae), isoform CRA_a OS=Homo sapiens OX=9606 GN=CDC37 PE=4 SV=1	cerevisiae), isoform CRA_a OS=Homo sapiens OX=9606	11140	High	4	9	4	FALSE	TRUE	378	15.3439	44.4	0.00355594	0.0117268	3.43898							Medium Enriched	3	4	2	20.1758	NA	17.5938	NA	19.3273	23.2237	NA	21.3386	21.2096	22.8514	19.9701	NA	NA	NA	19.2501	1.18443e+06	NA	197818	NA	657814	9.79584e+06	NA	2.65198e+06	2425036
Q5H9R7	Serine/threonine-protein phosphatase 6 regulatory subunit 3 OS=Homo sapiens OX=9606 GN=PPP6R3 PE=1 SV=2	PPP6R3	55291	High	11	29	11	FALSE	TRUE	873	15.8076	97.6	0.0269456	0.0461998	3.41781	0.0476258	0.0632249	3.02692	0.0833376	0.760376	0.390894	Medium Enriched	4	4	4	NA	17.7188	20.8771	20.1271	21.6634	NA	23.62	23.1697	23.1403	24.1277	NA	17.7988	21.1798	20.9367	22.0347	NA	215724	1.92588e+06	1.14512e+06	3.32158e+06	NA	1.28924e+07	9.43557e+06	9.24544e+06
Q99873	Protein arginine N-methyltransferase 1 OS=Homo sapiens OX=9606 GN=PRMT1 PE=1 SV=3	PRMT1	3276	High	9	30	9	FALSE	TRUE	371	27.7628	42.4	0.000232252	0.00234435	3.41607	0.000434187	0.00271083	2.69844	0.00923724	0.458664	0.717639	Medium Enriched	5	5	5	21.6362	23.3103	19.8703	19.6939	20.1118	24.5335	26.409	23.6981	23.9754	23.087	21.9879	24.3266	20.2995	20.807	20.7897	3.25942e+06	1.04017e+07	958438	848101	1.1331e+06	2.42835e+07	8.91023e+07	13609141	1.64936e+07
Q14157	Ubiquitin-associated protein 2-like OS=Homo sapiens OX=9606 GN=UBAP2L PE=1 SV=2	UBAP2L	9898	High	24	617	24	FALSE	TRUE	1087	34.6826	114.5	0.184494	0.217744	0.280553	0.00431155	0.0106237	0.0723578	0.278817	0.901519	0.208195		5	5	5	29.133	31.484	29.2619	27.5808	30.6828	29.2329	31.8576	29.1229	28.4808	30.8511	29.1678	31.782	29.094	28.3848	30.7548	5.88719e+08	3.0034e+09	6.43733e+08	200746214	1.72369e+09	6.3092e+08	3.89135e+09	5.84609e+08	3.74606e+08
A8K4M4	cDNA FLJ75329, highly similar to Homo sapiens LAG1 longevity assurance homolog 2 (S. cerevisiae), transcript variant 2, mRNA OS=Homo sapiens OX=9606 PE=2 SV=1	cerevisiae), transcript variant 2, mRNA OS=Homo sapiens OX=9606	10715	High	6	35	6	FALSE	TRUE	380	18.9474	44.8	0.00284559	0.0102832	3.40965	0.00027928	0.00208044	3.2643	0.673902	0.976732	0.145356	Medium Enriched	5	5	5	24.231	21.0527	21.1164	24.3107	25.1447	26.7204	26.3847	24.7867	27.2468	27.7652	23.9712	22.472	20.8605	24.2259	25.0528	1.96912e+07	2.17511e+06	2.27345e+06	2.08096e+07	3.70946e+07	1.10567e+08	8.76171e+07	2.89436e+07	1.59263e+08
P51571	Translocon-associated protein subunit delta OS=Homo sapiens OX=9606 GN=SSR4 PE=1 SV=1	SSR4	6748	High	6	194	6	FALSE	TRUE	173	36.9942	19	6.07378e-05	0.00117324	3.40168	9.77625e-05	0.00123172	3.71588	0.156001	0.80166	-0.314199	Medium Enriched	5	5	5	26.9339	26.751	26.6856	26.3045	26.8938	29.7202	30.4651	30.355	30.0365	30.0005	26.3838	27.0229	25.9082	25.9272	26.7557	1.28209e+08	1.12943e+08	1.07937e+08	8.28764e+07	1.24695e+08	8.84439e+08	1.48226e+09	1.37326e+09	1.10127e+09
Q6ZMG9	Ceramide synthase 6 OS=Homo sapiens OX=9606 GN=CERS6 PE=1 SV=1	CERS6	253782	High	4	20	4	FALSE	TRUE	384	8.33333	44.9	0.000373366	0.00307512	3.36022	3.82924e-05	0.000818233	3.56327	0.502186	0.952212	-0.203046	Medium Enriched	5	5	5	23.1963	20.6398	22.633	23.1798	22.7015	26.3348	25.1958	25.7308	26.0653	25.8247	23.0605	21.2637	21.8537	22.3443	22.8129	9.61106e+06	1.6338e+06	6.50465e+06	9.50177e+06	6.82064e+06	8.46394e+07	3.84319e+07	5.56845e+07	70216851
F8VX04	Sodium-coupled neutral amino acid transporter 1 OS=Homo sapiens OX=9606 GN=SLC38A1 PE=1 SV=1	SLC38A1	81539	High	4	31	4	FALSE	TRUE	503	7.95229	56.2	0.00553224	0.0156029	3.35983	0.000655961	0.00334904	2.94355	0.237831	0.879245	0.416277	Medium Enriched	4	5	4	22.4831	21.4272	NA	22.0762	21.6832	24.8038	25.7649	23.0329	24.9288	25.6116	22.3571	22.5384	NA	22.1219	22.3176	5.86272e+06	2.81994e+06	NA	4.42182e+06	3.36749e+06	29288459	5.70163e+07	8.58211e+06	3.19394e+07
Q5SQN1	Synaptosomal-associated protein 47 OS=Homo sapiens OX=9606 GN=SNAP47 PE=1 SV=3	SNAP47	116841	High	6	14	1	FALSE	TRUE	464	18.1034	52.5	0.693598	0.722106	-0.105099	0.677468	0.698925	-0.312239	0.741326	0.983364	0.20714		3	3	3	23.9101	22.1309	NA	20.1632	NA	23.6722	21.7093	NA	20.5075	NA	23.1914	23.3057	NA	20.3286	NA	1.57634e+07	4592812	NA	1.17418e+06	NA	1.33669e+07	3.42878e+06	NA	1.49066e+06
B7ZKS3	Ubiquitin specific peptidase 48 OS=Homo sapiens OX=9606 GN=USP48 PE=2 SV=1	USP48	84196	High	5	16	5	FALSE	TRUE	1035	6.57005	118.9	0.00324003	0.0110821	3.34259	0.0150064	0.0253363	3.3927	0.938551	0.997714	-0.050107	Medium Enriched	3	3	3	NA	NA	18.8491	20.9013	19.2033	NA	NA	22.0454	24.0119	22.9242	NA	NA	17.8901	20.694	20.2192	NA	NA	472233	1.95844e+06	603636	NA	NA	4.32844e+06	1.69166e+07
O76003	Glutaredoxin-3 OS=Homo sapiens OX=9606 GN=GLRX3 PE=1 SV=2	GLRX3	10539	High	7	16	7	FALSE	TRUE	335	22.9851	37.4	0.0251555	0.0440017	3.34246	0.00777554	0.0157099	3.10645	0.57895	0.964201	0.236019	Medium Enriched	3	4	3	21.2292	19.9643	19.8184	NA	NA	24.3314	24.3394	22.3684	NA	21.5212	21.6444	20.7137	19.3617	NA	NA	2.45819e+06	1.02291e+06	924532	NA	NA	2.11097e+07	2.12268e+07	5.41446e+06	NA
A0A024R7G7	Solute carrier family 35, member E1, isoform CRA_c OS=Homo sapiens OX=9606 GN=SLC35E1 PE=4 SV=1	SLC35E1	79939	High	8	96	8	FALSE	TRUE	410	25.6098	44.7	0.00045161	0.00339656	3.33567	0.00049376	0.00291133	3.45843	0.71937	0.979712	-0.122759	Medium Enriched	5	5	5	23.2206	23.172	20.7638	22.561	23.0896	26.102	26.6215	25.2528	25.2578	26.2513	22.1516	24.0386	20.7797	22.1064	23.117	9.77478e+06	9.45065e+06	1.78047e+06	6.18794e+06	8.92614e+06	7.20244e+07	1.03245e+08	3.99818e+07	4.01196e+07
B2RAQ8	cDNA, FLJ95058, highly similar to Homo sapiens carnitine palmitoyltransferase 1A (liver) (CPT1A),nuclear gene encoding mitochondrial protein, mRNA OS=Homo sapiens OX=9606 PE=2 SV=1		1374	High	11	72	11	FALSE	TRUE	773	18.6287	88.3	0.0288951	0.048764	3.33561	0.0674085	0.0845296	3.92679	0.361776	0.93884	-0.591177	Medium Enriched	3	5	3	23.5195	NA	20.4641	21.5406	NA	25.9019	25.3049	24.8477	24.7814	22.2761	23.5804	NA	18.8806	21.2896	NA	1.20249e+07	NA	1.44643e+06	3.05053e+06	NA	6.26986e+07	4.14507e+07	3.01926e+07	2.88373e+07
Q9BZQ6	ER degradation-enhancing alpha-mannosidase-like protein 3 OS=Homo sapiens OX=9606 GN=EDEM3 PE=1 SV=2	EDEM3	80267	High	29	264	29	FALSE	TRUE	932	35.1931	104.6	0.00081105	0.00475477	3.33023	8.55678e-05	0.00117852	3.63782	0.268607	0.894341	-0.30759	Medium Enriched	5	5	5	26.8166	25.8487	26.9	25.5127	26.5392	29.9718	30.172	30.1044	29.3365	28.6836	26.5379	25.6711	26.4803	25.9291	25.4609	1.18194e+08	6.04277e+07	1.25227e+08	4.78733e+07	9.75211e+07	1.05295e+09	1.20974e+09	1.15432e+09	6.77897e+08
Q59EA2	Coronin (Fragment) OS=Homo sapiens OX=9606 PE=2 SV=1			High	6	16	6	FALSE	TRUE	501	13.1737	56.3	0.0026572	0.00985561	3.30528	0.0561297	0.0724613	3.30331	0.997842	0.999466	0.0019756	Medium Enriched	3	3	3	20.3924	20.521	NA	19.6954	NA	23.5133	23.6696	NA	23.3418	NA	21.2017	20.9961	NA	18.417	NA	1.37635e+06	1.50469e+06	NA	848999	NA	1.19732e+07	13343520	NA	10630841
B3KQT8	cDNA PSEC0172 fis, clone PLACE1011835, highly similar to Procollagen C-endopeptidase enhancer 2 OS=Homo sapiens OX=9606 PE=2 SV=1		26577	High	7	27	7	FALSE	TRUE	415	19.5181	45.7	0.00534286	0.0153429	3.29868	0.0250669	0.0374461	2.95825	0.632311	0.969811	0.34043	Medium Enriched	3	5	3	20.3645	21.1813	NA	NA	20.0841	23.6796	24.8908	21.9768	22.9822	22.9555	19.8444	22.6981	NA	NA	20.1087	1.34998e+06	2.37797e+06	NA	NA	1.11155e+06	1.34362e+07	3.11093e+07	4.12751e+06	8.28592e+06
A0A024RAM4	Microtubule-associated protein 1B, isoform CRA_b OS=Homo sapiens OX=9606 GN=MAP1B PE=4 SV=1	MAP1B	4131	High	15	31	14	FALSE	TRUE	2468	8.63047	270.5	0.0467641	0.0704106	3.27715	0.0688374	0.0860387	3.07646	0.428126	0.941603	0.200691	Medium Enriched	3	5	3	20.9441	19.9635	18.7085	NA	NA	23.1633	24.6528	21.6314	18.8123	19.3343	21.5337	20.074	18.6105	NA	NA	2.01742e+06	1.02237e+06	428385	NA	NA	9.39426e+06	2.63772e+07	3.24871e+06	460311
Q96S16	JmjC domain-containing protein 8 OS=Homo sapiens OX=9606 GN=JMJD8 PE=2 SV=1	JMJD8	339123	High	4	32	4	FALSE	TRUE	334	9.88024	36.8	3.11982e-05	0.000917558	3.26092	3.0851e-05	0.000762991	2.83185	0.019241	0.612247	0.429074	Medium Enriched	5	5	5	23.4759	22.4104	21.7556	20.9725	23.1844	26.2159	25.9561	25.0324	24.5799	26.319	23.737	22.8799	21.8599	21.7241	23.7432	1.16665e+07	5.57458e+06	3.54058e+06	2.05753e+06	9.53257e+06	7.79434e+07	6.50968e+07	3.43173e+07	2.5078e+07
Q53G34	Mitochondrial carrier homolog 2 variant (Fragment) OS=Homo sapiens OX=9606 PE=2 SV=1		23788	High	6	32	6	FALSE	TRUE	303	19.1419	33.3	0.000207115	0.00218079	3.24698	1.59195e-05	0.00058766	2.59337	0.0151034	0.513928	0.653612	Medium Enriched	4	4	4	21.634	21.8972	20.5462	21.2337	NA	24.4546	25.2201	23.8857	24.7387	NA	21.9052	22.6212	21.3903	22.0089	NA	3.25445e+06	3.90576e+06	1.53117e+06	2.46599e+06	NA	2.29908e+07	39083417	1.54995e+07	2.79954e+07
Q92743	Serine protease HTRA1 OS=Homo sapiens OX=9606 GN=HTRA1 PE=1 SV=1	HTRA1	5654	High	10	118	10	FALSE	TRUE	480	21.4583	51.3	0.000143375	0.00172629	3.24185	2.02067e-05	0.000622507	2.51429	0.0125639	0.479087	0.727559	Medium Enriched	5	5	5	25.723	26.8804	23.4621	23.5015	23.4051	28.2361	30.3951	26.9755	27.2527	26.3218	26.0532	27.9793	24.4476	24.4139	23.7157	5.53835e+07	1.23537e+08	1.15555e+07	1.18753e+07	1.11078e+07	3.16155e+08	1.41201e+09	1.31962e+08	1.59909e+08
A8K4W2	cDNA FLJ78635, highly similar to Homo sapiens ATP synthase, H+ transporting, mitochondrial F0 complex, subunit b, isoform 1 (ATP5F1), transcript variant 1, mRNA OS=Homo sapiens OX=9606 PE=2 SV=1		506	High	10	48	10	FALSE	TRUE	256	35.9375	28.9	0.00111176	0.00566426	3.2384	4.32052e-05	0.000870728	3.65945	0.109784	0.766823	-0.421052	Medium Enriched	5	5	5	24.159	23.4772	21.1084	22.3348	22.6902	26.6382	27.8729	24.9951	25.2806	25.1745	23.2584	23.6759	20.9498	21.9127	21.8674	1.87319e+07	1.16771e+07	2.26074e+06	5.2898e+06	6.76732e+06	1.0445e+08	245802159	3.34415e+07	4.07599e+07
Q96T51	RUN and FYVE domain-containing protein 1 OS=Homo sapiens OX=9606 GN=RUFY1 PE=1 SV=2	RUFY1	80230	High	11	26	10	FALSE	TRUE	708	17.7966	79.8	0.022123	0.039706	3.22451	0.00922728	0.017731	3.02242	0.711537	0.979712	0.202084	Medium Enriched	4	5	4	21.7843	16.7124	22.3674	NA	19.5847	23.4973	21.6724	24.7046	18.6748	23.4728	21.1478	17.1809	21.8493	NA	21.0793	3.6119e+06	107386	5.41093e+06	NA	786299	1.18408e+07	3.34217e+06	2.7341e+07	418472
A0A024R1T4	Trinucleotide repeat containing 6B, isoform CRA_b OS=Homo sapiens OX=9606 GN=TNRC6B PE=4 SV=1	TNRC6B	23112	High	53	503	1	FALSE	TRUE	1527	54.6169	162.1	0.655682	0.685823	-0.0307246	0.0193188	0.030657	-0.231462	0.166368	0.810403	0.200737		4	4	4	22.9325	23.2676	23.4567	NA	23.1081	23.0291	23.2524	23.2548	NA	23.1057	23.313	23.54	23.3356	NA	23.3792	8.00533e+06	1.00983e+07	1.15128e+07	NA	9.04102e+06	8.5598e+06	9.99228e+06	1.00093e+07	NA
P42858	Huntingtin OS=Homo sapiens OX=9606 GN=HTT PE=1 SV=2	HTT	3064	High	36	95	36	FALSE	TRUE	3142	14.6722	347.4	0.00307446	0.0108596	3.22154	0.0504343	0.066327	2.65171	0.536669	0.958625	0.267787	Medium Enriched	4	4	3	24.7447	24.838	19.0919	NA	17.5844	27.5562	27.3166	22.5602	NA	21.7121	24.6889	25.8288	18.9602	NA	NA	2.81124e+07	2.99899e+07	558767	NA	196537	1.97352e+08	1.67156e+08	6.18452e+06	NA
H3BS72	Very-long-chain (3R)-3-hydroxyacyl-CoA dehydratase OS=Homo sapiens OX=9606 GN=HACD3 PE=1 SV=1	HACD3	51495	High	9	132	9	FALSE	TRUE	400	16.5	47.1	0.00016498	0.00191763	3.21609	0.000246597	0.00193489	3.50903	0.288411	0.912234	-0.292941	Medium Enriched	5	5	5	27.1545	26.7897	24.6148	25.3575	26.733	29.7203	30.4618	28.4195	28.5329	29.5954	26.6878	27.1802	24.2671	24.3159	26.7338	1.49389e+08	1.16012e+08	2.56924e+07	4.29908e+07	1.11539e+08	8.84534e+08	1.47887e+09	3.59033e+08	3.88382e+08
B9EIS5	PCM1 protein OS=Homo sapiens OX=9606 GN=PCM1 PE=2 SV=1	PCM1	5108	High	9	32	9	FALSE	TRUE	2016	5.60516	227.5	0.0911342	0.120008	0.732017	0.263963	0.289428	0.533326	0.302066	0.916386	0.198691		5	5	5	22.9902	24.4903	18.5467	20.8152	21.2506	23.4174	24.7184	18.9449	21.3856	23.2866	23.1953	24.6964	18.3808	21.6188	21.1951	8.33167e+06	2.35674e+07	382915	1.84498e+06	2.495e+06	1.12032e+07	2.76043e+07	504653	2.73982e+06
Q5VV42	Threonylcarbamoyladenosine tRNA methylthiotransferase OS=Homo sapiens OX=9606 GN=CDKAL1 PE=1 SV=1	CDKAL1	54901	High	8	39	8	FALSE	TRUE	579	21.7617	65.1	0.0118815	0.025748	3.20077	0.0542951	0.0705485	2.79568	0.38996	0.941603	0.40509	Medium Enriched	4	5	4	22.5244	20.9803	19.1296	NA	21.1229	24.4529	24.2448	23.863	19.8788	23.9994	22.9429	21.911	18.3884	NA	22.1352	6.03268e+06	2.06866e+06	573557	NA	2.2836e+06	2.29647e+07	1.98804e+07	1.52577e+07	964068
O75427	Leucine-rich repeat and calponin homology domain-containing protein 4 OS=Homo sapiens OX=9606 GN=LRCH4 PE=1 SV=2	LRCH4	4034	High	6	12	6	FALSE	TRUE	683	15.2269	73.4	0.201703	0.235773	1.13018	0.0165841	0.0272543	0.93246	0.721148	0.980924	0.197721		3	3	3	20.5062	NA	19.7098	19.6021	NA	20.6162	NA	21.9068	20.6856	NA	19.8955	NA	20.7648	19.7509	NA	1.48929e+06	NA	857514	795805	NA	1.6073e+06	NA	3.93192e+06	1.68647e+06
Q96PU5	E3 ubiquitin-protein ligase NEDD4-like OS=Homo sapiens OX=9606 GN=NEDD4L PE=1 SV=2	NEDD4L	23327	High	7	11	3	FALSE	TRUE	975	10.2564	111.9	0.0292599	0.049194	3.17147	0.00725501	0.0149683	3.25888	0.808592	0.989526	-0.0874193	Medium Enriched	3	4	3	19.9057	NA	19.5716	17.3496	NA	22.721	NA	22.0112	21.6091	21.2609	19.8332	NA	18.9278	17.8036	NA	982250	NA	779165	167010	NA	6.91348e+06	NA	4.22689e+06	3.19886e+06
Q9HCC0	Methylcrotonoyl-CoA carboxylase beta chain, mitochondrial OS=Homo sapiens OX=9606 GN=MCCC2 PE=1 SV=1	MCCC2	64087	High	25	351	13	FALSE	TRUE	563	49.7336	61.3	0.000125595	0.00162364	3.16115	0.560827	0.587208	-0.116178	0.000391273	0.147957	3.27733	Medium Enriched	5	5	5	26.2727	25.6231	26.515	25.4027	26.9992	28.8208	28.873	29.7237	29.2653	29.9357	28.8585	29.694	29.4901	29.3109	29.8459	8.10727e+07	5.16798e+07	9.5901e+07	4.43578e+07	1.3414e+08	4.74151e+08	4.91622e+08	8.86597e+08	6.45263e+08
A0A0S2Z5C9	Putative tRNA (cytidine(32)/guanosine(34)-2'-O)-methyltransferase OS=Homo sapiens OX=9606 GN=FTSJ1 PE=2 SV=1	FTSJ1	24140	High	3	6	3	FALSE	TRUE	337	12.1662	36.9	0.151978	0.183446	1.49945	0.0401029	0.0547902	1.30355	0.688051	0.976732	0.195903		3	3	3	21.1409	20.4498	NA	19.9914	NA	21.7785	23.252	NA	21.05	NA	20.6571	21.4186	NA	20.0942	NA	2.31228e+06	1.43217e+06	NA	1.04237e+06	NA	3.5974e+06	9.9894e+06	NA	2.17106e+06
P61803	Dolichyl-diphosphooligosaccharide--protein glycosyltransferase subunit DAD1 OS=Homo sapiens OX=9606 GN=DAD1 PE=1 SV=3	DAD1	1603	High	4	133	4	FALSE	TRUE	113	36.2832	12.5	0.00926793	0.0221142	3.13805	0.0215885	0.0332735	3.97968	0.121738	0.766823	-0.841629	Medium Enriched	5	5	5	25.2116	23.7628	26.0625	24.8907	25.8818	28.69	29.3438	28.6003	27.1196	27.746	24.4989	21.3094	25.4241	24.3587	26.0102	3.88556e+07	1.42339e+07	7.0078e+07	3.11063e+07	6.18295e+07	4.33057e+08	6.81346e+08	4.0695e+08	1.45818e+08
P12081	Histidine--tRNA ligase, cytoplasmic OS=Homo sapiens OX=9606 GN=HARS PE=1 SV=2	HARS	3035	High	10	26	10	TRUE	TRUE	509	22.3969	57.4	0.025301	0.0441985	3.13243	0.0126832	0.0222874	2.6835	0.185969	0.819552	0.448927	Medium Enriched	3	5	3	21.1377	NA	NA	18.5303	22.1242	24.3238	22.9196	23.2458	22.5144	24.3512	21.7639	NA	NA	19.2516	22.1234	2.3072e+06	NA	NA	378593	4571255	2.09991e+07	7.93402e+06	9.94698e+06	5.99128e+06
P61106	Ras-related protein Rab-14 OS=Homo sapiens OX=9606 GN=RAB14 PE=1 SV=4	RAB14	51552	High	6	50	5	FALSE	TRUE	215	45.1163	23.9	4.96967e-05	0.00112131	3.12548	0.053838	0.0700104	3.27732	0.862394	0.992812	-0.151847	Medium Enriched	3	5	3	NA	20.8949	17.581	18.2765	NA	17.312	23.9778	20.7177	21.4332	19.8096	NA	22.264	16.4298	17.6031	NA	NA	1.94978e+06	196064	317526	NA	162718	1.65213e+07	1.72449e+06	2.83169e+06
Q8WUY8	N-acetyltransferase 14 OS=Homo sapiens OX=9606 GN=NAT14 PE=1 SV=1	NAT14	57106	High	4	15	4	FALSE	TRUE	206	23.7864	21.6	0.0144471	0.0296563	3.12428	0.0169526	0.0276606	3.38757	0.394258	0.941603	-0.263291	Medium Enriched	4	4	4	20.6502	16.8678	17.8162	18.4848	NA	22.1387	21.1692	20.7779	22.2304	NA	20.3489	15.9595	17.5828	18.8747	NA	1.64563e+06	119594	230793	366851	NA	4.61751e+06	2.35817e+06	1.79792e+06	4.92046e+06
P21912	Succinate dehydrogenase [ubiquinone] iron-sulfur subunit, mitochondrial OS=Homo sapiens OX=9606 GN=SDHB PE=1 SV=3	SDHB	6390	High	3	5	3	FALSE	TRUE	280	11.0714	31.6	0.00374706	0.0121361	3.12038	0.0281902	0.0410781	1.46608	0.00602734	0.440114	1.6543	Medium Enriched	3	4	3	NA	18.497	17.6058	18.2092	NA	19.3546	21.4444	21.1087	21.12	NA	NA	20.4002	19.1945	19.6802	NA	NA	369955	199469	303041	NA	670364	2.85376e+06	2.26126e+06	2.279e+06
Q10570	Cleavage and polyadenylation specificity factor subunit 1 OS=Homo sapiens OX=9606 GN=CPSF1 PE=1 SV=2	CPSF1	29894	High	14	39	14	FALSE	TRUE	1443	10.395	160.8	0.0323763	0.0528421	3.10505	0.0609087	0.0776549	3.54993	0.433916	0.941603	-0.444882	Medium Enriched	3	4	3	20.0566	20.3444	NA	NA	22.9399	22.522	24.5922	NA	18.9409	25.5419	19.2928	19.3152	NA	NA	23.3983	1.09056e+06	1.33131e+06	NA	NA	8.0463e+06	6.02298e+06	2.52918e+07	NA	503231
Q02218	2-oxoglutarate dehydrogenase, mitochondrial OS=Homo sapiens OX=9606 GN=OGDH PE=1 SV=3	OGDH	4967	High	9	36	5	FALSE	TRUE	1023	10.0684	115.9	0.0763702	0.103784	1.0394	0.0570203	0.0734689	0.847054	0.770533	0.985943	0.192344		4	4	4	22.2642	20.7914	22.7888	20.8191	NA	22.5454	22.9025	23.4978	21.8753	NA	21.8808	22.7183	21.9855	20.8483	NA	5.03712e+06	1.81483e+06	7.24618e+06	1.84995e+06	NA	6.12108e+06	7.84052e+06	1.18452e+07	3.84711e+06
B3KN59	cDNA FLJ13673 fis, clone PLACE1011858, highly similar to BAG family molecular chaperone regulator 2 OS=Homo sapiens OX=9606 PE=2 SV=1		9352	High	14	150	14	FALSE	TRUE	211	63.0332	23.7	2.63304e-05	0.000917558	3.09077	0.000145463	0.00148295	2.88609	0.448862	0.947001	0.204677	Medium Enriched	5	5	5	27.4278	28.146	26.1633	25.5124	26.9122	30.2304	31.4991	29.2568	28.969	29.6604	27.3741	29.1156	25.6763	25.9576	27.0616	1.80552e+08	2.97031e+08	7.51532e+07	4.78633e+07	1.26295e+08	1.25966e+09	3.03519e+09	6.41467e+08	525442628
V9HW98	Epididymis luminal protein 2 OS=Homo sapiens OX=9606 GN=HEL2 PE=1 SV=1	HEL2	7531	High	9	58	6	FALSE	TRUE	255	40	29.2	0.00738383	0.0189656	3.06155	0.00614951	0.0135077	2.61614	0.178095	0.818319	0.445409	Medium Enriched	4	5	4	NA	19.421	20.3873	21.0188	20.9564	23.2932	23.4677	24.0698	23.3597	23.1325	NA	20.6168	20.5074	21.1607	21.2802	NA	701965	1.37145e+06	2.12467e+06	2.03475e+06	10279273	1.16009e+07	1.76087e+07	1.07637e+07
D3DRX6	Kinesin-like protein OS=Homo sapiens OX=9606 GN=KIF5B PE=3 SV=1	KIF5B	3799	High	21	64	18	FALSE	TRUE	963	26.6874	109.6	0.00226315	0.00894929	3.0542	0.0062737	0.0136569	3.21564	0.596702	0.964649	-0.161441	Medium Enriched	5	5	5	22.3349	23.8199	19.6112	21.4933	22.7349	24.5021	26.8811	24.33	24.0951	25.4568	21.6118	24.3352	18.6974	21.7911	22.7515	5.29032e+06	1.4808e+07	800842	2.95207e+06	6.9804e+06	2.37617e+07	1.236e+08	2.10888e+07	1.79206e+07
Q9Y5M8	Signal recognition particle receptor subunit beta OS=Homo sapiens OX=9606 GN=SRPRB PE=1 SV=3	SRPRB	58477	High	15	382	15	FALSE	TRUE	271	60.8856	29.7	0.000111567	0.0015362	3.04541	0.000165226	0.00158112	3.40191	0.156281	0.80166	-0.3565	Medium Enriched	5	5	5	27.7516	27.1892	27.8808	26.9757	27.8557	30.5835	30.9091	31.0968	29.9084	30.3823	27.3409	27.419	26.8454	26.597	27.6683	2.25975e+08	1.53026e+08	2.47144e+08	1.3198e+08	2.42894e+08	1.60901e+09	2.0163e+09	2.29658e+09	1.00767e+09
A0A024R9G7	ATPase family, AAA domain containing 2, isoform CRA_c OS=Homo sapiens OX=9606 GN=ATAD2 PE=4 SV=1	ATAD2	29028	High	14	24	11	FALSE	TRUE	1390	12.5899	158.5	0.0806206	0.108668	3.00558	0.0180409	0.0291338	2.81697	0.156577	0.80166	0.187863		3	5	4	19.1916	NA	NA	20.3989	18.0975	20.8556	21.5487	20.104	23.0118	22.8373	19.2107	18.734	NA	20.6604	18.3805	598738	NA	NA	1.38252e+06	280478	1.8974e+06	3.06763e+06	1.12696e+06	8.45765e+06
P32119	Peroxiredoxin-2 OS=Homo sapiens OX=9606 GN=PRDX2 PE=1 SV=5	PRDX2	7001	High	6	59	5	FALSE	TRUE	198	31.3131	21.9	0.0208363	0.0383083	3.04497	0.00119546	0.00462524	4.444	0.058622	0.7047	-1.39903	Medium Enriched	4	5	4	NA	22.001	23.2034	20.922	24.3725	23.7683	24.8761	26.16	25.7534	25.8893	NA	21.0644	21.9739	20.2566	21.6079	NA	4.19721e+06	9.65883e+06	1.98672e+06	2.17204e+07	1.42877e+07	3.07931e+07	7.49796e+07	5.65631e+07
Q9Y3P9	Rab GTPase-activating protein 1 OS=Homo sapiens OX=9606 GN=RABGAP1 PE=1 SV=3	RABGAP1	23637	High	12	38	12	FALSE	TRUE	1069	13.4705	121.7	0.00346094	0.0115724	3.04375	0.0341828	0.0482315	3.78666	0.318818	0.920579	-0.742912	Medium Enriched	3	4	3	19.0637	21.4289	19.16	NA	NA	22.3663	24.1277	22.2897	20.8431	NA	18.108	21.7527	17.563	NA	NA	547942	2.82315e+06	585769	NA	NA	5.40681e+06	1.83304e+07	5.127e+06	1.88102e+06
A8K032	Translocating chain-associated membrane protein OS=Homo sapiens OX=9606 PE=2 SV=1			High	6	73	6	FALSE	TRUE	374	17.1123	43	4.13181e-05	0.00101779	3.03365	0.000455967	0.00276296	3.18484	0.648313	0.97263	-0.151192	Medium Enriched	5	5	5	24.9788	23.4959	23.3592	24.2126	24.2898	27.7781	27.1032	26.4871	27.0439	27.0924	24.5826	24.0463	22.3454	23.7607	24.8454	3.30657e+07	1.18297e+07	1.07601e+07	1.94416e+07	2.05092e+07	2.3016e+08	1.44172e+08	9.406e+07	1.3836e+08
D3DU01	Transmembrane protein 49, isoform CRA_b OS=Homo sapiens OX=9606 GN=TMEM49 PE=4 SV=1	TMEM49	81671	High	2	20	2	FALSE	TRUE	419	5.48926	47.5	0.000109671	0.00152574	3.03056	8.91662e-05	0.00119348	2.72876	0.255549	0.886535	0.301799	Medium Enriched	5	5	5	21.5118	22.2294	22.1446	23.6772	23.2404	24.4659	25.9538	25.3096	26.3982	25.8287	22.2463	23.1855	22.0778	23.5032	23.2998	2.99023e+06	4.91732e+06	4.63664e+06	1.34137e+07	9.90952e+06	2.31723e+07	6.49939e+07	4.15876e+07	8.84425e+07
H0Y412	Protein PRRC2B (Fragment) OS=Homo sapiens OX=9606 GN=PRRC2B PE=1 SV=1	PRRC2B	84726	High	12	140	1	FALSE	TRUE	588	32.8231	63.3	0.117615	0.147706	0.332047	0.0603712	0.0771538	0.14943	0.431615	0.941603	0.182617		4	4	4	22.4164	24.2891	21.6574	21.5346	NA	22.8657	24.6611	21.5564	22.1426	NA	22.747	24.4851	21.2839	22.112	NA	5.59758e+06	2.05004e+07	3307748	3.03786e+06	NA	7.64317e+06	2.65289e+07	3.08405e+06	4.62992e+06
B1AKJ6	Oxysterol-binding protein OS=Homo sapiens OX=9606 GN=OSBPL9 PE=2 SV=1	OSBPL9	114883	High	3	7	3	FALSE	TRUE	741	4.58839	83.7	0.019808	0.0368568	3.02711	0.0139022	0.0239257	3.16542	0.324048	0.921353	-0.138307	Medium Enriched	3	3	3	19.6001	19.1194	19.4138	NA	NA	23.2542	21.3169	22.6435	NA	NA	19.6724	18.9044	19.1415	NA	NA	794726	569510	698470	NA	NA	1.00049e+07	2.61238e+06	6551976	NA
Q8TEM4	FLJ00169 protein (Fragment) OS=Homo sapiens OX=9606 GN=FLJ00169 PE=2 SV=1	FLJ00169		High	3	15	3	FALSE	TRUE	432	7.17593	46.5	0.835009	0.851177	-0.0798609	0.250263	0.275537	-0.260594	0.415012	0.941603	0.180733		4	4	4	21.4539	22.7928	20.4959	NA	21.6699	21.3189	23.2747	19.4422	NA	22.0573	21.8001	23.2078	20.1038	NA	22.0238	2.87255e+06	7.26642e+06	1.4787e+06	NA	3336527	2.61591e+06	1.0148e+07	712358	NA
Q8N5M9	Protein jagunal homolog 1 OS=Homo sapiens OX=9606 GN=JAGN1 PE=1 SV=1	JAGN1	84522	High	5	134	5	FALSE	TRUE	183	24.0437	21.1	0.00413091	0.0129422	3.02646	0.00309262	0.00851586	3.26544	0.114364	0.766823	-0.238974	Medium Enriched	5	5	5	27.0625	23.5258	26.2224	26.7137	26.3099	29.3814	28.5489	29.1433	29.3296	28.5634	26.7533	23.4402	25.6253	26.4033	26.4173	1.40156e+08	1.20776e+07	7.82923e+07	1.10058e+08	8.31885e+07	6.99317e+08	3.92702e+08	5.92937e+08	6.74658e+08
O14972	Down syndrome critical region protein 3 OS=Homo sapiens OX=9606 GN=DSCR3 PE=2 SV=1	DSCR3	10311	High	7	55	7	FALSE	TRUE	297	31.3131	33	0.0749674	0.102228	0.873309	0.00899564	0.0173734	0.693054	0.619344	0.968272	0.180254		4	5	4	23.7932	23.5094	21.9357	NA	17.2194	24.3169	24.1715	22.4006	16.9258	19.0619	23.4763	23.8194	21.6114	NA	18.2717	1.45366e+07	1.19409e+07	4.01156e+06	NA	152602	2.08986e+07	1.8895e+07	5.53684e+06	124502
Q9UPY5	Cystine/glutamate transporter OS=Homo sapiens OX=9606 GN=SLC7A11 PE=1 SV=1	SLC7A11	23657	High	2	37	2	FALSE	TRUE	501	3.99202	55.4	0.00144274	0.00667333	3.0194	0.0106033	0.0196733	3.14157	0.757049	0.983364	-0.122169	Medium Enriched	5	5	5	22.6455	21.6755	18.4396	22.0458	23.3511	25.1816	24.7249	22.8368	25.0618	25.4496	23.1471	20.4785	17.6354	22.3062	23.9796	6.56108e+06	3.34957e+06	355533	4.32962e+06	1.07001e+07	3.80544e+07	2.77289e+07	7.49121e+06	3.50241e+07
Q8NFV4	Protein ABHD11 OS=Homo sapiens OX=9606 GN=ABHD11 PE=1 SV=1	ABHD11	83451	High	6	17	6	FALSE	TRUE	315	20.9524	34.7	0.961305	0.964899	0.0251652	0.794673	0.810451	-0.153479	0.841054	0.991951	0.178644		3	3	3	24.5883	20.2947	22.9852	NA	NA	24.5944	21.1252	22.2241	NA	NA	23.7511	22.0172	22.6359	NA	NA	2.52241e+07	1.28625e+06	8.30276e+06	NA	NA	2.53301e+07	2.28729e+06	4.89929e+06	NA
A0A024QYY0	Solute carrier family 38, member 5, isoform CRA_a OS=Homo sapiens OX=9606 GN=SLC38A5 PE=4 SV=1	SLC38A5	92745	High	5	66	5	FALSE	TRUE	472	10.8051	51.4	0.000352858	0.00297932	3.01902	0.000279624	0.00208044	3.11386	0.714091	0.979712	-0.0948391	Medium Enriched	5	5	5	25.1692	24.0977	23.9242	23.9809	24.4901	27.546	28.0206	27.0309	27.0864	27.0734	24.7837	24.7046	23.1316	23.8598	24.7082	3.77298e+07	1.79529e+07	1.59185e+07	1.65567e+07	2.35646e+07	1.95956e+08	272300500	1.37124e+08	1.42497e+08
Q6P2H3	Centrosomal protein of 85 kDa OS=Homo sapiens OX=9606 GN=CEP85 PE=1 SV=1	CEP85	64793	High	22	271	22	FALSE	TRUE	762	37.1391	85.6	0.579217	0.613248	0.132535	0.44104	0.469517	-0.0457393	0.484092	0.949284	0.178275		5	5	5	29.8661	28.6112	29.9967	26.9277	28.2519	29.7335	28.795	29.5586	27.8138	28.4152	29.618	28.7605	29.6796	27.8907	28.596	9.78537e+08	4.10033e+08	1.07127e+09	1.27661e+08	3.19637e+08	8.92666e+08	4.65754e+08	7.90728e+08	2.35929e+08
P11498	Pyruvate carboxylase, mitochondrial OS=Homo sapiens OX=9606 GN=PC PE=1 SV=2	PC	5091	High	59	3876	59	FALSE	TRUE	1178	61.2054	129.6	2.30248e-05	0.000903201	3.01526	0.553548	0.58027	0.0621613	3.44559e-06	0.00456024	2.9531	Medium Enriched	5	5	5	32.3928	33.0134	32.3594	31.9988	32.6985	35.7178	36.3594	35.1543	34.8951	35.4127	35.5134	36.0671	35.0131	35.0137	35.6211	5.63919e+09	8.67031e+09	5.50979e+09	4.29143e+09	6.9698e+09	5.65098e+10	8.81569e+10	3.82384e+10	3.19499e+10
A4D1U3	Single-stranded DNA binding protein 1, isoform CRA_a OS=Homo sapiens OX=9606 GN=SSBP1 PE=2 SV=1	SSBP1	6742	High	6	58	6	FALSE	TRUE	148	49.3243	17.2	0.050074	0.0741173	0.515801	0.0810405	0.0990206	0.338231	0.233277	0.872154	0.17757		5	5	5	23.7317	26.5163	24.1029	24.2166	24.9933	24.1101	27.3563	23.999	25.1602	25.5143	23.6919	27.1033	24.012	24.3089	25.3326	1.39305e+07	9.59867e+07	1.80175e+07	1.94949e+07	3.3399e+07	1.81081e+07	1.71818e+08	1.67657e+07	3.74939e+07
O95155	Ubiquitin conjugation factor E4 B OS=Homo sapiens OX=9606 GN=UBE4B PE=1 SV=1	UBE4B	10277	High	9	22	9	FALSE	TRUE	1302	11.4439	146.1	0.161006	0.19239	1.39514	0.0442449	0.0595087	1.21779	0.757357	0.983364	0.177356		3	3	3	21.7177	22.1071	NA	NA	20.2643	21.8351	24.2013	NA	NA	22.2382	20.9522	22.4602	NA	NA	21.2088	3.4489e+06	4.51768e+06	NA	NA	1.25941e+06	3.74127e+06	1.9289e+07	NA	NA
P29372	DNA-3-methyladenine glycosylase OS=Homo sapiens OX=9606 GN=MPG PE=1 SV=3	MPG	4350	High	3	10	3	FALSE	TRUE	298	12.0805	32.8	0.037853	0.0596802	2.99939	0.0350928	0.0491263	2.51009	0.148824	0.791998	0.489301	Medium Enriched	3	4	3	20.0413	19.0809	NA	17.3875	NA	21.8593	22.4816	NA	21.167	21.1304	20.19	19.9631	NA	17.8245	NA	1.07904e+06	554516	NA	171457	NA	3.80452e+06	5.85649e+06	NA	2.35447e+06
P08240	Signal recognition particle receptor subunit alpha OS=Homo sapiens OX=9606 GN=SRPRA PE=1 SV=2	SRPRA	6734	High	22	170	22	FALSE	TRUE	638	37.4608	69.8	0.000610916	0.00405015	2.98283	0.00121603	0.00464908	2.98466	0.994989	0.999466	-0.0018365	Medium Enriched	5	5	5	26.7705	25.7459	25.5965	25.2211	25.9693	29.038	29.2031	29.4441	28.1909	28.3412	26.542	26.8214	25.1267	24.9701	25.834	1.14476e+08	5.62705e+07	5.07373e+07	3.91119e+07	6.56948e+07	5.51187e+08	6.18047e+08	7.30402e+08	3.06421e+08
A8K4U4	cDNA FLJ77113 OS=Homo sapiens OX=9606 PE=2 SV=1			High	10	26	7	FALSE	TRUE	837	14.9343	95.5	0.118276	0.148389	0.625225	0.0860266	0.104587	0.451159	0.65916	0.975314	0.174066		5	5	5	25.7897	20.6817	26.0562	23.397	22.2574	26.0406	22.3749	25.8602	24.194	22.8383	25.0874	21.7845	25.4552	23.6271	23.098	5.80073e+07	1.68191e+06	6.97728e+07	1.10456e+07	5.01343e+06	6.90249e+07	5.4388e+06	6.09126e+07	19191801
H0YL70	Transducin-like enhancer protein 3 OS=Homo sapiens OX=9606 GN=TLE3 PE=1 SV=1	TLE3	7090	High	4	11	4	FALSE	TRUE	782	5.75448	84.4	0.340503	0.375926	0.347451	0.127265	0.149123	0.173597	0.656308	0.975314	0.173854		3	3	3	21.5796	21.9686	20.1643	NA	NA	21.5271	22.8555	20.3722	NA	NA	21.3389	22.8075	20.0877	NA	NA	3.13406e+06	4.10392e+06	1.17508e+06	NA	NA	3.02204e+06	7.5893e+06	1.35722e+06	NA
Q8IUC6	TIR domain-containing adapter molecule 1 OS=Homo sapiens OX=9606 GN=TICAM1 PE=1 SV=1	TICAM1	148022	High	5	15	5	FALSE	TRUE	712	6.32022	76.4	0.559613	0.59373	-0.169598	0.0816027	0.099571	-0.342585	0.569862	0.964201	0.172987		4	4	4	25.0924	23.7971	23.6537	NA	22.731	24.5155	24.1789	23.0084	NA	22.8931	25.1058	24.2761	23.1381	NA	23.4461	3.57746e+07	1.45759e+07	1.31972e+07	NA	6.96186e+06	2.39833e+07	1.89922e+07	8.43748e+06	NA
Q96GQ5	RUS1 family protein C16orf58 OS=Homo sapiens OX=9606 GN=C16orf58 PE=1 SV=2	C16orf58	64755	High	12	67	12	FALSE	TRUE	468	32.906	51	0.00047037	0.00342238	2.9784	0.000315124	0.00225053	3.24378	0.411711	0.941603	-0.265387	Medium Enriched	5	5	5	25.1583	25.2458	21.8103	23.6057	23.7458	27.2646	28.8883	25.3327	26.5959	26.3765	24.1973	25.9102	21.0123	23.445	23.6743	3.74466e+07	3.97881e+07	3.67759e+06	1.27655e+07	1.40674e+07	1.61238e+08	4.96874e+08	4.22577e+07	1.01429e+08
Q9HC06	Cd002 protein OS=Homo sapiens OX=9606 PE=2 SV=1		51290	High	16	162	16	FALSE	TRUE	387	54.522	43.5	0.000128367	0.00162364	2.9733	0.000146181	0.00148316	2.95941	0.942929	0.997714	0.0138879	Medium Enriched	5	5	5	27.3741	27.1672	25.6857	26.9576	26.4234	29.8801	30.8384	28.7368	29.9659	29.0534	27.2172	27.6902	25.1357	26.9562	26.6781	1.73955e+08	1.50712e+08	5.39719e+07	1.30328e+08	8.99998e+07	9.88112e+08	1.91994e+09	4.47331e+08	1.04864e+09
B4DZH5	cDNA FLJ55753, highly similar to Transcription factor 12 OS=Homo sapiens OX=9606 PE=2 SV=1			High	18	177	13	FALSE	TRUE	681	46.696	72.6	0.112803	0.143204	0.309328	0.0144547	0.0247174	0.139301	0.357038	0.936357	0.170027		5	5	5	25.9296	26.6554	28.9805	25.1625	27.7887	25.9607	27.2667	28.8976	25.8513	28.0869	25.8231	27.0383	28.7468	25.8313	27.9272	6.39117e+07	1.05697e+08	5.29656e+08	3.75549e+07	2.31863e+08	6.53076e+07	1.61469e+08	5.00099e+08	6.05366e+07
P61221	ATP-binding cassette sub-family E member 1 OS=Homo sapiens OX=9606 GN=ABCE1 PE=1 SV=1	ABCE1	6059	High	9	31	9	FALSE	TRUE	599	15.192	67.3	0.00137179	0.00650754	2.95149	0.00493985	0.0116147	2.7128	0.58382	0.964201	0.238697	Medium Enriched	5	5	5	22.3363	20.1037	19.0704	20.6412	22.3134	24.0887	23.8909	22.7715	23.3771	25.0943	22.0287	21.5126	18.1445	20.9958	22.9768	5.29541e+06	1.12673e+06	550495	1.63533e+06	5.21201e+06	17841235	1.55551e+07	7.15969e+06	1.08946e+07
A5JGZ4	Peptidylprolyl isomerase (Fragment) OS=Homo sapiens OX=9606 GN=AIP PE=4 SV=1	AIP	9049	High	3	13	3	FALSE	TRUE	368	10.3261	40.7	0.00742358	0.0190376	2.94095	0.00766183	0.0155389	2.92223	0.95166	0.997714	0.0187173	Medium Enriched	3	5	3	21.2058	21.4875	NA	19.811	NA	23.7003	24.4389	19.8807	23.188	18.3267	20.7477	21.9767	NA	19.8361	NA	2.4187e+06	2.9402e+06	NA	919811	NA	1.36298e+07	2.27426e+07	965326	9.55584e+06
Q8IY22	C-Maf-inducing protein OS=Homo sapiens OX=9606 GN=CMIP PE=1 SV=3	CMIP	80790	High	3	8	3	FALSE	TRUE	773	5.69211	86.3	0.0582992	0.0837525	1.00598	0.0241996	0.0364152	0.836499	0.403978	0.941603	0.169477		3	3	3	23.4707	21.526	NA	18.7629	NA	23.9902	22.9028	NA	19.8844	NA	23.4075	22.0057	NA	18.8547	NA	1.16246e+07	3.01968e+06	NA	444825	NA	1.66638e+07	7842254	NA	967833
Q9Y263	Phospholipase A-2-activating protein OS=Homo sapiens OX=9606 GN=PLAA PE=1 SV=2	PLAA	9373	High	13	84	13	FALSE	TRUE	795	24.0252	87.1	0.243851	0.280523	0.472933	0.0791583	0.0969871	0.304206	0.730512	0.982554	0.168727		5	5	5	26.0879	23.8161	24.123	24.4042	22.8465	26.1925	24.6912	24.093	24.1792	24.4865	25.9302	24.6623	23.6944	23.4274	24.407	7.13229e+07	1.47698e+07	1.82699e+07	2.22025e+07	7.54217e+06	7.66892e+07	2.70886e+07	1.78949e+07	1.89961e+07
A0A2R8Y7R9	Liprin-alpha-1 (Fragment) OS=Homo sapiens OX=9606 GN=PPFIA1 PE=1 SV=1	PPFIA1	8500	High	18	94	18	FALSE	TRUE	1224	20.9967	138.5	0.127059	0.157577	1.0407	0.0361579	0.0503533	0.872601	0.603833	0.964766	0.168104		5	5	5	25.8189	19.0411	25.4796	25.4045	23.1954	26.3097	22.1931	25.6951	25.7984	24.1468	25.5746	20.2653	24.9428	25.5674	23.43	5.9192e+07	539457	4.67874e+07	4.44133e+07	9.60563e+06	8.31756e+07	4.79504e+06	5.4325e+07	5.83571e+07
V9HWH0	Epididymis luminal protein 164 OS=Homo sapiens OX=9606 GN=HEL164 PE=1 SV=1	HEL164	55872	High	3	10	3	FALSE	TRUE	322	11.1801	36.1	0.00352172	0.0116955	2.93877	0.00844451	0.0166829	3.40595	0.336662	0.923465	-0.467184	Medium Enriched	4	4	4	19.2489	20.6977	19.2601	NA	20.5975	21.43	23.792	23.0849	NA	23.2524	18.2106	21.3087	18.0954	NA	20.3207	622991	1.70068e+06	627879	NA	1.58665e+06	2.82537e+06	1.45243e+07	8.89703e+06	NA
P00387	NADH-cytochrome b5 reductase 3 OS=Homo sapiens OX=9606 GN=CYB5R3 PE=1 SV=3	CYB5R3	1727	High	5	23	5	FALSE	TRUE	301	24.5847	34.2	0.000790928	0.00474498	2.93287	1.51761e-05	0.000587302	3.08558	0.674613	0.976732	-0.152704	Medium Enriched	5	5	5	21.938	21.6995	20.5574	19.9804	19.3574	24.4427	25.7985	22.8373	23.0712	22.0475	20.9286	22.5977	19.8957	20.2443	19.103	4.01801e+06	3.40561e+06	1.54315e+06	1.03446e+06	671669	2.28028e+07	5.83601e+07	7.49382e+06	8.81317e+06
A0A140T9T7	Antigen peptide transporter 1 OS=Homo sapiens OX=9606 GN=TAP1 PE=1 SV=1	TAP1	6890	High	9	79	9	FALSE	TRUE	808	17.4505	87.1	0.00351652	0.0116955	2.92434	0.00045935	0.00276761	3.39221	0.222991	0.860386	-0.467873	Medium Enriched	5	5	5	23.5418	20.0287	22.7425	23.632	22.4346	25.7302	24.7794	25.4389	25.8084	25.2443	22.5512	20.4619	21.4691	23.0016	22.5564	1.22118e+07	1.06963e+06	7.01725e+06	1.3e+07	5.66875e+06	5.56637e+07	2.87962e+07	4.54865e+07	5.87617e+07
A0A024R870	Leucine rich repeat and sterile alpha motif containing 1, isoform CRA_a OS=Homo sapiens OX=9606 GN=LRSAM1 PE=4 SV=1	LRSAM1	90678	High	4	13	4	FALSE	TRUE	723	6.91563	83.5	0.952733	0.957368	-0.0175114	0.51613	0.543605	-0.183726	0.715167	0.979712	0.166215		4	4	4	18.6459	NA	24.2239	19.2195	22.1402	18.1743	NA	23.7473	19.4937	22.7442	18.3665	NA	23.5142	20.3789	22.6348	410195	NA	1.95933e+07	610437	4.6225e+06	295804	NA	1.40812e+07	738220
P68366	Tubulin alpha-4A chain OS=Homo sapiens OX=9606 GN=TUBA4A PE=1 SV=1	TUBA4A	7277	High	29	4155	5	FALSE	TRUE	448	64.2857	49.9	0.164385	0.195557	0.186532	0.770208	0.787606	0.0210884	0.349336	0.934978	0.165443		5	5	5	33.4824	34.5654	32.7956	31.7338	32.4341	33.6685	35.0241	32.5962	31.9024	32.7527	33.4317	35.1051	32.5016	31.9002	32.9	1.20009e+10	2.54225e+10	7.45527e+09	3.57126e+09	5.80289e+09	1.3653e+10	3.49395e+10	6.49278e+09	4.01411e+09
Q9UPQ9	Trinucleotide repeat-containing gene 6B protein OS=Homo sapiens OX=9606 GN=TNRC6B PE=1 SV=4	TNRC6B	23112	High	56	510	4	FALSE	TRUE	1833	49.0453	193.9	0.897718	0.908546	0.0139956	0.102174	0.122137	-0.15081	0.225418	0.860386	0.164806		5	5	5	25.9873	29.9088	26.2261	26.2976	27.9746	25.8121	30.0923	25.942	26.5212	28.0968	26.2326	30.2283	25.9382	26.6254	28.1939	6.65202e+07	1.00797e+09	7.84946e+07	8.24816e+07	2.63754e+08	5.8914e+07	1.14466e+09	6.44647e+07	9.63112e+07
A6NHL2	Tubulin alpha chain-like 3 OS=Homo sapiens OX=9606 GN=TUBAL3 PE=1 SV=2	TUBAL3	79861	High	5	802	1	FALSE	TRUE	446	10.3139	49.9	0.112418	0.142883	0.282347	0.232726	0.257609	0.117883	0.400784	0.941603	0.164463		5	5	5	27.3293	30.0453	26.342	25.5649	24.116	27.7114	30.694	26.2118	25.6311	24.5609	27.3498	30.7337	25.9693	25.7156	24.4514	1.68635e+08	1.108e+09	8.50624e+07	4.96382e+07	1.81813e+07	2.19763e+08	1.73711e+09	7.77235e+07	5.19682e+07
A0A024R394	Cysteine and histidine-rich domain (CHORD)-containing 1, isoform CRA_c OS=Homo sapiens OX=9606 GN=CHORDC1 PE=4 SV=1	CHORDC1	26973	High	7	17	7	FALSE	TRUE	332	28.3133	37.5	0.014185	0.029371	2.91921	0.000430522	0.00271083	2.60461	0.484183	0.949284	0.314601	Medium Enriched	3	4	3	NA	20.7183	21.0125	19.7778	NA	NA	24.3376	23.6359	22.2928	20.9696	NA	21.7522	21.1138	19.5864	NA	NA	1.72513e+06	2.11541e+06	898919	NA	NA	2.11999e+07	1.3035e+07	5.13809e+06
Q06830	Peroxiredoxin-1 OS=Homo sapiens OX=9606 GN=PRDX1 PE=1 SV=1	PRDX1	5052	High	13	316	9	TRUE	TRUE	199	61.809	22.1	0.000101049	0.00149899	2.91454	0.000565961	0.00310526	3.01178	0.667484	0.975314	-0.0972412	Medium Enriched	5	5	5	27.0964	29.0385	27.9492	26.9879	27.8092	29.9041	31.6387	31.0255	30.5503	30.3354	26.8595	29.7302	27.5309	26.9311	27.3433	1.43497e+08	5.51403e+08	2.59141e+08	1.33101e+08	2.35186e+08	1.00469e+09	3.34355e+09	2.18581e+09	1.57233e+09
Q01650	Large neutral amino acids transporter small subunit 1 OS=Homo sapiens OX=9606 GN=SLC7A5 PE=1 SV=2	SLC7A5	8140	High	9	412	5	FALSE	TRUE	507	16.3708	55	0.000127443	0.00162364	2.91171	0.000253114	0.00195962	2.73048	0.45221	0.947001	0.181225	Medium Enriched	5	5	5	29.1176	28.4368	27.4282	27.4393	28.3667	31.7584	31.9327	30.3425	30.5987	30.7149	29.1042	29.3591	27.036	27.5063	28.6891	5.82467e+08	3.63342e+08	1.80601e+08	1.81997e+08	3.46117e+08	3.63261e+09	4.0992e+09	1.36146e+09	1.62603e+09
A8K7F7	cDNA FLJ76913, highly similar to Homo sapiens F-box protein 7 (FBXO7), mRNA OS=Homo sapiens OX=9606 PE=2 SV=1			High	7	40	7	FALSE	TRUE	522	16.6667	58.5	0.0539106	0.0787113	1.10197	0.000848304	0.00374965	0.941147	0.710387	0.979712	0.160823		5	5	5	24.8934	21.9377	23.0847	22.5692	23.3119	25.2761	24.561	23.6012	23.8129	24.0554	24.3594	23.5977	22.5313	22.6239	23.4887	3.11636e+07	4.01691e+06	8.89555e+06	6.22298e+06	1.04134e+07	4.06308e+07	2.47521e+07	1.2725e+07	1.47368e+07
O95864	Fatty acid desaturase 2 OS=Homo sapiens OX=9606 GN=FADS2 PE=1 SV=1	FADS2	9415	High	12	251	11	FALSE	TRUE	444	28.6036	52.2	0.00082535	0.00479668	2.88789	0.00320402	0.00868825	1.42813	0.0479387	0.689974	1.45976	Medium Enriched	5	5	5	28.0436	27.5237	25.2356	24.0192	24.5353	29.966	30.34	28.2923	26.7526	28.446	27.9953	28.8366	26.4953	25.5967	27.7324	2.76663e+08	1.92954e+08	3.9508e+07	1.70025e+07	2.43148e+07	1.04875e+09	1.35913e+09	3.28719e+08	1.13064e+08
A0A140VJT0	Serine/threonine-protein phosphatase 2A 55 kDa regulatory subunit B OS=Homo sapiens OX=9606 PE=2 SV=1		5520	High	5	24	5	FALSE	TRUE	447	12.528	51.7	0.00379117	0.0122347	2.88379	0.00491331	0.0115727	2.50308	0.550939	0.958625	0.380707	Medium Enriched	4	4	4	NA	21.2516	18.2987	20.2545	21.7093	NA	24.3816	22.0428	22.7722	23.8526	NA	22.5671	19.6594	19.3541	21.4563	NA	2.49674e+06	322438	1.25083e+06	3.42884e+06	NA	2.1857e+07	4.32052e+06	7.16317e+06
P08195	4F2 cell-surface antigen heavy chain OS=Homo sapiens OX=9606 GN=SLC3A2 PE=1 SV=3	SLC3A2	6520	High	33	793	25	FALSE	TRUE	630	54.7619	68	6.44243e-05	0.00119296	2.88261	0.000229949	0.00187254	2.61687	0.170263	0.813158	0.265735	Medium Enriched	5	5	5	30.4594	29.4267	30.3718	29.1717	29.5939	33.2625	32.7108	33.2604	32.2961	31.9068	30.6703	30.2215	30.2232	29.2492	29.988	1.47636e+09	7.21648e+08	1.38941e+09	6.04736e+08	8.10304e+08	1.0304e+10	7.02972e+09	1.02891e+10	5.27345e+09
Q6NVY0	Calcyclin binding protein OS=Homo sapiens OX=9606 GN=CACYBP PE=2 SV=1	CACYBP	27101	High	8	23	8	FALSE	TRUE	228	34.2105	26.2	0.00540591	0.0154234	2.87997	0.00146748	0.00521988	2.68008	0.625311	0.969811	0.199884	Medium Enriched	4	4	4	21.5367	20.6832	21.4253	20.8811	NA	24.3712	24.5261	24.367	22.7819	NA	21.4456	21.9856	21.1996	20.6951	NA	3.0423e+06	1.68366e+06	2.81618e+06	1.93119e+06	NA	2.16996e+07	2.41589e+07	2.16367e+07	7.21186e+06
B3KMR5	cDNA FLJ12434 fis, clone NT2RM1000037, highly similar to Homo sapiens KIAA0690 protein OS=Homo sapiens OX=9606 PE=2 SV=1		23223	High	24	71	23	FALSE	TRUE	1297	25.4433	143.6	0.00573508	0.0159591	2.86875	0.00446246	0.0108752	3.20266	0.182493	0.818319	-0.333913	Medium Enriched	5	5	5	24.1058	23.6349	20.344	23.0486	22.5791	26.5028	28.3683	23.3913	24.5393	25.2544	23.7729	23.7438	19.3059	23.1032	22.117	1.80543e+07	1.30257e+07	1.33096e+06	8.67589e+06	6.26574e+06	9.50899e+07	3.46514e+08	1.10024e+07	24381250
P24390	ER lumen protein-retaining receptor 1 OS=Homo sapiens OX=9606 GN=KDELR1 PE=1 SV=1	KDELR1	10945	High	2	15	2	FALSE	TRUE	212	14.1509	24.5	0.000254449	0.00246641	2.86053	0.000560274	0.00309192	2.6736	0.551424	0.958625	0.186934	Medium Enriched	4	5	4	20.6498	20.9959	NA	20.4936	22.915	23.3794	24.2621	20.6891	23.3021	25.5527	20.3574	21.9798	NA	20.4174	23.0474	1.64514e+06	2.09115e+06	NA	1.47639e+06	7.90842e+06	1.0912e+07	2.01195e+07	1.69057e+06	1.03427e+07
Q7L5N7	Lysophosphatidylcholine acyltransferase 2 OS=Homo sapiens OX=9606 GN=LPCAT2 PE=1 SV=1	LPCAT2	54947	High	9	27	9	FALSE	TRUE	544	19.1176	60.2	0.00151208	0.00690466	2.85479	0.00615532	0.0135093	2.32314	0.210447	0.846603	0.531649	Medium Enriched	4	4	4	21.7636	19.2221	NA	19.8609	22.0106	24.1916	22.7362	NA	22.8553	24.4932	21.7134	20.3826	NA	19.817	23.0708	3.56035e+06	611538	NA	952198	4.22509e+06	1.91604e+07	6.987e+06	NA	7.58781e+06
Q9NRH3	Tubulin gamma-2 chain OS=Homo sapiens OX=9606 GN=TUBG2 PE=2 SV=1	TUBG2	27175	High	22	331	2	FALSE	TRUE	451	66.9623	51.1	0.593923	0.627334	0.205135	0.714414	0.733923	0.0475586	0.724374	0.982136	0.157576		4	4	4	23.3354	22.571	20.0906	22.2298	NA	23.5816	23.6979	19.5764	22.1915	NA	23.3393	23.7824	19.3252	22.4102	NA	1.05841e+07	6.23107e+06	1.11654e+06	4.91858e+06	NA	1.25537e+07	13607066	781773	4.78984e+06
O75691	Small subunit processome component 20 homolog OS=Homo sapiens OX=9606 GN=UTP20 PE=1 SV=3	UTP20	27340	High	42	126	42	FALSE	TRUE	2785	18.1329	318.2	0.000907973	0.00505057	2.84272	0.00137331	0.00501333	3.00563	0.541934	0.958625	-0.16291	Medium Enriched	5	5	5	25.5822	25.399	20.8363	24.6229	24.9696	27.8604	28.6816	24.735	26.9234	27.423	25.3618	26.183	20.2401	24.2843	24.5262	5.02363e+07	4.42432e+07	1.87214e+06	2.5836e+07	3.28539e+07	2.43685e+08	430560682	2.79236e+07	1.27277e+08
A8K132	cDNA FLJ75476, highly similar to Homo sapiens glutaminase (GLS), mRNA OS=Homo sapiens OX=9606 PE=2 SV=1			High	17	351	7	FALSE	TRUE	669	30.1943	73.5	0.131175	0.161942	0.487834	0.149475	0.172685	0.330467	0.297158	0.916386	0.157367		5	5	5	29.3519	25.7017	29.6381	28.9796	29.9932	29.1907	26.968	29.7342	29.8353	30.3755	29.2003	26.0789	29.4852	29.2236	30.4633	6.85192e+08	5.45753e+07	8.35509e+08	5.29339e+08	1.06866e+09	6.12748e+08	1.31275e+08	8.93069e+08	9.579e+08
P23921	Ribonucleoside-diphosphate reductase large subunit OS=Homo sapiens OX=9606 GN=RRM1 PE=1 SV=1	RRM1	6240	High	14	47	14	FALSE	TRUE	792	22.2222	90	0.00507535	0.0148676	2.83895	0.00335231	0.00895403	3.12955	0.601772	0.964649	-0.290607	Medium Enriched	4	5	4	22.7172	22.2759	22.8979	22.1165	NA	24.5185	25.8578	26.093	24.894	23.1306	21.3896	23.0242	21.9569	22.4743	NA	6.89517e+06	5.07813e+06	7.8153e+06	4.54705e+06	NA	2.40328e+07	6.08081e+07	7.1575e+07	3.11765e+07
Q12789	General transcription factor 3C polypeptide 1 OS=Homo sapiens OX=9606 GN=GTF3C1 PE=1 SV=4	GTF3C1	2975	High	22	62	22	FALSE	TRUE	2109	13.4187	238.7	0.000422919	0.00330098	2.8286	0.000456703	0.00276296	2.91395	0.827746	0.990219	-0.0853551	Medium Enriched	5	5	5	21.7555	21.6082	20.5299	22.8111	21.7942	24.6899	25.2217	23.1611	24.8055	24.7637	21.7477	22.6576	19.2746	22.5669	21.8253	3.54046e+06	3.1967e+06	1.514e+06	7.35908e+06	3.63666e+06	2.70643e+07	3.91271e+07	9.37992e+06	2.93214e+07
B2RAI2	cDNA, FLJ94931, highly similar to Homo sapiens zinc finger protein 148 (pHZ-52) (ZNF148), mRNA OS=Homo sapiens OX=9606 PE=2 SV=1			High	8	18	8	FALSE	TRUE	794	13.602	88.9	0.427776	0.463323	0.399509	0.213761	0.238495	0.243026	0.714678	0.979712	0.156483		3	3	3	NA	NA	22.3509	21.4652	21.869	NA	NA	22.228	21.59	23.0655	NA	NA	21.8662	21.6165	22.6718	NA	NA	5.34911e+06	2895065	3.83023e+06	NA	NA	4.91256e+06	3.15673e+06
P53992	Protein transport protein Sec24C OS=Homo sapiens OX=9606 GN=SEC24C PE=1 SV=3	SEC24C	9632	High	9	39	9	FALSE	TRUE	1094	10.2377	118.2	0.000325826	0.00285896	2.81653	0.00177193	0.00583579	3.02947	0.499329	0.949841	-0.212945	Medium Enriched	5	5	5	20.9958	22.7761	20.4829	20.2845	20.8112	23.0861	25.2239	23.3653	23.6423	24.1155	20.9417	23.1671	19.1842	20.1181	20.8747	2.09099e+06	7.18278e+06	1.46547e+06	1.27711e+06	1.83995e+06	8.90472e+06	3.91867e+07	1.08058e+07	1.3093e+07
Q9BZG1	Ras-related protein Rab-34 OS=Homo sapiens OX=9606 GN=RAB34 PE=1 SV=1	RAB34	83871	High	5	29	5	FALSE	TRUE	259	24.3243	29	0.0216327	0.0391401	2.81456	0.00489936	0.0115688	2.69366	0.847911	0.992521	0.120905	Medium Enriched	5	5	5	19.0482	16.2495	21.9516	20.5618	22.2412	22.3654	21.839	23.8516	22.5584	23.5107	18.0284	18.6485	21.7111	20.4753	21.7935	542085	77911.4	4.05582e+06	1.54782e+06	4.95747e+06	5.40317e+06	3.75141e+06	1.51369e+07	6.17658e+06
Q9BZK7	F-box-like/WD repeat-containing protein TBL1XR1 OS=Homo sapiens OX=9606 GN=TBL1XR1 PE=1 SV=1	TBL1XR1	79718	High	19	268	13	FALSE	TRUE	514	45.3307	55.6	0.291617	0.327064	0.184808	0.755651	0.773608	0.0312199	0.315108	0.920579	0.153588		5	5	5	27.6406	29.4093	27.0218	26.5811	27.3442	27.3588	29.7236	26.9921	27.1666	27.6799	27.5316	29.8902	26.9346	27.0559	27.3525	2.09236e+08	7.12991e+08	1.36259e+08	1.00397e+08	1.70383e+08	1.72117e+08	8.86519e+08	1.33489e+08	1.50648e+08
A0A024RE02	Phosphoglycerate dehydrogenase like 1, isoform CRA_c OS=Homo sapiens OX=9606 GN=PHGDHL1 PE=4 SV=1	PHGDHL1	337867	High	11	82	11	FALSE	TRUE	344	40.1163	38.9	0.000242464	0.00241055	2.81142	0.00300639	0.00834727	2.46555	0.389751	0.941603	0.345875	Medium Enriched	5	5	5	22.638	23.098	19.614	21.2201	23.3137	24.8283	26.6522	22.6115	23.9377	25.9112	23.3755	24.4664	18.8673	21.1485	23.7553	6.5269e+06	8.97853e+06	802403	2.4428e+06	1.04258e+07	2.97887e+07	1.05467e+08	6408228	1.60676e+07
P50990	T-complex protein 1 subunit theta OS=Homo sapiens OX=9606 GN=CCT8 PE=1 SV=4	CCT8	10694	High	5	24	5	FALSE	TRUE	548	10.5839	59.6	0.00272279	0.00997366	2.80242	0.0161521	0.0267798	2.12749	0.423263	0.941603	0.674922	Medium Enriched	4	4	4	NA	19.4602	19.8108	21.0254	20.6309	NA	23.0315	22.6258	23.7679	22.7119	NA	22.0974	20.1312	21.6454	19.753	NA	721281	919719	2.13439e+06	1.62381e+06	NA	8.57359e+06	6.472e+06	1.42836e+07
B3KQB4	PRA1 family protein OS=Homo sapiens OX=9606 PE=2 SV=1			High	5	66	5	FALSE	TRUE	188	28.1915	21.5	0.000263795	0.00251259	2.79556	5.62614e-05	0.000951102	3.07276	0.362129	0.93884	-0.277204	Medium Enriched	5	5	5	25.7806	24.5361	23.4967	23.3257	22.9255	28.1023	28.1987	26.2724	26.0166	25.4524	24.7942	25.0768	22.839	22.9596	23.009	5.76416e+07	2.43281e+07	1.18366e+07	1.05132e+07	7.96623e+06	288167051	3.08076e+08	8.10547e+07	6.78874e+07
I3L504	Eukaryotic translation initiation factor 5A-1 OS=Homo sapiens OX=9606 GN=EIF5A PE=1 SV=1	EIF5A	1984	High	8	46	8	FALSE	TRUE	186	44.086	20.5	0.277398	0.312815	1.36544	0.21562	0.240168	1.21276	0.673305	0.976732	0.15268		3	4	3	23.8238	25.5544	NA	19.6626	NA	24.605	25.6943	19.7127	22.8378	NA	23.4968	25.6003	NA	20.4017	NA	1.48481e+07	4.92765e+07	NA	829908	NA	2.55181e+07	5.42927e+07	859231	7.4967e+06
P29692	Elongation factor 1-delta OS=Homo sapiens OX=9606 GN=EEF1D PE=1 SV=5	EEF1D	1936	High	10	44	10	FALSE	TRUE	281	48.0427	31.1	0.00503	0.0147691	2.79547	0.00110651	0.00439151	2.70054	0.82224	0.990219	0.0949253	Medium Enriched	5	5	5	23.5486	21.8742	21.4278	20.7045	21.602	25.2972	26.1188	23.9951	24.3461	23.3772	23.2933	22.5076	20.6615	22.0719	21.0975	1.22693e+07	3.84406e+06	2.82104e+06	1.7088e+06	3183127	4.12308e+07	7.28697e+07	1.67207e+07	21325673
A0A024RB16	Family with sequence similarity 62 (C2 domain containing), member A, isoform CRA_a OS=Homo sapiens OX=9606 GN=FAM62A PE=4 SV=1	FAM62A	23344	High	22	77	1	FALSE	TRUE	1114	26.4811	123.9	0.0207245	0.0381917	2.79487	0.000122278	0.00136655	3.7107	0.198375	0.833489	-0.915825	Medium Enriched	4	5	4	23.382	22.9809	21.6089	22.281	NA	25.9821	27.2044	24.7428	23.5029	22.1147	22.5856	23.3541	20.7128	19.9369	NA	1.09313e+07	8.27823e+06	3.19832e+06	5.09627e+06	NA	6.62819e+07	1.5465e+08	2.80754e+07	1.18871e+07
P15531	Nucleoside diphosphate kinase A OS=Homo sapiens OX=9606 GN=NME1 PE=1 SV=1	NME1	4830	High	8	47	1	FALSE	TRUE	152	53.2895	17.1	0.00674968	0.0178727	2.79377	0.00759323	0.0154349	2.85986	0.386927	0.941603	-0.066098	Medium Enriched	3	3	3	NA	20.5965	19.8268	NA	20.6079	NA	23.1459	23.0817	NA	23.185	NA	20.4443	19.7308	NA	20.6579	NA	1.58547e+06	929963	NA	1.59811e+06	NA	9.28105e+06	8.87733e+06	NA
O00763	Acetyl-CoA carboxylase 2 OS=Homo sapiens OX=9606 GN=ACACB PE=1 SV=3	ACACB	32	High	54	1648	12	FALSE	TRUE	2458	25.9154	276.4	0.035277	0.0562798	2.77999	0.35904	0.385758	0.288018	0.0419726	0.689974	2.49197	Medium Enriched	5	5	5	18.2748	21.8202	23.8166	23.3678	25.1322	24.1039	25.5778	25.5176	24.5278	26.5844	24.0578	24.1835	25.4136	24.5633	26.6532	317140	3.70288e+06	1.47747e+07	1.08243e+07	3.67735e+07	1.803e+07	5.00814e+07	4.80344e+07	2.41885e+07
Q15800	Methylsterol monooxygenase 1 OS=Homo sapiens OX=9606 GN=MSMO1 PE=1 SV=1	MSMO1	6307	High	4	88	4	FALSE	TRUE	293	15.0171	35.2	0.00555697	0.0156399	2.77783	0.0149347	0.025262	3.12196	0.445758	0.947001	-0.344135	Medium Enriched	4	5	4	25.4412	24.7132	19.767	21.7873	NA	27.4724	27.5341	23.5992	24.2143	22.6204	25.1081	25.4733	18.7861	20.9646	NA	4.55587e+07	2.75046e+07	892220	3.61929e+06	NA	1.86215e+08	1.94355e+08	1.27077e+07	1.94638e+07
Q643R3	Lysophospholipid acyltransferase LPCAT4 OS=Homo sapiens OX=9606 GN=LPCAT4 PE=1 SV=1	LPCAT4	254531	High	7	22	7	FALSE	TRUE	524	18.5115	57.2	0.00498125	0.0146813	2.76716	0.000302966	0.00218584	1.6644	0.0330063	0.668436	1.10277	Medium Enriched	3	4	3	19.8314	20.7835	NA	18.4451	NA	22.7822	23.7589	NA	20.8205	19.2176	21.0754	22.1499	NA	19.1431	NA	932919	1.80496e+06	NA	356892	NA	7.21318e+06	1.41948e+07	NA	1.85178e+06
Q8TB72	Pumilio homolog 2 OS=Homo sapiens OX=9606 GN=PUM2 PE=1 SV=2	PUM2	23369	High	24	337	2	FALSE	TRUE	1066	25.8912	114.1	0.853159	0.867373	0.0304038	0.174856	0.198235	-0.118968	0.301904	0.916386	0.149371		5	5	5	28.0754	28.3454	26.4683	23.4915	26.5724	28.0037	28.6272	25.9398	23.775	26.7592	27.9696	28.6912	26.2999	23.9752	26.7637	2.82835e+08	3.41038e+08	9.28417e+07	1.17932e+07	9.97888e+07	2.69123e+08	4.14613e+08	6.43643e+07	1.43543e+07
O43143	Pre-mRNA-splicing factor ATP-dependent RNA helicase DHX15 OS=Homo sapiens OX=9606 GN=DHX15 PE=1 SV=2	DHX15	1665	High	18	106	18	FALSE	TRUE	795	23.7736	90.9	0.0211942	0.0386069	2.74215	0.0323417	0.0460964	2.50821	0.367543	0.939662	0.23394	Medium Enriched	5	5	5	26.2766	25.9145	22.4012	20.5476	20.7463	27.1134	26.9263	26.483	24.5908	24.4835	26.1967	26.4199	22.7959	20.0675	21.5758	8.12905e+07	6.32465e+07	5.53917e+06	1.5326e+06	1.75896e+06	1.4519e+08	1.27534e+08	9.37935e+07	2.52672e+07
Q9Y3F4	Serine-threonine kinase receptor-associated protein OS=Homo sapiens OX=9606 GN=STRAP PE=1 SV=1	STRAP	11171	High	12	70	12	FALSE	TRUE	350	43.7143	38.4	0.000831082	0.00480917	2.73901	0.0421055	0.0569844	1.02161	0.0029993	0.335509	1.7174	Medium Enriched	5	5	5	23.9825	25.8725	21.1849	18.9509	23.4678	26.3819	28.5007	23.9768	22.791	25.5033	26.1837	28.178	22.3103	20.8636	24.5101	1.65751e+07	6.14334e+07	2.38399e+06	506749	1.16016e+07	8.74444e+07	3.79808e+08	1.65099e+07	7.2574e+06
A0A024RC68	HCG1991723, isoform CRA_a OS=Homo sapiens OX=9606 GN=hCG_1991723 PE=4 SV=1	hCG_1991723	390637	High	4	12	4	FALSE	TRUE	385	11.9481	42.3	0.749233	0.77343	0.123367	0.966733	0.97073	-0.0240878	0.755758	0.983364	0.147455		4	3	3	21.5629	21.7992	18.5041	19.3969	NA	21.5959	22.5458	NA	18.9875	NA	20.8836	22.3226	NA	19.9953	NA	3.09804e+06	3.64939e+06	371791	690320	NA	3.16959e+06	6.12296e+06	NA	519763
P07437	Tubulin beta chain OS=Homo sapiens OX=9606 GN=TUBB PE=1 SV=2	TUBB	203068	High	33	6857	1	FALSE	TRUE	444	75.4505	49.6	0.0831778	0.111555	0.238757	0.300293	0.32605	0.0913512	0.428239	0.941603	0.147406		5	5	5	36.7835	37.5074	35.3524	34.6597	34.5225	36.9066	37.9129	35.2455	34.9685	34.9858	36.6677	38.1001	35.0185	34.8663	34.9099	1.18285e+11	1.95373e+11	4.38662e+10	2.71403e+10	2.46772e+10	1.28821e+11	2.58779e+11	4.07323e+10	3.36186e+10
Q59H06	Transporter 2, ATP-binding cassette, sub-family B isoform 1 variant (Fragment) OS=Homo sapiens OX=9606 PE=2 SV=1			High	10	36	10	FALSE	TRUE	704	15.0568	77.7	0.0175375	0.0338491	2.73014	0.00587405	0.013042	2.90819	0.518339	0.952751	-0.178044	Medium Enriched	4	5	4	19.6095	19.6756	NA	22.9414	24.9676	22.3109	24.032	21.0334	24.9596	26.8123	18.9717	20.1846	NA	22.5999	24.7258	799927	837448	NA	8.05494e+06	32810294	5.20298e+06	1.7154e+07	2.1463e+06	3.26277e+07
Q02880	DNA topoisomerase 2-beta OS=Homo sapiens OX=9606 GN=TOP2B PE=1 SV=3	TOP2B	7155	High	20	107	13	FALSE	TRUE	1626	14.3296	183.2	0.086254	0.114877	1.51982	0.169385	0.19244	1.37356	0.792259	0.98628	0.146266		4	4	4	22.2903	24.8389	NA	18.4538	22.1924	23.2132	25.0092	NA	21.3318	24.3005	22.6605	25.1307	NA	19.632	20.9373	5.12918e+06	3.00093e+07	NA	359047	4.79273e+06	9.7248e+06	3.37681e+07	NA	2.63949e+06
O14681	Etoposide-induced protein 2.4 homolog OS=Homo sapiens OX=9606 GN=EI24 PE=1 SV=4	4 homolog OS=Homo sapiens OX=9606	9538	High	3	10	3	FALSE	TRUE	340	9.41176	38.9	0.00507769	0.0148676	2.72778	0.104013	0.124082	2.86255	0.884034	0.992873	-0.134774	Medium Enriched	3	4	3	21.0727	NA	NA	20.9888	21.986	24.104	19.8179	NA	23.7772	24.3497	20.0584	NA	NA	20.1028	23.4821	2205571	NA	NA	2.08097e+06	4.15393e+06	1.80318e+07	924217	NA	1.43766e+07
Q9GZT4	Serine racemase OS=Homo sapiens OX=9606 GN=SRR PE=1 SV=1	SRR	63826	High	7	35	7	FALSE	TRUE	340	30.2941	36.5	0.0607851	0.0864907	0.817145	0.00845206	0.0166855	0.671073	0.696268	0.978007	0.146072		5	5	5	23.0097	25.0201	19.7751	22.2183	18.5189	22.8072	25.7776	20.4785	23.2961	20.2683	21.9782	25.5583	19.9001	22.2401	19.5957	8.44499e+06	3.40246e+07	897199	4.87941e+06	375606	7.33907e+06	5.75228e+07	1.46095e+06	1.03e+07
X5D2I6	G protein-coupled receptor 89B isoform B (Fragment) OS=Homo sapiens OX=9606 GN=GPR89B PE=2 SV=1	GPR89B	51463	High	5	42	5	FALSE	TRUE	457	12.9103	53.1	9.14319e-05	0.00142729	2.72273	0.000516414	0.00297914	2.49784	0.485401	0.949635	0.224894	Medium Enriched	5	5	5	23.2052	23.6959	22.0464	22.5195	22.6545	25.3356	26.8046	24.9742	25.0937	25.527	23.1555	24.1636	23.2308	21.9411	22.755	9.67062e+06	1.35885e+07	4.33146e+06	6.01236e+06	6.60225e+06	4.23421e+07	1.17219e+08	3.29603e+07	35805847
O43318	Mitogen-activated protein kinase kinase kinase 7 OS=Homo sapiens OX=9606 GN=MAP3K7 PE=1 SV=1	MAP3K7	6885	High	16	98	1	FALSE	TRUE	606	31.5182	67.2	0.720189	0.746894	0.0467016	0.175526	0.198825	-0.0986196	0.36044	0.937215	0.145321		5	5	5	24.6721	26.4516	27.6323	24.5402	25.9855	24.6336	26.3979	27.3795	25.017	26.0872	24.6564	26.3722	27.4872	25.0839	26.4087	2.67336e+07	9.17722e+07	2.08042e+08	2.43969e+07	6.64397e+07	2.6029e+07	8.84214e+07	1.746e+08	3.39527e+07
A0A140VJF4	Biliverdin reductase A OS=Homo sapiens OX=9606 PE=2 SV=1		644	High	6	22	6	FALSE	TRUE	296	23.9865	33.4	0.0940659	0.123324	1.41442	0.0659913	0.0831036	1.26964	0.745302	0.983364	0.144775		3	3	3	21.9318	23.5251	NA	18.4644	NA	22.5896	24.8424	NA	20.7326	NA	21.3116	24.1716	NA	18.8724	NA	4.00077e+06	1.20714e+07	NA	361686	NA	6.31155e+06	3.00816e+07	NA	1.74238e+06
A0A024R9M9	Calcium binding protein P22, isoform CRA_a OS=Homo sapiens OX=9606 GN=CHP PE=4 SV=1	CHP	11261	High	11	56	11	FALSE	TRUE	195	59.4872	22.4	3.58293e-05	0.000935359	2.71717	5.75106e-05	0.000966105	2.43621	0.211531	0.848369	0.280962	Medium Enriched	5	5	5	24.0251	25.1551	21.6105	19.4081	21.8687	26.3207	28.0993	24.1571	22.4471	24.6293	24.1317	25.7825	21.2259	19.9288	22.4034	1.70712e+07	3.73639e+07	3.20198e+06	695691	3.82938e+06	8.3813e+07	2.87555e+08	1.87068e+07	5.71801e+06
A0A0C4DFL7	Lanosterol 14-alpha demethylase OS=Homo sapiens OX=9606 GN=CYP51A1 PE=1 SV=1	CYP51A1	1595	High	9	49	9	FALSE	TRUE	509	20.6287	57.2	0.00162814	0.0072738	2.71573	0.0027356	0.00778713	1.60974	0.024513	0.623051	1.10599	Medium Enriched	5	5	5	23.9166	23.2667	20.7392	20.7824	22.4753	25.828	26.8784	24.2734	22.9074	24.8717	23.9099	25.1594	21.9798	21.7786	23.8824	1.58344e+07	1.00921e+07	1.75038e+06	1.80358e+06	5.83084e+06	5.95659e+07	1.23367e+08	2.02776e+07	7.86715e+06
A0A0G2JPP5	Protein scribble homolog OS=Homo sapiens OX=9606 GN=SCRIB PE=1 SV=1	SCRIB	23513	High	10	26	10	FALSE	TRUE	1655	8.27795	177.6	1.07302e-06	0.000381535	2.71515	0.00776135	0.0156931	1.97959	0.0519571	0.689974	0.735561	Medium Enriched	3	4	3	NA	22.2747	NA	19.2776	19.0889	NA	24.9945	20.3473	21.9876	21.8046	NA	23.1169	NA	20.2477	19.4833	NA	5.0742e+06	NA	635515	557605	NA	3.34262e+07	1333961	4.1584e+06
A0A024RD35	Elongation of very long chain fatty acids protein 5 OS=Homo sapiens OX=9606 GN=ELOVL5 PE=3 SV=1	ELOVL5	60481	High	2	13	2	FALSE	TRUE	299	12.0401	35.3	0.00444345	0.0135805	2.70327	0.00720328	0.0149147	2.7336	0.920182	0.997714	-0.0303269	Medium Enriched	4	4	4	23.7093	23.8139	21.9863	19.6059	NA	25.7216	26.3372	24.5934	23.2763	NA	23.354	24.5594	21.4836	19.597	NA	1.3715e+07	1.47464e+07	4.15474e+06	797930	NA	5.53304e+07	8.47759e+07	2.53134e+07	1.01594e+07
A0AVF1	Intraflagellar transport protein 56 OS=Homo sapiens OX=9606 GN=TTC26 PE=2 SV=1	TTC26	79989	High	7	11	7	FALSE	TRUE	554	16.787	64.1	0.0356564	0.0567501	2.70227	0.176814	0.20003	2.13241	0.386857	0.941603	0.569866	Medium Enriched	3	3	3	21.3083	17.6443	NA	19.0979	NA	25.0401	19.6586	NA	21.4586	NA	20.9054	19.0151	NA	19.8396	NA	2.59676e+06	204866	NA	561086	NA	34500357	827629	NA	2.88183e+06
Q92567	Protein FAM168A OS=Homo sapiens OX=9606 GN=FAM168A PE=1 SV=2	FAM168A	23201	High	3	28	3	FALSE	TRUE	244	13.1148	26.2	0.389678	0.426359	0.121312	0.765093	0.782674	-0.0199979	0.22446	0.860386	0.14131		5	5	5	23.9558	25.0879	24.2094	22.618	24.84	24.0209	25.5864	23.9219	22.7977	24.9906	23.9045	25.4708	24.0896	22.8035	25.1492	1.62715e+07	3.56619e+07	1.93973e+07	6.43705e+06	3.00315e+07	1.70223e+07	5.03822e+07	1.58935e+07	7.29094e+06
Q969V3	Nicalin OS=Homo sapiens OX=9606 GN=NCLN PE=1 SV=2	NCLN	56926	High	24	580	11	FALSE	TRUE	563	44.9378	62.9	0.0010033	0.00533437	2.69532	0.0012001	0.00462548	2.81008	0.461978	0.94816	-0.114758	Medium Enriched	5	5	5	29.3216	28.2766	27.6773	27.9559	28.4113	31.3067	31.9921	30.5749	30.7457	30.4999	29.0884	28.38	27.0919	27.8736	28.6351	6.70942e+08	3.25173e+08	2.14633e+08	2.60352e+08	3.56995e+08	2.65616e+09	4.27163e+09	1.59946e+09	1.80041e+09
P82663	28S ribosomal protein S25, mitochondrial OS=Homo sapiens OX=9606 GN=MRPS25 PE=1 SV=1	MRPS25	64432	High	2	6	2	FALSE	TRUE	173	14.4509	20.1	0.0786599	0.106292	2.73959	0.0167117	0.0273847	2.60122	0.871245	0.992873	0.138362		3	4	3	20.2067	17.7004	NA	17.4439	NA	21.615	21.9273	NA	20.0274	18.1349	19.5935	19.3459	NA	16.8267	NA	1.21014e+06	212993	NA	178290	NA	3.212e+06	3.9883e+06	NA	1.0687e+06
B3KTL8	cDNA FLJ38476 fis, clone FEBRA2022504, highly similar to YTH domain protein 1 OS=Homo sapiens OX=9606 PE=2 SV=1			High	22	288	16	FALSE	TRUE	559	45.6172	60.8	0.0516462	0.0760252	0.209088	0.352367	0.379047	0.0707963	0.342477	0.927732	0.138292		5	5	5	28.4189	27.7943	29.1047	27.049	28.4326	28.5752	28.1764	29.0578	27.3915	28.6442	28.4818	28.0666	28.7726	27.4108	28.7593	3.58884e+08	2.32773e+08	5.77272e+08	1.38857e+08	3.62293e+08	3.99929e+08	3.0335e+08	5.58802e+08	1.76061e+08
Q53HE6	HSPC163 protein variant (Fragment) OS=Homo sapiens OX=9606 PE=2 SV=1		29097	High	1	14	1	FALSE	TRUE	139	14.3885	16	0.00207239	0.00851267	2.69033	0.00649152	0.0139604	3.04799	0.441063	0.946873	-0.357665	Medium Enriched	4	5	4	21.7359	22.5322	20.8975	NA	21.9639	23.953	25.69	24.0438	20.3602	24.2041	20.3051	22.1867	20.7222	NA	22.485	3.49275e+06	6.0657e+06	1.95338e+06	NA	4.09065e+06	1.62397e+07	54132882	1.72941e+07	1.34593e+06
A0A024R8B5	Dolichyl pyrophosphate phosphatase 1, isoform CRA_b OS=Homo sapiens OX=9606 GN=DOLPP1 PE=4 SV=1	DOLPP1	57171	High	2	11	2	FALSE	TRUE	238	8.40336	27	0.014775	0.0301332	2.64939	0.0142042	0.0243983	2.43408	0.428939	0.941603	0.215306	Medium Enriched	3	3	3	21.7045	19.6528	NA	18.3432	NA	23.7271	22.7691	NA	21.1525	NA	21.8236	20.286	NA	18.2367	NA	3.41749e+06	824323	NA	332537	NA	1.38861e+07	7.14779e+06	NA	2.33093e+06
Q14315	Filamin-C OS=Homo sapiens OX=9606 GN=FLNC PE=1 SV=3	FLNC	2318	High	109	1349	96	FALSE	TRUE	2725	48.4037	290.8	0.187371	0.220848	-0.172334	0.0583669	0.074843	-0.309157	0.497548	0.949841	0.136823		5	5	5	32.2167	31.949	28.9742	29.3707	30.7583	31.8753	32.023	28.4685	29.2936	30.7469	32.3465	32.6781	28.5659	29.6001	30.7624	4.99097e+09	4.1458e+09	5.2736e+08	6.94159e+08	1.81629e+09	3.93929e+09	4.36405e+09	3.71415e+08	6.58033e+08
O15516	Circadian locomoter output cycles protein kaput OS=Homo sapiens OX=9606 GN=CLOCK PE=1 SV=1	CLOCK	9575	High	6	31	6	FALSE	TRUE	846	9.33806	95.2	0.369726	0.406351	0.642765	0.427847	0.455653	0.50625	0.180945	0.818319	0.136514		4	4	4	22.5494	23.8478	21.8569	NA	20.0858	22.5456	24.3086	21.5578	NA	22.499	22.7365	24.0065	21.772	NA	20.371	6.13827e+06	1.50975e+07	3.79837e+06	NA	1.11281e+06	6.12219e+06	2.07786e+07	3.08711e+06	NA
Q9Y5Q9	General transcription factor 3C polypeptide 3 OS=Homo sapiens OX=9606 GN=GTF3C3 PE=1 SV=1	GTF3C3	9330	High	13	41	12	FALSE	TRUE	886	17.833	101.2	0.00263377	0.00983832	2.64527	5.1306e-05	0.000931305	2.7439	0.820274	0.990219	-0.0986354	Medium Enriched	5	5	5	21.8455	18.582	23.8811	21.2081	20.1008	23.7666	22.3669	25.4676	24.1808	23.062	21.2948	19.718	22.6751	20.8849	20.5516	3.76827e+06	392420	1.54499e+07	2.42263e+06	1.12446e+06	1.42707e+07	5.40884e+06	4.64003e+07	1.90168e+07
O15427	Monocarboxylate transporter 4 OS=Homo sapiens OX=9606 GN=SLC16A3 PE=1 SV=1	SLC16A3	9123	High	6	124	6	FALSE	TRUE	465	13.1183	49.4	0.00689302	0.018074	2.64347	0.000558778	0.00309006	2.92381	0.334182	0.921353	-0.280336	Medium Enriched	5	5	5	25.3793	23.1507	24.1282	25.3027	25.7603	27.8813	27.7854	26.114	27.671	27.4867	24.749	23.871	23.4683	24.909	25.3221	4.36459e+07	9.31218e+06	1.83358e+07	4.13865e+07	5.68351e+07	2.47241e+08	2.31341e+08	7.2629e+07	2.13691e+08
Q9Y6M9	NADH dehydrogenase [ubiquinone] 1 beta subcomplex subunit 9 OS=Homo sapiens OX=9606 GN=NDUFB9 PE=1 SV=3	NDUFB9	4715	High	4	19	4	FALSE	TRUE	179	35.1955	21.8	0.0262535	0.0452733	2.6428	0.0356373	0.049758	2.63289	0.983078	0.997714	0.00991441	Medium Enriched	4	5	4	22.9496	19.3563	20.3966	NA	17.9865	24.3496	23.6986	22.3371	19.0483	20.8749	22.2424	18.9178	20.3448	NA	19.2237	8.10034e+06	671179	1.38039e+06	NA	259711	2.13775e+07	1.36144e+07	5.29839e+06	542137
O75396	Vesicle-trafficking protein SEC22b OS=Homo sapiens OX=9606 GN=SEC22B PE=1 SV=4	SEC22B	9554	High	9	99	9	FALSE	TRUE	215	39.0698	24.6	0.000226677	0.00231386	2.63746	0.000210463	0.00177333	2.667	0.848701	0.992521	-0.0295378	Medium Enriched	5	5	5	26.6714	25.1928	24.3999	24.8241	24.8872	28.5329	28.2936	27.1316	27.6789	27.5256	26.5005	25.5544	24.0114	24.6107	25.1506	1.0688e+08	3.83514e+07	2.21357e+07	2.9703e+07	3.10303e+07	3.88377e+08	3.29021e+08	1.47039e+08	2.14868e+08
P13639	Elongation factor 2 OS=Homo sapiens OX=9606 GN=EEF2 PE=1 SV=4	EEF2	1938	High	33	203	32	FALSE	TRUE	858	41.4918	95.3	0.000531441	0.00368982	2.63071	0.000260259	0.00200332	2.42317	0.354374	0.935549	0.20754	Medium Enriched	5	5	5	28.1834	25.4931	27.7188	27.2445	27.0887	29.879	28.7152	30.6373	30.0376	29.613	27.932	26.2791	27.4944	27.6624	27.3984	3.04831e+08	4.72274e+07	2.20901e+08	1.59e+08	1.42726e+08	9.87355e+08	4.40685e+08	1.67017e+09	1.1021e+09
Q9BV10	Dol-P-Man:Man(7)GlcNAc(2)-PP-Dol alpha-1,6-mannosyltransferase OS=Homo sapiens OX=9606 GN=ALG12 PE=1 SV=1	ALG12	79087	High	2	14	2	FALSE	TRUE	488	3.89344	54.6	0.00271437	0.00995638	2.62575	0.00731063	0.0150321	2.63915	0.942411	0.997714	-0.0133933	Medium Enriched	4	4	4	20.6805	NA	20.3759	21.2358	21.2075	22.4978	NA	23.4624	24.1947	23.8477	21.0282	NA	20.1695	21.4281	20.8202	1.68051e+06	NA	1.36067e+06	2.4695e+06	2.42153e+06	5.92258e+06	NA	1.15581e+07	1.92017e+07
Q5T5U3	Rho GTPase-activating protein 21 OS=Homo sapiens OX=9606 GN=ARHGAP21 PE=1 SV=1	ARHGAP21	57584	High	11	33	10	FALSE	TRUE	1957	7.5626	217.2	0.00854117	0.0209454	2.58472	0.00611784	0.0134701	2.87797	0.379517	0.941603	-0.29325	Medium Enriched	4	5	4	20.2036	19.213	18.85	NA	19.8039	21.6716	22.7103	21.5353	20.0119	22.4923	19.9728	19.6404	17.8946	NA	19.3898	1.20751e+06	607719	472521	NA	915333	3.34031e+06	6.8627e+06	3.03927e+06	1.05724e+06
A0A024R7X0	ADP-ribosylation factor guanine nucleotide-exchange factor 1(Brefeldin A-inhibited), isoform CRA_a OS=Homo sapiens OX=9606 GN=ARFGEF1 PE=4 SV=1	ARFGEF1	10565	High	19	64	9	FALSE	TRUE	1849	13.5749	208.6	0.046783	0.0704106	2.5706							Medium Enriched	3	5	2	NA	21.8794	17.1575	20.2313	NA	21.2917	24.7711	20.5264	21.6825	20.529	NA	22.9615	16.8789	NA	NA	NA	3.85793e+06	146188	1230931	NA	2.56712e+06	2.86325e+07	1.51027e+06	3365660
Q6YHU6	Thyroid adenoma-associated protein OS=Homo sapiens OX=9606 GN=THADA PE=1 SV=1	THADA	63892	High	23	57	23	FALSE	TRUE	1953	14.4393	219.5	0.00188057	0.00797681	2.55489	0.000209281	0.00176895	2.5851	0.899066	0.993611	-0.0302092	Medium Enriched	4	4	4	22.3015	23.0261	20.5557	21.9904	NA	24.2409	26.1548	23.0577	24.6398	NA	21.9292	23.6358	20.4273	21.7606	NA	5.16914e+06	8.54176e+06	1.54127e+06	4.16655e+06	NA	19825642	7.47119e+07	8.7312e+06	2.61414e+07
A0A024R3Z5	LanC lantibiotic synthetase component C-like 1 (Bacterial), isoform CRA_b OS=Homo sapiens OX=9606 GN=LANCL1 PE=4 SV=1	LANCL1	10314	High	1	12	1	FALSE	TRUE	411	2.91971	46.5	0.000843549	0.00484483	2.53509	0.0041926	0.0104463	2.32728	0.69878	0.978007	0.207816	Medium Enriched	5	5	5	20.5553	21.5041	19.6189	19.0754	18.4138	22.5456	23.6909	21.736	22.5253	21.3451	19.0006	22.6475	19.4257	20.1158	19.0169	1.54084e+06	2.97418e+06	805172	552411	349227	6.12228e+06	1.35418e+07	3.493e+06	6.03655e+06
A0A024R768	Mesoderm specific transcript homolog (Mouse), isoform CRA_b OS=Homo sapiens OX=9606 GN=MEST PE=4 SV=1	MEST	4232	High	4	50	4	FALSE	TRUE	335	14.0299	38.8	0.000113978	0.00155388	2.53481	5.33127e-05	0.000931305	2.59733	0.767003	0.985403	-0.0625173	Medium Enriched	5	5	5	26.2186	25.1451	24.6292	23.8764	24.7196	28.3412	28.1807	27.2238	26.595	26.9223	25.8326	25.8139	24.1978	23.7735	24.6585	7.80894e+07	3.71055e+07	2.59502e+07	1.53996e+07	2.76271e+07	3.40068e+08	3.04259e+08	1.56738e+08	1.01367e+08
P33527	Multidrug resistance-associated protein 1 OS=Homo sapiens OX=9606 GN=ABCC1 PE=1 SV=3	ABCC1	4363	High	26	107	25	FALSE	TRUE	1531	19.8563	171.5	0.000846683	0.00484483	2.50423	0.000205569	0.00174927	2.4165	0.751612	0.983364	0.0877307	Medium Enriched	5	5	5	22.6784	23.3839	23.6089	25.0614	25.2436	25.1816	26.9308	25.9909	27.2206	27.1733	22.5048	24.4264	23.1233	24.9817	25.3786	6.71232e+06	1.09462e+07	1.27935e+07	3.50135e+07	3.97258e+07	3.80559e+07	1.27934e+08	6.66869e+07	1.56397e+08
Q8IWR0	Zinc finger CCCH domain-containing protein 7A OS=Homo sapiens OX=9606 GN=ZC3H7A PE=1 SV=1	ZC3H7A	29066	High	11	43	11	FALSE	TRUE	971	12.9763	110.5	0.278926	0.314326	0.294123	0.252788	0.278202	0.16151	0.668599	0.975314	0.132614		3	3	3	NA	NA	26.1303	25.0276	24.371	NA	NA	26.0247	25.5236	24.8629	NA	NA	25.757	25.2653	24.9045	NA	NA	7.34517e+07	3.42017e+07	2.16976e+07	NA	NA	6.82699e+07	4.82364e+07
Q9NZL4	Hsp70-binding protein 1 OS=Homo sapiens OX=9606 GN=HSPBP1 PE=1 SV=2	HSPBP1	23640	High	7	24	7	FALSE	TRUE	359	22.0056	39.3	0.000793451	0.00474498	2.5016	0.000449103	0.00276296	1.9996	0.0862513	0.760376	0.502003	Medium Enriched	5	5	5	22.0411	22.2674	21.2175	19.8638	19.9972	23.7468	25.4505	23.2547	22.5664	22.8765	22.2384	23.2771	21.1651	20.9043	20.3122	4.31542e+06	5.0483e+06	2.43836e+06	954145	1.04656e+06	1.40771e+07	4.58519e+07	1.00083e+07	6.21116e+06
Q13535	Serine/threonine-protein kinase ATR OS=Homo sapiens OX=9606 GN=ATR PE=1 SV=3	ATR	545	High	43	123	42	FALSE	TRUE	2644	20.4236	301.2	0.0498543	0.073983	2.4957	0.00272334	0.00777972	2.45258	0.94325	0.997714	0.0431238	Medium Enriched	5	5	5	25.5779	25.2306	23.8009	24.1251	18.6503	26.7326	27.7116	25.3622	25.4385	24.6183	24.9398	25.2942	22.7632	23.7483	20.8548	5.00872e+07	3.93689e+07	1.46144e+07	1.82965e+07	411426	1.11509e+08	2.19797e+08	4.31315e+07	4.5472e+07
Q59EH3	Acid phosphatase 1 isoform c variant (Fragment) OS=Homo sapiens OX=9606 PE=2 SV=1		52	High	5	33	5	FALSE	TRUE	165	36.3636	18.7	0.0434101	0.0666415	2.49026	0.0186191	0.0297973	1.64653	0.371825	0.939662	0.843724	Medium Enriched	5	5	5	18.2526	16.7914	22.6033	21.2695	24.0331	21.3169	22.3862	24.0494	22.6117	25.037	18.3722	20.7447	22.6236	22.3343	23.0937	312298	113431	6.37178e+06	2.52782e+06	1.71667e+07	2.61224e+06	5.48165e+06	1.73621e+07	6.40917e+06
Q9H2U1	ATP-dependent RNA helicase DHX36 OS=Homo sapiens OX=9606 GN=DHX36 PE=1 SV=2	DHX36	170506	High	25	134	24	FALSE	TRUE	1008	31.3492	114.7	0.0098394	0.0229729	2.47596	0.016909	0.0276254	2.49727	0.923256	0.997714	-0.0213078	Medium Enriched	5	5	5	27.76	26.6644	20.1204	21.5076	20.7571	28.6815	28.4152	24.193	24.379	23.5206	27.4783	27.0157	19.4382	21.9469	20.8238	227296052	1.06361e+08	1.13987e+06	2.98138e+06	1.77215e+06	4.30522e+08	3.5795e+08	1.91782e+07	2.18172e+07
Q96PY5	Formin-like protein 2 OS=Homo sapiens OX=9606 GN=FMNL2 PE=1 SV=3	FMNL2	114793	High	11	46	2	FALSE	TRUE	1086	11.418	123.2	0.115318	0.14557	0.468776	0.207233	0.231792	0.339117	0.719368	0.979712	0.129659		5	5	5	23.6442	18.8883	23.0489	22.4156	23.876	23.7734	20.2371	23.1365	22.9537	24.1163	23.72	19.8874	21.9948	22.6016	24.3176	1.31105e+07	485221	8.67775e+06	5.59462e+06	1.53959e+07	1.43385e+07	1.23586e+06	9.22085e+06	8.12387e+06
V9HW90	Glutathione reductase OS=Homo sapiens OX=9606 GN=HEL-75 PE=2 SV=1	HEL-75	2936	High	4	15	4	FALSE	TRUE	522	11.4943	56.2	0.0064198	0.0173238	2.47577	0.0196279	0.0310119	2.34918	0.53132	0.957176	0.126587	Medium Enriched	3	3	3	NA	22.6995	NA	20.5487	21.1105	NA	24.8672	NA	22.9595	23.9594	NA	23.158	NA	20.4565	21.124	NA	6.81144e+06	NA	1.53385e+06	2.26404e+06	NA	3.06029e+07	NA	8156423
B2RD51	Proteasome assembly chaperone 1 OS=Homo sapiens OX=9606 PE=2 SV=1		8624	High	4	22	4	FALSE	TRUE	288	16.6667	32.9	0.00094749	0.00516026	2.4745	0.215367	0.239985	1.22202	0.21609	0.853571	1.25248	Medium Enriched	5	5	5	21.6725	20.0846	20.8312	19.8974	20.2285	23.0922	22.9598	23.7781	22.6782	22.5784	22.5451	20.7686	21.6269	24.3922	19.6438	3.34261e+06	1.11188e+06	1.86557e+06	976578	1.22851e+06	8.9419e+06	8.15802e+06	1.43858e+07	6.71168e+06
Q96N66	Lysophospholipid acyltransferase 7 OS=Homo sapiens OX=9606 GN=MBOAT7 PE=1 SV=2	MBOAT7	79143	High	7	110	7	FALSE	TRUE	472	17.3729	52.7	0.000391774	0.00314004	2.4727	0.000434008	0.00271083	2.79246	0.230473	0.866839	-0.319756	Medium Enriched	5	5	5	26.7574	25.8242	23.9914	24.6891	25.8333	28.3523	28.6754	26.734	27.3111	28.3863	26.2322	26.3354	23.1828	24.1545	25.5918	1.13446e+08	5.94105e+07	1.66774e+07	2.70504e+07	5.97868e+07	3.42677e+08	4.28694e+08	1.11615e+08	1.66522e+08
Q15032	R3H domain-containing protein 1 OS=Homo sapiens OX=9606 GN=R3HDM1 PE=1 SV=3	R3HDM1	23518	High	3	20	3	FALSE	TRUE	1099	3.3667	120.6	0.0100225	0.0231996	2.47219	0.125385	0.147145	0.731501	0.0659705	0.709853	1.74069	Medium Enriched	4	4	4	19.8187	21.7955	NA	16.8923	19.3016	21.935	23.846	NA	20.6326	21.2834	20.1641	23.4988	NA	20.2304	20.8776	924765	3.64004e+06	NA	121642	646197	4009476	1.50785e+07	NA	1.62565e+06
Q9UMS4	Pre-mRNA-processing factor 19 OS=Homo sapiens OX=9606 GN=PRPF19 PE=1 SV=1	PRPF19	27339	High	4	14	4	FALSE	TRUE	504	11.5079	55.1	0.00548347	0.015498	2.46781	0.0062017	0.0135444	2.12489	0.473928	0.949156	0.342918	Medium Enriched	4	4	4	22.0369	20.7497	20.2638	21.3992	NA	23.7822	23.9468	23.1459	23.4459	NA	22.3808	22.0989	20.6489	20.6927	NA	4.30308e+06	1.76313e+06	1.25898e+06	2.76573e+06	NA	1.44267e+07	1.61701e+07	9.28139e+06	1.1427e+07
A0A140VJP2	Methionine adenosyltransferase 2 subunit beta OS=Homo sapiens OX=9606 PE=2 SV=1		27430	High	3	10	3	FALSE	TRUE	334	10.1796	37.5	0.0286384	0.0483611	2.46326	0.0229017	0.0348549	2.19119	0.622202	0.969811	0.272071	Medium Enriched	3	5	3	19.115	NA	16.8392	17.9282	NA	20.734	22.3837	19.8247	20.7135	20.5185	18.8013	NA	18.0441	17.8532	NA	567805	NA	117250	249417	NA	1.7441e+06	5.47237e+06	928595	1.71945e+06
A0A024R637	TBC1 domain family, member 4, isoform CRA_b OS=Homo sapiens OX=9606 GN=TBC1D4 PE=4 SV=1	TBC1D4	9882	High	15	45	15	FALSE	TRUE	1298	14.6379	146.5	0.00183227	0.00783382	2.46027	0.0032368	0.00875049	2.81552	0.291846	0.91314	-0.355248	Medium Enriched	4	5	4	24.6201	22.0548	22.1223	22.2146	NA	26.405	24.8719	24.6378	24.9382	20.555	24.2447	21.7026	21.0937	22.5498	NA	2.57865e+07	4.35679e+06	4.56533e+06	4.86715e+06	NA	8.88583e+07	3.07033e+07	2.61052e+07	3.2148e+07
A0A024R455	Rhomboid domain containing 1, isoform CRA_a OS=Homo sapiens OX=9606 GN=RHBDD1 PE=4 SV=1	RHBDD1	84236	High	3	19	3	FALSE	TRUE	315	13.9683	35.8	0.0107302	0.0242512	2.45589	0.00612217	0.0134701	2.27702	0.500264	0.949841	0.178867	Medium Enriched	4	4	4	22.01	21.1986	20.1636	20.9156	NA	23.2915	24.0576	22.5625	24.1998	NA	21.7377	22.023	20.1505	21.0922	NA	4.2235e+06	2.40674e+06	1.17452e+06	1.97797e+06	NA	1.0267e+07	1.74611e+07	6.1944e+06	1.92687e+07
A0A024RAX2	Microsomal glutathione S-transferase 1, isoform CRA_a OS=Homo sapiens OX=9606 GN=MGST1 PE=4 SV=1	MGST1	4257	High	4	186	4	FALSE	TRUE	155	27.0968	17.6	0.00519879	0.0151401	2.44977	0.00208107	0.00652314	2.97163	0.100308	0.760376	-0.521863	Medium Enriched	4	5	4	26.7876	NA	26.6371	24.4365	25.2334	28.837	25.8917	28.7997	27.8831	27.374	25.8585	NA	25.76	24.2292	25.1596	1.15846e+08	NA	1.0437e+08	2.2705e+07	3.94477e+07	4.79517e+08	6.22539e+07	4.67288e+08	2.47537e+08
Q9BVA1	Tubulin beta-2B chain OS=Homo sapiens OX=9606 GN=TUBB2B PE=1 SV=1	TUBB2B	347733	High	32	6027	1	FALSE	TRUE	445	74.1573	49.9	0.153986	0.185322	0.287154	0.274513	0.300379	0.162115	0.616674	0.967205	0.125039		5	5	5	27.2952	22.3945	25.8617	24.1979	22.5485	27.5263	23.0145	25.5435	24.6313	23.018	26.9379	23.2218	25.451	24.5143	22.798	1.64692e+08	5.51343e+06	6.09759e+07	1.92439e+07	6.13458e+06	1.93305e+08	8.47338e+06	4.89069e+07	25986936
Q9Y256	CAAX prenyl protease 2 OS=Homo sapiens OX=9606 GN=RCE1 PE=1 SV=1	RCE1	9986	High	4	37	2	FALSE	TRUE	329	16.7173	35.8	0.00113843	0.00574565	2.44354	0.00449351	0.0109309	2.05734	0.270713	0.895138	0.3862	Medium Enriched	4	5	4	23.3441	23.3292	NA	18.5949	20.8458	25.3901	26.1336	17.9796	21.3563	23.0082	23.1144	24.3713	NA	18.6642	21.5088	1.06479e+07	1.0539e+07	NA	395924	1.88458e+06	4.3972e+07	7.36188e+07	258463	2.6846e+06
P46063	ATP-dependent DNA helicase Q1 OS=Homo sapiens OX=9606 GN=RECQL PE=1 SV=3	RECQL	5965	High	7	30	7	FALSE	TRUE	649	12.7889	73.4	0.00621076	0.0168273	2.44268	0.00468522	0.0111953	2.09195	0.0511321	0.689974	0.350739	Medium Enriched	4	4	4	22.0016	20.7611	NA	20.8973	20.9044	23.3882	23.5848	NA	23.6032	23.7589	22.0898	21.3883	NA	21.28	21.2094	4.19889e+06	1777110	NA	1.95311e+06	1.96275e+06	1.09786e+07	1.25818e+07	NA	1.27432e+07
A0A024R5J8	Leucine rich repeat containing 54, isoform CRA_a OS=Homo sapiens OX=9606 GN=LRRC54 PE=4 SV=1	LRRC54	25987	High	5	30	5	FALSE	TRUE	353	19.5467	37.8	0.0158786	0.0315573	2.44064	0.00457739	0.0110345	2.84235	0.152169	0.791998	-0.401713	Medium Enriched	4	5	4	24.7675	21.529	21.5319	19.7689	NA	26.0095	24.0783	23.8533	23.4187	20.2264	24.0121	21.527	20.7571	19.6942	NA	2.85606e+07	3.02608e+06	3.03209e+06	893372	NA	6.75529e+07	1.77134e+07	1.51553e+07	1.12134e+07
O43149	Zinc finger ZZ-type and EF-hand domain-containing protein 1 OS=Homo sapiens OX=9606 GN=ZZEF1 PE=1 SV=6	ZZEF1	23140	High	26	57	26	FALSE	TRUE	2961	11.5502	330.9	0.00315817	0.0109446	2.43541	0.025555	0.0380052	2.66203	0.751159	0.983364	-0.226617	Medium Enriched	4	4	4	24.8153	23.5018	20.0255	NA	20.7168	26.5637	25.9692	22.4385	NA	23.8298	24.6095	24.3866	17.9626	NA	21.1942	2.95225e+07	1.18785e+07	1.06728e+06	NA	1.72335e+06	9.91892e+07	6.56925e+07	5.68391e+06	NA
Q13315	Serine-protein kinase ATM OS=Homo sapiens OX=9606 GN=ATM PE=1 SV=4	ATM	472	High	36	86	36	FALSE	TRUE	3056	14.8233	350.5	0.0241061	0.0425262	2.4279	0.0433385	0.0584042	2.38532	0.912256	0.997714	0.0425786	Medium Enriched	3	4	3	24.3854	25.0162	NA	NA	20.4739	26.1081	27.5336	19.8776	NA	23.5175	24.156	25.7379	NA	NA	20.1093	2.19145e+07	3.39334e+07	NA	NA	1.45634e+06	7.23282e+07	1.94291e+08	963294	NA
V9HW31	ATP synthase subunit beta OS=Homo sapiens OX=9606 GN=HEL-S-271 PE=1 SV=1	HEL-S-271	506	High	22	263	20	FALSE	TRUE	529	57.2779	56.5	0.0117175	0.025641	2.42657	0.00159685	0.00546818	2.98698	0.127058	0.772428	-0.560407	Medium Enriched	5	5	5	27.7445	26.6098	26.3904	25.4965	25.6488	29.5265	31.1849	28.5334	27.655	27.123	26.4225	26.8004	25.6014	25.5438	24.7198	2.24864e+08	1.02413e+08	8.79608e+07	4.73392e+07	5.26073e+07	7.73336e+08	2.44119e+09	3.88529e+08	2.11336e+08
P42166	Lamina-associated polypeptide 2, isoform alpha OS=Homo sapiens OX=9606 GN=TMPO PE=1 SV=2	TMPO	7112	High	17	92	12	FALSE	TRUE	694	37.3199	75.4	0.0155809	0.0312645	2.41964	0.00729304	0.0150167	2.54795	0.580864	0.964201	-0.128306	Medium Enriched	5	5	5	24.6882	22.9117	25.3868	20.3265	24.0416	25.8603	25.3029	27.549	24.9908	25.7499	24.3372	23.0213	24.545	20.7142	24.0955	2.70323e+07	7.89074e+06	4.3871e+07	1.31484e+06	1.72678e+07	6.09165e+07	4.13944e+07	1.96375e+08	3.334e+07
A0A024RA42	Basic leucine zipper and W2 domains 2, isoform CRA_a OS=Homo sapiens OX=9606 GN=BZW2 PE=4 SV=1	BZW2	28969	High	12	57	8	FALSE	TRUE	419	25.0597	48.1	0.00173806	0.00758809	2.41919	0.00116096	0.00454125	2.60917	0.594364	0.964649	-0.189983	Medium Enriched	5	5	5	24.2763	22.5409	21.1945	22.2805	22.3691	26.3326	26.1139	23.0945	24.9775	24.2389	24.2713	22.6136	19.8511	22.9331	22.0422	2.03189e+07	6.1022e+06	2.39978e+06	5.09461e+06	5.4171e+06	8.45061e+07	7.26202e+07	8.95644e+06	33034250
Q71UA4	Adenylosuccinate lyase OS=Homo sapiens OX=9606 PE=3 SV=1		158	High	6	27	6	FALSE	TRUE	484	13.4298	54.8	0.0143901	0.0295845	2.40999	0.00391665	0.0100397	2.08798	0.257719	0.886535	0.249456	Medium Enriched	4	5	5	23.2919	21.6366	18.4459	NA	20.5132	25.1187	23.6687	22.261	19.2749	22.479	23.373	22.2933	18.8602	17.4771	20.3588	10269673	3.26026e+06	357087	NA	1.4965e+06	3.64327e+07	13334971	5.02619e+06	634321
P84098	60S ribosomal protein L19 OS=Homo sapiens OX=9606 GN=RPL19 PE=1 SV=1	RPL19	6143	High	4	97	4	FALSE	TRUE	196	17.3469	23.5	0.000227508	0.00231386	2.40297	0.000514788	0.00297914	2.49732	0.670516	0.975657	-0.0943521	Medium Enriched	5	5	5	25.6342	25.631	25.7603	25.7102	26.7419	27.9257	28.3723	28.1567	28.5392	28.4986	24.8925	26.1293	25.4666	25.6913	26.8261	5.20807e+07	5.19622e+07	5.68359e+07	5.48978e+07	1.1223e+08	2.54956e+08	3.47463e+08	2.99238e+08	3.90072e+08
Q5VYS8	Terminal uridylyltransferase 7 OS=Homo sapiens OX=9606 GN=TUT7 PE=1 SV=1	TUT7	79670	High	15	41	14	FALSE	TRUE	1495	14.2475	171.1	0.00341862	0.0115109	2.39727	0.0038685	0.00996409	2.14554	0.136146	0.779911	0.251726	Medium Enriched	3	4	3	20.7751	23.5983	NA	NA	20.3281	22.9361	26.2455	20.8248	NA	22.7119	21.0527	24.0155	NA	NA	20.3885	1.79449e+06	1.27e+07	NA	NA	1.31634e+06	8.0249e+06	7.9556e+07	1.85739e+06	NA
X6R3N0	Long-chain fatty acid transport protein 3 OS=Homo sapiens OX=9606 GN=SLC27A3 PE=1 SV=1	SLC27A3	11000	High	7	24	7	FALSE	TRUE	811	13.3169	87.3	0.00947209	0.0223878	2.38936	0.0233358	0.0353544	1.96867	0.670834	0.975657	0.420689	Medium Enriched	5	5	5	22.5194	17.7703	22.9717	17.7134	19.6924	23.6172	21.6026	24.4188	20.8657	22.1099	21.4598	20.1492	21.91	20.656	18.5957	6.01201e+06	223559	8.22587e+06	214911	847235	1.28675e+07	3.18432e+06	2.24273e+07	1.91069e+06
Q9H857	5'-nucleotidase domain-containing protein 2 OS=Homo sapiens OX=9606 GN=NT5DC2 PE=1 SV=1	NT5DC2	64943	High	17	135	17	FALSE	TRUE	520	32.8846	60.7	0.218617	0.253778	0.360681	0.104585	0.124652	0.24032	0.606326	0.964766	0.120362		5	5	5	28.2383	24.982	27.0985	26.2647	27.2031	28.4954	26.207	26.7858	26.5138	27.5881	27.912	25.7628	26.7385	26.4016	27.5735	3.16655e+08	3.31386e+07	1.43697e+08	8.06238e+07	1.54511e+08	3.78421e+08	7.74605e+07	1.15696e+08	9.582e+07
Q9NVV0	Trimeric intracellular cation channel type B OS=Homo sapiens OX=9606 GN=TMEM38B PE=1 SV=1	TMEM38B	55151	High	3	28	3	FALSE	TRUE	291	15.1203	32.5	3.99e-05	0.00100041	2.3698	0.00022377	0.00185043	3.18785	0.0548863	0.691829	-0.818049	Medium Enriched	5	5	5	23.7368	22.5664	21.7674	22.6704	22.5038	25.8943	24.585	24.4332	25.1881	24.9931	22.7788	20.8372	20.6614	22.4078	22.4693	1.39794e+07	6.21081e+06	3.56982e+06	6.67507e+06	5.94723e+06	6.23676e+07	2.51669e+07	2.26538e+07	3.8226e+07
B3KSL5	cDNA FLJ36545 fis, clone TRACH2006670, highly similar to RNA-binding protein Luc7-like 2 OS=Homo sapiens OX=9606 PE=2 SV=1			High	7	95	4	FALSE	TRUE	392	20.4082	46.5	0.812665	0.830368	-0.0730084	0.502105	0.529669	-0.192742	0.551925	0.958625	0.119734		5	5	5	23.0502	25.8873	22.2723	21.5331	20.7624	23.5378	26.5012	22.0022	21.3142	19.785	23.4051	26.4335	21.7381	21.558	20.9694	8.68584e+06	6.2068e+07	5.06575e+06	3.03474e+06	1.77874e+06	1.2178e+07	9.49881e+07	4.20076e+06	2.6074e+06
P07996	Thrombospondin-1 OS=Homo sapiens OX=9606 GN=THBS1 PE=1 SV=2	THBS1	7057	High	39	529	27	FALSE	TRUE	1170	44.7863	129.3	0.00398868	0.0125995	2.36687	2.43371e-06	0.000340475	3.67335	0.0214708	0.612247	-1.30648	Medium Enriched	5	5	5	28.2559	28.6014	26.0862	27.3742	25.8089	29.7738	30.5708	29.3219	29.0774	29.2172	26.086	26.7767	25.6012	25.7585	25.3718	3.20542e+08	4.07267e+08	7.1241e+07	1.73959e+08	5.87848e+07	9.17941e+08	1.59489e+09	6.71053e+08	5.66443e+08
Q9Y295	Developmentally-regulated GTP-binding protein 1 OS=Homo sapiens OX=9606 GN=DRG1 PE=1 SV=1	DRG1	4733	High	9	51	8	FALSE	TRUE	367	31.6076	40.5	4.29792e-05	0.00103035	2.36387	0.000651015	0.00334904	2.46045	0.723224	0.982136	-0.0965759	Medium Enriched	5	5	5	22.6676	22.9015	21.7131	22.2944	21.3994	24.6114	25.3492	24.3351	24.8533	23.6464	21.9528	23.5113	21.4529	21.7991	21.7769	6.66217e+06	7.83517e+06	3.43791e+06	5.14379e+06	2.76601e+06	2.56308e+07	4.27431e+07	2.11635e+07	3.03112e+07
A8K8D9	Glucose-6-phosphate 1-dehydrogenase OS=Homo sapiens OX=9606 PE=2 SV=1		2539	High	8	49	1	FALSE	TRUE	515	16.699	59.3	0.00124671	0.00613078	2.36145	0.000212251	0.00178277	2.30762	0.84802	0.992521	0.053834	Medium Enriched	5	5	5	24.0899	22.1935	21.2127	22.8643	20.6186	25.5245	24.8741	24.3112	24.8646	23.2118	23.3399	22.8568	21.3132	22.5697	21.1686	1.78562e+07	4.79645e+06	2.43025e+06	7.6354e+06	1.60993e+06	4.82647e+07	3.07506e+07	2.08169e+07	3.05484e+07
B4DM85	Kinesin-like protein OS=Homo sapiens OX=9606 PE=2 SV=1			High	5	18	5	FALSE	TRUE	744	6.45161	84	0.000388521	0.00314004	2.35805	6.08398e-05	0.000996952	2.63916	0.192002	0.822006	-0.281116	Medium Enriched	4	4	4	19.4692	NA	21.7954	18.3842	19.3304	21.5113	NA	24.485	20.708	21.7072	18.9714	NA	21.9959	17.8636	19.0239	725807	NA	3.63982e+06	342139	659215	2989039	NA	2.34807e+07	1.71291e+06
A0A0S2Z3L2	ATPase Ca++ transporting cardiac muscle slow twitch 2 isoform 1 (Fragment) OS=Homo sapiens OX=9606 GN=ATP2A2 PE=2 SV=1	ATP2A2	488	High	35	631	27	FALSE	TRUE	1042	37.1401	114.7	0.000427812	0.00331713	2.35346	0.000439783	0.00273177	2.29205	0.70397	0.979195	0.0614131	Medium Enriched	5	5	5	29.4736	28.1462	29.1008	28.879	28.1586	31.4677	31.3263	31.5222	30.9967	30.2125	29.5497	28.5904	28.6827	28.791	28.4513	7.45466e+08	2.97059e+08	5.75714e+08	4.93671e+08	2.99627e+08	2.96986e+09	2.69251e+09	3.08415e+09	2.14253e+09
O75152	Zinc finger CCCH domain-containing protein 11A OS=Homo sapiens OX=9606 GN=ZC3H11A PE=1 SV=3	ZC3H11A	9877	High	9	30	7	FALSE	TRUE	810	17.1605	89.1	0.00538197	0.0153995	2.35164	0.0170054	0.0277127	2.36541	0.961673	0.997714	-0.0137713	Medium Enriched	3	4	3	NA	NA	22.9299	21.0556	19.7534	NA	19.7604	24.9632	23.4482	22.3826	NA	NA	23.133	20.5358	20.0289	NA	NA	7.99102e+06	2.17958e+06	883853	NA	888103	3.27094e+07	1.14446e+07
A0A024R3G4	Sterol-C5-desaturase (ERG3 delta-5-desaturase homolog, fungal)-like, isoform CRA_b OS=Homo sapiens OX=9606 GN=SC5DL PE=3 SV=1	SC5DL	6309	High	3	10	3	FALSE	TRUE	299	7.69231	35.3	0.00104415	0.00550431	2.34232	0.0025997	0.00755582	2.36546	0.950105	0.997714	-0.0231418	Medium Enriched	5	5	5	23.8478	19.2275	22.3476	21.464	23.395	26.0977	22.6354	24.5291	23.3168	25.4145	24.5954	19.6692	21.1898	20.9949	23.7169	1.50978e+07	613822	5.33713e+06	2.89271e+06	1.10309e+07	7.18109e+07	6515448	2.42093e+07	1.04486e+07
D6RFF8	Glucosamine-6-phosphate isomerase (Fragment) OS=Homo sapiens OX=9606 GN=GNPDA1 PE=1 SV=1	GNPDA1	10007	High	5	14	5	FALSE	TRUE	290	20	32.4	0.435397	0.470818	0.732436	0.182712	0.206178	0.61588	0.841818	0.991951	0.116556		4	4	4	23.6401	23.7931	16.6644	NA	23.5026	24.1339	22.8825	19.6525	NA	23.861	23.1139	23.206	18.3579	NA	23.3886	1.30729e+07	1.4536e+07	103871	NA	1.18844e+07	1.84091e+07	7.73257e+06	824130	NA
P82650	28S ribosomal protein S22, mitochondrial OS=Homo sapiens OX=9606 GN=MRPS22 PE=1 SV=1	MRPS22	56945	High	7	27	7	FALSE	TRUE	360	19.1667	41.3	0.0276641	0.0470711	2.33835	0.00279763	0.00792414	1.89669	0.432357	0.941603	0.44166	Medium Enriched	4	5	4	22.2215	21.5045	20.1355	20.6003	NA	23.8906	25.2912	21.3054	23.3279	19.8962	22.193	22.8078	19.4274	21.8003	NA	4.89047e+06	2.97511e+06	1.1518e+06	1.58963e+06	NA	1.55521e+07	4.10594e+07	2.59162e+06	1.05294e+07
A8K2P6	cDNA FLJ76083, highly similar to Homo sapiens zinc finger protein 503 (ZNF503), mRNA OS=Homo sapiens OX=9606 PE=2 SV=1			High	9	44	8	FALSE	TRUE	646	21.9814	62.5	0.151	0.182464	0.359095	0.0442472	0.0595087	0.244896	0.694082	0.978007	0.114199		5	5	5	24.3788	24.832	22.5596	22.9348	25.8315	24.0931	25.2259	23.4233	23.6148	25.9752	23.7097	24.7896	23.4692	23.4186	25.7206	2.1815e+07	2.98652e+07	6.18192e+06	8.01803e+06	5.97103e+07	1.78959e+07	3.92413e+07	1.12488e+07	1.28454e+07
B2RDX7	cDNA, FLJ96814, highly similar to Homo sapiens CCR4-NOT transcription complex, subunit 2 (CNOT2),mRNA OS=Homo sapiens OX=9606 PE=2 SV=1		4848	High	1	4	1	FALSE	TRUE	540	2.96296	59.7	0.244491	0.281135	0.901162	0.067548	0.0846251	0.786975	0.872979	0.992873	0.114187		3	3	3	NA	NA	23.5314	20.2403	19.4781	NA	NA	23.442	22.0611	20.4501	NA	NA	22.7685	21.5777	19.2461	NA	NA	1.21242e+07	1.23861e+06	730273	NA	NA	1.13958e+07	4375721
Q32Q12	Nucleoside diphosphate kinase OS=Homo sapiens OX=9606 GN=NME1-NME2 PE=1 SV=1	NME1-NME2	654364	High	9	51	2	FALSE	TRUE	292	45.8904	32.6	0.0021647	0.00877056	2.32176	0.000566178	0.00310526	1.946	0.450117	0.947001	0.375756	Medium Enriched	5	5	5	25.4653	23.0668	24.6275	24.4154	21.6723	26.8983	25.0668	26.749	27.0843	25.0578	25.1874	22.7783	24.5543	24.8354	23.7706	4.63267e+07	8.78589e+06	2.59183e+07	2.23751e+07	3.34213e+06	1.2508e+08	3.51449e+07	1.12782e+08	1.42291e+08
A8K4I8	cDNA FLJ78131, highly similar to Homo sapiens nipsnap homolog 1 (C. elegans) (NIPSNAP1), mRNA OS=Homo sapiens OX=9606 PE=2 SV=1	elegans) (NIPSNAP1), mRNA OS=Homo sapiens OX=9606		High	5	23	4	FALSE	TRUE	284	12.6761	33.2	0.0610659	0.0868442	0.675494	0.087454	0.106129	0.561596	0.664803	0.975314	0.113898		4	4	4	23.861	24.5053	18.3269	18.8111	NA	24.2885	24.6578	19.3326	19.9274	NA	23.2765	24.714	18.7395	19.23	NA	1.52362e+07	2.38145e+07	328818	459951	NA	2.04914e+07	2.64692e+07	660238	997122
B5BU24	14-3-3 protein beta/alpha OS=Homo sapiens OX=9606 GN=YWHAB PE=2 SV=1	YWHAB	7529	High	9	67	4	FALSE	TRUE	246	39.8374	28.1	0.0275029	0.0468561	2.31961	0.00186747	0.00606078	2.07166	0.665974	0.975314	0.247948	Medium Enriched	4	4	4	23.9655	18.6909	19.6558	17.7854	NA	25.1333	22.112	21.1525	20.9781	NA	23.556	20.1673	18.8638	18.5022	NA	1.63804e+07	423165	826038	225905	NA	3.6803e+07	4.533e+06	2.33095e+06	2.06562e+06
B5BUB1	RuvB-like helicase (Fragment) OS=Homo sapiens OX=9606 GN=RUVBL1 PE=2 SV=1	RUVBL1	8607	High	7	29	7	FALSE	TRUE	456	21.4912	50.2	0.0102899	0.023614	2.30431	0.00610572	0.0134669	1.56974	0.115563	0.766823	0.734565	Medium Enriched	4	4	4	23.7496	22.2391	20.0909	19.8716	NA	24.926	25.0178	22.4094	22.8153	NA	23.5253	23.0714	21.4016	20.8912	NA	1.4104e+07	4.95037e+06	1.11679e+06	959312	NA	3.18773e+07	3.39706e+07	5.57046e+06	7.38069e+06
M0QZR4	Rho guanine nucleotide exchange factor 1 OS=Homo sapiens OX=9606 GN=ARHGEF1 PE=1 SV=1	ARHGEF1	9138	High	14	59	14	FALSE	TRUE	968	19.938	108.3	0.0521865	0.0766944	1.33837	0.0327369	0.0465851	1.22517	0.767174	0.985403	0.113204		5	5	5	26.0466	21.6895	24.2052	22.8808	19.6123	26.5027	23.2022	25.011	23.6294	22.781	25.4211	22.9586	23.7149	22.707	20.1988	6.93111e+07	3.38224e+06	1.93415e+07	7.72331e+06	801469	9.50838e+07	9.65049e+06	3.38111e+07	1.2977e+07
B4DR61	cDNA FLJ59739, highly similar to Protein transport protein Sec61 subunit alpha isoform 1 OS=Homo sapiens OX=9606 GN=SEC61A1 PE=1 SV=1	SEC61A1	29927	High	11	263	5	FALSE	TRUE	482	22.1992	52.9	4.49371e-05	0.00105839	2.3016	0.000300615	0.00217599	2.43358	0.533892	0.958223	-0.131975	Medium Enriched	5	5	5	29.2348	28.3331	27.8027	28.6226	28.9406	31.1789	30.921	30.3605	30.8305	31.1508	28.8579	28.7519	27.1537	28.372	29.1384	6.3175e+08	3.38141e+08	2.34126e+08	4.13292e+08	5.15227e+08	2.43096e+09	2.0331e+09	1.37859e+09	1.90941e+09
A0A024R1X8	Junction plakoglobin, isoform CRA_a OS=Homo sapiens OX=9606 GN=JUP PE=4 SV=1	JUP	3728	High	26	225	21	FALSE	TRUE	745	47.3826	81.7	0.0208968	0.0383083	2.2972	0.000960713	0.00405928	4.27006	0.00143105	0.2764	-1.97286	Medium Enriched	5	5	5	25.7502	23.1943	27.1812	25.0917	24.823	28.2498	27.6715	29.3112	26.7548	25.539	23.59	21.833	25.7569	22.4275	22.5687	5.64376e+07	9.5983e+06	1.52176e+08	3.57576e+07	2.96806e+07	3.19191e+08	2.13773e+08	6.66123e+08	1.13241e+08
P21359	Neurofibromin OS=Homo sapiens OX=9606 GN=NF1 PE=1 SV=2	NF1	4763	High	25	81	25	FALSE	TRUE	2839	10.6728	319.2	0.00985251	0.0229835	2.28496	0.0187177	0.0299371	1.99638	0.488128	0.949841	0.288582	Medium Enriched	4	5	4	23.6857	25.2252	NA	21.1185	22.4793	25.0981	27.0977	19.9417	23.8727	25.58	23.0404	26.3338	NA	21.2945	22.9944	1.34932e+07	3.92221e+07	NA	2.27661e+06	5.84721e+06	35916382	1.43619e+08	1.00707e+06	1.53603e+07
P49750	YLP motif-containing protein 1 OS=Homo sapiens OX=9606 GN=YLPM1 PE=1 SV=4	YLPM1	56252	High	37	198	37	FALSE	TRUE	2146	22.8798	241.5	0.18195	0.21493	0.3489	0.247002	0.272283	0.238853	0.323942	0.921353	0.110048		5	5	5	24.4356	29.0239	23.4496	23.8552	26.171	24.1175	29.2852	23.7324	24.8804	26.6644	24.4314	29.3072	23.3419	24.2552	26.1499	2.26911e+07	5.45853e+08	1.14562e+07	1.51747e+07	7.55554e+07	1.82007e+07	6.54221e+08	1.39368e+07	3.08846e+07
O00299	Chloride intracellular channel protein 1 OS=Homo sapiens OX=9606 GN=CLIC1 PE=1 SV=4	CLIC1	1192	High	7	18	7	FALSE	TRUE	241	33.61	26.9	0.00474575	0.0142019	2.28488	0.000497771	0.00292208	2.81796	0.0534546	0.689974	-0.533076	Medium Enriched	4	5	4	NA	20.8481	19.2481	19.9688	22.771	17.0847	23.6664	22.0396	21.6805	24.5891	NA	20.4529	19.0831	18.9913	22.1764	NA	1.8876e+06	622685	1.02614e+06	7.15749e+06	138997	1.33133e+07	4.31115e+06	3.36105e+06
Q8NDV7	Trinucleotide repeat-containing gene 6A protein OS=Homo sapiens OX=9606 GN=TNRC6A PE=1 SV=2	TNRC6A	27327	High	48	649	23	FALSE	TRUE	1962	39.1947	210.2	0.69775	0.725866	0.0490627	0.44142	0.469734	-0.0607297	0.453259	0.947037	0.109792		5	5	5	28.2039	30.495	28.4668	29.0287	30.0144	28.4726	30.7009	28.1118	28.9507	30.2182	28.6291	30.5306	28.2565	28.914	30.4277	3.09177e+08	1.51323e+09	3.70999e+08	5.47676e+08	1.08455e+09	3.7249e+08	1.74533e+09	2.90071e+08	5.18841e+08
O15360	Fanconi anemia group A protein OS=Homo sapiens OX=9606 GN=FANCA PE=1 SV=2	FANCA	2175	High	9	16	9	FALSE	TRUE	1455	7.83505	162.7	0.000854951	0.00486344	2.27203	0.00251861	0.00736825	2.73828	0.309059	0.919994	-0.466253	Medium Enriched	4	4	4	19.7454	20.5149	17.1034	18.9425	NA	22.0473	23.2068	19.3168	20.8234	NA	18.9719	21.1421	15.9712	18.3561	NA	878952	1.49835e+06	140806	503810	NA	4.33415e+06	9.68181e+06	653029	1.85555e+06
P61962	DDB1- and CUL4-associated factor 7 OS=Homo sapiens OX=9606 GN=DCAF7 PE=1 SV=1	DCAF7	10238	High	11	111	11	FALSE	TRUE	342	32.4561	38.9	0.275011	0.310776	0.561391	0.304903	0.33025	0.453861	0.668011	0.975314	0.10753		5	5	5	25.9663	27.9088	24.3516	24.1356	25.4824	25.9856	30.0222	23.9898	25.0948	25.5593	25.581	28.1226	23.8793	24.8394	25.96	6.55609e+07	2.51994e+08	2.14071e+07	1.84309e+07	4.68766e+07	6.64426e+07	1.0904e+09	1.66589e+07	3.58334e+07
Q9NTJ5	Phosphatidylinositide phosphatase SAC1 OS=Homo sapiens OX=9606 GN=SACM1L PE=1 SV=2	SACM1L	22908	High	9	33	9	FALSE	TRUE	587	17.2061	66.9	0.0011287	0.00571804	2.26469	0.000160905	0.00158112	2.39171	0.704664	0.979389	-0.0590371	Medium Enriched	4	5	5	22.8399	NA	21.0214	22.7869	21.8065	24.9379	21.8637	23.6127	24.6163	24.3467	22.9087	19.2001	20.6889	22.5374	22.0836	7.50765e+06	NA	2.12849e+06	7.23693e+06	3.66777e+06	32139778	3.81624e+06	1.28269e+07	2.57179e+07
B4DRL5	cDNA FLJ60834, highly similar to Engulfment and cell motility protein 2 (CED-12 homolog A) OS=Homo sapiens OX=9606 PE=2 SV=1			High	5	27	5	FALSE	TRUE	732	9.56284	83.9	0.111063	0.14153	0.988167	0.0206274	0.0320697	0.880815	0.794952	0.986932	0.107353		4	4	4	23.3667	NA	23.6998	18.6282	19.1072	23.9515	NA	23.6859	20.0164	21.1006	22.8331	NA	23.1427	19.4642	19.7913	10816434	NA	1.36251e+07	405171	564724	1.62229e+07	NA	1.34951e+07	1.06059e+06
P21266	Glutathione S-transferase Mu 3 OS=Homo sapiens OX=9606 GN=GSTM3 PE=1 SV=3	GSTM3	2947	High	8	32	7	FALSE	TRUE	225	36.4444	26.5	0.00316152	0.0109446	2.26208	0.00711794	0.0148184	2.27777	0.955022	0.997714	-0.0156913	Medium Enriched	5	5	5	22.8128	24.1158	19.2378	21.7981	21.7819	24.403	25.9389	22.8638	23.9883	23.8627	22.28	25.0924	19.2048	21.4824	21.6083	7.3676e+06	1.81798e+07	618221	3.64648e+06	3.60572e+06	2.21833e+07	6.43255e+07	7.63303e+06	1.66415e+07
Q86X55	Histone-arginine methyltransferase CARM1 OS=Homo sapiens OX=9606 GN=CARM1 PE=1 SV=3	CARM1	10498	High	9	48	9	FALSE	TRUE	608	14.6382	65.8	0.088196	0.116826	0.69088	0.00310333	0.00853656	0.583965	0.751103	0.983364	0.106915		5	5	5	26.1387	24.5503	25.5817	23.2179	26.2195	26.8571	25.7983	25.2286	24.5793	26.6992	25.9667	25.1228	24.6883	24.1522	26.3127	7.38802e+07	2.45687e+07	5.02183e+07	9.75639e+06	7.81346e+07	1.21559e+08	5.83513e+07	3.93155e+07	2.50679e+07
Q13098	COP9 signalosome complex subunit 1 OS=Homo sapiens OX=9606 GN=GPS1 PE=1 SV=4	GPS1	2873	High	5	26	5	FALSE	TRUE	491	11.2016	55.5	0.0381553	0.0599456	2.26166	0.0275842	0.040327	3.03403	0.180438	0.818319	-0.772371	Medium Enriched	4	5	4	24.3157	NA	18.3252	18.5588	20.5585	24.9989	19.2252	21.4267	22.0286	22.3507	23.6849	NA	16.4627	18.8561	19.665	2.08815e+07	NA	328421	386141	1.54431e+06	3.35287e+07	612868	2.8189e+06	4.27824e+06
B4DE15	cDNA FLJ53300, highly similar to UDP-galactose translocator OS=Homo sapiens OX=9606 GN=SLC35A2 PE=1 SV=1	SLC35A2	7355	High	1	12	1	FALSE	TRUE	406	2.70936	42.2	0.000564178	0.00382824	2.25572	0.0427775	0.0577356	1.88931	0.51619	0.952751	0.366413	Medium Enriched	4	4	4	NA	22.5687	20.5594	19.9263	23.1114	NA	24.8219	23.1783	22.1621	25.0264	NA	22.7061	20.037	21.7246	23.1637	NA	6.22083e+06	1.54519e+06	996333	9.06229e+06	NA	2.96567e+07	9.49212e+06	4.69305e+06
Q9H9A5	CCR4-NOT transcription complex subunit 10 OS=Homo sapiens OX=9606 GN=CNOT10 PE=1 SV=1	CNOT10	25904	High	8	29	8	FALSE	TRUE	744	14.1129	82.3	0.056127	0.0812896	1.14845	0.00461231	0.0110886	1.0417	0.710109	0.979712	0.106755		5	5	5	23.1648	19.875	20.4356	21.4021	19.87	23.4834	21.2397	22.9869	21.5641	21.2158	22.5743	20.0566	21.3946	21.0896	20.1663	9.404e+06	961578	1.41819e+06	2.7713e+06	958217	1.17276e+07	2.47619e+06	8.3129e+06	3.10052e+06
O94822	E3 ubiquitin-protein ligase listerin OS=Homo sapiens OX=9606 GN=LTN1 PE=1 SV=6	LTN1	26046	High	21	77	21	FALSE	TRUE	1766	14.5527	200.4	0.0125757	0.0267982	2.25281	0.0309566	0.0443589	1.51653	0.342578	0.927732	0.736287	Medium Enriched	5	5	5	24.1387	25.7604	21.1778	23.2803	18.1988	25.572	27.5381	23.2634	24.9453	22.5013	24.9304	26.7775	20.0449	23.2636	21.221	1.84697e+07	5.68403e+07	2.37225e+06	1.01873e+07	300876	4.98817e+07	1.94893e+08	1.00689e+07	3.23052e+07
A0A024R601	Ceroid-lipofuscinosis neuronal 6 late infantile variant isoform 1 OS=Homo sapiens OX=9606 GN=CLN6 PE=2 SV=1	CLN6	54982	High	2	22	2	FALSE	TRUE	311	10.2894	35.9	0.00685509	0.0180097	2.25023	0.030902	0.0443589	2.35076	0.78568	0.985943	-0.100532	Medium Enriched	4	5	4	26.1264	24.9206	NA	18.1259	21.4418	27.9377	27.1663	22.3381	21.3301	23.1815	25.7774	25.5266	NA	17.2017	21.7068	7.32519e+07	3.17583e+07	NA	286039	2848616	2.57092e+08	1.50613e+08	5.30182e+06	2.63642e+06
Q70CQ2	Ubiquitin carboxyl-terminal hydrolase 34 OS=Homo sapiens OX=9606 GN=USP34 PE=1 SV=2	USP34	9736	High	21	44	21	FALSE	TRUE	3546	7.95262	404	0.0499006	0.073983	2.24078	0.0544823	0.0707105	1.94704	0.51228	0.952258	0.293739	Medium Enriched	3	4	3	23.0332	23.7069	16.9694	NA	NA	24.4555	25.8006	20.1757	NA	21.6711	22.6448	24.5979	17.348	NA	NA	8.58404e+06	1.36923e+07	128321	NA	NA	2.30061e+07	5.8445e+07	1.1844e+06	NA
O60518	Ran-binding protein 6 OS=Homo sapiens OX=9606 GN=RANBP6 PE=1 SV=2	RANBP6	26953	High	13	68	10	FALSE	TRUE	1105	15.4751	124.6	0.000718024	0.00448347	2.23233	0.000525828	0.0030018	1.9232	0.100621	0.760376	0.309124	Medium Enriched	5	5	5	21.5176	20.5508	18.3215	21.2028	22.8234	23.4459	22.8077	21.4581	23.236	24.6301	21.7052	21.2343	18.9036	21.0832	23.0354	3.00216e+06	1.53602e+06	327594	2.4136e+06	7.42217e+06	1.14266e+07	7.34193e+06	2.88083e+06	9.87915e+06
A0A024R277	Serine palmitoyltransferase, long chain base subunit 1, isoform CRA_a OS=Homo sapiens OX=9606 GN=SPTLC1 PE=4 SV=1	SPTLC1	10558	High	15	71	15	FALSE	TRUE	473	30.2326	52.7	5.92666e-05	0.00117324	2.22888	0.00215634	0.00667392	1.83048	0.226369	0.860386	0.398405	Medium Enriched	5	5	5	24.9445	26.8728	21.9236	23.5838	22.3613	27.0051	28.6854	24.3435	26.0036	24.7929	24.8814	27.1401	21.897	23.9308	23.8286	3.22878e+07	1.22889e+08	3.97787e+06	1.25732e+07	5.38795e+06	1.34691e+08	4.31689e+08	2.12868e+07	6.72752e+07
A0A024R882	Stomatin, isoform CRA_a OS=Homo sapiens OX=9606 GN=STOM PE=4 SV=1	STOM	2040	High	12	220	12	FALSE	TRUE	288	53.8194	31.7	0.000195731	0.00214511	2.21796	0.000452003	0.00276296	2.66816	0.0977488	0.760376	-0.450202	Medium Enriched	5	5	5	28.0798	27.2846	26.9051	25.7593	27.1311	30.1305	29.4614	29.5539	27.4582	29.6458	27.1477	27.3515	26.0684	25.198	27.1432	2.83705e+08	1.63485e+08	1.25675e+08	5.67977e+07	1.46984e+08	1.17537e+09	7.39206e+08	7.8814e+08	1.84387e+08
Q09028	Histone-binding protein RBBP4 OS=Homo sapiens OX=9606 GN=RBBP4 PE=1 SV=3	RBBP4	5928	High	6	38	3	FALSE	TRUE	425	19.5294	47.6	0.00986256	0.0229869	2.20923	0.00313137	0.00857484	1.86596	0.2367	0.878468	0.343261	Medium Enriched	5	5	5	22.5153	21.3246	21.8636	23.0612	22.2055	23.714	25.3366	23.69	25.2485	24.0271	22.1626	22.3223	21.9277	23.8619	22.4121	5.9948e+06	2.62633e+06	3.81597e+06	8.75205e+06	4.83637e+06	1.37603e+07	42371993	1.35334e+07	3.98631e+07
A0A024RBA9	RAB21, member RAS oncogene family, isoform CRA_a OS=Homo sapiens OX=9606 GN=RAB21 PE=4 SV=1	RAB21	23011	High	3	15	3	FALSE	TRUE	225	17.7778	24.3	0.00672348	0.0178209	2.20726	0.00752743	0.0153362	1.60503	0.0502381	0.689974	0.602226	Medium Enriched	5	5	5	18.1925	19.8018	19.8185	19.5748	19.0564	21.9988	22.1689	21.618	21.1625	20.5322	19.2051	20.9973	19.8852	19.826	19.5415	299572	913999	924593	780927	545182	4.19079e+06	4.71512e+06	3.21868e+06	2.34712e+06
P54652	Heat shock-related 70 kDa protein 2 OS=Homo sapiens OX=9606 GN=HSPA2 PE=1 SV=1	HSPA2	3306	High	18	955	2	FALSE	TRUE	639	22.6917	70	0.0225718	0.0404574	2.20264	0.012405	0.021933	1.96946	0.243203	0.8801	0.233176	Medium Enriched	3	3	3	21.2154	21.2989	NA	NA	23.6244	23.9158	23.6453	NA	NA	25.1855	21.544	21.7167	NA	NA	23.5775	2.43479e+06	2.5799e+06	NA	NA	1.29319e+07	1.58258e+07	1.312e+07	NA	NA
B4DHK5	cDNA FLJ61590, moderately similar to Pleckstrin homology domain-containing family A member 5 (Fragment) OS=Homo sapiens OX=9606 PE=2 SV=1			High	7	19	7	FALSE	TRUE	1183	8.03043	135.9	0.00311356	0.0108853	2.20139	0.0627249	0.0795906	1.38363	0.145749	0.791998	0.817762	Medium Enriched	4	5	4	NA	21.4856	20.6161	19.4865	22.1326	18.79	23.1494	22.7644	22.363	24.2495	NA	23.1327	20.6196	20.9098	22.3298	NA	2.93633e+06	1.60714e+06	734553	4.59803e+06	453277	9.30417e+06	7.12489e+06	5.39415e+06
Q9Y6D5	Brefeldin A-inhibited guanine nucleotide-exchange protein 2 OS=Homo sapiens OX=9606 GN=ARFGEF2 PE=1 SV=3	ARFGEF2	10564	High	25	78	15	FALSE	TRUE	1785	17.9832	201.9	0.00105582	0.00552605	2.2006	0.00723362	0.0149543	1.99954	0.741459	0.983364	0.201052	Medium Enriched	5	5	5	22.9885	24.2857	21.2408	22.5026	22.9	25.4279	27.2445	23.57	23.9642	24.7141	22.9805	26.5964	21.2723	22.309	21.7649	8.32219e+06	2.04517e+07	2.47806e+06	5942493	7.82705e+06	4.51393e+07	1.59007e+08	1.24531e+07	1.63663e+07
A0A024R2H7	tRNA nucleotidyl transferase, CCA-adding, 1, isoform CRA_b OS=Homo sapiens OX=9606 GN=TRNT1 PE=3 SV=1	TRNT1	51095	High	13	77	13	FALSE	TRUE	434	39.1705	50.1	0.115986	0.146208	0.471354	0.0622539	0.0790681	0.369878	0.629421	0.969811	0.101476		5	5	5	27.073	24.7038	24.5145	25.654	25.7744	27.2217	25.837	24.3746	26.5415	26.1017	26.7324	25.5181	24.3932	25.698	25.8853	1.41182e+08	2.73257e+07	2.39663e+07	5.27989e+07	5.73955e+07	1.56508e+08	59940791	2.17518e+07	9.76739e+07
A0A024R0H2	Mitochondrial ribosomal protein S12, isoform CRA_a OS=Homo sapiens OX=9606 GN=MRPS12 PE=3 SV=1	MRPS12	6183	High	2	7	2	FALSE	TRUE	138	12.3188	15.2	0.0308596	0.0510839	2.19339	0.0122875	0.0218072	1.63898	0.432675	0.941603	0.554409	Medium Enriched	3	3	3	NA	NA	21.426	20.8904	19.2757	NA	NA	23.0024	22.9663	22.2035	NA	NA	21.1808	21.1432	20.9313	NA	NA	2.8175e+06	1.94367e+06	634693	NA	NA	8402613	8.19492e+06
B3KY94	CDP-diacylglycerol--inositol 3-phosphatidyltransferase OS=Homo sapiens OX=9606 GN=CDIPT PE=1 SV=1	CDIPT	10423	High	4	53	4	FALSE	TRUE	237	18.9873	25.9	0.000653457	0.00421762	2.19194	0.000641411	0.00333959	1.93075	0.128502	0.772428	0.261185	Medium Enriched	5	5	5	23.2583	24.1732	21.4768	22.6161	23.4128	24.8547	26.4901	24.2502	25.1553	25.1465	23.0933	24.673	21.5847	23.2108	23.6814	1.00332e+07	1.89174e+07	2.91858e+06	6.42853e+06	1.11676e+07	3.03404e+07	9.42563e+07	1.99542e+07	3.73688e+07
Q9C0B9	Zinc finger CCHC domain-containing protein 2 OS=Homo sapiens OX=9606 GN=ZCCHC2 PE=1 SV=6	ZCCHC2	54877	High	13	35	13	FALSE	TRUE	1178	16.2988	125.9	0.116943	0.147137	0.308501	0.333418	0.359096	0.20886	0.67899	0.976732	0.0996407		4	4	4	NA	23.0415	23.3726	23.6891	24.4242	NA	23.7215	23.3655	23.9572	24.7173	NA	23.2082	22.8389	24.1244	24.7545	NA	8.63322e+06	1.08607e+07	1.3525e+07	2.25127e+07	NA	1.38317e+07	1.08073e+07	1.62868e+07
Q9BT22	Chitobiosyldiphosphodolichol beta-mannosyltransferase OS=Homo sapiens OX=9606 GN=ALG1 PE=1 SV=2	ALG1	56052	High	14	125	14	FALSE	TRUE	464	35.5603	52.5	0.000153444	0.00182299	2.19034	0.000333451	0.00233154	2.07693	0.543152	0.958625	0.113412	Medium Enriched	5	5	5	27.2251	26.9934	24.2302	25.4338	26.0703	28.9476	29.6253	26.6589	27.5319	28.1408	27.0908	27.6204	23.8831	25.5267	26.3988	1.56879e+08	1.33603e+08	1.96791e+07	4.53251e+07	7.04623e+07	5.17735e+08	8.2814e+08	1.05957e+08	1.94051e+08
Q14643	Inositol 1,4,5-trisphosphate receptor type 1 OS=Homo sapiens OX=9606 GN=ITPR1 PE=1 SV=3	ITPR1	3708	High	62	246	48	FALSE	TRUE	2758	26.4685	313.7	0.000162389	0.00190094	2.15691	0.000364669	0.00246263	2.4328	0.178854	0.818319	-0.275897	Medium Enriched	5	5	5	26.7179	26.8637	23.4642	25.4203	26.4551	28.5661	29.3133	26.0177	27.1845	28.6241	26.2993	27.1995	22.7658	25.1325	26.1444	1.10381e+08	1.22116e+08	1.15722e+07	4.49024e+07	9.19995e+07	3.97435e+08	6.67072e+08	6.79374e+07	1.52532e+08
Q96HA7	Tonsoku-like protein OS=Homo sapiens OX=9606 GN=TONSL PE=1 SV=2	TONSL	4796	High	23	115	23	FALSE	TRUE	1378	20.7547	150.8	0.0854128	0.113926	0.444353	0.0453365	0.0606987	0.345815	0.554587	0.961357	0.0985379		5	5	5	27.5805	25.5656	25.4624	25.1474	25.801	27.5976	26.6756	25.5455	25.6388	26.3212	27.3276	25.9011	25.2015	25.3296	26.2898	2.00701e+08	4.96615e+07	4.62317e+07	3.71652e+07	5.84633e+07	2.03095e+08	1.07194e+08	4.89727e+07	5.22453e+07
Q8NHQ9	ATP-dependent RNA helicase DDX55 OS=Homo sapiens OX=9606 GN=DDX55 PE=1 SV=3	DDX55	57696	High	9	22	9	FALSE	TRUE	600	18	68.5	0.0463401	0.0699399	2.15162	0.452507	0.480958	0.979718	0.247038	0.8801	1.1719	Medium Enriched	4	4	4	22.7493	21.2241	20.0628	NA	19.3818	23.8051	25.1668	21.364	NA	21.6884	22.7527	22.2306	23.5946	NA	19.5277	7.05039e+06	2.44955e+06	1.09522e+06	NA	683138	1.46576e+07	3.76681e+07	2.69904e+06	NA
B5MDU6	Lipid droplet-associated hydrolase OS=Homo sapiens OX=9606 GN=LDAH PE=1 SV=1	LDAH	60526	High	2	9	2	FALSE	TRUE	370	6.48649	42.6	0.113066	0.143334	1.1793	0.0113078	0.0205419	1.08119	0.873191	0.992873	0.0981107		3	3	3	21.129	20.4202	NA	NA	19.1977	21.4585	21.8686	NA	NA	20.9577	20.15	20.9408	NA	NA	19.9503	2.29324e+06	1.40307e+06	NA	NA	601309	2.8818e+06	3.82905e+06	NA	NA
A0A1U9X972	PRRC2A OS=Homo sapiens OX=9606 PE=4 SV=1			High	13	29	12	FALSE	TRUE	2157	8.94761	228.8	0.0772683	0.104728	0.795223	0.0145073	0.0247755	0.715426	0.688689	0.976732	0.0980533		5	4	5	17.5612	21.1658	19.1825	20.8125	23.6477	NA	22.8525	19.6439	21.4343	24.0586	17.7322	22.0114	18.603	20.8676	23.6456	193391	2.35253e+06	594997	1.84151e+06	1.31417e+07	NA	7.57349e+06	819241	2.83375e+06
Q08AM6	Protein VAC14 homolog OS=Homo sapiens OX=9606 GN=VAC14 PE=1 SV=1	VAC14	55697	High	6	15	6	FALSE	TRUE	782	7.92839	87.9	0.0155094	0.0312164	2.14794	0.0128223	0.0224737	2.64719	0.0632739	0.707781	-0.499245	Medium Enriched	4	4	4	21.9108	19.1646	19.7421	19.5911	NA	23.1194	22.3755	22.1499	21.3556	NA	21.2955	18.6496	18.8983	19.5683	NA	3.94295e+06	587668	876936	789806	NA	9112566	5.44138e+06	4.65357e+06	2.68342e+06
P46736	Lys-63-specific deubiquitinase BRCC36 OS=Homo sapiens OX=9606 GN=BRCC3 PE=1 SV=2	BRCC3	79184	High	3	19	3	FALSE	TRUE	316	12.9747	36	0.000319513	0.00283133	2.14552	0.0192893	0.0306495	2.40939	0.667192	0.975314	-0.263864	Medium Enriched	4	5	4	NA	19.3968	19.0774	19.2545	18.9147	20.0843	21.3729	21.2068	21.7244	20.9214	NA	17.7764	18.4014	19.6218	19.7883	NA	690256	553194	625443	494175	1.11169e+06	2.71577e+06	2.42042e+06	3.46482e+06
Q96EY1	DnaJ homolog subfamily A member 3, mitochondrial OS=Homo sapiens OX=9606 GN=DNAJA3 PE=1 SV=2	DNAJA3	9093	High	16	348	16	FALSE	TRUE	480	35.2083	52.5	0.612192	0.64435	0.110684	0.831728	0.845336	0.0131947	0.673561	0.976732	0.0974889		5	5	5	29.8947	31.0011	28.9995	28.3299	29.5816	29.7608	31.1878	28.6317	29.1572	29.6228	29.6287	31.397	28.6019	29.0949	29.5718	9.98196e+08	2.14918e+09	5.36694e+08	3.37411e+08	8.03446e+08	9.09714e+08	2.44604e+09	4.15923e+08	5.98671e+08
P53621	Coatomer subunit alpha OS=Homo sapiens OX=9606 GN=COPA PE=1 SV=2	COPA	1314	High	38	170	38	FALSE	TRUE	1224	37.3366	138.3	0.00179417	0.00773453	2.14003	0.000901812	0.00387691	2.25709	0.544924	0.958625	-0.117064	Medium Enriched	5	5	5	26.6246	24.953	25.7121	25.9947	25.2489	28.7561	28.2014	27.6549	27.6313	26.9898	26.0955	25.3318	25.2095	25.9337	25.3775	1.03468e+08	3.24783e+07	5.49697e+07	6.68614e+07	3.98716e+07	4.53362e+08	3.08651e+08	2.11321e+08	2.07893e+08
A0A0S2Z5M8	ElaC homolog 2 (E. coli), isoform CRA_b (Fragment) OS=Homo sapiens OX=9606 GN=ELAC2 PE=2 SV=1	coli), isoform CRA_b (Fragment) OS=Homo sapiens OX=9606	60528	High	7	27	7	FALSE	TRUE	826	10.0484	92.2	0.00714902	0.0185819	2.13649	0.00367645	0.00957096	1.80397	0.119028	0.766823	0.33252	Medium Enriched	5	5	5	22.4668	20.7111	23.1601	22.2182	22.0178	23.7006	23.8664	25.9718	24.6427	23.0749	22.3801	21.5769	23.4123	22.755	22.1122	5.79652e+06	1.71655e+06	9.37314e+06	4.87913e+06	4.24637e+06	13633106	1.52935e+07	6.5808e+07	2.61934e+07
A8K9U0	cDNA FLJ78260, highly similar to Homo sapiens RNA binding motif protein 4, mRNA OS=Homo sapiens OX=9606 PE=2 SV=1		5936	High	7	40	2	FALSE	TRUE	364	23.9011	40.3	0.0137166	0.0285719	2.12563	0.0111064	0.0203465	1.51724	0.133504	0.779451	0.60839	Medium Enriched	4	5	4	NA	19.5384	22.0359	21.1248	21.8504	20.9319	22.5003	23.7579	23.7548	23.0391	NA	20.4816	21.9207	22.3469	22.2339	NA	761452	4.29986e+06	2.28671e+06	3.78128e+06	2.00043e+06	5.9328e+06	1.41853e+07	1.41546e+07
Q5VW36	Focadhesin OS=Homo sapiens OX=9606 GN=FOCAD PE=1 SV=1	FOCAD	54914	High	18	71	18	FALSE	TRUE	1801	11.216	199.9	0.0788118	0.106444	0.678249	0.0809854	0.0989986	0.582001	0.854383	0.992521	0.0962479		5	5	5	26.2649	22.975	23.9551	24.3404	23.9145	26.7242	24.7356	23.9816	24.9594	24.4404	25.9183	24.7582	23.1177	24.943	23.1938	8.06338e+07	8.24432e+06	1.62629e+07	2.12415e+07	1.58119e+07	1.10861e+08	2.79347e+07	1.65645e+07	3.26222e+07
A0A1V1FWL6	Tuberin OS=Homo sapiens OX=9606 GN=TSC2 PE=2 SV=1	TSC2	7249	High	19	45	19	FALSE	TRUE	1807	16.4914	200.5	0.00247858	0.00942632	2.1255	0.00645637	0.0139185	2.16091	0.929603	0.997714	-0.0354089	Medium Enriched	5	5	5	22.9245	23.916	19.8229	20.7702	20.8182	24.19	25.3768	22.4507	23.3272	23.5345	22.4516	23.8553	18.6736	21.2402	21.854	7.96096e+06	1.58287e+07	927419	1.78833e+06	1.84886e+06	1.91384e+07	43570448	5.73254e+06	1.05243e+07
A0A024R3L1	Solute carrier family 37 (Glycerol-6-phosphate transporter), member 4, isoform CRA_b OS=Homo sapiens OX=9606 GN=SLC37A4 PE=4 SV=1	SLC37A4	2542	High	4	19	4	FALSE	TRUE	451	13.082	48.8	0.00873328	0.0212592	2.12181	0.0132724	0.0230948	1.94155	0.661607	0.975314	0.180265	Medium Enriched	4	4	4	20.5834	20.3802	NA	18.8066	20.6163	22.2979	23.3319	NA	21.2142	22.0296	20.8321	21.542	NA	18.1914	20.5422	1.57114e+06	1.36476e+06	NA	458521	1607363	5156346	1.05588e+07	NA	2.43289e+06
A0A024R4Y2	HCG39762, isoform CRA_c OS=Homo sapiens OX=9606 GN=hCG_39762 PE=4 SV=1	hCG_39762	29015	High	3	17	3	FALSE	TRUE	491	6.31365	54.5	0.00333081	0.0112919	2.1149	0.00446079	0.0108752	2.28707	0.573792	0.964201	-0.172171	Medium Enriched	4	4	4	22.8977	NA	20.0822	21.606	21.2684	24.2972	NA	22.3648	23.8543	23.7977	22.5671	NA	19.2527	21.6092	21.7367	7.81463e+06	NA	1.11005e+06	3192021	2.52593e+06	2.06147e+07	NA	5.40107e+06	1.51659e+07
Q92540	Protein SMG7 OS=Homo sapiens OX=9606 GN=SMG7 PE=1 SV=2	SMG7	9887	High	26	212	26	FALSE	TRUE	1137	26.9129	127.2	0.519218	0.554093	0.104213	0.894199	0.903331	0.00922722	0.503108	0.952258	0.0949862		5	5	5	25.8581	28.4008	27.0966	26.982	28.4915	26.2199	28.7889	26.6714	27.146	28.5239	26.0071	28.7281	26.7339	27.3254	28.5094	6.08237e+07	3.54395e+08	1.43515e+08	1.32554e+08	3.77389e+08	7.81579e+07	4.63781e+08	1.06877e+08	1.48512e+08
P62979	Ubiquitin-40S ribosomal protein S27a OS=Homo sapiens GN=RPS27A PE=1 SV=2	RPS27A	6233	High	7	386	7	TRUE	TRUE	156	33.9744	18	8.78459e-05	0.00138907	2.11478	0.000184928	0.00164648	2.19048	0.698892	0.978007	-0.0756989	Medium Enriched	5	5	5	30.1458	30.0478	29.7763	28.9844	29.9909	32.1059	32.5933	31.8548	31.2107	31.7544	29.8607	30.5096	29.1524	28.9668	30.0772	1.18796e+09	1.1099e+09	9.19523e+08	5.31104e+08	1.06698e+09	4.62204e+09	6.47998e+09	3.88386e+09	2.48516e+09
P20020	Plasma membrane calcium-transporting ATPase 1 OS=Homo sapiens OX=9606 GN=ATP2B1 PE=1 SV=4	ATP2B1	490	High	18	103	7	FALSE	TRUE	1220	19.0984	134.6	0.00475512	0.0142019	2.11425	0.000161307	0.00158112	2.41891	0.249301	0.882855	-0.304668	Medium Enriched	5	5	5	24.8522	22.9735	22.3872	22.4341	22.4793	26.3534	26.4643	23.9197	24.1839	24.7762	24.2344	23.5505	21.9567	21.777	22.0844	3.02874e+07	8.23585e+06	5.48548e+06	5.66662e+06	5.8473e+06	8.57345e+07	9.25852e+07	1.58687e+07	1.90587e+07
Q96QU8	Exportin-6 OS=Homo sapiens OX=9606 GN=XPO6 PE=1 SV=1	XPO6	23214	High	25	167	25	FALSE	TRUE	1125	23.9111	128.8	0.00207348	0.00851267	2.10619	0.00018958	0.00167672	2.07425	0.885823	0.992873	0.0319401	Medium Enriched	5	5	5	26.288	25.2135	25.7612	25.9587	26.2412	27.8819	28.3801	28.0309	27.496	28.2046	25.9742	26.0431	25.4969	25.8229	26.2851	8.19388e+07	3.8905e+07	5.68697e+07	6.5213e+07	7.93183e+07	2.47332e+08	3.49347e+08	2.74237e+08	1.89293e+08
Q59E89	DnaJ (Hsp40) homolog, subfamily B, member 4 variant (Fragment) OS=Homo sapiens OX=9606 PE=2 SV=1		11080	High	6	23	5	FALSE	TRUE	344	20.6395	38.6	0.000847909	0.00484483	2.10205	0.0138263	0.0238258	1.48375	0.0473001	0.689974	0.618295	Medium Enriched	3	4	3	NA	21.904	20.6441	NA	19.7131	NA	24.1221	22.7221	19.0352	21.7231	NA	22.4798	21.0449	NA	20.5914	NA	3.9244e+06	1.63864e+06	NA	859453	NA	1.82593e+07	6.91883e+06	537245
Q7L523	Ras-related GTP-binding protein A OS=Homo sapiens OX=9606 GN=RRAGA PE=1 SV=1	RRAGA	10670	High	5	13	5	FALSE	TRUE	313	16.9329	36.5	0.0483723	0.0723653	2.10201	0.00234693	0.00703551	1.9986	0.874163	0.992873	0.103409	Medium Enriched	3	3	3	22.6424	18.9796	18.713	NA	NA	24.1796	22.0361	20.4253	NA	NA	22.0512	20.2272	18.3668	NA	NA	6.54703e+06	516934	429707	NA	NA	1.90016e+07	4.30054e+06	1.40813e+06	NA
Q05209	Tyrosine-protein phosphatase non-receptor type 12 OS=Homo sapiens OX=9606 GN=PTPN12 PE=1 SV=3	PTPN12	5782	High	7	19	7	FALSE	TRUE	780	13.3333	88.1	0.0286191	0.0483611	2.10163	0.0121274	0.0216526	1.79567	0.585103	0.964201	0.30596	Medium Enriched	4	5	4	23.2916	18.0162	19.5661	19.4287	NA	24.381	21.352	20.9262	22.05	19.8554	23.493	19.2526	18.5095	20.2714	NA	1.0268e+07	265110	776217	705700	NA	2.18473e+07	2.67664e+06	1.99263e+06	4.3422e+06
Q0PNE2	Elongator complex protein 6 OS=Homo sapiens OX=9606 GN=ELP6 PE=1 SV=1	ELP6	54859	High	2	5	2	FALSE	TRUE	266	9.77444	29.8	0.022764	0.0406122	2.10151							Medium Enriched	3	3	2	18.0925	NA	18.4784	19.1951	NA	19.7311	NA	21.2006	21.1388	NA	NA	NA	17.9409	17.7101	NA	279499	NA	365214	600223	NA	870275	NA	2.40999e+06	2.30897e+06
Q9UJY1	Heat shock protein beta-8 OS=Homo sapiens OX=9606 GN=HSPB8 PE=1 SV=1	HSPB8	26353	High	12	236	12	FALSE	TRUE	196	46.4286	21.6	0.912155	0.920728	0.0169378	0.20514	0.229717	-0.0748932	0.652778	0.974229	0.091831		5	5	5	29.1279	30.8292	29.3763	28.1419	30.0198	29.0088	30.8019	28.9942	28.6334	30.1414	29.0264	30.8291	29.0061	28.9051	30.1876	5.86624e+08	1.90773e+09	6.96863e+08	2.96183e+08	1.08856e+09	5.40154e+08	1.87198e+09	5.3472e+08	4.16407e+08
A0A024R1U4	RAB5C, member RAS oncogene family, isoform CRA_a OS=Homo sapiens OX=9606 GN=RAB5C PE=4 SV=1	RAB5C	5878	High	6	34	4	FALSE	TRUE	216	34.2593	23.5	0.00477741	0.014221	2.10106	0.00018406	0.00164648	2.45737	0.152155	0.791998	-0.356311	Medium Enriched	5	5	5	21.543	22.2352	22.2669	22.0158	21.3241	23.4464	25.6845	24.224	24.04	22.4955	20.8989	22.5668	21.9114	21.7572	20.4692	3.05561e+06	4.93712e+06	5.04672e+06	4.24048e+06	2.62546e+06	1.14306e+07	5.39285e+07	1.95954e+07	1.7249e+07
A0A0S2Z5H3	Clathrin interactor 1 isoform 2 (Fragment) OS=Homo sapiens OX=9606 GN=CLINT1 PE=2 SV=1	CLINT1	9685	High	16	126	16	FALSE	TRUE	643	31.1042	70.3	0.130828	0.161654	0.161548	0.480809	0.509215	0.0704691	0.619263	0.968272	0.0910784		5	5	5	25.7778	25.5532	27.6144	22.7832	27.4146	25.7328	25.7492	27.5863	23.1255	27.7571	25.5777	25.6158	27.2731	23.3464	27.7856	5.7529e+07	4.9234e+07	2.05471e+08	7.21838e+06	1.78906e+08	5.57625e+07	5.63991e+07	2.01518e+08	9.1513e+06
Q16678	Cytochrome P450 1B1 OS=Homo sapiens OX=9606 GN=CYP1B1 PE=1 SV=2	CYP1B1	1545	Medium	2	4	2	FALSE	TRUE	543	3.68324	60.8	0.020751	0.0382144	2.09835	0.099035	0.119047	1.66333	0.242389	0.8801	0.435023	Medium Enriched	3	3	3	19.5945	19.6616	NA	NA	19.5204	22.0986	21.9564	NA	NA	21.0166	19.8042	19.7938	NA	NA	20.4836	791657	829341	NA	NA	752023	4490956	4.06937e+06	NA	NA
O43156	TELO2-interacting protein 1 homolog OS=Homo sapiens OX=9606 GN=TTI1 PE=1 SV=3	TTI1	9675	High	13	42	13	FALSE	TRUE	1089	14.1414	122	0.00353183	0.0116955	2.09509	9.02075e-05	0.00119813	1.91072	0.550214	0.958625	0.184373	Medium Enriched	5	5	5	24.9069	19.7268	24.1837	22.985	23.7238	26.3927	23.1471	26.049	24.7426	25.6703	24.6605	20.9538	23.8424	22.9702	24.0212	3.14571e+07	867690	1.90554e+07	8.30178e+06	1.38537e+07	8.81035e+07	9.28881e+06	6.9425e+07	2.80715e+07
A0A024RBG1	Diphosphoinositol polyphosphate phosphohydrolase NUDT4B OS=Homo sapiens OX=9606 GN=NUDT4B PE=3 SV=1	NUDT4B	11163	High	4	26	4	FALSE	TRUE	181	22.6519	20.4	0.00461321	0.0139174	2.09329	0.000194641	0.00170323	1.95808	0.684977	0.976732	0.135209	Medium Enriched	5	5	5	20.9148	18.5654	20.4723	21.3819	21.1399	22.598	22.1052	22.2057	23.3051	22.7267	20.6887	19.7617	20.0721	21.8604	20.7675	1.97694e+06	387910	1.45475e+06	2.73276e+06	2.31062e+06	6.34875e+06	4.51149e+06	4.83704e+06	1.03644e+07
Q13509	Tubulin beta-3 chain OS=Homo sapiens OX=9606 GN=TUBB3 PE=1 SV=2	TUBB3	10381	High	27	4658	8	FALSE	TRUE	450	65.3333	50.4	0.339405	0.375022	0.137372	0.501671	0.52942	0.048365	0.607567	0.964766	0.0890067		5	5	5	31.4595	31.8496	30.3311	29.0384	29.8332	31.6739	32.2804	30.0195	29.1041	30.1208	31.3924	32.3543	29.921	29.1114	30.1776	2.9529e+09	3.86987e+09	1.35071e+09	5.51346e+08	9.56501e+08	3.42605e+09	5.21643e+09	1.08833e+09	5.7703e+08
F6WQW2	Ran-specific GTPase-activating protein OS=Homo sapiens OX=9606 GN=RANBP1 PE=1 SV=1	RANBP1	5902	High	2	15	2	FALSE	TRUE	278	7.91367	31.9	0.00420118	0.013086	2.09263	0.00156159	0.00540286	1.88596	0.39662	0.941603	0.206674	Medium Enriched	5	5	5	22.0159	19.045	18.9327	20.8978	21.6063	23.5467	22.5019	21.0457	22.6886	23.178	21.7453	19.7905	19.1593	21.5263	21.3097	4.24088e+06	540888	500389	1.95379e+06	3.19259e+06	1.22532e+07	5.93955e+06	2.16466e+06	6.76024e+06
Q92604	Acyl-CoA:lysophosphatidylglycerol acyltransferase 1 OS=Homo sapiens OX=9606 GN=LPGAT1 PE=1 SV=1	LPGAT1	9926	High	8	47	8	FALSE	TRUE	370	22.973	43.1	0.0002433	0.00241055	2.0921	0.000590448	0.00317961	1.95525	0.584791	0.964201	0.136848	Medium Enriched	5	5	5	24.4778	24.353	23.4336	22.0969	23.6441	26.0582	26.907	25.6098	24.38	25.5109	24.0434	25.0084	23.0504	22.3903	24.1971	2.33637e+07	2.14275e+07	1.133e+07	4.48583e+06	1.31091e+07	6.9871e+07	1.25839e+08	5.12057e+07	2.18331e+07
Q86UU0	B-cell CLL/lymphoma 9-like protein OS=Homo sapiens OX=9606 GN=BCL9L PE=1 SV=1	BCL9L	283149	High	16	67	16	FALSE	TRUE	1499	14.2762	157	0.626219	0.65731	0.116361	0.91797	0.924895	0.0285265	0.337739	0.924504	0.0878344		5	5	5	22.7871	27.9055	22.7736	23.9479	24.2735	23.4912	28.3817	22.7514	23.9379	23.7073	22.6161	28.221	22.8034	24.0347	24.4516	7.23778e+06	2.51421e+08	7.17036e+06	1.61823e+07	2.02787e+07	1.17913e+07	3.4973e+08	7.06077e+06	16070256
B2RDF2	Pescadillo homolog OS=Homo sapiens OX=9606 GN=PES1 PE=2 SV=1	PES1	23481	High	9	25	9	FALSE	TRUE	588	15.3061	68	0.0148174	0.0301857	2.08838	0.00245291	0.00724748	2.05722	0.931363	0.997714	0.0311574	Medium Enriched	5	5	5	23.0924	18.9481	21.6164	21.8702	23.2302	24.7222	23.0667	23.1088	23.5667	24.7348	23.2261	20.0634	20.5997	21.7405	23.2834	8.94343e+06	505758	3.21501e+06	3.8334e+06	9.83989e+06	2.76777e+07	8.78529e+06	9.04588e+06	1.24244e+07
A0A024R0Q5	Protein phosphatase 1, regulatory (Inhibitor) subunit 13 like, isoform CRA_a OS=Homo sapiens OX=9606 GN=PPP1R13L PE=4 SV=1	PPP1R13L	10848	High	10	33	10	FALSE	TRUE	828	16.4251	89	0.546784	0.581893	-0.106756	0.273223	0.299335	-0.19407	0.586926	0.964201	0.0873141		3	3	3	NA	24.9463	24.0995	NA	22.668	NA	24.5496	24.0823	NA	22.7616	NA	24.9249	24.0251	NA	23.0258	NA	3.23291e+07	1.79756e+07	NA	6.66399e+06	NA	2.45566e+07	1.77626e+07	NA
Q13185	Chromobox protein homolog 3 OS=Homo sapiens OX=9606 GN=CBX3 PE=1 SV=4	CBX3	11335	High	6	44	5	FALSE	TRUE	183	30.0546	20.8	0.000554563	0.00380819	2.08792	0.000296089	0.00215545	2.06033	0.933228	0.997714	0.0275861	Medium Enriched	5	5	5	20.5316	24.0423	22.3991	19.9284	22.2838	22.0725	26.1974	24.49	22.7283	24.1366	19.9217	24.4703	21.7918	20.923	22.2163	1.51573e+06	1.72763e+07	5.53084e+06	997828	5.10608e+06	4.41033e+06	7.69472e+07	2.35624e+07	6.94863e+06
B2RDR4	cDNA, FLJ96732, highly similar to Homo sapiens testis derived transcript (3 LIM domains) (TES), transcript variant 1, mRNA OS=Homo sapiens OX=9606 PE=2 SV=1			High	7	25	7	FALSE	TRUE	421	18.2898	47.9	0.140709	0.171573	0.827079	0.103575	0.123614	0.740305	0.434171	0.941603	0.0867737		3	5	3	NA	NA	21.9694	23.8489	22.4256	19.7606	21.5244	22.1002	25.0179	23.6069	NA	NA	21.8774	24.0298	22.597	NA	NA	4.10614e+06	1.51087e+07	5.63358e+06	888239	3.01648e+06	4.49607e+06	3.39736e+07
P25686	DnaJ homolog subfamily B member 2 OS=Homo sapiens OX=9606 GN=DNAJB2 PE=1 SV=3	DNAJB2	3300	High	10	235	7	FALSE	TRUE	324	33.0247	35.6	0.805732	0.824149	0.0346264	0.237405	0.262354	-0.0518603	0.541709	0.958625	0.0864867		5	5	5	26.7296	28.2426	25.991	25.4524	26.7632	26.5762	28.4745	25.6027	25.7596	26.9389	26.6005	28.4086	25.7155	25.9086	26.978	1.11279e+08	3.17586e+08	6.66935e+07	4.59132e+07	1.13897e+08	1.00053e+08	3.7297e+08	5.09553e+07	5.68096e+07
Q8N684	Cleavage and polyadenylation specificity factor subunit 7 OS=Homo sapiens OX=9606 GN=CPSF7 PE=1 SV=1	CPSF7	79869	High	7	30	7	FALSE	TRUE	471	16.9851	52	0.0659774	0.092667	1.08693	0.035167	0.0491772	1.00117	0.831792	0.990416	0.0857658		5	5	5	22.4233	22.8904	20.5102	24.0808	21.0747	22.8308	23.9185	22.5104	23.9774	23.1769	22.6924	23.5834	20.969	22.6779	21.4855	5.62437e+06	7.7749e+06	1.49345e+06	1.77442e+07	2.20861e+06	7.46005e+06	1.58561e+07	5.97476e+06	1.65163e+07
A8K651	cDNA FLJ75700, highly similar to Homo sapiens complement component 1, q subcomponent binding protein (C1QBP), nuclear gene encoding mitochondrial protein, mRNA OS=Homo sapiens OX=9606 PE=2 SV=1		708	High	4	25	4	FALSE	TRUE	282	14.8936	31.4	0.000148015	0.0017742	2.08745	0.0123102	0.021833	1.85893	0.564923	0.964201	0.228515	Medium Enriched	5	5	5	21.3812	20.8773	20.8151	20.7002	21.4799	23.2908	23.2136	22.616	23.2427	23.3279	21.6888	22.1431	20.7549	19.7559	22.0536	2.73146e+06	1.92613e+06	1.84491e+06	1.70365e+06	2.92478e+06	1.02617e+07	9.72742e+06	6.42841e+06	9.92534e+06
D3DUE6	Cytokine-like nuclear factor n-pac, isoform CRA_c OS=Homo sapiens OX=9606 GN=N-PAC PE=4 SV=1	N-PAC	84656	High	5	19	5	FALSE	TRUE	558	12.0072	60.9	0.00874449	0.0212672	2.08526	0.00874485	0.0170269	1.74473	0.491997	0.949841	0.340528	Medium Enriched	4	5	4	23.205	21.2324	NA	21.3339	19.0762	24.4243	23.8935	18.9494	23.1991	21.6717	23.156	22.4057	NA	20.6341	20.0139	9.66955e+06	2.46379e+06	NA	2.64328e+06	552729	2.25132e+07	1.55837e+07	506204	9.62987e+06
Q96SQ9	Cytochrome P450 2S1 OS=Homo sapiens OX=9606 GN=CYP2S1 PE=1 SV=2	CYP2S1	29785	High	5	18	5	FALSE	TRUE	504	12.3016	55.8	0.245053	0.281491	0.547994	0.405283	0.433177	0.462727	0.885603	0.992873	0.085267		5	5	5	23.594	21.6898	19.4646	21.2302	20.0534	22.9552	23.4508	19.8883	22.2401	20.2376	23.5439	23.0958	20.4617	21.1023	18.2546	1.26617e+07	3.38281e+06	723477	2460008	1.0881e+06	8.13211e+06	1.14655e+07	970471	4.95364e+06
A0A087WTP3	Far upstream element-binding protein 2 OS=Homo sapiens OX=9606 GN=KHSRP PE=1 SV=1	KHSRP	8570	High	11	50	10	FALSE	TRUE	711	22.9255	73	0.00591239	0.0162153	2.0833	0.00517327	0.0120364	2.02036	0.69564	0.978007	0.0629379	Medium Enriched	4	5	4	23.0734	22.7131	25.0216	NA	21.9955	24.741	24.5244	26.9148	21.6029	24.9567	23.0909	23.0172	24.6895	NA	22.2578	8.8265e+06	6.87589e+06	3.40614e+07	NA	4.18114e+06	28040879	2.41307e+07	1.26517e+08	3.18514e+06
B4E2S3	cDNA FLJ56561 OS=Homo sapiens OX=9606 PE=2 SV=1			High	4	16	3	FALSE	TRUE	792	9.4697	86.7	0.0770382	0.104574	0.553908	0.243228	0.268344	0.469653	0.636929	0.969811	0.0842544		5	5	5	23.5564	24.063	21.9522	22.4248	21.381	23.4897	24.5494	23.3206	23.0454	21.7418	23.4259	24.5465	21.533	22.5339	21.7592	1.23362e+07	1.75262e+07	4.05758e+06	5630184	2.73103e+06	1.17792e+07	2.45526e+07	1.04762e+07	8.65673e+06
A0A0A0MRB5	MAP kinase-activating death domain protein OS=Homo sapiens OX=9606 GN=MADD PE=1 SV=1	MADD	8567	High	16	51	16	FALSE	TRUE	1588	15.6801	176.4	0.0136963	0.0285517	2.08213	0.017405	0.0282435	1.13738	0.0334011	0.668436	0.94475	Medium Enriched	3	5	3	21.583	23.2712	NA	NA	21.6868	23.1728	25.5896	19.2794	18.046	24.0249	22.243	24.5408	NA	NA	22.5913	3.14144e+06	10123187	NA	NA	3.37573e+06	9.45626e+06	5.04921e+07	636306	270638
B2R8R5	cDNA, FLJ94025, highly similar to Homo sapiens tripartite motif-containing 28 (TRIM28), mRNA OS=Homo sapiens OX=9606 PE=2 SV=1		10155	High	11	37	11	FALSE	TRUE	835	17.7246	88.5	0.0392132	0.0613563	2.08127	0.048903	0.064621	2.0361	0.939835	0.997714	0.0451679	Medium Enriched	3	5	3	NA	NA	24.6189	22.1728	20.6793	20.7098	19.6424	25.9258	24.3389	23.4502	NA	NA	23.7765	23.1633	20.6667	NA	NA	2.57649e+07	4.72813e+06	1.67913e+06	1.71504e+06	818369	6.3745e+07	2.12192e+07
O95817	BAG family molecular chaperone regulator 3 OS=Homo sapiens OX=9606 GN=BAG3 PE=1 SV=3	BAG3	9531	High	27	352	27	FALSE	TRUE	575	66.7826	61.6	0.743882	0.768793	0.0530826	0.489975	0.518101	-0.0303128	0.677755	0.976732	0.0833954		5	5	5	28.5552	28.7798	31.4448	27.1501	30.4402	28.4383	28.7583	31.1356	27.741	30.5624	28.4759	28.7924	31.0782	27.9125	30.528	3.94432e+08	4.60884e+08	2.92292e+09	1.48939e+08	1.45684e+09	3.6374e+08	4.54052e+08	2.3591e+09	2.2432e+08
P04899	Guanine nucleotide-binding protein G(i) subunit alpha-2 OS=Homo sapiens OX=9606 GN=GNAI2 PE=1 SV=3	GNAI2	2771	High	7	49	4	FALSE	TRUE	355	23.9437	40.4	0.00321128	0.0110259	2.0777	0.00251077	0.00735877	1.78754	0.327873	0.921353	0.290164	Medium Enriched	5	5	5	23.0084	21.2788	21.9463	20.5185	20.4735	23.9709	24.3098	24.0421	22.6603	22.6308	22.7917	22.0505	21.7643	20.5462	21.5236	8.43741e+06	2.54424e+06	4.04091e+06	1.50201e+06	1.45593e+06	1.64422e+07	2.07963e+07	1.72737e+07	6.62864e+06
P50336	Protoporphyrinogen oxidase OS=Homo sapiens OX=9606 GN=PPOX PE=1 SV=1	PPOX	5498	High	7	37	7	FALSE	TRUE	477	18.0294	50.7	0.0731155	0.100161	0.82694	0.03656	0.0506931	0.744227	0.85891	0.992812	0.0827134		4	4	4	24.8727	23.8044	NA	20.7785	22.4823	24.889	25.2536	NA	21.8649	23.2381	24.1736	24.835	NA	21.3564	21.9038	3.07201e+07	1.46498e+07	NA	1.79866e+06	5.85938e+06	3.10695e+07	4.00024e+07	NA	3.81938e+06
Q13564	NEDD8-activating enzyme E1 regulatory subunit OS=Homo sapiens OX=9606 GN=NAE1 PE=1 SV=1	NAE1	8883	High	7	22	7	FALSE	TRUE	534	17.0412	60.2	0.0017886	0.00773331	2.07378	0.0264418	0.0389895	2.11353	0.941244	0.997714	-0.0397502	Medium Enriched	4	5	4	21.8885	19.3665	19.1518	21.0227	NA	23.4099	21.5396	21.5949	23.1801	18.991	21.2744	20.5874	18.1345	21.2741	NA	3.88224e+06	675908	582443	2.13035e+06	NA	1.11451e+07	3.04826e+06	3.16749e+06	9.50392e+06
A0A024R4U3	Tubulin tyrosine ligase-like family, member 12, isoform CRA_a OS=Homo sapiens OX=9606 GN=TTLL12 PE=4 SV=1	TTLL12	23170	High	5	12	5	FALSE	TRUE	644	8.85093	74.4	0.124002	0.154356	0.709081	0.000417167	0.0026909	0.62728	0.816496	0.990219	0.0818012		4	4	4	21.8534	NA	23.1071	21.812	20.6915	22.4754	NA	22.9241	22.8409	22.06	21.943	NA	22.3018	22.1348	21.4118	3.78915e+06	NA	9.0353e+06	3.6819e+06	1.69344e+06	5.83126e+06	NA	7.95887e+06	7.51292e+06
A0A024RC67	Protein regulator of cytokinesis 1, isoform CRA_e OS=Homo sapiens OX=9606 GN=PRC1 PE=4 SV=1	PRC1	9055	High	2	23	1	FALSE	TRUE	620	2.09677	71.6	0.492447	0.526991	-0.0579229	0.108064	0.128293	-0.139544	0.226118	0.860386	0.0816215		5	5	5	25.1028	27.9743	25.055	25.3499	26.776	25.0069	28.0108	24.7231	25.3348	26.8928	25.0779	28.0659	25.0238	25.634	26.8645	3.6033e+07	2.63689e+08	3.48593e+07	4.27634e+07	1.14915e+08	3.37159e+07	270448702	2.76942e+07	4.23182e+07
B5BUI8	Dual specificity phosphatase 3 (Fragment) OS=Homo sapiens OX=9606 GN=DUSP3 PE=2 SV=1	DUSP3	1845	High	3	20	3	FALSE	TRUE	185	21.0811	20.6	0.0905735	0.119546	1.81798	0.0193312	0.030657	1.73644	0.870575	0.992873	0.0815386		5	5	5	18.8002	16.1661	22.6968	22.4404	20.6368	20.7117	21.103	23.721	23.291	21.0037	18.2633	18.0807	22.0326	22.2615	20.51	456489	73535	6.79863e+06	5.69163e+06	1.63046e+06	1.71726e+06	2.25231e+06	1.3827e+07	1.02631e+07
Q96MG8	Protein-L-isoaspartate O-methyltransferase domain-containing protein 1 OS=Homo sapiens OX=9606 GN=PCMTD1 PE=1 SV=2	PCMTD1	115294	High	6	13	6	FALSE	TRUE	357	15.4062	40.7	0.324315	0.360276	0.431414	0.303373	0.32886	0.349972	0.84772	0.992521	0.0814418		3	3	3	22.142	22.9402	NA	NA	24.8984	22.1599	24.0301	NA	NA	25.0849	21.4869	23.5002	NA	NA	25.2379	4.62827e+06	8.04786e+06	NA	NA	31273616	4.68597e+06	1.71307e+07	NA	NA
O75592	E3 ubiquitin-protein ligase MYCBP2 OS=Homo sapiens OX=9606 GN=MYCBP2 PE=1 SV=4	MYCBP2	23077	High	73	316	73	FALSE	TRUE	4678	20.0299	513.3	0.0183075	0.0347881	2.06915	0.0622101	0.07905	2.26094	0.657251	0.975314	-0.191788	Medium Enriched	4	5	4	27.7882	28.1449	20.9393	NA	26.2524	29.1163	30.0143	24.2858	20.8456	27.9849	27.4545	28.5858	19.6985	NA	26.6189	2.31775e+08	2.96794e+08	2.01079e+06	NA	7.99372e+07	5.81945e+08	1.08444e+09	2.04534e+07	1.88434e+06
A0A2X0SG27	NGEF (Fragment) OS=Homo sapiens OX=9606 GN=NGEF PE=4 SV=1	NGEF	25791	High	4	12	4	FALSE	TRUE	712	7.02247	82.6	0.141354	0.172125	0.953951	0.0261404	0.0387034	0.873425	0.892172	0.992873	0.0805261		3	4	3	21.861	19.6264	NA	NA	21.2585	22.1553	21.3103	20.7335	NA	22.1421	21.1926	20.7187	NA	NA	21.0761	3.80899e+06	809333	NA	NA	2.50872e+06	4.67103e+06	2.60034e+06	1.74344e+06	NA
A0A068F7M9	FH1/FH2 domain-containing protein 1 variant OS=Homo sapiens OX=9606 GN=FHOD1 PE=2 SV=1	FHOD1	29109	High	12	34	12	FALSE	TRUE	1190	13.6134	129.2	0.00315532	0.0109446	2.06118	0.0147571	0.025092	1.93645	0.58474	0.964201	0.124736	Medium Enriched	5	5	5	23.0588	20.1337	18.085	19.7561	21.2124	24.2862	22.5592	20.9242	21.1026	23.6796	23.509	20.3337	17.4148	19.902	21.7102	8.7375e+06	1.15037e+06	278059	885467	2.42981e+06	20458588	6.18027e+06	1.98981e+06	2.25176e+06
O60763	General vesicular transport factor p115 OS=Homo sapiens OX=9606 GN=USO1 PE=1 SV=2	USO1	8615	High	21	135	21	FALSE	TRUE	962	28.1705	107.8	0.0810414	0.109125	1.41241	0.0532657	0.0694352	1.33293	0.675727	0.976732	0.079481		5	5	5	26.9979	24.8294	25.5007	24.6599	22.5219	27.4269	26.1154	26.2279	25.4963	26.3053	26.9347	25.2931	25.1537	24.4742	23.0515	1.34018e+08	2.98128e+07	4.7476e+07	2.65077e+07	6.02244e+06	1.8044e+08	7.26955e+07	7.85938e+07	4.73321e+07
Q9H3K6	BolA-like protein 2 OS=Homo sapiens OX=9606 GN=BOLA2 PE=1 SV=1	BOLA2	552900	High	2	15	2	FALSE	TRUE	86	29.0698	10.1	0.0393613	0.0614806	2.05231	0.00269858	0.00775043	1.52159	0.503498	0.952258	0.530725	Medium Enriched	4	4	4	NA	19.7613	22.3987	21.3868	22.2322	NA	23.4634	23.354	23.0254	24.1454	NA	22.3331	21.7963	21.56	22.2124	NA	888658	5.52944e+06	2.74202e+06	4.92677e+06	NA	1.15665e+07	1.07211e+07	8.5377e+06
M0QXB4	Coatomer protein complex, subunit epsilon, isoform CRA_g OS=Homo sapiens OX=9606 GN=COPE PE=1 SV=1	COPE	11316	High	6	26	6	FALSE	TRUE	331	22.3565	36.9	0.0118629	0.025748	2.0413	0.00130817	0.00485297	2.29061	0.30966	0.919994	-0.249307	Medium Enriched	5	5	5	23.5344	18.8088	21.7827	21.5191	22.106	25.5044	22.6606	23.2934	22.8038	23.6952	22.9849	19.3863	21.1703	21.1684	21.7946	1.21496e+07	459202	3.60777e+06	3.00542e+06	4.51408e+06	4.75982e+07	6.6302e+06	1.02806e+07	7.32206e+06
Q5VV89	Microsomal glutathione S-transferase 3 OS=Homo sapiens OX=9606 GN=MGST3 PE=1 SV=1	MGST3	4259	High	2	15	2	FALSE	TRUE	166	16.2651	18.4	0.0277086	0.047117	2.03802	0.0332645	0.047185	2.76375	0.118282	0.766823	-0.725735	Medium Enriched	3	4	3	21.7071	NA	23.4149	22.5201	NA	24.3529	NA	24.8608	24.5425	23.2328	20.5551	NA	22.6024	22.3074	NA	3.42356e+06	NA	1.1184e+07	6.01505e+06	NA	2.14265e+07	NA	3.04679e+07	2.44361e+07
Q8ND24	RING finger protein 214 OS=Homo sapiens OX=9606 GN=RNF214 PE=1 SV=2	RNF214	257160	High	3	20	3	FALSE	TRUE	703	5.9744	77.6	0.362691	0.399416	1.01784	0.280803	0.306382	0.938602	0.843281	0.991951	0.0792391		3	3	3	21.4214	18.3904	NA	18.9353	NA	21.4238	21.1401	NA	19.2367	NA	20.8164	18.9631	NA	19.2053	NA	2.80862e+06	343599	NA	501290	NA	2.81323e+06	2.31109e+06	NA	617752
Q9Y6K9	NF-kappa-B essential modulator OS=Homo sapiens OX=9606 GN=IKBKG PE=1 SV=2	IKBKG	8517	High	3	11	3	FALSE	TRUE	419	9.7852	48.2	0.0257218	0.0447299	2.03366	0.0814408	0.0994189	2.20537	0.847582	0.992521	-0.171704	Medium Enriched	3	3	3	21.3428	NA	17.9419	20.2486	NA	22.824	NA	19.9308	22.8794	NA	21.2129	NA	16.3862	21.4191	NA	2.65957e+06	NA	251796	1.24578e+06	NA	7.42517e+06	NA	999492	7.71609e+06
Q15796	Mothers against decapentaplegic homolog 2 OS=Homo sapiens OX=9606 GN=SMAD2 PE=1 SV=1	SMAD2	4087	High	7	33	6	FALSE	TRUE	467	20.985	52.3	0.00383563	0.0122896	2.03238	0.00677753	0.0143559	1.22386	0.132086	0.779451	0.80852	Medium Enriched	5	5	5	24.9756	17.5404	23.9173	23.0818	18.9501	25.9422	20.288	25.6233	25.0677	21.706	24.7608	18.4048	24.2444	23.7973	21.3006	3.29926e+07	190633	1.58427e+07	8.87773e+06	506457	6.44732e+07	1.28025e+06	5.16877e+07	3.5166e+07
A8K2A8	cDNA FLJ77274, highly similar to Homo sapiens importin 13 (IPO13), mRNA OS=Homo sapiens OX=9606 PE=2 SV=1		9670	High	10	26	10	FALSE	TRUE	963	13.9148	108.1	0.00112743	0.00571804	2.03229	0.023567	0.0356038	1.91277	0.822747	0.990219	0.11952	Medium Enriched	4	5	4	22.33	22.0702	23.3469	21.9248	NA	24.6312	24.1216	24.913	24.1353	20.2974	22.1064	23.5234	22.4786	22.0416	NA	5.27215e+06	4.40359e+06	1.0669e+07	3.98139e+06	NA	2.59857e+07	1.82529e+07	3.15907e+07	1.84269e+07
Q86XI2	Condensin-2 complex subunit G2 OS=Homo sapiens OX=9606 GN=NCAPG2 PE=1 SV=1	NCAPG2	54892	High	23	121	23	FALSE	TRUE	1143	22.5722	130.9	8.75633e-06	0.000615519	2.02964	0.000273675	0.00206621	2.22129	0.42331	0.941603	-0.191653	Medium Enriched	5	5	5	24.9318	25.8035	24.8873	24.8659	25.3244	26.7536	27.9754	27.055	26.7733	27.4038	24.3157	26.2128	24.3191	24.4409	25.5662	3.20052e+07	5.85637e+07	3.10327e+07	3.05765e+07	42015314	1.13145e+08	2.6389e+08	1.39437e+08	1.14699e+08
B7ZMF2	Fanconi anemia, complementation group I OS=Homo sapiens OX=9606 GN=FANCI PE=2 SV=1	FANCI	55215	High	50	249	50	FALSE	TRUE	1328	44.6536	149.2	6.89043e-05	0.00123684	2.02735	7.10071e-05	0.00108287	2.04621	0.932009	0.997714	-0.0188562	Medium Enriched	5	5	5	27.5674	27.3731	25.8683	25.6597	24.7271	29.3293	29.7606	27.796	27.5002	26.9462	27.1065	27.9804	25.3839	25.6854	24.9451	1.98891e+08	1.73831e+08	6.12533e+07	5.30066e+07	2.77708e+07	6.74546e+08	9.09576e+08	2.33036e+08	189839379
A0A024R5F7	7-dehydrocholesterol reductase isoform 1 OS=Homo sapiens OX=9606 GN=DHCR7 PE=2 SV=1	DHCR7	1717	High	9	397	9	FALSE	TRUE	475	19.7895	54.5	0.000214776	0.00223517	2.02612	0.00166973	0.00560281	2.05279	0.913495	0.997714	-0.0266666	Medium Enriched	5	5	5	30.4619	29.6904	27.8735	27.7394	28.4529	31.9091	31.7466	30.2753	29.785	30.6326	30.1369	30.3797	27.3016	27.4971	28.7694	1.47895e+09	8.66349e+08	2.459e+08	2.2407e+08	3.67419e+08	4.03276e+09	3.6031e+09	1.2995e+09	9.25067e+08
O00165	HCLS1-associated protein X-1 OS=Homo sapiens OX=9606 GN=HAX1 PE=1 SV=2	HAX1	10456	High	11	141	11	FALSE	TRUE	279	43.7276	31.6	0.0990683	0.12875	0.226715	0.0312668	0.0447554	0.151178	0.630134	0.969811	0.0755366		5	5	5	27.9293	28.7026	25.5815	26.6731	27.5288	27.9366	29.1883	25.537	27.082	27.8049	27.7379	29.2117	25.3067	26.9458	27.5908	2.55603e+08	4.36867e+08	5.02117e+07	1.07001e+08	1.9364e+08	2.56898e+08	6.11731e+08	48686843	1.42071e+08
Q9HBH1	Peptide deformylase, mitochondrial OS=Homo sapiens OX=9606 GN=PDF PE=1 SV=1	PDF	64146	High	5	11	5	FALSE	TRUE	243	25.1029	27	0.00857747	0.020975	2.02439	0.00303319	0.00837314	2.1419	0.801798	0.986932	-0.117505	Medium Enriched	4	4	4	21.4697	20.6586	20.5926	NA	22.2245	22.7628	23.3939	22.9823	NA	23.904	20.4214	21.676	20.2502	NA	22.1278	2.90415e+06	1.65518e+06	1.5812e+06	NA	4.90057e+06	7.11692e+06	1.1022e+07	8.28604e+06	NA
A0A140VJE8	AP complex subunit beta OS=Homo sapiens OX=9606 GN=AP2B1 PE=2 SV=1	AP2B1	163	High	17	65	17	FALSE	TRUE	951	19.4532	105.6	0.13207	0.162814	1.50889	0.0701835	0.0875982	1.43341	0.816558	0.990219	0.0754766		4	4	4	27.3184	19.9342	26.2485	24.5762	NA	28.1331	23.6344	26.8328	25.5125	NA	26.9665	20.696	25.7586	24.9581	NA	1.67359e+08	1001832	7.97218e+07	2.50138e+07	NA	2.94387e+08	1.3022e+07	1.19527e+08	4.78651e+07
Q53HB3	Proteasome 26S ATPase subunit 1 variant (Fragment) OS=Homo sapiens OX=9606 PE=1 SV=1			High	5	34	4	FALSE	TRUE	440	14.7727	49.2	0.0184699	0.0350279	2.02414	0.00385573	0.00994078	2.23476	0.74291	0.983364	-0.210624	Medium Enriched	4	4	4	21.7383	19.0393	20.7258	NA	21.8318	23.523	22.3091	22.5047	NA	23.095	21.6403	20.4293	19.4686	NA	20.9545	3498451	538770	1.73418e+06	NA	3732745	1.20543e+07	5.19639e+06	5.95089e+06	NA
Q9P287	BRCA2 and CDKN1A-interacting protein OS=Homo sapiens OX=9606 GN=BCCIP PE=1 SV=1	BCCIP	56647	High	2	12	2	FALSE	TRUE	314	7.64331	36	0.106058	0.136186	1.18244	0.00785903	0.0158187	1.10755	0.886368	0.992873	0.0748871		3	3	3	23.8043	20.7345	NA	20.382	NA	24.1577	22.4394	NA	21.871	NA	23.0095	21.5195	NA	20.6164	NA	1.46493e+07	1.74463e+06	NA	1.36641e+06	NA	1.87151e+07	5.68753e+06	NA	3.83562e+06
A0A0A0MTC1	E3 ubiquitin-protein ligase RNF213 OS=Homo sapiens OX=9606 GN=RNF213 PE=1 SV=1	RNF213	57674	High	93	309	93	FALSE	TRUE	5256	21.2709	596.1	0.00455362	0.0138152	2.01634	0.00713709	0.0148467	2.23261	0.412425	0.941603	-0.216272	Medium Enriched	5	5	5	28.0784	28.1815	20.0273	15.463	26.1391	29.0956	29.7329	23.0843	17.8882	28.1701	27.3503	28.7183	19.6733	14.8301	26.236	2.8343e+08	3.04419e+08	1.06862e+06	45168	7.39007e+07	5.73644e+08	8.92275e+08	8.89342e+06	242590
A0A024R3R5	Lamin B receptor, isoform CRA_a OS=Homo sapiens OX=9606 GN=LBR PE=4 SV=1	LBR	3930	High	10	93	10	FALSE	TRUE	615	15.7724	70.7	0.00895334	0.0216379	2.01238	5.33469e-05	0.000931305	2.25471	0.644316	0.97263	-0.242322	Medium Enriched	5	5	5	25.4156	24.0723	23.2832	26.0291	25.878	27.0276	27.7742	24.7795	27.7074	27.4514	24.7425	25.6964	22.0677	25.5162	25.4437	4.47567e+07	1.76388e+07	1.0208e+07	6.84759e+07	6.16672e+07	1.36807e+08	2.29549e+08	2.8799e+07	2.19154e+08
P25398	40S ribosomal protein S12 OS=Homo sapiens OX=9606 GN=RPS12 PE=1 SV=3	RPS12	6206	High	6	14	6	FALSE	TRUE	132	53.7879	14.5	0.000469147	0.00342238	2.01198	0.0647175	0.0818081	2.79777	0.42375	0.941603	-0.785789	Medium Enriched	3	4	3	NA	NA	21.7508	21.8174	24.2803	NA	19.9486	23.8207	23.8568	26.2069	NA	NA	21.4309	22.1026	21.9577	NA	NA	3.5289e+06	3.69572e+06	2.03753e+07	NA	1.01187e+06	1.48168e+07	1.51923e+07
Q9NWF9	E3 ubiquitin-protein ligase RNF216 OS=Homo sapiens OX=9606 GN=RNF216 PE=1 SV=3	RNF216	54476	High	7	36	6	FALSE	TRUE	866	9.93072	99.3	0.0693661	0.0960041	0.607124	0.0111352	0.0203852	0.532679	0.684107	0.976732	0.0744448		5	5	5	22.3781	22.4924	21.0535	22.9832	24.4418	22.5889	24.0702	21.5174	23.3992	24.8089	22.0578	23.1597	20.9146	22.9526	24.6365	5.45104e+06	5.90053e+06	2.17631e+06	8.2916e+06	2.27888e+07	6.30869e+06	1.76137e+07	3.00188e+06	1.10628e+07
Q59EG8	Proteasome 26S non-ATPase subunit 2 variant (Fragment) OS=Homo sapiens OX=9606 PE=2 SV=1			High	13	53	13	FALSE	TRUE	913	19.6057	100.5	0.00819903	0.0203649	2.01161	0.000159195	0.00157485	1.99865	0.972196	0.997714	0.0129624	Medium Enriched	5	5	5	24.5963	21.0263	23.6891	22.5295	22.6779	25.9787	24.6309	25.4404	24.4711	24.0561	23.9969	22.2025	23.4277	22.9528	22.004	2.53639e+07	2.13566e+06	1.3525e+07	6.0542e+06	6.71031e+06	6.6124e+07	2.59795e+07	4.55322e+07	2.32566e+07
P42695	Condensin-2 complex subunit D3 OS=Homo sapiens OX=9606 GN=NCAPD3 PE=1 SV=2	NCAPD3	23310	High	29	144	28	FALSE	TRUE	1498	20.6275	168.8	0.00128977	0.00622015	2.01155	0.0014169	0.00511426	2.20056	0.530932	0.957176	-0.189009	Medium Enriched	5	5	5	25.6667	26.1486	24.7616	24.4139	23.8944	27.2987	27.8781	26.6083	26.2664	26.8915	24.9299	26.7625	24.0568	23.9827	24.2083	5.32646e+07	7.43893e+07	2.84441e+07	2.23521e+07	1.55935e+07	1.65095e+08	2.46688e+08	1.02303e+08	8.07194e+07
A0A1B0GW23	ABHD14A-ACY1 readthrough (Fragment) OS=Homo sapiens OX=9606 GN=ABHD14A-ACY1 PE=4 SV=1	ABHD14A-ACY1	100526760	High	5	26	2	FALSE	TRUE	586	9.21502	65.4	0.0189328	0.0355486	2.01059	0.0212731	0.0328252	1.63747	0.466279	0.94816	0.373125	Medium Enriched	4	5	4	21.2214	NA	18.4559	20.7959	22.659	22.8244	23.6867	21.7082	22.7084	23.9337	20.3643	NA	19.6492	21.6397	22.9715	2.445e+06	NA	359572	1.8205e+06	6.62273e+06	7.42711e+06	1.3502e+07	3.42618e+06	6.85337e+06
P06748	Nucleophosmin OS=Homo sapiens OX=9606 GN=NPM1 PE=1 SV=2	NPM1	4869	High	5	42	5	FALSE	TRUE	294	20.7483	32.6	0.00735932	0.0189488	2.00605	0.00395134	0.0100958	2.33019	0.348507	0.934648	-0.324142	Medium Enriched	5	5	5	24.3618	24.8054	23.7009	24.1482	26.15	25.1738	28.0963	25.9414	26.031	27.954	24.0114	25.4081	22.4182	24.0612	25.6466	2.1559e+07	2.93208e+07	1.36354e+07	1.85918e+07	7.44621e+07	3.785e+07	2.86955e+08	6.44398e+07	6.85659e+07
A8K6D2	cDNA FLJ76620, highly similar to Homo sapiens C2f protein (C2F), mRNA OS=Homo sapiens OX=9606 PE=2 SV=1		10436	High	4	12	4	FALSE	TRUE	244	18.0328	26.7	0.0308928	0.0511073	2.00227	0.00577274	0.0128814	1.7458	0.634733	0.969811	0.256474	Medium Enriched	3	4	3	20.9903	NA	19.4655	18.9302	NA	22.2846	21.5417	21.7053	21.4029	NA	20.3226	NA	20.2025	19.6303	NA	2.0831e+06	NA	723947	499525	NA	5.10886e+06	3.05273e+06	3.41945e+06	2.77284e+06
O60287	Nucleolar pre-ribosomal-associated protein 1 OS=Homo sapiens OX=9606 GN=URB1 PE=1 SV=4	URB1	9875	High	26	72	25	FALSE	TRUE	2271	14.6191	254.2	0.000660664	0.00423361	1.99718	0.000789378	0.00363131	1.95824	0.889945	0.992873	0.0389357		5	5	5	22.8097	25.0494	21.3725	22.7544	22.6553	24.622	27.2455	23.5793	24.0378	25.1426	22.8772	25.7735	20.8331	22.1864	23.1658	7.35191e+06	3.4723e+07	2.71495e+06	7.07552e+06	6.60582e+06	2.58197e+07	1.59117e+08	1.25333e+07	1.72229e+07
A8K9S3	Coronin OS=Homo sapiens OX=9606 PE=2 SV=1		7464	High	3	15	3	FALSE	TRUE	525	5.71429	59.8	0.112981	0.143294	0.596548	0.0202856	0.0317601	0.524025	0.849975	0.992521	0.0725224		5	5	5	22.5467	22.3523	21.3385	21.5616	23.4558	23.688	23.5994	21.8756	21.1608	23.9139	23.4381	23.2816	20.8381	20.7333	23.3264	6126932	5.35444e+06	2.65181e+06	3.09523e+06	1.15051e+07	1.35144e+07	1.27096e+07	3.84769e+06	2.3444e+06
Q86W92	Liprin-beta-1 OS=Homo sapiens OX=9606 GN=PPFIBP1 PE=1 SV=2	PPFIBP1	8496	High	14	87	10	FALSE	TRUE	1011	15.6281	114	0.100583	0.130278	0.546318	0.0994335	0.119365	0.474896	0.74318	0.983364	0.0714218		5	5	5	26.6042	22.3609	24.6198	25.6592	25.2563	26.7282	23.9037	24.8209	26.0516	25.7274	26.0008	22.711	24.4844	25.8455	25.8158	1.02014e+08	5.38642e+06	2.57803e+07	5.29899e+07	4.00765e+07	1.11171e+08	1.56941e+07	2.96374e+07	6.95541e+07
Q05397	Focal adhesion kinase 1 OS=Homo sapiens OX=9606 GN=PTK2 PE=1 SV=2	PTK2	5747	High	9	66	8	FALSE	TRUE	1052	9.31559	119.2	0.10611	0.136187	0.375417	0.016178	0.0268061	0.304102	0.63781	0.969811	0.071315		5	5	5	24.113	23.5177	24.5265	24.5429	24.4032	24.4468	24.5249	24.4182	24.7893	24.801	23.9506	24.0424	24.264	24.5843	24.6186	1.81438e+07	1.20097e+07	2.41661e+07	2.44426e+07	2.21864e+07	2.28673e+07	2.414e+07	2.24194e+07	2.89959e+07
Q9P2K3	REST corepressor 3 OS=Homo sapiens OX=9606 GN=RCOR3 PE=1 SV=2	RCOR3	55758	High	8	37	3	FALSE	TRUE	495	17.7778	55.5	0.898559	0.909055	0.0413735	0.45752	0.485899	-0.0294615	0.836508	0.991951	0.070835		3	3	3	20.0398	21.1053	NA	NA	21.6247	19.8648	21.7152	NA	NA	21.314	19.8299	21.7802	NA	NA	21.3723	1.07791e+06	2.25601e+06	NA	NA	3.23357e+06	954777	3.44284e+06	NA	NA
P0C2W1	F-box/SPRY domain-containing protein 1 OS=Homo sapiens OX=9606 GN=FBXO45 PE=1 SV=1	FBXO45	200933	High	8	54	8	FALSE	TRUE	286	34.6154	30.6	0.00441179	0.0135313	1.99688	0.00978588	0.0184591	2.0055	0.968451	0.997714	-0.00861921		5	5	5	23.3942	24.0525	21.6895	18.0776	22.7301	24.4883	26.0076	23.9881	21.1901	24.2542	23.1549	24.5584	21.0807	17.9919	23.115	1.10242e+07	1.73985e+07	3.38216e+06	276633	6.95756e+06	2.35354e+07	6.7464e+07	1.66395e+07	2.39248e+06
Q96AX9	E3 ubiquitin-protein ligase MIB2 OS=Homo sapiens OX=9606 GN=MIB2 PE=1 SV=3	MIB2	142678	High	9	24	9	FALSE	TRUE	1013	11.7473	109.9	0.249141	0.285385	0.565902	0.319403	0.344837	0.495462	0.918651	0.997714	0.0704395		4	4	4	22.3036	19.1017	22.3951	NA	21.9768	22.2281	20.7949	22.5061	NA	22.5115	21.6814	20.2863	21.0248	NA	23.0663	5.17662e+06	562571	5.51549e+06	NA	4.12731e+06	4912906	1.81926e+06	5.9568e+06	NA
Q8WWH5	Probable tRNA pseudouridine synthase 1 OS=Homo sapiens OX=9606 GN=TRUB1 PE=1 SV=1	TRUB1	142940	High	5	11	3	FALSE	TRUE	349	16.9054	37.2	0.0105766	0.0240053	1.99243	0.0145344	0.0247902	1.73089	0.586764	0.964201	0.261545		3	3	3	21.1067	20.6396	NA	NA	19.3435	22.895	23.0451	NA	NA	21.1271	20.8195	21.6974	NA	NA	19.3575	2.25821e+06	1.63354e+06	NA	NA	665246	7.79961e+06	8.65495e+06	NA	NA
A6NJ78	Probable methyltransferase-like protein 15 OS=Homo sapiens OX=9606 GN=METTL15 PE=1 SV=1	METTL15	196074	High	12	110	10	FALSE	TRUE	407	38.5749	46.1	0.107845	0.138151	0.254443	0.055937	0.0723174	0.184699	0.713702	0.979712	0.0697436		5	5	5	26.8723	27.3949	23.9203	24.9282	23.7861	27.0548	27.8973	23.7491	25.1962	24.2766	26.8093	27.9278	23.4825	24.8402	24.1907	1.22845e+08	1.76481e+08	1.58757e+07	3.19251e+07	1.44654e+07	1.39418e+08	2.49986e+08	1.40994e+07	38442966
A0A024R0C0	Choline/ethanolamine phosphotransferase 1, isoform CRA_b OS=Homo sapiens OX=9606 GN=CEPT1 PE=3 SV=1	CEPT1	10390	High	1	11	1	FALSE	TRUE	416	2.64423	46.5	0.00609192	0.0166059	1.98753	0.00273077	0.00778713	1.65521	0.264285	0.888968	0.332324		4	5	4	24.1975	25.1536	NA	22.2429	22.8317	25.7207	26.9225	19.9845	25.0632	24.6693	23.9204	25.7644	NA	23.059	23.0111	1.92381e+07	3.73243e+07	NA	4.96325e+06	7.46471e+06	5.52976e+07	1.27201e+08	1.03739e+06	3.5056e+07
Q8IY17	Neuropathy target esterase OS=Homo sapiens OX=9606 GN=PNPLA6 PE=1 SV=3	PNPLA6	10908	High	23	95	23	FALSE	TRUE	1375	22.5455	150.9	0.000816368	0.00475477	1.98687	0.0102073	0.0190655	1.99519	0.98239	0.997714	-0.00831594		5	5	5	24.8193	25.132	21.6982	23.5665	23.7635	26.3604	26.6523	24.0106	25.4836	26.4069	25.6786	24.6597	20.5918	23.6895	24.3183	2.96032e+07	3.67695e+07	3.40252e+06	1.24229e+07	1.42408e+07	8.61542e+07	1.05476e+08	1.69008e+07	4.6917e+07
Q9Y2K2	Serine/threonine-protein kinase SIK3 OS=Homo sapiens OX=9606 GN=SIK3 PE=1 SV=4	SIK3	23387	High	25	151	1	FALSE	TRUE	1321	26.8736	144.8	0.253183	0.289275	0.193813	0.151206	0.174233	0.124739	0.615747	0.967205	0.0690733		5	5	5	23.823	24.7101	21.6637	21.7761	22.209	23.8635	25.1126	21.3611	22.1142	22.6995	23.5703	24.8632	21.4667	22.0105	22.6164	1.48398e+07	2.74462e+07	3.32227e+06	3.59127e+06	4.84805e+06	1.52628e+07	3.62791e+07	2.69359e+06	4.53977e+06
B3KPM8	cDNA FLJ31974 fis, clone NT2RP7008167, weakly similar to 85.1 kDa PROTEIN IN GREB-FEOA INTERGENIC REGION OS=Homo sapiens OX=9606 PE=2 SV=1	SRBD1		High	9	34	9	FALSE	TRUE	995	10.2513	111.7	0.0491249	0.0731156	1.98665	0.139143	0.161658	0.921787	0.0139562	0.487965	1.06486		3	4	3	NA	22.2654	NA	20.6503	22.2716	NA	24.4328	20.9808	23.3231	23.3913	NA	23.5504	NA	21.7151	23.1163	NA	5.04127e+06	NA	1.64574e+06	5.06312e+06	NA	2.26466e+07	2.0694e+06	1.04941e+07
O75821	Eukaryotic translation initiation factor 3 subunit G OS=Homo sapiens OX=9606 GN=EIF3G PE=1 SV=2	EIF3G	8666	High	6	26	6	FALSE	TRUE	320	21.25	35.6	0.0142173	0.0294001	1.98538	0.000232314	0.00188605	1.98115	0.990434	0.999261	0.00423349		4	5	4	23.4096	22.493	19.9981	20.9407	NA	24.8459	25.6203	21.6394	22.6774	22.2007	22.9795	23.4332	19.5524	20.8933	NA	1.11428e+07	5.90292e+06	1.04723e+06	2.01266e+06	NA	3.01545e+07	5.15798e+07	3.26672e+06	6.70763e+06
Q71U36	Tubulin alpha-1A chain OS=Homo sapiens OX=9606 GN=TUBA1A PE=1 SV=1	TUBA1A	7846	High	32	5104	2	FALSE	TRUE	451	69.4013	50.1	0.252611	0.288991	0.192114	0.111212	0.131903	0.123264	0.69335	0.978007	0.0688498		5	5	5	37.4356	37.6126	36.4522	35.8259	35.7653	37.6768	38.1911	36.1787	35.8833	36.1222	37.3617	38.1935	36.0397	35.8931	35.9478	1.85881e+11	2.10147e+11	9.402e+10	6.09067e+10	5.84012e+10	2.19711e+11	3.13811e+11	7.77836e+10	6.33801e+10
A0A0A0MR51	Fatty acid desaturase 1 OS=Homo sapiens OX=9606 GN=FADS1 PE=1 SV=1	FADS1	3992	High	15	175	14	FALSE	TRUE	501	30.9381	57.8	9.33436e-05	0.00143216	1.98206	0.000655977	0.00334904	1.70423	0.310928	0.919994	0.277832		5	5	5	27.2702	27.6556	24.6489	25.333	25.6342	28.791	29.779	26.8969	27.2746	27.7108	26.7593	28.305	24.7244	25.6413	26.5012	1.61868e+08	2.11435e+08	2.63064e+07	4.22649e+07	5.20784e+07	4.64472e+08	9.21223e+08	1.24959e+08	1.62353e+08
J9JIE6	Calcium load-activated calcium channel OS=Homo sapiens OX=9606 GN=TMCO1 PE=1 SV=1	TMCO1	54499	High	3	14	3	FALSE	TRUE	239	12.9707	27.1	0.000932617	0.00511036	1.97927	0.0030096	0.00834749	1.9936	0.949959	0.997714	-0.0143325		4	5	4	20.3375	NA	22.2648	22.9124	22.8281	22.7356	22.0062	24.1425	24.8603	24.5214	20.6575	NA	21.7338	22.729	23.1652	1.3249e+06	NA	5.03935e+06	7.89422e+06	7.4463e+06	6.98372e+06	4.21249e+06	1.85185e+07	3.04579e+07
B2R9X3	cDNA, FLJ94599, highly similar to Homo sapiens GDP-mannose 4,6-dehydratase (GMDS), mRNA OS=Homo sapiens OX=9606 PE=2 SV=1		2762	High	5	13	5	FALSE	TRUE	372	16.9355	41.8	0.012229	0.026247	1.97538	0.0758832	0.0936488	1.7435	0.572547	0.964201	0.231878		4	4	4	NA	22.7103	18.8154	21.6584	21.3996	NA	24.3779	21.7472	23.7371	22.6231	NA	23.9328	18.2641	21.8147	21.4997	NA	6.86247e+06	461323	3.3101e+06	2.76652e+06	NA	2.18015e+07	3.52007e+06	1.39824e+07
Q8N2L6	cDNA FLJ90138 fis, clone HEMBB1000905, weakly similar to TRANSCRIPTIONAL REPRESSOR RCO-1 OS=Homo sapiens OX=9606 PE=2 SV=1			High	16	93	16	FALSE	TRUE	447	42.0582	49.8	0.0746852	0.101933	2.07166	0.0216735	0.0333467	2.0061	0.8689	0.992873	0.0655591		5	5	5	26.6986	19.9495	25.708	24.6444	23.2132	27.6292	25.4099	26.5701	25.9098	25.0531	26.299	21.2293	24.8181	24.5369	23.6581	1.08913e+08	1.0125e+06	5.48128e+07	2.6224e+07	9.72477e+06	2.07593e+08	4.45807e+07	9.96316e+07	6.30403e+07
P62280	40S ribosomal protein S11 OS=Homo sapiens OX=9606 GN=RPS11 PE=1 SV=3	RPS11	6205	High	14	177	14	FALSE	TRUE	158	63.2911	18.4	0.128568	0.159154	0.718478	0.0409644	0.0556824	0.653177	0.853019	0.992521	0.0653012		4	4	4	NA	25.6161	30.4521	30.6301	32.465	NA	27.3355	30.7469	30.8612	33.0937	NA	26.505	30.6615	29.9995	32.2587	NA	5.1431e+07	1.46896e+09	1.66184e+09	5.92831e+09	NA	1.69359e+08	1.8019e+09	1.95056e+09
Q6ZRV2	Protein FAM83H OS=Homo sapiens OX=9606 GN=FAM83H PE=1 SV=3	FAM83H	286077	High	29	204	29	FALSE	TRUE	1179	35.1145	127	0.207683	0.242132	0.394014	0.156289	0.179316	0.328965	0.803118	0.986932	0.0650489		5	5	5	25.5831	27.475	24.0161	25.0472	25.3818	25.931	27.6773	23.716	25.4473	26.7016	25.108	27.8955	23.4607	25.3339	26.0304	5.02667e+07	1.86547e+08	1.69651e+07	3.46709e+07	4.37211e+07	6.39746e+07	2.14635e+08	1.37796e+07	4.57523e+07
A8K3M3	Tyrosine-protein phosphatase non-receptor type OS=Homo sapiens OX=9606 GN=PTPN1 PE=2 SV=1	PTPN1	5770	High	11	66	11	FALSE	TRUE	435	33.5632	49.9	0.00387106	0.0123736	1.97343	0.000957389	0.00405903	1.85887	0.613092	0.967205	0.114562		5	5	5	25.6585	23.5109	22.7825	22.1717	23.4764	26.9844	26.7415	24.4149	24.074	25.2523	25.4397	24.175	22.2794	22.4772	23.8016	5.29628e+07	1.19532e+07	7.2148e+06	4.72443e+06	1.16711e+07	1.32775e+08	1.12199e+08	2.2368e+07	1.76607e+07
P49588	Alanine--tRNA ligase, cytoplasmic OS=Homo sapiens OX=9606 GN=AARS PE=1 SV=2	AARS	16	High	13	36	13	FALSE	TRUE	968	16.6322	106.7	0.00366004	0.0119262	1.97261	0.000237236	0.00190861	2.02458	0.903694	0.995455	-0.0519727		5	5	5	22.3458	21.8599	23.5097	20.1551	20.3974	23.3794	24.6333	24.9609	22.2561	22.9011	21.3408	22.5747	22.4431	20.7623	20.8871	5.33044e+06	3806198	1.19433e+07	1.16755e+06	1.38108e+06	1.09123e+07	26023438	3.2658e+07	5.00917e+06
Q5VZL5	Zinc finger MYM-type protein 4 OS=Homo sapiens OX=9606 GN=ZMYM4 PE=1 SV=1	ZMYM4	9202	High	13	28	12	FALSE	TRUE	1548	12.6615	172.7	0.00652648	0.0175236	1.96728	0.0480665	0.0636833	1.73464	0.529818	0.957176	0.232645		4	4	4	NA	23.9858	19.9262	22.9674	22.2765	NA	26.1382	22.6179	24.6106	23.6583	NA	24.9283	19.2789	23.3156	22.5637	NA	1.66129e+07	996280	8.20105e+06	5.08046e+06	NA	7.3856e+07	6.43673e+06	2.56174e+07
A0A024R821	Eukaryotic translation initiation factor 3 subunit B OS=Homo sapiens OX=9606 GN=EIF3S9 PE=3 SV=1	EIF3S9	8662	High	16	53	16	FALSE	TRUE	814	25.7985	92.4	0.0114067	0.0252073	1.95766	0.000432336	0.00271083	1.93983	0.957786	0.997714	0.0178291		5	5	5	25.3548	20.7655	24.2832	22.5255	23.0758	26.4394	24.3175	25.7394	24.7748	24.5219	25.0649	21.9822	23.6579	22.5373	22.8517	4.29104e+07	1.7825e+06	2.04164e+07	6.03756e+06	8.84097e+06	9.10029e+07	2.09079e+07	5.60185e+07	2.87058e+07
Q9UNY4	Transcription termination factor 2 OS=Homo sapiens OX=9606 GN=TTF2 PE=1 SV=2	TTF2	8458	High	23	58	23	FALSE	TRUE	1162	25.9036	129.5	0.00067249	0.00427876	1.95657	0.00232294	0.00698712	1.79758	0.543993	0.958625	0.158987		5	5	5	22.1599	23.9069	22.7387	21.7385	22.8214	23.7102	25.6587	24.6204	24.4809	24.6781	22.4164	24.4824	22.0373	22.3617	22.8626	4.68603e+06	1.5729e+07	6.99902e+06	3.49887e+06	7.41177e+06	1.37241e+07	5.2972e+07	2.57911e+07	2.34139e+07
Q6ZT12	E3 ubiquitin-protein ligase UBR3 OS=Homo sapiens OX=9606 GN=UBR3 PE=2 SV=2	UBR3	130507	High	6	12	6	FALSE	TRUE	1888	4.60805	212.3	0.0490303	0.0730152	1.95572	0.0294414	0.0426223	1.85175	0.864948	0.992873	0.103971		3	4	3	19.7335	NA	NA	19.3558	20.7535	21.0228	NA	17.6223	22.1679	22.5191	18.7631	NA	NA	20.082	21.3095	871691	NA	NA	670915	1.76774e+06	2.13055e+06	NA	201759	4.71213e+06
B2RD36	cDNA, FLJ96437 OS=Homo sapiens OX=9606 PE=2 SV=1			High	2	5	2	FALSE	TRUE	245	7.7551	28	0.0821876	0.110447	2.26062	0.213426	0.238319	2.19858	0.948915	0.997714	0.0620384		3	3	3	18.2735	19.1203	19.5915	NA	NA	21.8646	20.3891	21.5135	NA	NA	18.4065	20.6311	18.134	NA	NA	316867	569899	790023	NA	NA	3.8187e+06	1.37323e+06	2.99364e+06	NA
B4E106	cDNA FLJ53399, highly similar to Monocarboxylate transporter 1 OS=Homo sapiens OX=9606 PE=2 SV=1		6566	High	8	190	8	FALSE	TRUE	480	13.3333	51.8	0.000247835	0.00244646	1.95568	0.00128351	0.00479363	1.8874	0.759298	0.983893	0.0682817		5	5	5	28.7477	28.209	26.7294	27.0481	26.9715	30.1134	30.187	28.9053	29.3273	28.9512	28.4252	28.858	26.2805	27.1137	27.3698	4.50747e+08	3.1029e+08	1.11266e+08	1.38766e+08	1.31593e+08	1.16155e+09	1.22236e+09	5.02768e+08	6.736e+08
A0A2X0TVY0	FARP1 (Fragment) OS=Homo sapiens OX=9606 GN=FARP1 PE=4 SV=1	FARP1	10160	High	13	38	13	FALSE	TRUE	1045	16.7464	118.6	0.00467229	0.0140326	1.94992	0.024443	0.0367195	1.75203	0.559172	0.964201	0.197897		4	5	4	NA	24.9319	21.3156	21.3586	22.3865	21.2458	26.1494	23.7102	23.3889	24.5436	NA	25.1362	20.9649	21.2587	23.4244	NA	3.20067e+07	2.60992e+06	2.68891e+06	5.483e+06	2.48668e+06	7.44327e+07	1.37245e+07	1.09843e+07
A8K1F4	cDNA FLJ78094, highly similar to Homo sapiens myeloid leukemia factor 2, mRNA OS=Homo sapiens OX=9606 PE=1 SV=1		8079	High	4	60	4	FALSE	TRUE	248	18.1452	28.1	0.0715116	0.098466	0.313668	0.122806	0.1445	0.251733	0.802902	0.986932	0.0619357		5	5	5	26.5265	27.1723	24.7302	25.1773	26.9602	26.426	27.7225	24.8587	25.7165	27.4113	26.0864	27.7939	24.1993	25.4098	27.3867	9.66677e+07	151238548	2.78316e+07	3.79421e+07	1.3057e+08	90159176	2.21457e+08	3.04229e+07	5.51359e+07
Q9NXH8	Torsin-4A OS=Homo sapiens OX=9606 GN=TOR4A PE=1 SV=2	TOR4A	54863	High	6	38	6	FALSE	TRUE	423	17.2577	46.9	0.00462475	0.0139365	1.94663	0.00805208	0.0160385	1.79497	0.689017	0.976732	0.151664		5	5	5	23.8234	22.0484	19.956	21.428	20.4499	25.2768	24.1383	22.1817	24.4032	21.4387	24.2927	22.8419	19.1178	22.2981	19.9134	1.48437e+07	4.3374e+06	1.01707e+06	2.82136e+06	1.43226e+06	4.06509e+07	18464961	4.7574e+06	2.21864e+07
Q6RFH5	WD repeat-containing protein 74 OS=Homo sapiens OX=9606 GN=WDR74 PE=1 SV=1	WDR74	54663	High	5	32	5	FALSE	TRUE	385	14.5455	42.4	0.00265257	0.00985561	1.94003	0.0158732	0.0264648	1.24972	0.0381551	0.689355	0.690311		5	5	5	19.0116	21.127	19.3513	22.3933	21.2178	21.8769	22.9009	21.621	24.0298	22.3725	19.8586	22.6132	19.7934	22.9034	21.3839	528524	2.29011e+06	668830	5.50863e+06	2.43891e+06	3.85125e+06	7.83188e+06	3.22535e+06	1.71275e+07
Q6UUV7	CREB-regulated transcription coactivator 3 OS=Homo sapiens OX=9606 GN=CRTC3 PE=1 SV=2	CRTC3	64784	High	3	20	3	FALSE	TRUE	619	6.94669	66.9	0.538774	0.573596	0.227475	0.40781	0.43553	0.166407	0.835892	0.991951	0.0610677		3	3	3	NA	21.609	23.9702	NA	19.1521	NA	21.863	23.649	NA	19.9018	NA	21.9573	23.5132	NA	19.444	NA	3.19859e+06	1.64343e+07	NA	582584	NA	3.8143e+06	1.31537e+07	NA
Q14680	Maternal embryonic leucine zipper kinase OS=Homo sapiens OX=9606 GN=MELK PE=1 SV=3	MELK	9833	High	6	20	6	FALSE	TRUE	651	10.7527	74.6	0.037054	0.0586616	1.93985	0.0734786	0.0911148	1.97382	0.0283005	0.633106	0.616534		3	4	4	NA	22.3923	NA	19.8951	19.8936	22.7524	23.8864	NA	22.5998	21.5144	18.827	23.2163	NA	20.3703	20.4441	NA	5.50512e+06	NA	975063	974049	7.0655e+06	1.55074e+07	NA	6.35669e+06
A8K548	cDNA FLJ75008, highly similar to Homo sapiens proline-, glutamic acid-, leucine-rich protein 1 (PELP1), mRNA OS=Homo sapiens OX=9606 PE=2 SV=1		27043	High	7	18	7	FALSE	TRUE	1130	9.29204	119.6	0.000159141	0.00188236	1.93249	0.0577573	0.0742396	3.32145	0.231546	0.868133	-1.38896		3	5	3	21.0558	NA	20.3054	19.2048	NA	23.0319	20.8457	22.1973	21.1343	20.8511	18.1292	NA	19.2022	19.0678	NA	2.17984e+06	NA	1.29583e+06	604244	NA	8.57631e+06	1.88446e+06	4.8089e+06	2.30169e+06
Q9NP72	Ras-related protein Rab-18 OS=Homo sapiens OX=9606 GN=RAB18 PE=1 SV=1	RAB18	22931	High	6	17	6	FALSE	TRUE	206	36.4078	23	0.00201073	0.00837026	1.93197	0.00205402	0.00646969	1.95719	0.940853	0.997714	-0.0252294		4	5	4	NA	19.8177	20.3948	19.8848	20.2839	16.1615	22.3031	22.2541	21.6195	21.9323	NA	20.6612	19.7848	19.5767	20.2575	NA	924131	1.37859e+06	968096	1.27661e+06	73300.9	5.17502e+06	5.00195e+06	3221957
B3KP06	cDNA FLJ30880 fis, clone FEBRA2004767, highly similar to Breast cancer anti-estrogen resistance protein 3 OS=Homo sapiens OX=9606 PE=2 SV=1		8412	High	5	9	5	FALSE	TRUE	825	6.66667	92.5	0.0424007	0.0654711	1.92874	0.0244991	0.0367831	1.28804	0.144801	0.791921	0.640694		4	4	4	20.6041	16.8484	20.1924	21.8998	NA	21.591	20.4264	21.7717	23.4704	NA	20.9331	18.3986	20.8332	21.9425	NA	1.59382e+06	118001	1.19813e+06	3.91275e+06	NA	3.15897e+06	1.40917e+06	3.58039e+06	1.16226e+07
K9JA46	Epididymis luminal secretory protein 52 OS=Homo sapiens OX=9606 GN=EL52 PE=2 SV=1	EL52	3320	High	27	429	13	FALSE	TRUE	732	37.4317	84.6	0.00266563	0.0098608	1.92711	5.26846e-05	0.000931305	2.01973	0.678748	0.976732	-0.0926261		5	5	5	25.7057	23.9297	27.0634	25.3421	26.5068	27.7493	26.9078	28.5564	27.1345	27.8352	25.556	24.5753	26.5414	25.3459	26.066	5.4724e+07	1.59792e+07	1.40249e+08	42533639	9.53535e+07	2.25617e+08	1.25907e+08	3.94765e+08	1.47328e+08
Q6FIC5	Chloride intracellular channel protein OS=Homo sapiens OX=9606 GN=CLIC4 PE=2 SV=1	CLIC4	25932	High	4	20	4	FALSE	TRUE	253	20.1581	28.8	0.00730232	0.0188708	1.92659	0.00959844	0.0182603	2.43389	0.0527446	0.689974	-0.507308		3	5	3	20.8241	NA	21.1474	18.5448	NA	22.4791	21.5261	23.0458	20.7712	18.4088	20.5219	NA	20.4252	18.0474	NA	1.85643e+06	NA	2.32282e+06	382422	NA	5.84644e+06	3019865	8.65914e+06	1.78959e+06
Q9HC52	Chromobox protein homolog 8 OS=Homo sapiens OX=9606 GN=CBX8 PE=1 SV=3	CBX8	57332	High	8	24	8	FALSE	TRUE	389	26.2211	43.4	0.0819721	0.110268	1.23598	0.0285699	0.0415406	1.17696	0.880265	0.992873	0.0590164		4	4	4	21.8191	21.5847	NA	23.5441	22.6049	22.6194	24.2574	NA	24.2295	23.3905	21.003	22.5204	NA	23.7082	22.5574	3.70008e+06	3.1452e+06	NA	1.22318e+07	6.37891e+06	6.44351e+06	2.00536e+07	NA	1.967e+07
Q86VV8	Rotatin OS=Homo sapiens OX=9606 GN=RTTN PE=1 SV=3	RTTN	25914	High	15	33	15	FALSE	TRUE	2226	8.98473	248.5	0.0132462	0.0278513	1.92614	0.0323014	0.0460636	1.99943	0.798824	0.986932	-0.0732897		4	5	4	20.1493	22.6852	18.4894	21.8799	NA	21.355	24.8079	21.349	23.3963	22.9853	20.1577	23.2668	17.7979	21.6881	NA	1.16287e+06	6.74395e+06	368017	3.85915e+06	NA	2.68227e+06	2.93713e+07	2.67112e+06	1.10405e+07
Q8N0W3	L-fucose kinase OS=Homo sapiens OX=9606 GN=FUK PE=2 SV=2	FUK	197258	High	3	13	3	FALSE	TRUE	1084	4.5203	117.5	0.0540376	0.0788537	0.689392	0.237386	0.262354	0.630663	0.923625	0.997714	0.0587293		3	4	3	21.6104	20.7582	21.2671	NA	NA	22.147	21.7814	21.7755	18.7466	NA	21.3371	21.8769	20.5979	NA	NA	3.2016e+06	1.77357e+06	2.52371e+06	NA	NA	4.64411e+06	3.60465e+06	3589818	439837
E5RJR5	S-phase kinase-associated protein 1 OS=Homo sapiens OX=9606 GN=SKP1 PE=1 SV=1	SKP1	6500	High	4	30	4	FALSE	TRUE	163	33.1288	18.7	0.000239959	0.00240115	1.91637	0.0287651	0.0417789	2.48371	0.378261	0.941603	-0.695041		5	5	4	19.6711	24.189	22.3245	22.852	23.2631	22.0983	26.1382	23.9251	24.8628	24.8573	NA	24.1289	19.616	22.6993	23.4043	834834	19126109	5.25237e+06	7.57073e+06	1.0067e+07	4.49009e+06	7.38558e+07	1.59285e+07	3.05105e+07
Q9NP58	ATP-binding cassette sub-family B member 6, mitochondrial OS=Homo sapiens OX=9606 GN=ABCB6 PE=1 SV=1	ABCB6	10058	High	11	54	11	FALSE	TRUE	842	19.3587	93.8	0.0270418	0.0463353	1.91188	0.00359742	0.00943783	1.81807	0.753816	0.983364	0.0938014		4	4	4	26.3442	24.0785	18.546	NA	21.9461	26.8811	26.1463	21.1418	NA	24.393	25.6219	24.4237	18.8683	NA	22.376	8.51897e+07	1.77157e+07	382726	NA	4.04038e+06	1.23598e+08	7.42737e+07	2.31375e+06	NA
Q4LE58	eIF4G1 variant protein (Fragment) OS=Homo sapiens OX=9606 GN=EIF4G1 variant protein PE=2 SV=1	EIF4G1 variant protein	1981	High	34	143	1	FALSE	TRUE	1624	25.8005	178	0.000658457	0.00422956	1.91086	0.00330718	0.00889574	1.81306	0.714008	0.979712	0.0978038		5	5	5	26.1539	26.5239	24.0038	25.2468	24.7988	27.521	28.9125	25.9461	26.8096	27.0925	26.6486	27.3105	23.3948	25.0283	24.8342	7.46655e+07	9.64948e+07	1.68218e+07	3.98157e+07	2.91875e+07	1.92593e+08	5.05272e+08	6.4649e+07	1.17623e+08
Q9H4L7	SWI/SNF-related matrix-associated actin-dependent regulator of chromatin subfamily A containing DEAD/H box 1 OS=Homo sapiens OX=9606 GN=SMARCAD1 PE=1 SV=2	SMARCAD1	56916	High	9	54	9	FALSE	TRUE	1026	11.0136	117.3	0.00133212	0.00635301	1.91033	0.00869321	0.0169835	1.23072	0.00434308	0.392946	0.679611		5	5	5	22.4383	24.1229	21.2792	21.8277	20.8665	23.681	25.778	23.7197	24.3051	22.6023	22.806	25.1872	22.0162	22.3535	21.5697	5.68332e+06	1.82687e+07	2.54488e+06	3.72201e+06	1.91176e+06	1.3449e+07	5.75374e+07	1.38149e+07	2.07289e+07
Q86UA3	Chromosome 12 open reading frame 10, isoform CRA_b OS=Homo sapiens OX=9606 GN=C12orf10 PE=1 SV=1	C12orf10	60314	High	4	13	4	FALSE	TRUE	376	11.1702	42.5	0.00249117	0.00944746	1.90699	0.020968	0.0324424	1.07265	0.0223796	0.612247	0.834338		4	4	4	NA	19.537	18.9802	18.7164	21.2616	NA	21.8849	20.9957	20.6026	22.64	NA	20.2654	19.7227	20.0977	21.7469	NA	760728	517148	430731	2.51413e+06	NA	3.87262e+06	2.0909e+06	1.59225e+06
A0A024RDE8	PDZ and LIM domain 5, isoform CRA_c OS=Homo sapiens OX=9606 GN=PDLIM5 PE=4 SV=1	PDLIM5	10611	High	9	31	2	FALSE	TRUE	596	21.9799	63.9	0.00013455	0.00167253	1.90687	0.00805227	0.0160385	1.35003	0.087711	0.760376	0.556841		5	5	5	20.8284	20.844	23.4163	22.7804	22.622	22.6369	23.2405	25.3211	24.604	24.2229	21.4699	21.7944	23.1578	23.0921	23.761	1861913	1.88226e+06	1.11944e+07	7.20395e+06	6.45516e+06	6.52228e+06	9.91007e+06	4.19191e+07	2.55002e+07
A5PLL7	Transmembrane protein 189 OS=Homo sapiens OX=9606 GN=TMEM189 PE=1 SV=3	TMEM189	387521	High	3	15	3	FALSE	TRUE	270	13.3333	31.1	0.00389571	0.0123824	1.90579	0.00194058	0.00620011	1.84952	0.83863	0.991951	0.056271		4	4	4	23.7083	22.6267	21.8284	20.4152	NA	24.9967	24.9228	23.6234	22.6589	NA	23.5086	23.283	21.3339	20.6782	NA	1.37059e+07	6.47614e+06	3.72402e+06	1.39824e+06	NA	3.34771e+07	3.18057e+07	1.29229e+07	6.62219e+06
Q8NDA8	Maestro heat-like repeat-containing protein family member 1 OS=Homo sapiens OX=9606 GN=MROH1 PE=2 SV=3	MROH1	727957	High	6	14	6	FALSE	TRUE	1641	3.77818	181.1	0.0393207	0.0614529	1.90505	0.038543	0.0530115	2.40787	0.0368178	0.687089	-0.502817		3	4	3	20.087	NA	19.4469	18.9137	NA	22.7618	NA	21.0686	20.3324	19.1518	19.386	NA	19.0525	18.5007	NA	1.11374e+06	NA	714661	493860	NA	7.11207e+06	NA	2.19925e+06	1.32023e+06
A0A024QZN9	Voltage-dependent anion channel 2, isoform CRA_a OS=Homo sapiens OX=9606 GN=VDAC2 PE=4 SV=1	VDAC2	7417	High	10	210	3	FALSE	TRUE	319	34.4828	34.5	8.371e-05	0.0013789	1.90462	9.53703e-05	0.00121271	2.0324	0.0785786	0.73758	-0.12778		5	5	5	28.6133	26.8393	27.6738	27.3404	28.3714	30.1265	28.9575	29.6479	29.4793	30.1502	28.4942	26.6486	27.3815	27.3673	28.3078	4.10649e+08	1.20068e+08	2.14121e+08	1.69938e+08	3.47243e+08	1.17213e+09	5.21298e+08	8.41213e+08	7.48436e+08
P33897	ATP-binding cassette sub-family D member 1 OS=Homo sapiens OX=9606 GN=ABCD1 PE=1 SV=2	ABCD1	215	High	16	153	16	FALSE	TRUE	745	26.443	82.9	0.00020611	0.00217876	1.8972	0.000306855	0.00219735	1.98295	0.718999	0.979712	-0.0857422		5	5	5	26.8172	24.7787	26.6684	25.1422	27.0134	28.3523	27.1297	28.7676	26.9607	28.6955	26.2898	25.4714	26.1601	25.1338	26.9361	1.18247e+08	2.87831e+07	1.06654e+08	3.70301e+07	1.35467e+08	3.42694e+08	1.46848e+08	4.5699e+08	1.30611e+08
Q6NW34	Nucleolus and neural progenitor protein OS=Homo sapiens OX=9606 GN=NEPRO PE=1 SV=3	NEPRO	25871	High	6	27	6	FALSE	TRUE	567	11.1111	64.5	0.00721442	0.0186976	1.8969	0.00402669	0.0102323	1.76873	0.63183	0.969811	0.128166		5	5	5	22.0352	19.9766	19.01	22.4518	23.1349	23.3085	22.9609	21.6285	23.8641	24.3308	21.2654	20.4989	19.4309	22.9639	23.0901	4.29781e+06	1.03169e+06	527925	5.73662e+06	9.21064e+06	1.03888e+07	8.16424e+06	3.24213e+06	1.52686e+07
Q5W009	RNA binding motif protein 17, isoform CRA_a OS=Homo sapiens OX=9606 GN=RBM17 PE=2 SV=1	RBM17	84991	High	9	96	8	FALSE	TRUE	401	25.9352	44.9	0.090627	0.119546	0.269536	0.0447582	0.0600749	0.214517	0.764882	0.985403	0.0550186		5	5	5	25.8135	26.2572	26.5486	24.5994	25.9208	25.9555	26.7978	26.4534	25.1339	26.1467	25.9259	26.5582	25.999	25.0457	25.8859	5.89702e+07	8.02071e+07	9.81608e+07	2.54192e+07	6.35245e+07	6.50689e+07	1.16666e+08	9.18924e+07	3.68171e+07
[truncated: 4,890 more rows]
[truncated: 37 more columns]
