# Supplementary material for: ESCPE-1 mediates retrograde endosomal sorting of the SARS-CoV-2 host factor Neuropilin-1
Source: Proc Natl Acad Sci U S A. 2022 Jun 13;119(25):e2201980119. doi: 10.1073/pnas.2201980119 (PMC9231623; doi:10.1073/pnas.2201980119)
Supplement: Supplementary File [file pnas.2201980119.sd02.xlsx]

## Sheet: Dataset S2
													Stats.PL													Log2. Abundances
													Medium/Light			Medium/Heavy			Heavy/Light				Number of Repeats Identified			Light					Medium					Heavy
													T.test	FDR	LogFC	T.test	FDR	LogFC	T.test	FDR	LogFC		Light	Medium	Heavy	F21	F20	F19	F18	F17	F21	F20	F19	F18	F17	F21	F20	F19	F18	F17
Accession	Description	Gene Name	Entrez Gene ID	Protein.FDR.Confidence	X..Peptides	X..PSMs	X..Unique.Peptides	Contaminant	Human	X..AAs	Coverage	MW..kDa.	t.test_Medium.Light	FDR_Medium.Light	LogFC_Medium.Light	t.test_Medium.Heavy	FDR_Medium.Heavy	LogFC_Medium.Heavy	t.test_Heavy.Light	FDR_Heavy.Light	LogFC_Heavy.Light	Medium Enrichment Checker	Values_for_Light	Values_for_Medium	Values_for_Heavy	Log2.Abundance..F21..Light..Sample..TGN46.HRP.MinusBP.PlusH2O2	Log2.Abundance..F20..Light..Sample..TGN46.HRP.MinusBP.PlusH2O2	Log2.Abundance..F19..Light..Sample..TGN46.HRP.MinusBP.PlusH2O2	Log2.Abundance..F18..Light..Sample..TGN46.HRP.MinusBP.PlusH2O2	Log2.Abundance..F17..Light..Sample..TGN46.HRP.MinusBP.PlusH2O2	Log2.Abundance..F21..Medium..Sample..TGN46.HRP.PlusBP.PlusH2O2	Log2.Abundance..F20..Medium..Sample..TGN46.HRP.PlusBP.PlusH2O2	Log2.Abundance..F19..Medium..Sample..TGN46.HRP.PlusBP.PlusH2O2	Log2.Abundance..F18..Medium..Sample..TGN46.HRP.PlusBP.PlusH2O2	Log2.Abundance..F17..Medium..Sample..TGN46.HRP.PlusBP.PlusH2O2	Log2.Abundance..F21..Heavy..Sample..HeLa.PlusBP.PlusH2O2	Log2.Abundance..F20..Heavy..Sample..HeLa.PlusBP.PlusH2O2	Log2.Abundance..F19..Heavy..Sample..HeLa.PlusBP.PlusH2O2	Log2.Abundance..F18..Heavy..Sample..HeLa.PlusBP.PlusH2O2	Log2.Abundance..F17..Heavy..Sample..HeLa.PlusBP.PlusH2O2	Abundance..F21..Light..Sample..TGN46.HRP.MinusBP.PlusH2O2	Abundance..F20..Light..Sample..TGN46.HRP.MinusBP.PlusH2O2	Abundance..F19..Light..Sample..TGN46.HRP.MinusBP.PlusH2O2	Abundance..F18..Light..Sample..TGN46.HRP.MinusBP.PlusH2O2	Abundance..F17..Light..Sample..TGN46.HRP.MinusBP.PlusH2O2	Abundance..F21..Medium..Sample..TGN46.HRP.PlusBP.PlusH2O2	Abundance..F20..Medium..Sample..TGN46.HRP.PlusBP.PlusH2O2	Abundance..F19..Medium..Sample..TGN46.HRP.PlusBP.PlusH2O2	Abundance..F18..Medium..Sample..TGN46.HRP.PlusBP.PlusH2O2
A0A024QYR8	Transmembrane 9 superfamily member OS=Homo sapiens OX=9606 GN=TM9SF2 PE=2 SV=1	TM9SF2	9375	High	14	527	4	FALSE	TRUE	663	23.8311	75.7	3.11052e-05	0.000917558	9.73908	0.0112943	0.0205419	10.2572	0.688468	0.976732	-0.444315		4	5	3	NA	20.4989	20.9136	22.1356	21.2535	29.9245	30.9239	30.4314	31.5045	30.8982	NA	19.0139	NA	20.8178	22.7234	NA	1.4818e+06	1.97524e+06	4.60772e+06	2.50003e+06	1.01899e+09	2.03711e+09	1.44797e+09	3.04643e+09
Q92896	Golgi apparatus protein 1 OS=Homo sapiens OX=9606 GN=GLG1 PE=1 SV=2	GLG1	2734	High	47	507	47	FALSE	TRUE	1179	44.8685	134.5	0.00150926	0.00690351	9.45215	0.000542457	0.00303753	9.25116	0.828087	0.990219	0.200994		4	5	4	17.7467	22.4198	18.8898	22.108	NA	29.4147	30.9049	28.6817	29.9717	29.1549	20.4319	22.1177	17.7387	21.6801	NA	219928	5.61109e+06	485744	4.52024e+06	NA	7.15656e+08	2.01045e+09	4.30571e+08	1.05288e+09
Q92544	Transmembrane 9 superfamily member 4 OS=Homo sapiens OX=9606 GN=TM9SF4 PE=1 SV=2	TM9SF4	9777	High	18	334	18	FALSE	TRUE	642	28.972	74.5	0.00950573	0.0224476	9.33399	0.00332267	0.00891049	8.86734	0.823306	0.990219	0.466657		4	5	4	15.6216	23.1137	21.1779	21.257	NA	29.599	30.1649	29.3296	29.4127	29.7439	20.488	19.2309	23.321	19.997	NA	50417.2	9.07638e+06	2.37231e+06	2.5061e+06	NA	8.13173e+08	1.20375e+09	6.74671e+08	7.14662e+08
A0A024RC48	Polypeptide N-acetylgalactosaminyltransferase OS=Homo sapiens OX=9606 GN=GALNT1 PE=3 SV=1	GALNT1	2589	High	21	380	16	FALSE	TRUE	559	44.0072	64.2	0.00376141	0.0121679	9.25581	8.39877e-06	0.000444333	8.45909	0.509838	0.952258	0.796717		4	5	4	NA	20.8144	17.8947	22.0567	20.6792	28.586	29.27	30.2379	29.0718	29.8885	NA	20.8194	21.4756	20.5675	21.7693	NA	1.84396e+06	243696	4.36228e+06	1.67899e+06	4.02939e+08	6.47357e+08	1.26619e+09	5.64268e+08
O75063	Glycosaminoglycan xylosylkinase OS=Homo sapiens OX=9606 GN=FAM20B PE=1 SV=1	FAM20B	9917	High	16	155	16	FALSE	TRUE	409	52.8117	46.4	0.000549238	0.00379101	9.22325	0.000387795	0.00257257	8.86622	0.49275	0.949841	0.357034		4	5	4	20.2989	21.3129	17.3608	19.0804	NA	28.5358	29.6837	28.0907	28.6358	27.5867	19.5299	22.2678	18.5965	19.087	NA	1.28996e+06	2.60511e+06	168316	554336	NA	3.89173e+08	8.6237e+08	2.85846e+08	4.1709e+08
Q99715	Collagen alpha-1(XII) chain OS=Homo sapiens OX=9606 GN=COL12A1 PE=1 SV=2	COL12A1	1303	High	103	718	103	FALSE	TRUE	3063	38.0999	332.9	2.7131e-05	0.000917558	9.08852	0.00258248	0.00752215	8.61008	0.527486	0.954379	0.404806		5	5	4	24.1454	21.7022	19.6201	18.8503	21.8754	31.5922	31.3793	29.335	28.2334	31.0962	25.2168	20.5281	20.9902	NA	22.2273	1.85557e+07	3.41205e+06	805833	472625	3.84733e+06	3.23744e+09	2.79325e+09	6.77182e+08	3.15574e+08
A0A218KGR2	Amyloid beta A4 protein isoform a OS=Homo sapiens OX=9606 GN=APP PE=4 SV=1	APP	351	High	27	354	25	FALSE	TRUE	770	42.3377	86.9	0.00334897	0.0113367	9.04787								4	5	2	22.7884	21.2836	19.8472	17.1868	NA	29.5853	29.2139	29.7389	28.7594	27.0015	23.5406	22.7914	NA	NA	NA	7.24446e+06	2.55278e+06	943170	149191	NA	8.0552e+08	6.22657e+08	8.95985e+08	4.54414e+08
B7Z8E7	cDNA FLJ55400, highly similar to Protein OS-9 OS=Homo sapiens OX=9606 PE=2 SV=1	OS9		High	24	181	6	FALSE	TRUE	740	37.027	83.5	0.0025204	0.00951797	9.00523	0.00672278	0.0142959	9.13758	0.915755	0.997714	-0.132346		3	5	3	19.3302	NA	20.235	17.297	NA	27.5545	27.8559	29.2329	27.0904	26.9308	18.1257	NA	18.9613	19.3781	NA	659112	NA	1.23408e+06	161031	NA	1.97125e+08	2.42914e+08	6.30941e+08	1.42894e+08
A0A024R319	Laminin, beta 2 (Laminin S), isoform CRA_a OS=Homo sapiens OX=9606 GN=LAMB2 PE=4 SV=1	LAMB2	3913	High	47	374	46	FALSE	TRUE	1798	32.3137	195.9	0.000408667	0.00320839	8.94268	0.000250775	0.00195283	8.43808	0.443915	0.947001	0.504591		5	5	5	19.6626	21.6257	16.9717	20.7442	18.4932	29.0423	29.4436	28.1388	27.1883	28.3979	19.2784	20.417	18.7664	21.2641	20.2945	829915	3.2359e+06	128526	1.7564e+06	368986	5.52826e+08	7.30132e+08	2.95545e+08	1.52929e+08
Q5JRA6	Transport and Golgi organization protein 1 homolog OS=Homo sapiens OX=9606 GN=MIA3 PE=1 SV=1	MIA3	375056	High	88	695	40	FALSE	TRUE	1907	53.1201	213.6	0.000490411	0.00348443	8.89838	2.98322e-05	0.000760472	9.07663	0.793328	0.98628	-0.178248		5	5	5	20.9583	23.2981	19.895	23.1812	19.4354	30.8391	31.5793	28.7728	29.3231	30.7455	21.0548	21.7653	19.7228	21.8641	21.4697	2.03739e+06	1.0314e+07	974950	9.51133e+06	708988	1.92089e+09	3.20853e+09	4.58658e+08	6.71655e+08
P35556	Fibrillin-2 OS=Homo sapiens OX=9606 GN=FBN2 PE=1 SV=3	FBN2	2201	High	50	226	46	FALSE	TRUE	2912	23.2143	314.6	0.0231539	0.0411165	8.80487								3	5	2	19.93	18.0381	14.4829	NA	NA	26.4371	26.7197	25.7088	24.5725	25.7997	19.5226	21.3943	NA	NA	NA	998907	269158	22897.8	NA	NA	9.08598e+07	1.10515e+08	5.48433e+07	2.49493e+07
Q96S66	Chloride channel CLIC-like protein 1 OS=Homo sapiens OX=9606 GN=CLCC1 PE=1 SV=1	CLCC1	23155	High	24	358	24	FALSE	TRUE	551	48.2759	62	0.000386726	0.00313704	8.74433	0.00151439	0.00530832	9.33322	0.352657	0.935549	-0.588887		4	5	4	19.9342	NA	21.02	21.0408	19.3122	29.2103	28.8623	29.5218	28.5196	29.0329	17.8933	NA	21.5675	20.5545	18.9365	1.00185e+06	NA	2.12643e+06	2.15731e+06	650966	6.21126e+08	4.87996e+08	7.70812e+08	3.84812e+08
O75844	CAAX prenyl protease 1 homolog OS=Homo sapiens OX=9606 GN=ZMPSTE24 PE=1 SV=2	ZMPSTE24	10269	High	14	222	14	FALSE	TRUE	475	28.6316	54.8	0.00945283	0.022362	8.70265								3	5	0	18.7692	20.595	NA	21.0205	NA	28.6149	29.821	28.4802	28.0568	25.971	NA	NA	NA	NA	NA	446766	1.58383e+06	NA	2.12714e+06	NA	4.11083e+08	9.48434e+08	3.74438e+08	2.79208e+08
Q8WY22	BRI3-binding protein OS=Homo sapiens OX=9606 GN=BRI3BP PE=1 SV=1	BRI3BP	140707	High	5	146	5	FALSE	TRUE	251	19.9203	27.8	0.00179464	0.00773453	8.6988	0.000527089	0.0030018	8.05413	0.471307	0.94816	-0.379657		5	5	4	16.3894	19.3899	22.6995	22.9814	19.0889	29.1854	28.249	29.5066	28.9845	28.1175	NA	18.7928	22.0438	21.7726	20.0317	85839.8	686969	6.81108e+06	8.28104e+06	557622	6.10508e+08	3.18999e+08	7.62734e+08	5.31132e+08
Q96AQ6	Pre-B-cell leukemia transcription factor-interacting protein 1 OS=Homo sapiens OX=9606 GN=PBXIP1 PE=1 SV=1	PBXIP1	57326	High	24	270	24	FALSE	TRUE	731	39.6717	80.6	0.0220293	0.0396438	8.69801	0.000457218	0.00276296	8.62906	0.958817	0.997714	0.0689523		3	5	3	22.507	NA	19.1352	21.5936	NA	30.4802	29.4663	30.381	28.4687	26.538	22.1654	NA	21.4271	19.8502	NA	5.96059e+06	NA	575778	3.16472e+06	NA	1.49778e+09	7.41699e+08	1.39829e+09	3.71472e+08
A0A024R8E5	Collagen, type V, alpha 1, isoform CRA_a OS=Homo sapiens OX=9606 GN=COL5A1 PE=4 SV=1	COL5A1	1289	High	42	304	42	FALSE	TRUE	1838	34.1132	183.4	6.00773e-05	0.00117324	8.61725	0.000389112	0.00257257	7.76456	0.412657	0.941603	0.852689		5	5	5	22.4962	21.879	17.9195	18.3206	21.9604	30.1053	29.4802	27.9044	27.8207	30.3512	23.1569	20.277	19.0265	22.4233	21.9554	5.91588e+06	3856781	247925	327373	4.08063e+06	1.15505e+09	7.48918e+08	2.51217e+08	2.37069e+08
A0A024RB01	Integrin, alpha 5 (Fibronectin receptor, alpha polypeptide), isoform CRA_b OS=Homo sapiens OX=9606 GN=ITGA5 PE=3 SV=1	ITGA5	3678	High	18	207	18	FALSE	TRUE	1098	20.674	119.2	0.00664387	0.0176972	8.58586								4	5	1	22.8092	20.2002	18.6005	17.6194	NA	27.9935	29.4359	27.2129	28.9305	27.2479	NA	18.4847	NA	NA	NA	7.34918e+06	1.20467e+06	397464	201360	NA	2.67225e+08	7.26249e+08	1.55556e+08	5.11606e+08
A0A024R1H0	Uncharacterized protein OS=Homo sapiens OX=9606 GN=RP5-1119A7.4 PE=4 SV=1	RP5-1119A7		High	13	80	13	FALSE	TRUE	684	25	77.7	0.00863321	0.0210729	8.56166	0.0401326	0.0548028	6.86966	0.267745	0.893721	1.692		3	5	3	18.0106	15.4829	21.1002	NA	NA	26.9452	25.2068	28.1267	23.1521	25.2023	17.5053	18.579	23.5854	NA	NA	264079	45795.7	2.24802e+06	NA	NA	1.29216e+08	3.87269e+07	2.93074e+08	9.32101e+06
A8K878	Mesencephalic astrocyte-derived neurotrophic factor OS=Homo sapiens OX=9606 GN=MANF PE=1 SV=1	MANF	7873	High	15	231	15	FALSE	TRUE	185	51.8919	21.1	0.00297908	0.0106085	8.53252								3	5	1	20.7795	21.3129	NA	19.7958	NA	29.1598	29.1239	29.1813	29.2021	27.8388	20.6705	NA	NA	NA	NA	1.79994e+06	2605001	NA	910187	NA	5.99745e+08	5.85008e+08	6.08776e+08	6.17589e+08
A0A024RBS4	Scavenger receptor class B, member 1, isoform CRA_b OS=Homo sapiens OX=9606 GN=SCARB1 PE=3 SV=1	SCARB1	949	High	12	107	12	FALSE	TRUE	509	23.3792	56.9	0.0298711	0.0499013	8.48451	0.0105356	0.0195692	7.24881	0.628514	0.969811	1.2357		3	5	3	20.8015	16.2227	21.6129	NA	NA	27.7409	27.7072	28.6425	24.586	27.0399	20.4567	21.7747	20.1127	NA	NA	1.82754e+06	76476	3.20715e+06	NA	NA	224303118	2.19131e+08	4.19031e+08	2.51839e+07
Q96PC5	Melanoma inhibitory activity protein 2 OS=Homo sapiens OX=9606 GN=MIA2 PE=1 SV=4	MIA2	4253	High	34	358	29	FALSE	TRUE	1412	24.221	159.7	0.0167989	0.0328407	8.46469	0.00240022	0.00716311	8.9488	0.670022	0.975549	-0.484113		4	5	4	17.0191	20.0123	22.9347	23.6676	NA	29.8053	29.6384	29.5547	28.494	28.7376	18.2214	20.8475	22.2888	20.3395	NA	132819	1.05758e+06	8.0172e+06	1.33243e+07	NA	9.38219e+08	8.35692e+08	7.88599e+08	3.78038e+08
P98160	Basement membrane-specific heparan sulfate proteoglycan core protein OS=Homo sapiens OX=9606 GN=HSPG2 PE=1 SV=4	HSPG2	3339	High	91	433	1	FALSE	TRUE	4391	28.3079	468.5	0.00209042	0.00856914	8.46172	0.006669	0.0142162	8.2321	0.747516	0.983364	0.229619		3	5	3	21.2537	20.6361	NA	NA	20.218	29.0266	29.7498	27.0028	25.2813	28.7165	21.8602	21.7044	NA	NA	19.232	2.50029e+06	1.62964e+06	NA	NA	1.2196e+06	5.46861e+08	9.02809e+08	1.34474e+08	4.07786e+07
Q7Z7H5	Transmembrane emp24 domain-containing protein 4 OS=Homo sapiens OX=9606 GN=TMED4 PE=1 SV=1	TMED4	222068	High	12	276	9	FALSE	TRUE	227	49.3392	25.9	0.000264707	0.00251259	8.42585	8.03499e-05	0.00115384	8.91572	0.537862	0.958625	-0.489874		5	5	5	24.1853	22.2437	23.8715	21.5323	19.09	31.477	31.1681	30.766	29.7345	29.9064	22.4797	21.9426	21.3346	22.8707	19.8459	1.90764e+07	4.9662e+06	1.53471e+07	3.03288e+06	558043	2.98887e+09	2.41283e+09	1.826e+09	8.93243e+08
P54289	Voltage-dependent calcium channel subunit alpha-2/delta-1 OS=Homo sapiens OX=9606 GN=CACNA2D1 PE=1 SV=3	CACNA2D1	781	High	37	337	36	FALSE	TRUE	1103	41.6138	124.5	1.17745e-05	0.000658692	8.39854	2.15497e-05	0.000632518	7.94713	0.5064	0.952258	0.451406		5	5	5	21.0301	19.5183	21.0506	20.5374	19.0759	28.7767	28.7843	28.7261	28.9101	28.0079	20.1077	20.9029	19.9644	21.4349	21.0595	2.14139e+06	750924	2.17199e+06	1.52185e+06	552615	4.59889e+08	4.62307e+08	4.44024e+08	5.04435e+08
Q92520	Protein FAM3C OS=Homo sapiens OX=9606 GN=FAM3C PE=1 SV=1	FAM3C	10447	High	11	179	11	FALSE	TRUE	227	51.1013	24.7	0.0101996	0.0234975	8.22909	0.00078806	0.00363131	8.40621	0.828057	0.990219	-0.177123		3	5	3	NA	17.3413	21.2136	19.5901	NA	26.6544	27.2347	28.4467	27.151	28.6103	NA	18.4989	19.9124	19.2024	NA	NA	166057	2.43187e+06	789233	NA	1.05625e+08	1.57927e+08	3.65846e+08	1.49024e+08
P05556	Integrin beta-1 OS=Homo sapiens OX=9606 GN=ITGB1 PE=1 SV=2	ITGB1	3688	High	34	980	34	FALSE	TRUE	798	41.9799	88.4	0.00661908	0.0176921	8.21849	0.000112296	0.00130409	9.53978	0.370518	0.939662	-1.32129		5	5	5	26.4661	26.6975	27.0129	26.1587	16.7969	33.4398	33.011	33.5449	32.8785	31.3502	22.7231	25.6043	24.0597	23.7109	20.4275	9.2701e+07	1.08827e+08	1.35426e+08	7.49115e+07	113857	1.16518e+10	8.6556e+09	1.25317e+10	7.89634e+09
O00468	Agrin OS=Homo sapiens OX=9606 GN=AGRN PE=1 SV=6	AGRN	375790	High	56	354	56	FALSE	TRUE	2068	37.234	217.2	0.000493538	0.00349644	8.11786	0.00403267	0.0102323	7.39978	0.311415	0.919994	0.718071		3	5	3	20.8657	22.4308	NA	19.7412	NA	29.2309	30.1975	27.0734	27.9629	28.4105	21.2751	22.4165	NA	21.5003	NA	1.91079e+06	5.65384e+06	NA	876378	NA	6.30071e+08	1.23125e+09	1.41219e+08	2.61616e+08
A8K309	cDNA FLJ76654, highly similar to Homo sapiens CD44 antigen (homing function and Indian blood group system) (CD44), transcript variant 4, mRNA OS=Homo sapiens OX=9606 PE=2 SV=1	CD44	960	High	12	304	12	FALSE	TRUE	361	44.5983	39.4	1.13679e-06	0.000381535	8.09761	3.44971e-05	0.000785602	8.68907	0.261784	0.888068	-0.591462		5	5	5	21.8024	21.4925	22.2021	21.5432	18.8947	29.8689	29.6945	29.6978	30.0751	27.0866	20.4022	19.8437	21.7374	22.4559	18.5384	3.65734e+06	2.95045e+06	4.82507e+06	3.05598e+06	487372	9.8049e+08	8.68829e+08	8.70832e+08	1.13113e+09
A0A024R0Q4	Phospholipase D family, member 3, isoform CRA_b OS=Homo sapiens OX=9606 GN=PLD3 PE=4 SV=1	PLD3	23646	High	9	85	9	FALSE	TRUE	490	25.5102	54.7	0.000250801	0.00246641	8.05161	6.81241e-05	0.00107668	6.61746	0.22518	0.860386	1.17431		5	5	4	17.204	20.6158	18.2507	20.8408	18.0469	26.8469	27.5449	27.3417	27.0076	26.4752	19.9626	21.4744	NA	20.0167	19.9511	150979	1.60689e+06	311895	1.87804e+06	270809	1.20708e+08	195818535	1.70084e+08	1.34926e+08
Q02388	Collagen alpha-1(VII) chain OS=Homo sapiens OX=9606 GN=COL7A1 PE=1 SV=2	COL7A1	1294	High	63	424	63	FALSE	TRUE	2944	27.6495	295	0.000336864	0.00289898	8.05134	0.000171125	0.00160942	8.26816	0.429781	0.941603	-0.216822		4	5	4	21.9987	24.1056	18.655	NA	22.8326	30.1896	31.4538	27.8728	27.2653	30.281	21.5812	23.3134	18.891	NA	22.939	4.1904e+06	1.80512e+07	412763	NA	7.46986e+06	1.22454e+09	2.94127e+09	2.4578e+08	1.6131e+08
B2R7D2	cDNA, FLJ93389, highly similar to Homo sapiens multiple inositol polyphosphate histidine phosphatase, 1 (MINPP1), mRNA OS=Homo sapiens OX=9606 PE=2 SV=1	MINPPQ	9562	High	14	172	14	FALSE	TRUE	487	36.345	55.1	0.0168056	0.0328407	8.0509	0.0332876	0.0471928	8.55629	0.608551	0.964766	-0.505384		3	5	3	18.9115	22.8035	17.1588	NA	NA	27.9297	28.7428	26.354	27.6891	26.5789	16.7277	23.0723	17.5576	NA	NA	493095	7.3205e+06	146320	NA	NA	255667582	4.49195e+08	8.57741e+07	2.16398e+08
B4E0Z6	cDNA FLJ59809, highly similar to Bone marrow stromal antigen 2 OS=Homo sapiens OX=9606 PE=2 SV=1	BST2	684	High	5	133	5	FALSE	TRUE	216	19.9074	23.5	6.40339e-05	0.00119296	7.9838	0.00454206	0.0110132	7.63705	0.526836	0.954379	0.346754		3	5	3	NA	NA	20.6081	20.3602	19.6143	28.6551	28.0828	28.566	28.2486	27.7195	NA	NA	21.4563	21.117	19.0496	NA	NA	1.5983e+06	1.34593e+06	802603	4.22709e+08	2.84293e+08	3.97386e+08	3.18912e+08
Q86SF2	N-acetylgalactosaminyltransferase 7 OS=Homo sapiens OX=9606 GN=GALNT7 PE=1 SV=1	GALNT7	51809	High	30	600	19	FALSE	TRUE	657	47.1842	75.3	0.000399881	0.00314905	7.94443	5.10875e-05	0.000931305	8.40492	0.185914	0.819552	-0.460498		5	5	5	23.9046	22.1691	23.7655	24.1214	20.7311	30.9374	30.4566	31.1953	30.5107	31.3139	22.9589	22.0615	22.9257	23.1983	21.2448	1.57039e+07	4.71592e+06	1.42602e+07	1.82503e+07	1.74057e+06	2.0563e+09	1.47345e+09	2.45881e+09	1.52985e+09
P07686	Beta-hexosaminidase subunit beta OS=Homo sapiens OX=9606 GN=HEXB PE=1 SV=3	HEXB	3074	High	23	178	21	FALSE	TRUE	556	34.8921	63.1	0.000142669	0.00172629	7.93446	0.00136378	0.0049968	8.36169	0.639068	0.969996	-0.427234		5	5	5	21.2438	19.0871	22.7732	17.5382	19.6681	28.3514	27.2098	29.6371	27.5346	27.2498	21.0481	15.6045	24.3212	18.0701	19.1302	2.48318e+06	556912	7.16816e+06	190336	833104	3.4246e+08	1.55225e+08	8.34942e+08	1.94415e+08
A0A024R5S7	Cell cycle progression 1, isoform CRA_a OS=Homo sapiens OX=9606 GN=CCPG1 PE=4 SV=1	CCPG1	9236	High	27	258	27	FALSE	TRUE	757	32.6288	87.3	0.0039144	0.0124234	7.91276	0.00187164	0.00606692	7.54423	0.690391	0.976732	0.36853		4	5	4	21.9619	NA	23.5697	21.9113	17.7412	28.8369	28.542	30.0775	29.4051	28.5155	20.3003	NA	23.2137	23.5596	19.5844	4.08494e+06	NA	1.24501e+07	3.94406e+06	219092	4.79471e+08	3.90843e+08	1.133e+09	7.10917e+08
O60476	Mannosyl-oligosaccharide 1,2-alpha-mannosidase IB OS=Homo sapiens OX=9606 GN=MAN1A2 PE=1 SV=1	MAN1A2	10905	High	18	135	18	FALSE	TRUE	641	30.5772	73	0.024567	0.0432257	7.83355	0.00849851	0.0167401	7.76951	0.95951	0.997714	0.0640356		3	5	3	17.7221	NA	18.4579	21.5247	NA	27.1707	26.7408	27.1388	26.8959	27.2589	17.9942	NA	20.3449	19.5578	NA	216215	NA	360064	3.01704e+06	NA	1.5108e+08	1.12147e+08	1.47768e+08	1.2487e+08
O60568	Procollagen-lysine,2-oxoglutarate 5-dioxygenase 3 OS=Homo sapiens OX=9606 GN=PLOD3 PE=1 SV=1	PLOD3	8985	High	28	491	28	FALSE	TRUE	738	39.8374	84.7	0.000944055	0.00516026	7.8309	5.47306e-06	0.000361337	6.9626	0.290567	0.912234	0.868295		5	5	5	22.856	18.7736	24.3901	22.5047	23.3413	29.9133	30.1456	31.1443	29.0858	30.7311	23.4092	22.4476	24.5395	22.2356	23.5751	7.59169e+06	448137	2.19855e+07	5.95092e+06	1.06274e+07	1.01115e+09	1.18773e+09	2.37338e+09	5.6977e+08
A8K7Q1	cDNA FLJ77770, highly similar to Homo sapiens nucleobindin 1 (NUCB1), mRNA OS=Homo sapiens OX=9606 PE=2 SV=1	NUCB1	4924	High	26	548	25	FALSE	TRUE	461	57.9176	53.9	1.37557e-05	0.000683966	7.8045	3.4464e-05	0.000785602	8.63762	0.101541	0.760376	-0.833119		5	5	5	21.9066	21.9957	23.1699	23.0644	21.2743	29.7298	29.9505	30.5488	30.0981	30.1062	21.8351	19.8889	21.8545	22.4417	21.2252	3.93139e+06	4181772	9.43699e+06	8.77148e+06	2.53636e+06	8.90363e+08	1.03755e+09	1.57069e+09	1.14926e+09
Q14696	LRP chaperone MESD OS=Homo sapiens OX=9606 GN=MESD PE=1 SV=2	MESD	23184	High	14	395	14	FALSE	TRUE	234	47.8632	26.1	0.000195736	0.00214511	7.80256	7.67948e-06	0.000436423	8.28328	0.242075	0.8801	-0.480718		5	5	5	20.5441	23.3193	23.9958	23.5282	20.5936	29.8763	30.9674	30.5053	30.0547	29.5902	20.7021	23.0858	22.6009	22.3028	20.8858	1.52898e+06	1.04669e+07	1.67282e+07	1.20972e+07	1582309	9.85484e+08	2.09943e+09	1.5241e+09	1.11524e+09
A0A0R4J2G3	Arylacetamide deacetylase-like 1 OS=Homo sapiens OX=9606 GN=NCEH1 PE=1 SV=1	NCEH1	57552	High	13	168	13	FALSE	TRUE	440	37.5	49	0.00127262	0.00618869	7.7674	0.00151901	0.00531086	7.5597	0.642017	0.971944	0.207692		4	5	4	22.8708	21.6592	16.8125	19.6128	NA	28.8496	29.2764	25.5161	28.3827	24.9062	22.8603	21.7448	16.2336	20.9472	NA	7.66978e+06	3.31183e+06	115099	801744	NA	4.83717e+08	6.50262e+08	4.79863e+07	3.49974e+08
O14672	Disintegrin and metalloproteinase domain-containing protein 10 OS=Homo sapiens OX=9606 GN=ADAM10 PE=1 SV=1	ADAM10	102	High	28	424	28	FALSE	TRUE	748	50.5348	84.1	5.02353e-06	0.000525313	7.76035	0.000743927	0.00351686	8.72797	0.404963	0.941603	-0.967615		5	5	5	21.9328	22.6545	23.4451	20.8422	20.6898	30.0025	29.7126	30.8244	29.1791	28.6476	22.6784	21.7296	18.5557	20.257	21.5057	4.00354e+06	6.60235e+06	1.14206e+07	1.87992e+06	1.69137e+06	1.07564e+09	8.79818e+08	1.90142e+09	6.0785e+08
Q8IVL5	Prolyl 3-hydroxylase 2 OS=Homo sapiens OX=9606 GN=P3H2 PE=1 SV=1	P3H2	55214	High	27	249	26	FALSE	TRUE	708	44.9153	80.9	0.0211575	0.0385762	7.75888	0.000701148	0.00346808	9.20057	0.276267	0.901519	-1.10049		3	5	4	18.2306	NA	21.4221	20.7611	NA	28.1789	27.8035	28.6785	26.8331	27.4084	18.4982	17.5793	19.1397	19.4744	NA	307589	NA	2.80994e+06	1.77708e+06	NA	3.03882e+08	2.34247e+08	4.29617e+08	1.19551e+08
Q14126	Desmoglein-2 OS=Homo sapiens OX=9606 GN=DSG2 PE=1 SV=2	DSG2	1829	High	27	185	27	FALSE	TRUE	1118	33.4526	122.2	0.00888247	0.0215313	7.75699	0.00176565	0.00582227	5.9197	0.253711	0.886535	1.83729		4	5	4	19.7239	16.727	20.3789	NA	21.0886	27.7548	27.9389	26.7667	26.8565	26.4859	23.4324	21.1706	20.1984	NA	20.4661	865964	108473	1.3635e+06	NA	2.22992e+06	2.26476e+08	2.57303e+08	1.14181e+08	1.21506e+08
V9HWD3	Epididymis luminal protein 117 OS=Homo sapiens OX=9606 GN=HEL117 PE=2 SV=1	HEL117	27248	High	22	148	22	FALSE	TRUE	483	60.0414	54.8	0.00222375	0.00887079	7.725	0.0153182	0.0257327	9.18534	0.272458	0.896388	-1.46034		3	5	3	NA	21.8094	19.5421	20.4694	NA	27.3925	29.8897	27.6415	27.4647	25.5941	NA	18.427	19.3145	19.6983	NA	NA	3.67528e+06	763390	1.45182e+06	NA	1.76186e+08	9.94711e+08	2.09372e+08	1.85229e+08
Q16706	Alpha-mannosidase 2 OS=Homo sapiens OX=9606 GN=MAN2A1 PE=1 SV=2	MAN2A1	4124	High	43	559	42	FALSE	TRUE	1144	43.4441	131.1	0.00010934	0.00152574	7.72347	3.05917e-06	0.000340475	7.71508	0.990169	0.999261	0.00839527		5	5	5	20.2475	22.8203	22.9371	23.4028	22.6773	29.7956	30.8436	29.6943	30.2801	30.0887	22.711	22.541	22.0452	22.2878	22.542	1.2448e+06	7.40638e+06	8.03085e+06	1.10902e+07	6.70717e+06	9.31917e+08	1.92686e+09	8.687e+08	1.30383e+09
Q6UXH1	Cysteine-rich with EGF-like domain protein 2 OS=Homo sapiens OX=9606 GN=CRELD2 PE=1 SV=1	CRELD2	79174	High	10	154	9	FALSE	TRUE	353	32.5779	38.2	0.000280533	0.00261743	7.70908	0.000273844	0.00206621	7.62484	0.546372	0.958625	-0.21588		4	5	3	21.198	NA	19.0119	20.4951	20.5803	29.0284	27.9474	27.6214	27.2098	28.2621	21.4889	NA	NA	19.748	20.3888	2.40568e+06	NA	528644	1.47785e+06	1.5678e+06	5.47534e+08	2.58831e+08	2.06476e+08	1.55228e+08
Q15904	V-type proton ATPase subunit S1 OS=Homo sapiens OX=9606 GN=ATP6AP1 PE=1 SV=2	ATP6AP1	537	High	11	150	11	FALSE	TRUE	470	24.4681	52	0.00451285	0.0137226	7.69663	0.00244822	0.00724163	8.3106	0.280383	0.903987	-0.61397		3	5	3	NA	19.6895	21.8567	NA	20.0372	27.8033	28.2136	28.5974	26.6394	27.8623	NA	19.1066	20.5021	NA	20.1328	NA	845553	3.7976e+06	NA	1.07597e+06	2.34217e+08	3.11276e+08	4.06136e+08	1.04534e+08
G3XAI2	Laminin subunit beta-1 OS=Homo sapiens OX=9606 GN=LAMB1 PE=1 SV=1	LAMB1	3912	High	64	779	63	FALSE	TRUE	1810	40.7182	200.3	0.000985233	0.0052907	7.60342	0.000356403	0.00244196	7.28313	0.430281	0.941603	0.320287		5	5	5	22.5265	24.3289	25.3833	24.3471	19.9565	31.007	31.7766	30.1297	31.5625	30.0835	22.5713	25.004	25.0992	23.9384	21.5308	6.04158e+06	2.10729e+07	4.37646e+07	2.13408e+07	1.01743e+06	2157926656	3.67888e+09	1.17472e+09	3.1715e+09
Q8IVL6	Prolyl 3-hydroxylase 3 OS=Homo sapiens OX=9606 GN=P3H3 PE=1 SV=1	P3H3	10536	High	28	311	10	FALSE	TRUE	736	50.9511	81.8	0.00676564	0.0178797	7.58384	0.000731425	0.00350498	6.20263	0.756376	0.983364	-0.0559817		5	5	4	25.3178	21.6231	16.7576	23.8238	21.7693	30.604	28.7941	30.0902	29.4804	28.242	24.9804	21.3384	NA	23.8439	22.1473	4.18232e+07	3.22993e+06	110800	1.48488e+07	3.5744e+06	1.63206e+09	4.65475e+08	1.14304e+09	7.49007e+08
Q9H488	GDP-fucose protein O-fucosyltransferase 1 OS=Homo sapiens OX=9606 GN=POFUT1 PE=1 SV=1	POFUT1	23509	High	9	124	9	FALSE	TRUE	388	35.0515	43.9	0.0161553	0.0319653	7.57282	0.0147768	0.025092	9.57475	0.105291	0.765677	-2.00193		3	5	3	NA	19.6973	20.791	20.8647	NA	28.4361	29.2169	27.4668	27.3878	21.7152	NA	17.6966	20.0124	17.6382	NA	NA	850100	1.81429e+06	1.90944e+06	NA	3.63168e+08	6.23948e+08	1.85493e+08	1.75609e+08
B4E1H4	cDNA FLJ54226, highly similar to Transmembrane protein 9 OS=Homo sapiens OX=9606 PE=2 SV=1	TMEM9	252839	High	5	59	4	FALSE	TRUE	208	25.4808	23.4	0.000638585	0.00413157	7.53207	0.000949479	0.00403831	8.68284	0.152794	0.792665	-1.15077		4	5	4	19.1049	16.6516	19.4439	NA	19.0073	26.3568	25.669	26.3577	24.1392	25.9526	18.1388	15.968	16.5687	NA	18.9291	563829	102951	713185	NA	526963	8.59381e+07	5.335e+07	8.59919e+07	1.84763e+07
Q6YHK3	CD109 antigen OS=Homo sapiens OX=9606 GN=CD109 PE=1 SV=2	CD109	135228	High	35	338	35	FALSE	TRUE	1445	28.7197	161.6	0.000119076	0.0015986	7.49986	1.84133e-05	0.000609476	7.2693	0.739216	0.983364	0.230557		5	5	5	23.1128	21.8035	18.7872	21.9808	20.23	29.0645	29.5059	27.4912	28.7801	28.5717	21.8822	21.6642	21.3323	21.4208	20.7675	9.07059e+06	3.6602e+06	452398	4.13874e+06	1.22979e+06	5.61428e+08	7.62365e+08	1.88662e+08	4.60984e+08
A0A140VJM0	Testicular tissue protein Li 96 OS=Homo sapiens OX=9606 PE=2 SV=1	ITGA3	3675	High	19	236	19	FALSE	TRUE	1051	21.5985	116.5	8.56631e-05	0.00138907	7.49366	0.00015208	0.0015157	8.36497	0.200402	0.83661	-0.871309		5	5	5	21.1121	20.9021	22.2054	22.7969	20.0948	28.4663	29.7824	28.9619	29.1185	28.2507	18.7277	19.9196	21.7009	21.2804	21.1263	2266649	1.95963e+06	4.83609e+06	7.28699e+06	1.11981e+06	3.7085e+08	9.23389e+08	5.22875e+08	5.82824e+08
O60613	Selenoprotein F OS=Homo sapiens OX=9606 GN=SELENOF PE=1 SV=4	SELENOF	9403	High	7	143	7	FALSE	TRUE	165	34.5455	18.1	7.87017e-05	0.00133432	7.44526	0.000168158	0.00159273	7.16051	0.531584	0.957176	0.284755		5	5	5	19.8763	18.2641	21.6961	22.7453	20.3959	27.8027	26.5721	28.6559	28.6468	28.5264	20.0397	17.6218	22.4628	22.2644	22.0127	962446	314799	3.39762e+06	7.03098e+06	1.37969e+06	2.34131e+08	9.97718e+07	4.22947e+08	4.20297e+08
A0A024R5F9	UDP-GlcNAc:betaGal beta-1,3-N-acetylglucosaminyltransferase 6, isoform CRA_a OS=Homo sapiens OX=9606 GN=B3GNT6 PE=4 SV=1	B3GNT6	11041	High	8	98	8	FALSE	TRUE	415	21.4458	47.1	0.000925839	0.00509401	7.4143								4	5	1	20.5283	22.6829	18.617	NA	18.4243	27.8683	28.593	26.4781	24.8262	26.9704	NA	21.8374	NA	NA	NA	1.51233e+06	6.73344e+06	402039	NA	351766	245013451	4.04893e+08	9.34738e+07	29746147
O75054	Immunoglobulin superfamily member 3 OS=Homo sapiens OX=9606 GN=IGSF3 PE=2 SV=3	IGSF3	3321	High	28	106	28	FALSE	TRUE	1194	30.6533	135.1	0.0179862	0.0344212	7.41136	0.0232234	0.0352441	7.80429	0.842747	0.991951	-0.392935		3	5	3	NA	21.1342	16.022	19.6396	NA	26.8447	27.7693	25.432	25.8286	26.4564	NA	17.5757	18.484	19.5572	NA	NA	2.30156e+06	66542.8	816797	NA	1.20517e+08	2.28761e+08	4.52691e+07	5.95903e+07
A8K139	cDNA FLJ76744, highly similar to Homo sapiens L1 cell adhesion molecule (L1CAM), transcript variant 1, mRNA OS=Homo sapiens OX=9606 PE=2 SV=1	L1CAM	3897	High	45	556	37	FALSE	TRUE	1257	40.3341	139.9	1.81532e-06	0.000464757	7.39061	4.84332e-06	0.000361337	7.76522	0.258056	0.886535	-0.374617		5	5	5	24.2881	24.2808	23.1815	24.692	23.8828	31.4522	32.2041	30.4532	31.6461	31.5227	23.5971	24.1146	22.0807	24.1876	24.4721	2.04857e+07	2.0382e+07	9.51325e+06	2.71047e+07	1.54679e+07	2.93803e+09	4.94767e+09	1.47005e+09	3.36056e+09
B4DVA7	Beta-hexosaminidase OS=Homo sapiens OX=9606 PE=2 SV=1	HEXA	3073	High	16	207	15	FALSE	TRUE	540	30.1852	62	2.73686e-05	0.000917558	7.38221	1.48801e-05	0.000587302	7.26302	0.756045	0.983364	0.119191		5	5	5	22.4414	21.3821	20.803	20.7323	20.4592	28.8054	28.6249	29.3182	28.0807	27.8998	21.3655	21.3214	21.2065	20.9332	21.5874	5.69572e+06	2.73309e+06	1.82942e+06	1.74202e+06	1.44153e+06	4.69138e+08	4.1396e+08	6.69354e+08	2.83875e+08
Q6EMK4	Vasorin OS=Homo sapiens OX=9606 GN=VASN PE=1 SV=1	VASN	114990	High	10	123	10	FALSE	TRUE	673	20.6538	71.7	0.0189543	0.0355642	7.37265								3	5	2	21.6002	17.6561	21.576	NA	NA	27.8181	27.0829	28.0492	26.9054	24.8942	20.5525	NA	19.0399	NA	NA	3.17914e+06	206549	3.12627e+06	NA	NA	2.36644e+08	1.4216e+08	2.77747e+08	1.25698e+08
Q9BVK6	Transmembrane emp24 domain-containing protein 9 OS=Homo sapiens OX=9606 GN=TMED9 PE=1 SV=2	TMED9	54732	High	17	548	14	FALSE	TRUE	235	47.6596	27.3	2.51001e-05	0.000910726	7.33751	2.9915e-05	0.000760472	8.19057	0.170815	0.813158	-0.853061		5	5	5	25.861	24.8493	27.1946	24.3467	25.5488	33.0563	33.2458	33.6179	32.0293	32.5386	25.8988	24.7703	25.5806	24.2367	23.0487	6.0945e+07	3.02269e+07	1.53599e+08	2.13354e+07	4.90865e+07	8.93204e+09	1.01859e+10	1.31826e+10	4.38322e+09
Q96AY3	Peptidyl-prolyl cis-trans isomerase FKBP10 OS=Homo sapiens OX=9606 GN=FKBP10 PE=1 SV=1	FKBP10	60681	High	30	1022	29	FALSE	TRUE	582	53.4364	64.2	6.52574e-05	0.00119513	7.33516	1.84763e-05	0.000609476	7.88783	0.167339	0.810403	-0.552679		5	5	5	25.1089	24.3081	24.9404	25.8373	23.4823	32.2054	32.3932	32.8876	31.62	31.2466	23.567	24.229	24.5334	24.8138	23.7704	3.61841e+07	2.0771e+07	3.21962e+07	5.99516e+07	1.17189e+07	4.95203e+09	5.64075e+09	7.94587e+09	3.3004e+09
D3DR24	Exostoses (Multiple) 2, isoform CRA_a OS=Homo sapiens OX=9606 GN=EXT2 PE=4 SV=1	EXT2	2132	High	21	210	21	FALSE	TRUE	731	34.1997	83.7	3.36316e-05	0.000935359	7.32658	0.000182995	0.00164648	7.32483	0.997626	0.999466	0.00174284		5	5	5	19.7244	19.1096	22.2163	19.4377	21.8419	27.0262	27.5203	28.9572	27.2097	28.2495	20.5982	18.4129	20.9943	21.1403	21.1931	866258	565687	4.87272e+06	710133	3.75894e+06	1.36678e+08	1.92506e+08	5.2116e+08	1.55219e+08
Q9UBV2	Protein sel-1 homolog 1 OS=Homo sapiens OX=9606 GN=SEL1L PE=1 SV=3	SEL1L	6400	High	24	249	24	FALSE	TRUE	794	43.199	88.7	9.53561e-05	0.0014465	7.29794	5.39523e-06	0.000361337	7.48348	0.34238	0.927732	-0.185535		4	5	4	23.0339	21.2257	22.7515	22.3032	NA	29.9073	29.2488	30.0379	29.3121	28.0877	22.5201	21.4974	22.5256	22.0291	NA	8.58788e+06	2.45232e+06	7.06135e+06	5.17511e+06	NA	1.00689e+09	6.37909e+08	1.10231e+09	6.66543e+08
B2R6S9	cDNA, FLJ93097, highly similar to Homo sapiens low density lipoprotein receptor-related protein associated protein 1 (LRPAP1), mRNA OS=Homo sapiens OX=9606 PE=2 SV=1	LRPAP1	4043	High	29	660	29	FALSE	TRUE	357	54.3417	41.5	0.000131238	0.0016466	7.29573	1.33524e-05	0.000540368	7.69014	0.208435	0.844454	-0.394408		5	5	5	24.2175	26.1672	24.3288	25.3355	20.7313	31.5322	32.4085	31.6823	31.804	29.8319	23.8551	25.6752	23.6841	24.3045	21.2895	1.95068e+07	7.53568e+07	2.10717e+07	4.23408e+07	1.74076e+06	3.10557e+09	5.70086e+09	3.44611e+09	3.74943e+09
A0A087WSV8	Nucleobindin 2, isoform CRA_b OS=Homo sapiens OX=9606 GN=NUCB2 PE=1 SV=1	NUCB2	4925	High	24	312	23	FALSE	TRUE	420	60.4762	50.2	0.0215538	0.0390498	7.2914	0.0304229	0.0438293	8.37433	0.471393	0.94816	-1.08293		3	5	3	18.9719	23.4882	NA	22.6601	NA	28.267	30.5132	28.7846	28.2142	26.3908	17.3338	24.7578	NA	19.7799	NA	514182	1.17666e+07	NA	6.62792e+06	NA	3.2302e+08	1.53248e+09	4.62396e+08	3.11399e+08
Q13217	DnaJ homolog subfamily C member 3 OS=Homo sapiens OX=9606 GN=DNAJC3 PE=1 SV=1	DNAJC3	5611	High	22	108	22	FALSE	TRUE	504	44.246	57.5	0.0251461	0.0440017	7.26622	0.00871417	0.0170019	7.08813	0.773116	0.985943	0.178092		3	5	3	21.7732	17.5338	NA	21.0981	NA	27.482	27.1016	26.2216	27.6201	25.6828	21.4638	18.7913	NA	20.6842	NA	3.58423e+06	189758	NA	2244723	NA	187465478	1.44015e+08	7.8253e+07	2.0629e+08
Q58F09	Glucosidase I OS=Homo sapiens OX=9606 GN=GCS1 PE=2 SV=1	GCS1	7841	High	24	204	24	FALSE	TRUE	837	34.767	91.9	0.000126528	0.00162364	7.26476	0.000275254	0.00207099	7.93175	0.0655422	0.709853	-0.666987		4	5	4	22.3717	20.1113	20.8357	21.9578	NA	29.2423	27.521	28.8325	28.7397	26.321	21.8477	20.0418	19.73	20.989	NA	5.42698e+06	1.13265e+06	1.87138e+06	4.07336e+06	NA	6.35067e+08	1.92592e+08	4.78025e+08	4.4823e+08
Q9Y3F4	Serine-threonine kinase receptor-associated protein OS=Homo sapiens OX=9606 GN=STRAP PE=1 SV=1	STRAP	11171	High	12	70	12	FALSE	TRUE	350	43.7143	38.4	0.000831082	0.00480917	2.73901	0.0421055	0.0569844	1.02161	0.0029993	0.335509	1.7174		5	5	5	23.9825	25.8725	21.1849	18.9509	23.4678	26.3819	28.5007	23.9768	22.791	25.5033	26.1837	28.178	22.3103	20.8636	24.5101	1.65751e+07	6.14334e+07	2.38399e+06	506749	1.16016e+07	8.74444e+07	3.79808e+08	1.65099e+07	7.2574e+06
P11717	Cation-independent mannose-6-phosphate receptor OS=Homo sapiens OX=9606 GN=IGF2R PE=1 SV=3	IGF2R	3482	High	72	595	72	FALSE	TRUE	2491	33.4805	274.2	2.17588e-05	0.000903201	7.2225	0.000252445	0.00195962	6.84305	0.492733	0.949841	0.379448		5	5	5	23.1655	24.5156	23.2138	23.9559	22.5079	30.5461	31.4855	30.2989	30.3288	30.8121	24.9613	25.0549	21.8557	24.4233	22.9608	9.40847e+06	2.39843e+07	9.72833e+06	1.62724e+07	5.96438e+06	1.5678e+09	3.00654e+09	1.32088e+09	1.34858e+09
P02462	Collagen alpha-1(IV) chain OS=Homo sapiens OX=9606 GN=COL4A1 PE=1 SV=4	COL4A1	1282	High	40	172	38	FALSE	TRUE	1669	38.1067	160.5	0.020355	0.037598	7.21579								3	5	2	18.987	NA	20.1894	21.8853	NA	28.1434	28.4279	27.1092	27.4564	26.7966	NA	NA	18.8426	21.4209	NA	519586	NA	1.19566e+06	3.87383e+06	NA	2.9649e+08	3.61126e+08	1.44776e+08	1.84165e+08
P11047	Laminin subunit gamma-1 OS=Homo sapiens OX=9606 GN=LAMC1 PE=1 SV=3	LAMC1	3915	High	57	906	56	FALSE	TRUE	1609	41.2679	177.5	2.93938e-05	0.000917558	7.20779	6.4647e-05	0.00103396	8.01587	0.179068	0.818319	-0.808078		5	5	5	25.2324	25.2114	22.1988	23.6296	21.6979	31.4342	31.9475	29.9833	30.8731	29.7709	23.4905	24.2153	20.2212	23.8381	22.1647	3.94185e+07	3.88507e+07	4.81385e+06	1.29787e+07	3.40196e+06	2.90169e+09	4.14146e+09	1.06137e+09	1.96671e+09
A0A024RDW8	Collagen, type IV, alpha 2, isoform CRA_a OS=Homo sapiens OX=9606 GN=COL4A2 PE=4 SV=1	COL4A2	1284	High	46	329	46	FALSE	TRUE	1712	41.2967	167.4	3.20741e-05	0.000926009	7.18923	0.000576828	0.0031379	7.01873	0.802149	0.986932	0.170493		4	5	4	22.9644	23.6706	21.6147	21.3902	NA	29.915	30.6881	28.6933	29.1004	28.0168	22.0829	23.5301	21.3425	23.3663	NA	8.18406e+06	1.33524e+07	3.21129e+06	2.74841e+06	NA	1.01233e+09	1.72999e+09	4.34041e+08	5.75551e+08
P21912	Succinate dehydrogenase [ubiquinone] iron-sulfur subunit, mitochondrial OS=Homo sapiens OX=9606 GN=SDHB PE=1 SV=3	SDHB	6390	High	3	5	3	FALSE	TRUE	280	11.0714	31.6	0.00374706	0.0121361	3.12038	0.0281902	0.0410781	1.46608	0.00602734	0.440114	1.6543		3	4	3	NA	18.497	17.6058	18.2092	NA	19.3546	21.4444	21.1087	21.12	NA	NA	20.4002	19.1945	19.6802	NA	NA	369955	199469	303041	NA	670364	2.85376e+06	2.26126e+06	2.279e+06
Q59GR1	Niemann-Pick disease, type C1 variant (Fragment) OS=Homo sapiens OX=9606 PE=4 SV=1	NPC1	4864	High	20	110	20	FALSE	TRUE	1289	17.6106	143.1	0.00908981	0.0218693	7.18315	0.00556998	0.0126104	8.17581	0.0536965	0.689974	-0.992667		3	5	3	NA	20.3399	NA	20.3687	21.7384	27.7035	28.6932	27.3386	27.5988	27.7044	NA	19.3179	NA	19.8053	20.3458	NA	1.32713e+06	NA	1.35392e+06	3.4987e+06	218566616	4.34018e+08	1.69725e+08	2.03272e+08
B4DLK7	cDNA FLJ54722, highly similar to Sulfatase-modifying factor 2 OS=Homo sapiens OX=9606 PE=2 SV=1	Uncharacterised Protein	25870	High	9	161	4	FALSE	TRUE	286	32.8671	31.8	0.0026727	0.0098608	7.16832	0.00104259	0.0042711	8.59986	0.13376	0.779451	-1.43153		3	5	3	20.0632	21.3431	NA	21.484	NA	27.6605	28.8219	26.5224	27.9128	26.2464	18.8966	20.764	NA	18.9351	NA	1.09551e+06	2.66023e+06	NA	2.93312e+06	NA	2.12155e+08	4.7452e+08	9.63934e+07	2.52695e+08
Q9UHG3	Prenylcysteine oxidase 1 OS=Homo sapiens OX=9606 GN=PCYOX1 PE=1 SV=3	PCYOX1	51449	High	22	820	22	FALSE	TRUE	505	49.505	56.6	4.59394e-05	0.00107259	7.16753	2.78554e-05	0.000729279	7.84162	0.0956139	0.760376	-0.674094		5	5	5	23.9524	25.005	25.2674	26.1955	24.0114	32.1668	32.6223	31.966	32.2075	31.3067	23.0663	24.5121	24.4738	24.6418	24.3673	1.62329e+07	3.36718e+07	4.0388e+07	7.68468e+07	1.69098e+07	4.82123e+09	6.61155e+09	4.19506e+09	4.95936e+09
Q5J8M3	ER membrane protein complex subunit 4 OS=Homo sapiens OX=9606 GN=EMC4 PE=1 SV=2	EMC4	51234	High	8	125	8	FALSE	TRUE	183	53.0055	20.1	0.00243337	0.00929259	7.14811	0.00733422	0.0150574	8.49288	0.128231	0.772428	-0.926641		4	5	3	21.2037	21.1437	23.5875	22.2897	NA	29.6455	29.5895	29.3986	28.1835	28.3329	19.9652	20.9508	22.2391	NA	NA	2.41516e+06	2.31685e+06	1.26053e+07	5.12711e+06	NA	8.39838e+08	8.07868e+08	7.07703e+08	3.04835e+08
P27824	Calnexin OS=Homo sapiens OX=9606 GN=CANX PE=1 SV=2	CANX	821	High	48	1198	32	FALSE	TRUE	592	50.5068	67.5	8.72082e-05	0.00138907	7.14029	1.66028e-05	0.00058766	8.1356	0.180232	0.818319	-0.995306		5	5	5	26.2491	27.5434	28.3461	26.0261	24.0203	33.3395	34.2149	35.2853	32.2195	32.8273	25.3836	26.5714	25.8514	24.2269	25.1752	7.97577e+07	1.95609e+08	3.41216e+08	6.83349e+07	1.70148e+07	1.08689e+10	1.99388e+10	4.18717e+10	5.00091e+09
O95864	Fatty acid desaturase 2 OS=Homo sapiens OX=9606 GN=FADS2 PE=1 SV=1	FADS2	9415	High	12	251	11	FALSE	TRUE	444	28.6036	52.2	0.00082535	0.00479668	2.88789	0.00320402	0.00868825	1.42813	0.0479387	0.689974	1.45976		5	5	5	28.0436	27.5237	25.2356	24.0192	24.5353	29.966	30.34	28.2923	26.7526	28.446	27.9953	28.8366	26.4953	25.5967	27.7324	2.76663e+08	1.92954e+08	3.9508e+07	1.70025e+07	2.43148e+07	1.04875e+09	1.35913e+09	3.28719e+08	1.13064e+08
Q99985	Semaphorin-3C OS=Homo sapiens OX=9606 GN=SEMA3C PE=2 SV=2	SEMA3C	10512	High	19	237	19	FALSE	TRUE	751	32.0905	85.2	0.00556476	0.0156454	7.12998	0.00538022	0.0123571	6.45276	0.0606261	0.7047	0.677218		4	5	4	22.9735	22.5532	NA	15.7423	20.1683	28.4743	28.7049	27.4784	25.7285	27.0494	23.0104	23.237	NA	16.6201	21.2786	8235781	6.15439e+06	NA	54814.4	1.17832e+06	3.72929e+08	4.37556e+08	1.86988e+08	5.55955e+07
Q14554	Protein disulfide-isomerase A5 OS=Homo sapiens OX=9606 GN=PDIA5 PE=1 SV=1	PDIA5	10954	High	23	229	23	FALSE	TRUE	519	41.2331	59.6	0.0103317	0.0236494	7.09205	0.000109075	0.00129854	7.76134	0.575664	0.964201	-0.669288		5	5	5	16.5484	25.6072	21.0244	25.6591	18.9911	27.9508	28.9945	28.5448	29.465	28.3354	19.2738	22.1542	20.8014	23.0193	19.2351	95846.9	5.11119e+07	2.13299e+06	5.29839e+07	521053	2.59436e+08	5.34816e+08	3.91591e+08	7.41054e+08
Q14165	Malectin OS=Homo sapiens OX=9606 GN=MLEC PE=1 SV=1	MLEC	9761	High	17	684	17	FALSE	TRUE	292	53.4247	32.2	4.60752e-06	0.000525313	7.06075	0.00316671	0.00861333	9.44957	0.154327	0.796263	-2.38881		5	5	5	24.2751	24.0137	23.3087	24.7876	22.7333	31.2802	31.1047	30.9081	31.1171	30.0121	23.0128	23.6373	15.5271	23.2403	21.7569	2.03015e+07	1.69378e+07	1.03904e+07	2.89603e+07	6.97282e+06	2.60774e+09	2.3091e+09	2.01496e+09	2.32911e+09
A0A090N8P3	Peptidylprolyl isomerase OS=Homo sapiens OX=9606 GN=FKBP9 PE=4 SV=1	FKBP9	11328	High	23	376	4	FALSE	TRUE	570	36.6667	63	5.42929e-05	0.00115953	7.05471	1.30659e-05	0.000536909	7.41312	0.225462	0.860386	-0.358406		5	5	5	23.436	23.9076	23.9787	24.7981	23.4585	30.6331	31.1443	31.6956	30.3481	31.0313	23.4408	23.5148	23.3277	23.7026	23.8009	1.13489e+07	1.57358e+07	1.65314e+07	2.91733e+07	1.15269e+07	1.66528e+09	2.37341e+09	3.47809e+09	1.36678e+09
Q9BUP3	Oxidoreductase HTATIP2 OS=Homo sapiens OX=9606 GN=HTATIP2 PE=1 SV=2	HTATIP2	10553	High	12	67	12	FALSE	TRUE	242	46.281	27	0.0177007	0.034069	7.04431								3	5	2	19.4448	20.1563	NA	17.7908	NA	24.7578	27.3891	26.0969	26.378	25.5228	NA	16.692	NA	17.9694	NA	713640	1.1686e+06	NA	226763	NA	28369311	1.75772e+08	7.17718e+07	8.72102e+07
B2RBB2	cDNA, FLJ95416, highly similar to Homo sapiens phosphatidylinositol glycan, class S (PIGS), mRNA OS=Homo sapiens OX=9606 PE=2 SV=1	PIGS	94005	High	19	370	18	FALSE	TRUE	555	39.4595	61.6	6.90969e-05	0.00123684	7.02715	0.000142489	0.0014638	7.8462	0.0566958	0.701191	-0.819042		5	5	5	22.1621	22.497	22.6814	22.943	23.6181	29.6307	30.6409	30.0598	29.0426	29.6634	20.1842	22.2081	21.9625	22.1337	23.318	4.69311e+06	5.9193e+06	6.72632e+06	8.06391e+06	1.28749e+07	8.31227e+08	1.67432e+09	1.11918e+09	5.52943e+08
B2RCP7	cDNA, FLJ96197, highly similar to Homo sapiens connective tissue growth factor (CTGF), mRNA OS=Homo sapiens OX=9606 PE=2 SV=1	CTGF	1490	High	16	149	16	FALSE	TRUE	349	52.4355	38	0.0154494	0.0311726	7.01252	0.00707563	0.0147764	6.02242	0.215666	0.853571	0.990097		4	5	4	23.2427	21.4942	17.6998	NA	18.4413	26.7698	27.4552	26.7339	25.0742	27.9692	23.2415	21.5229	18.9618	NA	21.1122	9.92517e+06	2.95398e+06	212904	NA	355939	1.14421e+08	1.84004e+08	1.1161e+08	3.5325e+07
P05026	Sodium/potassium-transporting ATPase subunit beta-1 OS=Homo sapiens OX=9606 GN=ATP1B1 PE=1 SV=1	ATP1B1	481	High	10	74	10	FALSE	TRUE	303	37.9538	35	0.00297564	0.0106085	7.00633	0.00216454	0.00667554	7.3114	0.128981	0.772428	-0.305064		5	5	5	22.7628	17.3569	18.4418	18.3418	20.8385	27.0821	26.3947	26.8024	27.255	25.2392	22.1768	17.2678	17.6959	18.4675	20.6085	7.11681e+06	167856	356068	332236	1.87503e+06	1.42082e+08	8.82231e+07	1.1704e+08	1.6017e+08
Q15293	Reticulocalbin-1 OS=Homo sapiens OX=9606 GN=RCN1 PE=1 SV=1	RCN1	5954	High	28	1008	28	FALSE	TRUE	331	80.6647	38.9	6.0456e-05	0.00117324	7.002	7.40557e-06	0.000435404	7.07423	0.819616	0.990219	-0.0722257		5	5	5	26.668	27.7551	25.3481	27.3519	23.6173	33.8409	34.4196	32.4783	33.1514	31.8603	27.242	27.4412	24.7876	26.5997	24.3087	1.06628e+08	2.26529e+08	4.27118e+07	1.71294e+08	1.28677e+07	1.53863e+10	2.29788e+10	5.98327e+09	9.54011e+09
A0A0C4DFL7	Lanosterol 14-alpha demethylase OS=Homo sapiens OX=9606 GN=CYP51A1 PE=1 SV=1	CYP51A1	1595	High	9	49	9	FALSE	TRUE	509	20.6287	57.2	0.00162814	0.0072738	2.71573	0.0027356	0.00778713	1.60974	0.024513	0.623051	1.10599		5	5	5	23.9166	23.2667	20.7392	20.7824	22.4753	25.828	26.8784	24.2734	22.9074	24.8717	23.9099	25.1594	21.9798	21.7786	23.8824	1.58344e+07	1.00921e+07	1.75038e+06	1.80358e+06	5.83084e+06	5.95659e+07	1.23367e+08	2.02776e+07	7.86715e+06
Q6MZW2	Follistatin-related protein 4 OS=Homo sapiens OX=9606 GN=FSTL4 PE=2 SV=3	FSTL4	23105	High	29	453	29	FALSE	TRUE	842	45.962	93	5.99072e-05	0.00117324	7.00001	0.000215941	0.00180005	6.50826	0.259013	0.886535	0.491755		5	5	5	22.8519	20.7592	23.0577	22.5143	20.1064	28.8506	28.9683	29.491	29.3201	27.6596	22.8136	21.5535	23.2561	24.3166	19.8086	7.57037e+06	1.77477e+06	8.73117e+06	5.99074e+06	1.12883e+06	4.8406e+08	5.2522e+08	7.54518e+08	6.70261e+08
Q9BRR6	ADP-dependent glucokinase OS=Homo sapiens OX=9606 GN=ADPGK PE=1 SV=1	ADPGK	83440	High	15	284	15	FALSE	TRUE	497	42.0523	54.1	0.00771238	0.0195356	6.98911	0.00345879	0.00916509	9.27253	0.0515078	0.689974	-2.28342		3	5	3	21.3076	23.1551	NA	23.3096	NA	29.1216	30.5275	29.542	29.0906	27.9333	20.0927	20.2099	NA	20.6195	NA	2.59557e+06	9.34081e+06	NA	1.03968e+07	NA	5.84078e+08	1.54771e+09	7.8166e+08	5.71681e+08
Q9Y680	Peptidyl-prolyl cis-trans isomerase FKBP7 OS=Homo sapiens OX=9606 GN=FKBP7 PE=1 SV=2	FKBP7	51661	High	13	136	13	FALSE	TRUE	222	42.3423	25.8	0.000615915	0.00407323	6.96521	0.000249603	0.00194939	7.93124	0.0795976	0.741883	-0.966021		4	5	4	20.7374	20.2734	20.8553	21.6059	NA	28.5743	27.8841	27.3668	27.5077	25.6425	20.6512	19.3394	18.9583	20.659	NA	1.74812e+06	1.26739e+06	1.89696e+06	3.19173e+06	NA	3.99682e+08	2.47708e+08	1.73075e+08	1.90822e+08
Q643R3	Lysophospholipid acyltransferase LPCAT4 OS=Homo sapiens OX=9606 GN=LPCAT4 PE=1 SV=1	LPCAT4	254531	High	7	22	7	FALSE	TRUE	524	18.5115	57.2	0.00498125	0.0146813	2.76716	0.000302966	0.00218584	1.6644	0.0330063	0.668436	1.10277		3	4	3	19.8314	20.7835	NA	18.4451	NA	22.7822	23.7589	NA	20.8205	19.2176	21.0754	22.1499	NA	19.1431	NA	932919	1.80496e+06	NA	356892	NA	7.21318e+06	1.41948e+07	NA	1.85178e+06
A0A024QYS2	Transmembrane 9 superfamily member OS=Homo sapiens OX=9606 PE=2 SV=1	TM9SF3	56889	High	17	412	17	FALSE	TRUE	589	19.8642	67.8	2.39801e-05	0.000903201	6.96219	7.29364e-05	0.00109446	7.61587	0.236957	0.878468	-0.653671		5	5	5	23.1415	23.7411	22.7305	24.6979	24.478	30.2829	31.0596	30.5774	30.97	30.7101	22.8766	24.5888	21.5563	23.9963	22.5028	9.25309e+06	1.40215e+07	6.95941e+06	2.72151e+07	2.33673e+07	1.30638e+09	2.23806e+09	1.60224e+09	2103308019
A0A0A0MRB5	MAP kinase-activating death domain protein OS=Homo sapiens OX=9606 GN=MADD PE=1 SV=1	MADD	8567	High	16	51	16	FALSE	TRUE	1588	15.6801	176.4	0.0136963	0.0285517	2.08213	0.017405	0.0282435	1.13738	0.0334011	0.668436	0.94475		3	5	3	21.583	23.2712	NA	NA	21.6868	23.1728	25.5896	19.2794	18.046	24.0249	22.243	24.5408	NA	NA	22.5913	3.14144e+06	10123187	NA	NA	3.37573e+06	9.45626e+06	5.04921e+07	636306	270638
P01137	Transforming growth factor beta-1 OS=Homo sapiens OX=9606 GN=TGFB1 PE=1 SV=2	TGFB1	7040	High	15	200	15	FALSE	TRUE	390	45.3846	44.3	0.00378373	0.0122254	6.94711	0.00395367	0.0100958	5.68077	0.286736	0.911643	0.400584		5	5	4	17.3391	23.8359	24.6705	21.4885	21.6825	27.7493	30.3526	27.88	28.9333	28.8369	NA	24.684	24.1821	22.2897	22.124	165805	1.49739e+07	2.67022e+07	2.94237e+06	3.36568e+06	2.25613e+08	1.37105e+09	2.47008e+08	5.12626e+08
H7BZJ3	Protein disulfide-isomerase A3 (Fragment) OS=Homo sapiens OX=9606 GN=PDIA3 PE=1 SV=1	PDIA3	2923	High	8	723	1	FALSE	TRUE	123	58.5366	13.5	0.00103652	0.00547843	6.93688								4	5	2	NA	22.5296	25.4225	25.629	20.6946	28.3917	30.4558	31.8034	31.3099	28.4541	NA	NA	19.9189	20.8489	NA	NA	6.05468e+06	4.49703e+07	5.18919e+07	1.69706e+06	3.52176e+08	1.47267e+09	3.74788e+09	2.66203e+09
Q9Y3B3	Transmembrane emp24 domain-containing protein 7 OS=Homo sapiens OX=9606 GN=TMED7 PE=1 SV=2	TMED7	51014	High	9	273	4	FALSE	TRUE	224	36.6071	25.2	0.000346762	0.00296515	6.93202	1.89723e-05	0.000610543	7.4353	0.202041	0.83661	-0.503275		5	5	5	25.2235	25.6374	25.5851	25.2686	20.606	31.9181	32.1828	31.9191	31.0529	29.9077	24.9539	24.9508	24.5078	24.1259	21.2658	3.91773e+07	5.21933e+07	5.0338e+07	4.04197e+07	1.59596e+06	4.05805e+09	4.87518e+09	4.0608e+09	2.22775e+09
Q6AZY7	Scavenger receptor class A member 3 OS=Homo sapiens OX=9606 GN=SCARA3 PE=1 SV=1	SCARA3	51435	High	15	164	15	FALSE	TRUE	606	25.2475	65.1	3.05673e-05	0.000917558	6.93047	8.26992e-05	0.00116873	6.72126	0.475589	0.949156	0.209215		5	5	5	23.6679	21.0742	22.5851	21.0264	20.2526	29.5376	28.1893	29.6877	27.6974	28.1467	23.5646	21.3627	22.0513	22.0999	20.5738	1.33273e+07	2.20779e+06	6.29213e+06	2135946	1.24925e+06	7.79308e+08	3.06072e+08	8.64728e+08	2.17639e+08
Q6PK18	2-oxoglutarate and iron-dependent oxygenase domain-containing protein 3 OS=Homo sapiens OX=9606 GN=OGFOD3 PE=1 SV=2	OGFOD3	79701	High	4	40	4	FALSE	TRUE	319	12.5392	35.6	0.00811599	0.0202656	6.92857	1.00516e-05	0.000495984	5.28172	0.106688	0.765951	1.61379		3	5	4	NA	19.9431	17.7508	19.1856	NA	24.7544	26.2963	25.934	25.435	24.1031	NA	20.8669	20.5044	20.3496	18.9205	NA	1.00803e+06	220562	596285	NA	2.83022e+07	8.24096e+07	6.41078e+07	4.5362e+07
P16066	Atrial natriuretic peptide receptor 1 OS=Homo sapiens OX=9606 GN=NPR1 PE=1 SV=1	NPR1	4881	High	25	118	25	FALSE	TRUE	1061	29.1235	118.8	0.00309918	0.0108654	6.90827	0.00636319	0.0137766	7.24958	0.124881	0.771262	-0.808636		4	5	3	21.9657	18.4338	20.5088	16.6612	NA	26.8448	26.4067	26.9796	24.9715	26.0084	20.5693	18.1211	19.792	NA	NA	4.09576e+06	354107	1.49197e+06	103641	NA	1.20532e+08	8.8961e+07	1.32337e+08	3.2898e+07
P35613	Basigin OS=Homo sapiens OX=9606 GN=BSG PE=1 SV=2	BSG	682	High	7	118	7	FALSE	TRUE	385	22.0779	42.2	2.93683e-06	0.000525313	8.24108	3.5038e-06	0.000340475	7.31624	0.0329814	0.668436	0.924842		5	5	5	19.5322	20.7851	20.0547	19.2995	18.461	27.8983	28.6211	27.7467	27.7027	27.3691	19.9401	21.4654	20.362	20.9979	19.9912	758185	1.80694e+06	1.08907e+06	645263	360828	2.5016e+08	412863723	2.25207e+08	2.18442e+08
Q5JPE7	Nodal modulator 2 OS=Homo sapiens OX=9606 GN=NOMO2 PE=1 SV=1	NOMO2	283820	High	52	1400	4	FALSE	TRUE	1267	53.8279	139.4	3.12726e-05	0.000917558	6.86388	3.27667e-06	0.000340475	7.38821	0.0931427	0.760376	-0.524332		5	5	5	25.7342	27.4673	26.7657	26.6471	24.7553	33.2916	34.0728	32.9491	32.883	32.4924	25.2416	27.2397	25.722	25.6002	24.9444	5.58183e+07	1.85558e+08	1.14096e+08	1.05095e+08	2.8319e+07	1.05141e+10	1.80687e+10	8.29237e+09	7.92099e+09
P42892	Endothelin-converting enzyme 1 OS=Homo sapiens OX=9606 GN=ECE1 PE=1 SV=2	ECE1	1889	High	24	157	24	FALSE	TRUE	770	32.4675	87.1	0.000257288	0.00248496	6.84722	0.00105781	0.00430069	8.46079	0.188565	0.819593	-1.61357		4	5	4	22.8366	20.888	22.9391	21.9831	NA	29.1582	28.6849	29.3707	28.8218	25.6597	19.0173	21.2986	20.4441	21.4324	NA	7490597	1.94046e+06	8.04166e+06	4.14541e+06	NA	5.99103e+08	4.3154e+08	6.9418e+08	4.74477e+08
Q5T9L3	Protein wntless homolog OS=Homo sapiens OX=9606 GN=WLS PE=1 SV=2	WLS	79971	High	11	105	6	FALSE	TRUE	541	18.6691	62.2	0.00045478	0.00340135	6.84241	0.00129502	0.00482111	6.72576	0.955732	0.997714	0.032503		5	5	4	21.5588	21.3972	17.2278	19.5861	19.8924	27.9732	27.2703	26.4167	26.7651	25.4491	21.0633	22.0318	18.4162	NA	18.695	3.0892e+06	2.76192e+06	153489	787064	973236	2.63504e+08	1.61873e+08	8.95798e+07	1.14054e+08
Q6IAW5	CALU protein OS=Homo sapiens OX=9606 GN=CALU PE=2 SV=1	CALU	813	High	28	1422	6	FALSE	TRUE	315	73.9683	37.1	8.62813e-06	0.000615519	6.84009	2.07305e-06	0.000340475	6.93947	0.633654	0.969811	-0.0993763		5	5	5	26.4337	27.2282	26.3434	27.4482	25.2103	33.5024	34.2515	33.215	33.3806	32.5149	26.634	27.5009	25.7501	26.9019	25.3801	9.06417e+07	1.57221e+08	8.51449e+07	1.83122e+08	3.88202e+07	1.21681e+10	2.04518e+10	9.97006e+09	1.11828e+10
Q8N766	ER membrane protein complex subunit 1 OS=Homo sapiens OX=9606 GN=EMC1 PE=1 SV=1	EMC1	23065	High	42	997	42	FALSE	TRUE	993	48.3384	111.7	2.50028e-05	0.000910726	6.83511	2.75716e-06	0.000340475	7.2942	0.142914	0.786475	-0.459091		5	5	5	25.8463	26.4032	26.3041	25.9715	23.1698	32.4807	33.2932	32.6557	32.2712	31.1697	25.8526	25.8011	25.2425	25.0897	23.4136	6.0329e+07	8.87456e+07	8.28568e+07	6.57962e+07	9.4363e+06	5.99348e+09	1.05254e+10	6.76643e+09	5.18306e+09
Q9NYU2	UDP-glucose:glycoprotein glucosyltransferase 1 OS=Homo sapiens OX=9606 GN=UGGT1 PE=1 SV=3	UGGT1	56886	High	71	1392	64	FALSE	TRUE	1555	52.926	177.1	2.97365e-05	0.000917558	6.80792	1.25734e-06	0.000305304	7.43349	0.0735321	0.733496	-0.625574		5	5	5	26.6681	27.5949	26.7238	28.304	25.4065	33.9431	34.2917	33.6046	33.9617	32.9356	26.3389	26.6894	25.8178	27.0797	25.6435	1.06633e+08	2.02712e+08	1.10831e+08	3.3139e+08	4.44752e+07	1.65159e+10	21029472118	1.30618e+10	1.67294e+10
Q9H6E4	Coiled-coil domain-containing protein 134 OS=Homo sapiens OX=9606 GN=CCDC134 PE=1 SV=1	CCDC134	79879	High	8	157	8	FALSE	TRUE	229	34.4978	26.5	0.00104915	0.00551264	6.80302	0.000738914	0.00350834	8.60456	0.148679	0.791998	-1.80154		4	5	4	20.8318	22.2026	22.2209	22.7631	NA	29.0824	28.8499	28.8683	28.4299	26.8686	21.2176	21.2858	18.6248	19.6841	NA	1.86638e+06	4.82663e+06	4.88843e+06	7.11819e+06	NA	5.68408e+08	483811268	4.90047e+08	3.61627e+08
Q96H72	Zinc transporter ZIP13 OS=Homo sapiens OX=9606 GN=SLC39A13 PE=1 SV=3	SLC39A13	91252	High	3	42	3	FALSE	TRUE	371	7.00809	39	0.00831462	0.0205948	6.80247	0.0139359	0.0239683	7.14482	0.401828	0.941603	-0.342346		3	5	3	NA	NA	20.3399	19.2734	17.8868	25.8557	26.0568	26.4687	25.5025	25.9363	NA	NA	19.7503	19.574	17.1488	NA	NA	1.32718e+06	633677	242363	6.07222e+07	6.98053e+07	9.28703e+07	4.75367e+07
B2R5N4	cDNA, FLJ92544, highly similar to Homo sapiens lectin, mannose-binding 2-like (LMAN2L), mRNA OS=Homo sapiens OX=9606 PE=2 SV=1	LMAN2L	81562	High	11	167	11	FALSE	TRUE	348	34.1954	39.7	0.00356891	0.0117268	6.79778	0.00175029	0.00578592	8.4204	0.432448	0.941603	-1.26929		3	5	4	20.9634	NA	22.1141	21.9686	NA	28.5335	28.2138	28.7494	28.1565	26.7073	21.247	18.7334	21.8786	18.1126	NA	2.04457e+06	NA	4.53943e+06	4.104e+06	NA	3.88537e+08	3.11318e+08	4.5127e+08	2.99193e+08
Q9BS26	Endoplasmic reticulum resident protein 44 OS=Homo sapiens OX=9606 GN=ERP44 PE=1 SV=1	ERP44	23071	High	18	580	17	FALSE	TRUE	406	51.2315	46.9	2.21055e-05	0.000903201	6.78653	1.0992e-06	0.000305304	7.02989	0.292559	0.913213	-0.243364		5	5	5	25.5107	24.9494	24.8406	27.0276	23.7981	32.2096	32.374	31.6269	32.7601	31.0883	25.3973	25.2942	24.4698	26.1324	23.6158	4.78049e+07	3.23974e+07	3.00439e+07	1.36811e+08	1.45859e+07	4.96658e+09	5.56602e+09	3.31619e+09	7.27423e+09
Q8IXL7	Methionine-R-sulfoxide reductase B3 OS=Homo sapiens OX=9606 GN=MSRB3 PE=1 SV=2	MSRB3	253827	High	6	42	6	FALSE	TRUE	192	44.7917	20.7	0.013774	0.0286691	6.77596								3	5	1	NA	19.7295	19.0415	19.7047	NA	26.0832	27.2314	26.6963	24.876	25.5772	NA	20.4837	NA	NA	NA	NA	869327	539579	854494	NA	7.10918e+07	1.57564e+08	1.08739e+08	3.07901e+07
A0A087WU53	Magnesium transporter protein 1 OS=Homo sapiens OX=9606 GN=MAGT1 PE=1 SV=1	MAGT1	84061	High	10	301	10	FALSE	TRUE	367	22.8883	41.5	0.00261757	0.0098022	6.76751	0.00158484	0.005441	7.083	0.548604	0.958625	-0.315498		5	5	5	24.7629	24.3752	25.2438	23.8	18.7959	30.2537	30.8077	30.3705	29.8666	29.5168	24.2977	23.9198	23.3428	24.8315	19.0086	2.84697e+07	2.17604e+07	3.97334e+07	1.46051e+07	455117	1.28016e+09	1.87953e+09	1.38817e+09	9.78903e+08
P18850	Cyclic AMP-dependent transcription factor ATF-6 alpha OS=Homo sapiens OX=9606 GN=ATF6 PE=1 SV=3	ATF6	22926	High	18	228	2	FALSE	TRUE	670	28.6567	74.5	0.000162539	0.00190094	6.74084	0.000228429	0.00186585	6.9956	0.467386	0.94816	-0.25476		5	5	5	20.8167	18.4709	22.2464	21.5898	21.5319	27.878	26.8167	29.0199	27.6809	26.9644	19.7473	18.334	22.6183	22.0572	20.6251	1.84695e+06	363325	4.97545e+06	3.15632e+06	3.03208e+06	2.4667e+08	1.18202e+08	5.44316e+08	2.15176e+08
A0A024R2F9	Transmembrane protein 43 isoform 1 OS=Homo sapiens OX=9606 GN=TMEM43 PE=2 SV=1	TMEM43	79188	High	24	622	24	FALSE	TRUE	400	63.75	44.8	8.63869e-06	0.000615519	6.74053	3.77462e-06	0.000341696	7.18293	0.131636	0.779451	-0.442398		5	5	5	25.5078	26.5729	24.9194	26.1098	23.8626	32.5348	32.9984	31.5941	32.225	31.3229	24.9587	26.5247	24.0253	25.1534	24.0984	4.77095e+07	9.98278e+07	3.1732e+07	7.24149e+07	1.52529e+07	6.22212e+09	8.58066e+09	3.24178e+09	5.01972e+09
Q9H3N1	Thioredoxin-related transmembrane protein 1 OS=Homo sapiens OX=9606 GN=TMX1 PE=1 SV=1	TMX1	81542	High	16	236	16	FALSE	TRUE	280	40	31.8	5.64728e-05	0.00115953	7.13757	0.000110358	0.00129854	6.38705	0.0112429	0.479087	0.750516		5	5	5	23.449	24.3406	21.0044	23.5449	20.442	30.1752	31.1628	29.4834	29.7039	27.9434	24.2356	24.641	21.5787	24.308	21.7701	1.14514e+07	2.12453e+07	2.1035e+06	1.22382e+07	1.42447e+06	1.21242e+09	2.40396e+09	7.50568e+08	8.74527e+08
A8K4K9	cDNA FLJ76169 OS=Homo sapiens OX=9606 PE=2 SV=1	EMC2		High	12	236	12	FALSE	TRUE	297	46.1279	34.8	6.13261e-05	0.00117615	6.72097	8.03201e-05	0.00115384	7.70816	0.075856	0.736208	-0.987191		5	5	5	24.4111	25.8858	22.1312	23.1665	21.7822	30.9656	32.0495	29.3237	28.9349	29.7079	23.7515	24.9783	19.8028	21.9088	21.9994	2.23082e+07	6.19995e+07	4.59355e+06	9.41507e+06	3.60659e+06	2.09686e+09	4.44479e+09	6.71929e+08	5.13191e+08
Q8TEM1	Nuclear pore membrane glycoprotein 210 OS=Homo sapiens OX=9606 GN=NUP210 PE=1 SV=3	NUP210	23225	High	51	611	51	FALSE	TRUE	1887	33.4923	205	5.3511e-05	0.00115953	6.72019	8.81103e-05	0.00119073	7.18514	0.166624	0.810403	-0.464949		5	5	5	26.0315	26.5259	22.244	25.3872	24.4338	32.4847	33.1544	29.3833	30.9665	32.2345	24.8558	25.9309	21.3513	25.4968	24.6629	68588416	9.66271e+07	4.96726e+06	4.38834e+07	2.26631e+07	6.00975e+09	9.5603e+09	7.00254e+08	2.09814e+09
Q96A33	Coiled-coil domain-containing protein 47 OS=Homo sapiens OX=9606 GN=CCDC47 PE=1 SV=1	CCDC47	57003	High	25	887	25	FALSE	TRUE	483	50.3106	55.8	8.84661e-05	0.00138907	6.71111	3.28774e-05	0.000784067	7.08753	0.140841	0.785377	-0.376416		5	5	5	26.0435	23.212	25.4107	26.3862	24.6722	32.2778	31.4879	32.1904	32.2412	31.0831	25.8012	23.4204	24.4157	25.7401	24.4653	6.91652e+07	9.71671e+06	4.46051e+07	8.77088e+07	2.67352e+07	5.2071e+09	3.01159e+09	4.90086e+09	5.07638e+09
V9HVY3	Protein disulfide-isomerase OS=Homo sapiens OX=9606 GN=HEL-S-269 PE=2 SV=1	HEL-S-269	2923	High	42	2083	35	FALSE	TRUE	505	71.0891	56.7	1.20208e-05	0.000658692	6.68458	3.17581e-06	0.000340475	7.07155	0.0620471	0.704887	-0.38697		5	5	5	27.7704	28.4853	28.8611	29.2574	27.3715	34.869	35.2787	35.4833	35.0125	34.525	27.7044	27.975	28.0816	28.6828	27.367	2.2894e+08	3.75765e+08	4.8759e+08	6.41716e+08	1.73643e+08	3.13765e+10	4.16832e+10	4.80339e+10	3.46578e+10
A0A024R084	Stromal cell derived factor 4, isoform CRA_c OS=Homo sapiens OX=9606 GN=SDF4 PE=4 SV=1	SDF4	51150	High	20	332	2	FALSE	TRUE	362	43.6464	41.8	8.67207e-06	0.000615519	6.67339	2.46298e-06	0.000340475	7.20461	0.10518	0.765677	-0.531219		5	5	5	22.8842	23.4512	22.5253	24.5872	23.7759	30.1365	30.5511	28.8967	30.5776	30.4289	23.2087	22.75	21.4336	23.6674	23.5082	7.74167e+06	1.14686e+07	6.03664e+06	2.52048e+07	1.43638e+07	1.18028e+09	1.57327e+09	4.9977e+08	1.60245e+09
Q92743	Serine protease HTRA1 OS=Homo sapiens OX=9606 GN=HTRA1 PE=1 SV=1	HTRA1	5654	High	10	118	10	FALSE	TRUE	480	21.4583	51.3	0.000143375	0.00172629	3.24185	2.02067e-05	0.000622507	2.51429	0.0125639	0.479087	0.727559		5	5	5	25.723	26.8804	23.4621	23.5015	23.4051	28.2361	30.3951	26.9755	27.2527	26.3218	26.0532	27.9793	24.4476	24.4139	23.7157	5.53835e+07	1.23537e+08	1.15555e+07	1.18753e+07	1.11078e+07	3.16155e+08	1.41201e+09	1.31962e+08	1.59909e+08
P78536	Disintegrin and metalloproteinase domain-containing protein 17 OS=Homo sapiens OX=9606 GN=ADAM17 PE=1 SV=1	ADAM17	6868	High	25	201	25	FALSE	TRUE	824	38.5922	93	3.48812e-05	0.000935359	6.65678	0.000863589	0.00379058	7.33997	0.179189	0.818319	-0.618351		5	5	4	21.3928	22.3332	20.8522	21.3951	21.6029	28.0782	28.7307	28.4988	28.3118	27.2406	21.4906	NA	19.5611	21.2742	20.4437	2.75343e+06	5.2841e+06	1.89289e+06	2.75778e+06	3.18516e+06	2.8339e+08	4.45445e+08	3.7932e+08	3.33196e+08
Q8NBS9	Thioredoxin domain-containing protein 5 OS=Homo sapiens OX=9606 GN=TXNDC5 PE=1 SV=2	TXNDC5	81567	High	23	780	23	FALSE	TRUE	432	54.1667	47.6	7.94798e-05	0.00133432	6.64209	2.20337e-05	0.000639697	6.72067	0.802431	0.986932	-0.0785821		5	5	5	27.8284	28.5948	26.6938	28.889	24.1306	34.3478	35.0463	33.2704	34.4708	32.2118	27.8865	28.9482	25.8061	28.2829	24.82	2.38329e+08	4.05394e+08	1.08551e+08	4.9712e+08	1.83673e+07	2.18632e+10	3.54791e+10	1.03606e+10	2.38096e+10
P35555	Fibrillin-1 OS=Homo sapiens OX=9606 GN=FBN1 PE=1 SV=3	FBN1	2200	High	86	1012	82	FALSE	TRUE	2871	38.3838	312	0.00818144	0.0203588	6.62861	0.00975267	0.0184095	6.79325	0.437218	0.941603	-0.164641		5	5	5	25.2063	25.8206	20.2256	26.5275	20.6998	31.1297	32.0737	29.7394	28.6232	30.057	25.4052	25.1968	20.2252	26.751	20.0783	3.87122e+07	5.92609e+07	1.2261e+06	9.67299e+07	1.70322e+06	2.34944e+09	4.52009e+09	8.96269e+08	4.13454e+08
Q15363	Transmembrane emp24 domain-containing protein 2 OS=Homo sapiens OX=9606 GN=TMED2 PE=1 SV=1	TMED2	10959	High	6	153	6	FALSE	TRUE	201	30.8458	22.7	0.0041863	0.01307	6.60412	8.67833e-05	0.00118264	7.80051	0.0838184	0.760376	-1.1964		3	5	3	20.3072	NA	20.6638	21.0289	NA	27.7648	28.4947	26.9107	27.1367	25.9543	19.8509	NA	19.0883	19.4716	NA	1.29742e+06	NA	1.66115e+06	2.13965e+06	NA	2.28059e+08	3.78239e+08	1.26166e+08	1.47555e+08
Q99873	Protein arginine N-methyltransferase 1 OS=Homo sapiens OX=9606 GN=PRMT1 PE=1 SV=3	PRMT1	3276	High	9	30	9	FALSE	TRUE	371	27.7628	42.4	0.000232252	0.00234435	3.41607	0.000434187	0.00271083	2.69844	0.00923724	0.458664	0.717639		5	5	5	21.6362	23.3103	19.8703	19.6939	20.1118	24.5335	26.409	23.6981	23.9754	23.087	21.9879	24.3266	20.2995	20.807	20.7897	3.25942e+06	1.04017e+07	958438	848101	1.1331e+06	2.42835e+07	8.91023e+07	13609141	1.64936e+07
Q53GF9	Full-length cDNA 5-PRIME end of clone CS0DF013YM24 of Fetal brain of Homo sapiens (Human) variant (Fragment) OS=Homo sapiens OX=9606 PE=2 SV=1	TMED10		High	14	477	14	FALSE	TRUE	225	48	25.6	3.47192e-05	0.000935359	6.57468	0.00111192	0.00439993	8.04164	0.102379	0.760376	-1.46696		4	5	4	25.4456	27.1686	26.0864	25.5578	NA	32.408	33.4738	32.8215	31.8538	30.3598	24.9728	26.8301	23.203	23.3847	NA	4.56969e+07	1.50861e+08	7.12506e+07	4.93914e+07	NA	5.69866e+09	1.19291e+10	7.59039e+09	3.88118e+09
Q8TB61	Adenosine 3'-phospho 5'-phosphosulfate transporter 1 OS=Homo sapiens OX=9606 GN=SLC35B2 PE=1 SV=1	SLC35B2	347734	High	8	107	8	FALSE	TRUE	432	19.9074	47.5	0.0004387	0.00332743	4.05556	8.5424e-05	0.00117852	3.39151	0.0414561	0.689974	0.664052		5	5	5	26.301	23.4396	22.5581	23.6431	25.8723	29.0631	28.2738	27.2345	27.9809	29.5397	26.2956	24.2555	23.6151	24.8005	26.1678	8.268e+07	1.13772e+07	6.17534e+06	1.31002e+07	6.14256e+07	5.60864e+08	3.24529e+08	1.57905e+08	264907245
Q12797	Aspartyl/asparaginyl beta-hydroxylase OS=Homo sapiens OX=9606 GN=ASPH PE=1 SV=3	ASPH	444	High	48	1794	29	FALSE	TRUE	758	56.4644	85.8	5.29414e-05	0.00115953	6.54289	5.37852e-05	0.00093286	6.7699	0.601738	0.964649	-0.227004		5	5	5	27.5486	28.1632	28.2657	28.7884	25.3196	34.4461	34.7559	34.7783	34.0558	32.7639	28.3689	28.6936	27.153	27.6885	25.0466	1.96322e+08	3.00588e+08	3.22714e+08	4.63644e+08	4.18764e+07	2.34054e+10	2.9012e+10	2.94651e+10	1.78573e+10
Q53G34	Mitochondrial carrier homolog 2 variant (Fragment) OS=Homo sapiens OX=9606 PE=2 SV=1	MTCH2	23788	High	6	32	6	FALSE	TRUE	303	19.1419	33.3	0.000207115	0.00218079	3.24698	1.59195e-05	0.00058766	2.59337	0.0151034	0.513928	0.653612		4	4	4	21.634	21.8972	20.5462	21.2337	NA	24.4546	25.2201	23.8857	24.7387	NA	21.9052	22.6212	21.3903	22.0089	NA	3.25445e+06	3.90576e+06	1.53117e+06	2.46599e+06	NA	2.29908e+07	39083417	1.54995e+07	2.79954e+07
Q8TBM8	DnaJ homolog subfamily B member 14 OS=Homo sapiens OX=9606 GN=DNAJB14 PE=1 SV=1	DNAJB14	79982	High	11	91	11	FALSE	TRUE	379	30.0792	42.5	0.0017198	0.00752967	6.53534	0.00628342	0.0136638	7.40602	0.12084	0.766823	-0.870683		3	5	3	NA	22.5549	19.3027	20.3282	NA	26.8261	28.55	26.0627	27.1791	22.9607	NA	22.3099	17.918	19.3458	NA	NA	6.16176e+06	646679	1.31646e+06	NA	1.18978e+08	3.93025e+08	7.00898e+07	1.5196e+08
P08236	Beta-glucuronidase OS=Homo sapiens OX=9606 GN=GUSB PE=1 SV=2	GUSB	2990	High	15	155	7	FALSE	TRUE	651	24.5776	74.7	3.6976e-05	0.00095462	6.53211	1.6881e-05	0.00058766	6.35515	0.585444	0.964201	0.176954		5	5	5	23.5896	22.6673	22.9182	20.7255	20.1588	29.5874	28.8327	28.8908	27.5776	27.8314	23.8569	22.6609	22.0661	21.6281	20.7321	1.26233e+07	6.66103e+06	7.92635e+06	1.7338e+06	1.17056e+06	8.06681e+08	4.78085e+08	4.97746e+08	2.003e+08
A0A0S2Z5M1	SEC63-like (S. cerevisiae) (Fragment) OS=Homo sapiens OX=9606 GN=SEC63 PE=2 SV=1	SEC63	11231	High	35	625	35	FALSE	TRUE	760	49.2105	87.9	7.12883e-06	0.000580028	6.51618	0.00012542	0.00137859	6.82575	0.518938	0.952751	-0.30957		5	5	5	24.6199	24.8359	24.3669	24.0313	23.0772	30.8945	31.4429	31.6882	30.2213	29.2652	23.8039	26.2779	23.6452	23.301	22.3553	2.57835e+07	2.99465e+07	2.16349e+07	1.71453e+07	8.84975e+06	1.99601e+09	2.91913e+09	3.46018e+09	1.25176e+09
Q59E89	DnaJ (Hsp40) homolog, subfamily B, member 4 variant (Fragment) OS=Homo sapiens OX=9606 PE=2 SV=1	DNAJB4	11080	High	6	23	5	FALSE	TRUE	344	20.6395	38.6	0.000847909	0.00484483	2.10205	0.0138263	0.0238258	1.48375	0.0473001	0.689974	0.618295		3	4	3	NA	21.904	20.6441	NA	19.7131	NA	24.1221	22.7221	19.0352	21.7231	NA	22.4798	21.0449	NA	20.5914	NA	3.9244e+06	1.63864e+06	NA	859453	NA	1.82593e+07	6.91883e+06	537245
B3KN15	cDNA FLJ13198 fis, clone NT2RP3004454, highly similar to Heparan sulfate 2-O-sulfotransferase 1 OS=Homo sapiens OX=9606 PE=2 SV=1	HSTST1	9653	High	13	261	13	FALSE	TRUE	356	40.1685	41.8	1.8733e-05	0.000852509	7.5891	0.000456866	0.00276296	6.85291	0.0205449	0.612247	0.587936		5	5	4	20.1694	23.6113	20.2885	20.1479	21.2433	28.3515	30.0075	28.3708	27.8996	28.7764	NA	24.3018	20.813	21.0244	21.5034	1.17922e+06	1.28148e+07	1.28068e+06	1.16181e+06	2.48234e+06	3.42502e+08	1.07937e+09	3.47097e+08	2.50397e+08
Q9H173	Nucleotide exchange factor SIL1 OS=Homo sapiens OX=9606 GN=SIL1 PE=1 SV=1	SIL1	64374	High	16	252	16	FALSE	TRUE	461	34.7072	52.1	5.70049e-05	0.00115953	6.49504	5.31889e-05	0.000931305	6.69533	0.346239	0.932343	-0.200288		5	5	5	23.4025	21.8101	23.2148	22.9986	23.5197	29.7831	29.6959	29.4399	29.2151	29.287	22.8448	21.8111	22.6442	23.4229	23.2214	1.10884e+07	3.67698e+06	9.73528e+06	8.3803e+06	1.20267e+07	9.23834e+08	8.69698e+08	7.28263e+08	6.23179e+08
Q6UW63	KDEL motif-containing protein 1 OS=Homo sapiens OX=9606 GN=KDELC1 PE=1 SV=1	KDELC1	79070	High	22	202	20	FALSE	TRUE	502	47.4104	58	0.00222678	0.00887079	6.47562	0.000418092	0.0026909	7.42185	0.533852	0.958223	-0.434758		4	5	5	23.4477	NA	21.153	23.1907	18.5415	28.6643	27.4753	28.1159	28.8134	26.6418	23.2079	18.0076	21.6894	20.9571	18.7395	1.14407e+07	NA	2.33178e+06	9.57418e+06	381551	4.25407e+08	1.86593e+08	2.90887e+08	4.71728e+08
A0A024R313	Glycosyltransferase 8 domain containing 1, isoform CRA_a OS=Homo sapiens OX=9606 GN=GLT8D1 PE=4 SV=1	GLT8D1	55830	High	12	95	12	FALSE	TRUE	371	38.2749	41.9	0.000558299	0.00382407	3.89479	0.000216356	0.00180005	3.31023	0.0486488	0.689974	0.584554		5	5	5	24.5049	25.2896	20.3973	22.9542	21.1687	28.6448	27.8299	25.3537	26.8541	25.106	24.7954	25.5008	21.7783	23.4979	21.665	2.38072e+07	4.10131e+07	1.38101e+06	8.12648e+06	2.35723e+06	4.19691e+08	2.38586e+08	4.28783e+07	1.21312e+08
E7ETU9	Procollagen-lysine,2-oxoglutarate 5-dioxygenase 2 OS=Homo sapiens OX=9606 GN=PLOD2 PE=1 SV=1	PLOD2	5352	High	36	1146	3	FALSE	TRUE	703	50.7824	81.1	2.9465e-06	0.000525313	6.43559	4.99796e-06	0.000361337	6.75782	0.352075	0.935549	-0.32223		5	5	5	27.2348	26.5983	28.2484	27.0638	25.477	33.7613	32.9231	34.414	33.1718	32.53	27.0221	25.9637	27.0031	26.9299	26.0922	1.57942e+08	1.01596e+08	3.18864e+08	1.40285e+08	4.67033e+07	1.45602e+10	8.14429e+09	2.28906e+10	9.67602e+09
P15291	Beta-1,4-galactosyltransferase 1 OS=Homo sapiens OX=9606 GN=B4GALT1 PE=1 SV=5	B4GALT1	2683	High	10	178	9	FALSE	TRUE	398	35.1759	43.9	3.58815e-05	0.000935359	6.43236	1.25002e-06	0.000305304	6.22269	0.593008	0.964649	0.209669		5	5	5	22.9523	22.0103	23.1899	21.9629	20.6932	28.7039	28.567	28.9271	28.637	28.1354	22.6986	22.5201	22.5334	21.9701	22.1348	8.11569e+06	4.22449e+06	9.56867e+06	4.08791e+06	1.69545e+06	4.37266e+08	3.97666e+08	5.10414e+08	4.17455e+08
Q9P0I2	ER membrane protein complex subunit 3 OS=Homo sapiens OX=9606 GN=EMC3 PE=1 SV=3	EMC3	55831	High	12	211	5	FALSE	TRUE	261	28.7356	29.9	3.58113e-07	0.000381535	6.41159	4.13356e-05	0.000857542	7.33791	0.108941	0.766823	-0.926318		5	5	5	23.2214	24.1508	23.2561	21.2057	21.2591	29.5956	30.6288	29.3927	27.529	28.0051	22.9047	22.9548	21.6861	19.1754	21.7407	9.78028e+06	1.86264e+07	1.00178e+07	2.41861e+06	2.50968e+06	8.11255e+08	1.66026e+09	7.04837e+08	1.93667e+08
Q9NYU1	UDP-glucose:glycoprotein glucosyltransferase 2 OS=Homo sapiens OX=9606 GN=UGGT2 PE=1 SV=4	UGGT2	55757	High	67	626	59	FALSE	TRUE	1516	40.5013	174.6	3.58235e-05	0.000935359	6.4074	7.49853e-06	0.000435404	6.25494	0.726489	0.982136	0.152461		5	5	5	25.0275	24.4765	24.3693	24.7821	22.6712	31.0706	31.5962	30.2636	30.5285	29.9047	24.9243	25.8649	23.3749	24.5829	23.342	3.42011e+07	2.33431e+07	2.16714e+07	28851152	6.67904e+06	2.25518e+09	3.24649e+09	1.28901e+09	1.54882e+09
E7EVA0	Microtubule-associated protein OS=Homo sapiens OX=9606 GN=MAP4 PE=1 SV=1	MAP4	4134	High	26	101	18	FALSE	TRUE	2297	13.5394	245.3	0.00120498	0.00600247	5.74232	0.0113008	0.0205419	5.0646	0.0119971	0.479087	0.486163		5	5	4	22.8316	23.9206	18.359	18.3079	19.9264	26.3215	28.767	25.796	24.8165	26.3559	23.2542	24.6719	18.7397	NA	20.3163	7.46449e+06	1.58785e+07	336201	324504	996394	8.38637e+07	4.56811e+08	5.82612e+07	2.95458e+07
P53634	Dipeptidyl peptidase 1 OS=Homo sapiens OX=9606 GN=CTSC PE=1 SV=2	CTSC	1075	High	12	59	1	FALSE	TRUE	463	28.7257	51.8	0.0172021	0.0334209	6.40047								3	5	2	NA	21.714	19.851	20.2288	NA	22.523	26.4325	26.8728	27.6898	25.1829	NA	23.1688	NA	20.7766	NA	NA	3.4401e+06	945664	1.22879e+06	NA	6027073	9.05708e+07	1.22893e+08	2.16508e+08
Q6IBU4	SDF2 protein OS=Homo sapiens OX=9606 GN=SDF2 PE=2 SV=1	SDF2	6388	High	6	82	6	FALSE	TRUE	211	40.7583	23	0.00580797	0.0160107	6.39394	0.00211669	0.00659704	6.39366	0.99981	0.999824	0.000284934		4	5	4	23.0977	24.2363	NA	18.3762	21.2187	28.9944	30.0912	27.2229	27.3773	26.0418	23.3828	24.9806	NA	20.4495	18.1171	8.9766e+06	1.97634e+07	NA	340232	2.44042e+06	5.34792e+08	1.14383e+09	1.56641e+08	1.74334e+08
Q3ZAQ7	Vacuolar ATPase assembly integral membrane protein VMA21 OS=Homo sapiens OX=9606 GN=VMA21 PE=1 SV=1	VMA21	203547	High	3	61	3	FALSE	TRUE	101	34.6535	11.3	0.0124562	0.0266706	6.38489	0.0786553	0.0965923	6.19471	0.98197	0.997714	-0.0217985		4	5	3	18.0909	20.3087	NA	21.6396	23.1839	27.2983	27.3295	25.1032	27.3981	26.7367	18.7431	NA	NA	19.9202	24.1857	279198	1298732	NA	3.26711e+06	9528862	1.65051e+08	1.68656e+08	3.60429e+07	176870720
O43292	Glycosylphosphatidylinositol anchor attachment 1 protein OS=Homo sapiens OX=9606 GN=GPAA1 PE=1 SV=3	GPAA1	8733	High	15	285	15	FALSE	TRUE	621	23.0274	67.6	0.00106826	0.0055479	6.36724	0.000432111	0.00271083	6.76836	0.145463	0.791998	-0.401124		5	5	5	23.6732	21.1959	23.0823	25.212	24.2609	30.131	30.2282	29.5873	30.1866	29.1274	23.3822	21.5181	22.0678	24.539	23.9116	1.33763e+07	2.4022e+06	8.88104e+06	3.88648e+07	2.01035e+07	1.1758e+09	1.25772e+09	8.06597e+08	1.22203e+09
A0A087WUC6	Signal peptidase complex subunit 2 OS=Homo sapiens OX=9606 GN=SPCS2 PE=1 SV=1	SPCS2	9789	High	14	173	14	FALSE	TRUE	227	58.1498	25.1	7.48317e-06	0.00059095	6.35798	5.21229e-06	0.000361337	6.71456	0.0649893	0.709853	-0.356578		5	5	5	22.8015	24.7104	23.867	23.0487	21.7274	29.8798	31.1022	30.1594	28.7932	28.0102	22.4287	24.4853	23.3945	22.2636	21.8	7.31037e+06	2.74517e+07	1.53001e+07	8.67652e+06	3.47219e+06	9.87926e+08	2.30518e+09	1.19918e+09	4.65191e+08
A8K7T4	cDNA FLJ75774, highly similar to Homo sapiens lectin, mannose-binding 2 (LMAN2), mRNA OS=Homo sapiens OX=9606 PE=2 SV=1	LMAN2	10960	High	14	246	14	FALSE	TRUE	356	35.6742	40.2	1.32224e-05	0.000682733	6.35735	1.12614e-05	0.000501587	6.57688	0.542638	0.958625	-0.219532		5	5	5	24.0072	23.8591	23.7851	25.2939	22.9798	30.3608	30.241	30.2622	30.8125	30.0353	23.3253	24.3774	24.1208	24.0383	22.9656	1.68606e+07	1.52166e+07	1.44554e+07	4.11351e+07	8.27215e+06	1.37887e+09	1.26895e+09	1.28775e+09	1.88571e+09
Q96S16	JmjC domain-containing protein 8 OS=Homo sapiens OX=9606 GN=JMJD8 PE=2 SV=1	JMJD8	339123	High	4	32	4	FALSE	TRUE	334	9.88024	36.8	3.11982e-05	0.000917558	3.26092	3.0851e-05	0.000762991	2.83185	0.019241	0.612247	0.429074		5	5	5	23.4759	22.4104	21.7556	20.9725	23.1844	26.2159	25.9561	25.0324	24.5799	26.319	23.737	22.8799	21.8599	21.7241	23.7432	1.16665e+07	5.57458e+06	3.54058e+06	2.05753e+06	9.53257e+06	7.79434e+07	6.50968e+07	3.43173e+07	2.5078e+07
O43854	EGF-like repeat and discoidin I-like domain-containing protein 3 OS=Homo sapiens OX=9606 GN=EDIL3 PE=1 SV=1	EDIL3	10085	High	17	170	17	FALSE	TRUE	480	44.375	53.7	0.000850414	0.0048479	6.32768	0.00016561	0.00158112	7.07901	0.305383	0.919994	-0.751326		5	5	5	23.0102	18.2786	21.838	22.0335	20.367	28.1432	27.3761	27.631	27.8405	26.1749	22.069	19.4274	21.3585	19.1728	19.743	8.44802e+06	317984	3.74881e+06	4.29285e+06	1.35232e+06	2.96441e+08	1.74191e+08	2.07857e+08	2.40348e+08
Q92643	GPI-anchor transamidase OS=Homo sapiens OX=9606 GN=PIGK PE=1 SV=2	PIGK	10026	High	16	311	16	FALSE	TRUE	395	51.3924	45.2	0.000100081	0.00149475	5.16101	0.00010318	0.00127683	5.51371	0.0356554	0.678992	-0.352704		5	5	5	26.7359	25.2988	24.8628	25.618	25.3873	31.584	31.6929	30.1032	30.4811	29.8466	26.0791	25.0473	24.3378	25.2895	25.3857	1.11764e+08	4.12772e+07	3.05108e+07	5.14969e+07	4.38885e+07	3.21912e+09	3.47149e+09	1.15334e+09	1.49879e+09
A0A140VKD1	Testis tissue sperm-binding protein Li 48e OS=Homo sapiens OX=9606 GN=TMED3 PE=2 SV=1	TMED3	23423	High	5	70	5	FALSE	TRUE	217	17.5115	24.8	0.000681892	0.00431811	6.32601	8.52203e-06	0.000444333	6.66133	0.203993	0.83661	-0.335321		3	5	3	21.7621	22.9888	NA	22.0121	NA	28.2394	29.4938	27.2424	28.0079	26.8229	21.5684	22.8699	NA	21.3188	NA	3.5568e+06	8.32378e+06	NA	4.22958e+06	NA	3.1688e+08	7.55982e+08	1.58772e+08	2.69915e+08
Q9UKX5	Integrin alpha-11 OS=Homo sapiens OX=9606 GN=ITGA11 PE=1 SV=2	ITGA11	22801	High	28	206	28	FALSE	TRUE	1188	24.4949	133.4	0.000311981	0.00278295	6.31791	0.000200424	0.00173809	6.21138	0.573425	0.964201	0.106537		5	5	5	22.8867	20.4161	24.3722	23.2637	20.344	28.6479	28.5459	29.4027	29.0289	27.2469	23.1442	20.5197	23.8967	23.3137	20.9412	7.75511e+06	1.39915e+06	2.17156e+07	1.0071e+07	1.33095e+06	420595949	3.91906e+08	7.09746e+08	5.47738e+08
Q8NBJ5	Procollagen galactosyltransferase 1 OS=Homo sapiens OX=9606 GN=COLGALT1 PE=1 SV=1	COLGALT1	79709	High	29	557	29	FALSE	TRUE	622	40.836	71.6	0.000182963	0.00207281	6.31151	0.000893644	0.00386234	6.23528	0.880175	0.992873	0.0762273		5	5	5	24.8046	25.756	25.6148	24.9175	22.9504	31.0566	31.3155	32.0913	30.1965	30.941	23.806	26.0431	24.5941	26.2731	23.7081	2.93038e+07	5.66674e+07	5.1385e+07	3.16902e+07	8.10503e+06	2.23344e+09	2.67239e+09	4.57549e+09	1.23043e+09
Q9Y3A6	Transmembrane emp24 domain-containing protein 5 OS=Homo sapiens OX=9606 GN=TMED5 PE=1 SV=1	TMED5	50999	High	7	80	7	FALSE	TRUE	229	26.2009	26	0.00022517	0.00230757	6.3108	0.00220306	0.00674814	6.5615	0.545304	0.958625	-0.250699		4	5	4	20.5753	23.1181	22.7371	22.2204	NA	27.7067	28.8965	29.0634	28.2274	25.002	19.2729	23.4953	22.5547	22.3252	NA	1.56231e+06	9.10443e+06	6.99105e+06	4.88651e+06	NA	2.1906e+08	4.99709e+08	5.60975e+08	3.14268e+08
Q8NCH0	Carbohydrate sulfotransferase 14 OS=Homo sapiens OX=9606 GN=CHST14 PE=1 SV=2	CHST14	113189	High	15	257	15	FALSE	TRUE	376	45.2128	43	0.000110391	0.00152784	6.30652	0.00227446	0.00688548	7.49001	0.181188	0.818319	-1.18349		5	5	5	24.8602	24.0266	21.2683	23.3688	23.2934	29.8691	30.2096	28.8896	29.6101	29.7715	24.234	24.0867	17.2085	22.6722	22.6985	3.04563e+07	1.70888e+07	2.5258e+06	1.08322e+07	1.02807e+07	9.80604e+08	1.24167e+09	4.97307e+08	8.19484e+08
X5M224	MHC class I antigen OS=Homo sapiens OX=9606 GN=HLA-C PE=3 SV=1	HLA-C	3107	High	9	147	3	FALSE	TRUE	366	31.9672	41	0.00155729	0.00705113	6.30305	0.0242574	0.0364817	6.41884	0.369904	0.939662	-0.473118		4	5	3	19.2762	24.1261	19.9573	21.8923	NA	26.6512	29.0323	27.0147	27.7659	25.8472	NA	24.1385	18.6642	21.7536	NA	634897	1.83093e+07	1.018e+06	3.89273e+06	NA	1.05392e+08	5.4903e+08	1.35592e+08	2.28228e+08
Q5NDL2	EGF domain-specific O-linked N-acetylglucosamine transferase OS=Homo sapiens OX=9606 GN=EOGT PE=1 SV=1	EOGT	285203	High	17	158	17	FALSE	TRUE	527	31.1195	62	0.000162836	0.00190094	6.30272	0.00129598	0.00482111	5.6269	0.259451	0.886535	1.01701		4	5	5	20.9344	22.3771	21.1293	22.28	NA	27.2237	28.0805	28.1227	28.5048	27.218	23.5492	22.0566	20.9979	24.1851	20.2263	2.00396e+06	5.44722e+06	2.29371e+06	5.09273e+06	NA	1.5673e+08	2.83832e+08	2.9226e+08	3.8089e+08
O14657	Torsin-1B OS=Homo sapiens OX=9606 GN=TOR1B PE=1 SV=2	TOR1B	27348	High	12	143	12	FALSE	TRUE	336	39.2857	38	4.46636e-05	0.00105839	6.29976	0.000703726	0.00346888	6.38574	0.839203	0.991951	-0.0859775		4	5	4	22.2899	23.8355	22.1117	22.5612	NA	29.068	29.7978	28.3722	28.7594	26.9258	22.3746	24.1684	20.8836	23.0279	NA	5.12788e+06	1.49693e+07	4.53206e+06	6.18884e+06	NA	5.62777e+08	933350757	3.47446e+08	4.54406e+08
P49257	Protein ERGIC-53 OS=Homo sapiens OX=9606 GN=LMAN1 PE=1 SV=2	LMAN1	3998	High	27	971	2	FALSE	TRUE	510	49.8039	57.5	4.44278e-06	0.000525313	6.2889	0.000460059	0.00276761	5.14795	0.121867	0.766823	1.14095		5	5	5	27.7439	28.4229	27.8786	27.5148	26.3162	34.1335	35.1044	34.0061	33.1702	32.9067	30.0453	31.0257	28.922	27.1562	26.432	2.24768e+08	3.59861e+08	2.46777e+08	1.91766e+08	8.35564e+07	1.8846e+10	3.69385e+10	1.72524e+10	9.66543e+09
Q53Y03	COX4 neighbor, isoform CRA_a OS=Homo sapiens OX=9606 GN=COX4NB PE=1 SV=1	COX4NB	10328	High	11	109	11	FALSE	TRUE	210	60	23.8	0.000107635	0.00152574	6.2748	0.00457693	0.0110345	5.90494	0.781845	0.985943	0.369864		5	5	5	22.0453	23.4933	21.9049	21.5546	21.3458	28.8482	30.1814	28.546	26.1896	27.9527	22.2171	23.2494	26.6824	18.5637	21.4807	4.32802e+06	1.18084e+07	3.92677e+06	3.0802e+06	2.66526e+06	4.83267e+08	1.21764e+09	3.91912e+08	7.65361e+07
Q70JA7	Chondroitin sulfate synthase 3 OS=Homo sapiens OX=9606 GN=CHSY3 PE=2 SV=3	CHSY3	337876	High	34	282	31	FALSE	TRUE	882	44.3311	100.2	0.00139423	0.00655469	6.26812	0.000162438	0.00158112	7.03024	0.128851	0.772428	-0.486532		4	5	5	NA	23.7351	22.2641	22.2842	20.2703	28.5432	28.5688	28.6886	28.627	27.7417	20.4107	23.2798	21.1069	22.1358	20.085	NA	1.39632e+07	5.03674e+06	5.10753e+06	1.26467e+06	3.91172e+08	3.98179e+08	4.32651e+08	4.14573e+08
A4D1W8	Ependymin related protein 1 (Zebrafish), isoform CRA_b OS=Homo sapiens OX=9606 GN=UCC1 PE=4 SV=1	UCC1	54749	High	7	48	7	FALSE	TRUE	344	23.5465	38.1	0.000334411	0.00289215	6.26788	0.00240877	0.00716777	5.71794	0.447849	0.947001	0.549938		4	5	4	20.6914	20.2534	19.7598	18.4221	NA	26.3815	26.3131	25.8445	25.6591	25.185	21.7559	21.1447	18.4612	19.9646	NA	1.69326e+06	1.24991e+06	887751	351239	NA	8.74232e+07	8.33718e+07	6.02538e+07	5.29842e+07
B4DJ30	cDNA FLJ61290, highly similar to Neutral alpha-glucosidase AB OS=Homo sapiens OX=9606 PE=2 SV=1	GANAB	23193	High	50	3003	10	FALSE	TRUE	995	52.7638	112.9	1.4585e-06	0.000435119	6.26189	3.01797e-05	0.000760472	6.3065	0.880232	0.992873	-0.0446084		5	5	5	30.5982	29.9217	30.6413	30.0141	28.5603	36.4773	36.3936	36.9908	36.0142	35.1692	31.2524	30.099	30.0853	29.1899	28.8859	1.6255e+09	1.01699e+09	1.67474e+09	1.08431e+09	3.95823e+08	9.56697e+10	9.02755e+10	1.36564e+11	6.93975e+10
A0A0A8K8F0	Up-regulated in lung cancer 10 OS=Homo sapiens OX=9606 GN=URLC10 PE=2 SV=1	URLC10	54742	High	8	102	4	FALSE	TRUE	223	38.1166	25	3.07027e-05	0.000917558	6.25627	5.00737e-05	0.000931305	6.44466	0.578492	0.964201	-0.18839		5	5	5	22.2341	20.926	22.7805	23.3478	19.8057	27.9406	28.2037	28.716	29.1259	26.3892	21.903	21.099	21.4383	23.7429	19.969	4.93334e+06	1.99226e+06	7.20451e+06	1.06754e+07	916435	2.57602e+08	3.09138e+08	4.40929e+08	5.8584e+08
Q9Y4K0	Lysyl oxidase homolog 2 OS=Homo sapiens OX=9606 GN=LOXL2 PE=1 SV=1	LOXL2	4017	High	17	110	17	FALSE	TRUE	774	23.6434	86.7	0.000363843	0.00301518	6.229	0.000434383	0.00271083	5.44418	0.0905723	0.760376	0.784825		4	5	4	21.0665	21.2143	21.6283	21.2417	NA	26.9932	26.62	28.3567	28.0969	20.1025	21.0868	22.004	22.3778	22.8215	NA	2.19604e+06	2.43293e+06	3.24171e+06	2.47956e+06	NA	1.33582e+08	1.03136e+08	3.43736e+08	2.87081e+08
V9HWP2	Epididymis luminal protein 35 OS=Homo sapiens OX=9606 GN=HEL-S-125m PE=2 SV=1	HEL-S-125m	7184	High	79	4275	70	FALSE	TRUE	803	75.2179	92.4	1.46702e-05	0.000716173	6.2093	1.1484e-05	0.000501587	7.00932	0.0723119	0.731701	-0.800029		5	5	5	31.337	30.5402	32.6909	32.3198	30.2676	37.9658	37.0188	38.761	37.6245	36.8317	31.5562	29.2171	32.2513	30.6635	29.4672	2.71259e+09	1.56136e+09	6.93349e+09	5.36071e+09	1.29254e+09	2.68444e+11	1.39241e+11	4.6584e+11	2.1189e+11
Q92626	Peroxidasin homolog OS=Homo sapiens OX=9606 GN=PXDN PE=1 SV=2	PXDN	7837	High	69	765	69	FALSE	TRUE	1479	56.5923	165.2	3.57912e-05	0.000935359	6.19915	4.24362e-07	0.000251071	5.45368	0.125964	0.772428	0.745469		5	5	5	25.8942	26.9506	26.2449	24.1331	24.6551	31.7276	32.5506	31.9207	31.1726	31.5022	26.094	27.0006	26.3419	25.8182	26.3505	6.23636e+07	1.29696e+08	7.95268e+07	1.83989e+07	2.64202e+07	3.55598e+09	6.29086e+09	4.06524e+09	2.42046e+09
A0A024R759	Met proto-oncogene (Hepatocyte growth factor receptor), isoform CRA_c OS=Homo sapiens OX=9606 GN=MET PE=3 SV=1	MET	4233	High	33	249	32	FALSE	TRUE	1390	31.0072	155.4	3.78721e-05	0.000968443	6.19287	0.00144091	0.0051869	5.96885	0.70485	0.979389	0.224016		4	5	4	22.507	23.2088	22.074	22.1341	NA	28.5622	29.0155	28.501	28.6167	26.9881	24.1077	22.1926	22.3391	22.1806	NA	5.96054e+06	9.69484e+06	4.41492e+06	4.60299e+06	NA	3.96338e+08	5.42675e+08	3.79884e+08	4.1161e+08
A0A1U9X8K3	SLC39A7 OS=Homo sapiens OX=9606 PE=4 SV=1	SLC39A7	7922	High	3	80	3	FALSE	TRUE	469	7.67591	50.1	5.63934e-05	0.00115953	6.1842	8.66025e-05	0.00118264	5.67184	0.0629298	0.707781	0.512357		5	5	5	25.1048	25.2911	21.3133	22.2941	21.0851	30.414	30.7043	28.2648	28.7868	27.8396	25.2323	25.9025	21.4275	22.7924	22.2954	3.60834e+07	4.10553e+07	2.6059e+06	5.14266e+06	2.22458e+06	1.43059e+09	1.74952e+09	3.22508e+08	463100710
P78357	Contactin-associated protein 1 OS=Homo sapiens OX=9606 GN=CNTNAP1 PE=1 SV=1	CNTNAP1	8506	High	38	430	38	FALSE	TRUE	1384	34.9711	156.2	0.000126636	0.00162364	6.17451	3.61542e-05	0.000798082	6.85663	0.288717	0.912234	-0.682122		5	5	5	24.4723	25.3207	24.4017	24.5944	22.4909	30.8069	30.6816	30.282	30.1626	30.2196	23.4562	22.9139	23.5884	24.404	23.5071	2.32755e+07	4.19076e+07	2.21643e+07	2.53318e+07	5.89436e+06	1.87839e+09	1.72214e+09	1.30557e+09	1.20185e+09
B4DGM9	Torsin family 1, member A (Torsin A), isoform CRA_a OS=Homo sapiens OX=9606 GN=TOR1A PE=2 SV=1	TOR1A	1861	High	14	398	13	FALSE	TRUE	364	41.2088	40.8	2.87665e-05	0.000917558	6.14801	8.2242e-07	0.000305304	7.09977	0.0683963	0.717117	-0.951759		5	5	5	23.7495	25.2963	23.7982	24.3232	21.7314	29.8307	30.5333	30.2575	30.2974	28.7196	22.795	23.0892	22.8676	23.4374	21.9506	1.41031e+07	4.12039e+07	1.45875e+07	2.09901e+07	3.48175e+06	9.54839e+08	1.554e+09	1.2836e+09	1.31959e+09
A0A024RC78	Signal peptidase complex catalytic subunit SEC11 OS=Homo sapiens OX=9606 GN=SEC11L1 PE=3 SV=1	SEC11L1	23478	High	8	64	8	FALSE	TRUE	179	34.0782	20.6	0.000186524	0.002099	6.13474	2.05661e-05	0.00062385	6.03629	0.787478	0.986023	0.098447		5	5	5	22.6419	21.4238	22.6906	23.3587	22.0487	29.2037	29.1696	28.3842	28.5755	27.5044	22.4903	22.7821	22.2489	22.8472	22.2873	6.54466e+06	2.81326e+06	6.76945e+06	1.07565e+07	4.33816e+06	6.18271e+08	6.03846e+08	350333758	4.00033e+08
Q99720	Sigma non-opioid intracellular receptor 1 OS=Homo sapiens OX=9606 GN=SIGMAR1 PE=1 SV=1	SIGMAR1	10280	High	5	183	5	FALSE	TRUE	223	20.6278	25.1	1.11348e-05	0.000658692	6.09659	1.03373e-07	0.000138055	6.54818	0.0476181	0.689974	-0.451591		5	5	5	26.9266	27.3732	27.0131	27.1028	25.1646	33.1031	33.379	32.965	32.5809	32.0354	26.5404	26.7789	26.4032	26.3033	25.2967	127563255	1.73846e+08	1.35445e+08	1.44126e+08	3.76109e+07	9.22609e+09	1.11709e+10	8.38419e+09	6.42431e+09
Q969X5	Endoplasmic reticulum-Golgi intermediate compartment protein 1 OS=Homo sapiens OX=9606 GN=ERGIC1 PE=1 SV=1	ERGIC1	57222	High	13	236	13	FALSE	TRUE	290	50.6897	32.6	1.12645e-05	0.000658692	4.56833	7.87494e-06	0.000438207	5.12854	0.0241105	0.623051	-0.560216		5	5	5	28.5238	27.7935	27.778	28.0888	26.0768	32.615	32.6402	32.4901	32.333	31.0242	28.07	27.4277	26.8593	27.1556	25.9471	3.8593e+08	2.32633e+08	2.30143e+08	2.85481e+08	7.07792e+07	6.57786e+09	6.69368e+09	6.0324e+09	5.41024e+09
Q96JJ7	Protein disulfide-isomerase TMX3 OS=Homo sapiens OX=9606 GN=TMX3 PE=1 SV=2	TMX3	54495	High	20	430	20	FALSE	TRUE	454	41.8502	51.8	4.67034e-05	0.0010732	7.00173	3.17808e-05	0.000771695	7.57928	0.00182853	0.302507	-0.577547		5	5	5	23.4046	22.537	23.7907	25.1887	21.8814	30.4298	30.3873	30.7899	30.8439	29.3602	23.0601	21.7745	23.233	24.4499	21.3972	1.11042e+07	6.08584e+06	1.45117e+07	3.82432e+07	3.86339e+06	1.44634e+09	1.4044e+09	1.85646e+09	1.92732e+09
B4E2A6	cDNA FLJ55508, highly similar to Sad1/unc-84-like protein 2 OS=Homo sapiens OX=9606 PE=2 SV=1	SUN2	25777	High	28	227	3	FALSE	TRUE	752	50.133	83.9	1.63124e-07	0.000381535	6.06243	0.000475735	0.00282375	6.88155	0.264243	0.888968	-0.819119		5	5	5	21.9144	21.7417	23.9522	19.3641	22.0315	27.944	27.7455	29.7973	25.4767	28.3527	19.8959	21.0468	23.4879	20.6562	19.8215	3.9528e+06	3.50671e+06	1.62304e+07	674807	4.28675e+06	2.58211e+08	2.25019e+08	9.32971e+08	4.66918e+07
P46977	Dolichyl-diphosphooligosaccharide--protein glycosyltransferase subunit STT3A OS=Homo sapiens OX=9606 GN=STT3A PE=1 SV=2	STT3A	3703	High	23	507	20	FALSE	TRUE	705	24.539	80.5	0.000961208	0.00519284	4.52751	0.00116061	0.00454125	5.22371	0.010114	0.478068	-0.696202		5	5	5	27.3877	25.5903	27.2758	28.5189	28.4592	31.8512	32.0214	31.8383	32.2334	31.9252	26.6391	24.6928	26.1866	27.9826	28.2498	1.75604e+08	5.05189e+07	1.62493e+08	3.84625e+08	3.69033e+08	3.87401e+09	4.35929e+09	3.83946e+09	5.04931e+09
A0A024RAD5	Dolichyl-diphosphooligosaccharide--protein glycosyltransferase 48 kDa subunit OS=Homo sapiens OX=9606 GN=DDOST PE=3 SV=1	DDOST	1650	High	16	461	16	FALSE	TRUE	456	50.2193	50.7	1.94676e-06	0.000464757	5.05515	5.54654e-06	0.000361337	5.76377	0.00548052	0.422531	-0.708623		5	5	5	27.951	27.6522	27.344	27.9139	26.994	32.8988	33.1159	32.5327	32.7319	31.8514	27.1295	27.1068	26.3297	27.0398	26.7061	2.59464e+08	2.10928e+08	1.70355e+08	2.5288e+08	1.33663e+08	8.00798e+09	9.30877e+09	6.21329e+09	7.13313e+09
P37802	Transgelin-2 OS=Homo sapiens OX=9606 GN=TAGLN2 PE=1 SV=3	TAGLN2	8407	High	9	79	9	FALSE	TRUE	199	50.7538	22.4	0.000398158	0.00314905	6.04764	0.00415321	0.0103966	7.02115	0.182838	0.818319	-0.973512		4	5	4	19.1662	23.8781	21.2128	NA	19.9808	25.9485	29.3094	26.7082	25.6765	26.4623	16.9473	24.3524	20.4126	NA	18.6316	588307	1.54175e+07	2.43045e+06	NA	1.03472e+06	6.4756e+07	6.65296e+08	1.09637e+08	5.36298e+07
Q5U000	Cathepsin Z OS=Homo sapiens OX=9606 PE=2 SV=1	CTSZ	1522	High	8	98	8	FALSE	TRUE	303	28.0528	33.8	0.0144468	0.0296563	6.03724	0.0226241	0.0345506	5.91651	0.812442	0.990219	0.120725		4	5	4	22.3725	23.6251	19.2728	19.6985	NA	28.309	26.3924	27.397	27.0195	26.3661	21.7284	24.1734	18.6177	20.9323	NA	5.43006e+06	1.29378e+07	633435	850842	NA	3.32557e+08	8.80866e+07	1.76734e+08	136044235
Q9Y2U8	Inner nuclear membrane protein Man1 OS=Homo sapiens OX=9606 GN=LEMD3 PE=1 SV=2	LEMD3	23592	High	28	189	28	FALSE	TRUE	911	46.4325	99.9	0.00127462	0.00618869	6.03038	0.00951915	0.0181742	6.79983	0.256278	0.886535	-0.769448		3	5	3	21.5836	NA	22.21	21.4721	NA	27.4144	27.7365	28.671	27.2714	25.4385	20.5998	NA	20.7213	21.6363	NA	3.14274e+06	NA	4.85163e+06	2.90905e+06	NA	1.78883e+08	2.23629e+08	4.27409e+08	1.62e+08
M0R2A0	ER membrane protein complex subunit 10 OS=Homo sapiens OX=9606 GN=EMC10 PE=1 SV=1	EMC10	284361	High	6	63	6	FALSE	TRUE	371	12.1294	39	9.56691e-06	0.000615519	6.01012	6.53373e-05	0.00103879	6.35147	0.127152	0.772428	-0.341346		4	5	4	23.2505	23.6093	22.5931	22.3536	NA	29.4781	29.6064	28.6542	28.1082	27.6249	23.2067	23.094	21.88	22.2603	NA	9.97896e+06	1.27966e+07	6.32709e+06	5.35907e+06	NA	7.47824e+08	8.17373e+08	4.22436e+08	2.89335e+08
Q9P2E5	Chondroitin sulfate glucuronyltransferase OS=Homo sapiens OX=9606 GN=CHPF2 PE=2 SV=2	CHPF2	54480	High	27	285	27	FALSE	TRUE	772	41.8394	85.9	9.62823e-06	0.000615519	6.00905	4.37409e-05	0.000870728	5.5254	0.16553	0.809902	0.483645		5	5	5	23.685	22.303	24.1207	22.4107	21.9246	29.2921	28.2254	29.965	28.2419	28.7649	24.7586	22.6565	23.6547	22.7903	23.0022	1.34866e+07	5.17448e+06	1.82412e+07	5.57573e+06	3.98085e+06	6.57347e+08	3.13827e+08	1.04802e+09	3.17448e+08
Q9Y653	Adhesion G-protein coupled receptor G1 OS=Homo sapiens OX=9606 GN=ADGRG1 PE=1 SV=2	ADGRG1	9289	High	13	117	13	FALSE	TRUE	693	22.7994	77.7	0.000585325	0.00392899	4.26004	0.000217004	0.00180005	4.96897	0.00822295	0.458664	-0.708928		5	5	5	25.4156	23.4189	24.4631	23.0195	25.104	28.9182	28.9881	28.9592	27.6113	28.2445	24.5781	23.0628	24.0385	21.8657	24.3314	4.47558e+07	1.12145e+07	2.31279e+07	8.50305e+06	3.60621e+07	5.0728e+08	5.3246e+08	5.21899e+08	2.05032e+08
B7Z6S9	Glucosylceramidase OS=Homo sapiens OX=9606 PE=2 SV=1	Uncharacterised Protein	2629	High	11	117	11	FALSE	TRUE	621	21.256	68.7	0.000210734	0.00221023	4.00557	0.000185657	0.00164748	4.71735	0.0112192	0.479087	-0.71178		5	5	5	25.6933	23.0345	25.0061	21.0041	24.9521	28.5787	27.5575	29.0453	25.6508	28.8857	24.9506	22.2047	23.8401	20.3616	24.7741	5.42566e+07	8.59155e+06	3.36975e+07	2.1031e+06	3.24585e+07	4.00896e+08	1.97526e+08	5.54006e+08	5.26829e+07
Q6Y1H2	Very-long-chain (3R)-3-hydroxyacyl-CoA dehydratase 2 OS=Homo sapiens OX=9606 GN=HACD2 PE=1 SV=1	HACD2	201562	High	1	26	1	FALSE	TRUE	254	4.72441	28.4	0.00142867	0.00665968	3.57432	0.000442655	0.00274323	4.31311	0.0480766	0.689974	-0.738788		4	5	4	19.7258	NA	21.0509	22.99	22.9501	23.1575	25.1584	24.7732	25.8111	27.2723	18.596	NA	20.0715	22.2384	22.8558	867101	NA	2.17242e+06	8.33076e+06	8.10361e+06	9356528	3.74475e+07	28673626	5.88739e+07
Q16880	2-hydroxyacylsphingosine 1-beta-galactosyltransferase OS=Homo sapiens OX=9606 GN=UGT8 PE=2 SV=2	UGT8	7368	High	15	114	14	FALSE	TRUE	541	28.6506	61.4	0.00306028	0.0108402	5.99924	0.00126743	0.00475463	6.95232	0.076242	0.736208	-0.953079		5	5	5	23.7787	18.2558	21.1425	23.9243	22.4855	28.7996	27.6993	27.5436	28.9784	26.5621	23.4639	17.764	19.8895	23.6168	20.0872	1.4391e+07	312994	2.31481e+06	1.592e+07	5.87237e+06	4.67229e+08	2.1793e+08	1.95636e+08	5.28893e+08
O15031	Plexin-B2 OS=Homo sapiens OX=9606 GN=PLXNB2 PE=1 SV=3	PLXNB2	23654	High	60	676	44	FALSE	TRUE	1838	42.5462	205	1.29078e-05	0.000679558	5.99628	0.000178307	0.00163663	5.81764	0.752308	0.983364	0.178641		5	5	5	25.4582	25.524	23.8986	25.1629	23.6773	30.8846	31.5256	29.9392	30.8726	30.4804	24.8536	25.7865	22.5995	25.9772	25.3974	4.60982e+07	4.82478e+07	1.5639e+07	3.75661e+07	1.34144e+07	1.98245e+09	3.09133e+09	1.0294e+09	1.96598e+09
A0A1W2PNP0	GPI transamidase component PIG-T (Fragment) OS=Homo sapiens OX=9606 GN=PIGT PE=1 SV=1	PIGT	51604	High	24	397	24	FALSE	TRUE	580	36.5517	65.9	6.66551e-05	0.00120925	5.5112	7.85964e-05	0.00114093	6.25595	0.0031393	0.335509	-0.744751		5	5	5	25.9272	25.2869	25.5769	25.6817	26.2897	31.4314	31.8498	31.36	30.5504	31.1267	24.9706	24.4412	24.8832	24.7656	25.978	6.38055e+07	4.09362e+07	5.00513e+07	5.38211e+07	8.20346e+07	2.89589e+09	3.87034e+09	2.75617e+09	1.57254e+09
Q13162	Peroxiredoxin-4 OS=Homo sapiens OX=9606 GN=PRDX4 PE=1 SV=1	PRDX4	10549	High	16	1338	13	FALSE	TRUE	271	65.6827	30.5	9.29665e-06	0.000615519	5.98557	5.40261e-06	0.000361337	6.08198	0.244545	0.8801	-0.0964148		5	5	5	29.8804	30.7733	29.5798	30.2557	28.5094	36.3091	36.7428	35.5554	35.4796	34.8396	29.9676	30.6935	29.2442	30.1152	28.4961	9.88311e+08	1.83519e+09	8.02455e+08	1.28194e+09	3.8212e+08	8.51404e+10	1.14996e+11	5.0493e+10	4.79091e+10
D3DP46	Signal peptidase complex subunit 3 OS=Homo sapiens OX=9606 GN=SPCS3 PE=3 SV=1	SPCS3	60559	High	5	163	5	FALSE	TRUE	180	22.7778	20.3	2.40759e-05	0.000903201	5.98335	6.07737e-05	0.000996952	6.56571	0.0859341	0.760376	-0.582362		5	5	5	23.5647	25.7233	24.549	23.7223	23.5402	30.4634	31.2229	30.767	29.5904	28.9726	23.2086	24.6235	23.8355	22.6827	23.8374	1.2407e+07	5.53963e+07	2.45468e+07	1.38396e+07	1.21988e+07	1.48045e+09	2.5062e+09	1.82725e+09	8.08347e+08
Q15818	Neuronal pentraxin-1 OS=Homo sapiens OX=9606 GN=NPTX1 PE=2 SV=2	NPTX1	4884	High	17	138	16	FALSE	TRUE	432	36.5741	47.1	0.000447865	0.00337786	5.98109	0.00172264	0.00572284	7.72715	0.0884874	0.760376	-1.74606		4	5	4	22.1682	23.0552	21.4153	22.1523	NA	27.6469	29.081	28.379	27.6084	26.4774	18.4532	21.6125	19.9799	21.7611	NA	4.71286e+06	8.7157e+06	2.79672e+06	4.66132e+06	NA	2.10158e+08	5.6788e+08	3.49089e+08	2.04621e+08
P23229	Integrin alpha-6 OS=Homo sapiens OX=9606 GN=ITGA6 PE=1 SV=5	ITGA6	3655	High	36	267	36	FALSE	TRUE	1130	38.2301	126.5	0.0177416	0.0341233	5.97898								3	5	2	21.6227	20.7661	NA	NA	21.5491	27.6964	28.0933	27.3659	28.0839	26.0851	20.4721	18.6785	NA	NA	NA	3.22904e+06	1.78329e+06	NA	NA	3068507	2.17499e+08	2.86377e+08	1.7297e+08	2.84513e+08
A5YM53	ITGAV protein OS=Homo sapiens OX=9606 GN=ITGAV PE=2 SV=1	ITGAV	3685	High	50	809	50	FALSE	TRUE	1048	52.7672	116	8.0256e-07	0.000381535	5.96595	4.34443e-05	0.000870728	5.38815	0.142342	0.786475	0.577801		5	5	5	26.1024	26.3021	25.8742	24.5992	25.0129	31.7	32.2902	31.7642	30.8979	31.0684	26.8435	26.4144	25.7339	26.2909	25.4971	7.20439e+07	8.27423e+07	6.15066e+07	2.54155e+07	3.38565e+07	3.48856e+09	5.25184e+09	3.64725e+09	2.00074e+09
Q8NBP7	Proprotein convertase subtilisin/kexin type 9 OS=Homo sapiens OX=9606 GN=PCSK9 PE=1 SV=3	PCSK9	255738	High	16	379	16	FALSE	TRUE	692	32.5145	74.2	0.000453703	0.00340135	5.96018	0.000431451	0.00271083	6.56876	0.202664	0.83661	-0.608582		5	5	5	25.7236	23.8012	22.8093	19.954	20.6529	29.6847	29.6366	29.135	27.3725	26.9131	24.7891	23.8051	20.7671	19.8803	20.6566	5.54096e+07	1.4618e+07	7.35e+06	1.01569e+06	1.64865e+06	8.62978e+08	8.34626e+08	5.89553e+08	1.73759e+08
Q96IV0	Peptide-N(4)-(N-acetyl-beta-glucosaminyl)asparagine amidase OS=Homo sapiens OX=9606 GN=NGLY1 PE=1 SV=1	NGLY1	55768	High	10	29	10	FALSE	TRUE	654	23.2416	74.3	0.0210088	0.0383993	5.94947	0.0515816	0.0674373	5.19753	0.701936	0.978007	0.751942		3	5	3	19.113	NA	18.1813	16.9126	NA	23.3246	22.1805	25.1948	23.5359	23.4554	17.1201	NA	18.5599	20.7827	NA	567020	NA	297249	123368	NA	1.05055e+07	4.75331e+06	3.84064e+07	1.21621e+07
Q9UMX5	Neudesin OS=Homo sapiens OX=9606 GN=NENF PE=1 SV=1	NENF	29937	High	9	167	9	FALSE	TRUE	172	66.2791	18.8	0.000356513	0.00300074	5.94083	0.00452134	0.0109786	6.4996	0.450526	0.947001	-0.558773		4	5	4	22.3622	21.3072	22.0563	22.6269	NA	28.4371	27.2129	28.7356	27.7304	28.3565	22.7044	19.1216	21.0597	23.2318	NA	5.39143e+06	2.59478e+06	4.36117e+06	6.47713e+06	NA	3.63423e+08	1.55558e+08	4.4698e+08	2.22673e+08
Q9UNN8	Endothelial protein C receptor OS=Homo sapiens OX=9606 GN=PROCR PE=1 SV=1	PROCR	10544	High	4	30	4	FALSE	TRUE	238	21.8487	26.7	0.000635186	0.00413157	5.89107								3	5	2	20.629	21.5218	NA	NA	19.4743	26.3095	27.3366	20.2479	20.4867	25.6522	NA	21.2934	NA	NA	20.052	1.62159e+06	3.01094e+06	NA	NA	728388	8.31675e+07	1.69485e+08	1.24513e+06	1469348
Q96L58	Beta-1,3-galactosyltransferase 6 OS=Homo sapiens OX=9606 GN=B3GALT6 PE=1 SV=2	B3GALT6	126792	High	12	122	12	FALSE	TRUE	329	36.4742	37.1	0.000186838	0.002099	5.84541	0.00017013	0.00160571	6.52728	0.0750953	0.733496	-0.681869		4	5	4	21.8715	20.7568	20.8112	20.4099	NA	27.0051	27.0702	26.9185	26.2372	25.9559	21.1429	20.7968	19.9056	19.2765	NA	3.83678e+06	1.77183e+06	1.83986e+06	1.39313e+06	NA	1.34689e+08	1.40907e+08	1.26849e+08	7.91012e+07
Q92542	Nicastrin OS=Homo sapiens OX=9606 GN=NCSTN PE=1 SV=2	NCSTN	23385	High	10	189	10	FALSE	TRUE	709	14.6685	78.4	4.44105e-06	0.000525313	5.84454	7.19985e-06	0.000435404	6.43352	0.074075	0.733496	-0.588985		5	5	5	25.2533	24.5896	25.9604	24.5973	23.7252	30.8509	30.0802	31.5827	30.7667	30.068	24.7342	23.9217	24.5966	24.7761	23.1522	3.99939e+07	2.5247e+07	6.52899e+07	2.53824e+07	1.38677e+07	1.93656e+09	1.13513e+09	3.21612e+09	1.82685e+09
A0A024R4H0	Procollagen-lysine 1, 2-oxoglutarate 5-dioxygenase 1, isoform CRA_a OS=Homo sapiens OX=9606 GN=PLOD1 PE=4 SV=1	PLOD1	5351	High	37	1039	36	FALSE	TRUE	727	60.3851	83.5	1.36993e-05	0.000683966	5.83873	3.4966e-05	0.000785602	6.26302	0.0645403	0.709853	-0.424293		5	5	5	26.3342	25.9808	27.9216	26.0649	26.3115	32.2535	32.5939	33.6058	31.2703	32.0833	25.8011	25.2429	27.5047	25.4207	26.5222	8.46049e+07	6.62237e+07	2.54237e+08	7.01943e+07	8.32841e+07	5.12004e+09	6.48226e+09	1.30719e+10	2.58993e+09
Q8NDZ4	Deleted in autism protein 1 OS=Homo sapiens OX=9606 GN=C3orf58 PE=1 SV=1	C3orf58	205428	High	16	97	16	FALSE	TRUE	430	42.5581	49.5	0.000892615	0.00503502	5.83326	0.0053805	0.0123571	5.21783	0.187754	0.819552	0.435279		5	5	4	22.9417	22.3199	19.6948	20.1091	21.4674	26.7456	27.3865	26.2486	27.7777	27.5408	22.8673	23.2392	NA	20.9398	21.533	8.05633e+06	5.2355e+06	848625	1.13098e+06	2.89961e+06	112519361	1.75453e+08	79730670	2.30102e+08
Q92791	Endoplasmic reticulum protein SC65 OS=Homo sapiens OX=9606 GN=P3H4 PE=1 SV=1	P3H4	10609	High	16	386	15	FALSE	TRUE	437	42.1053	50.3	0.000114253	0.00155388	5.8078	7.55396e-05	0.00111473	6.05367	0.39486	0.941603	-0.245872		5	5	5	25.5981	22.5454	24.2758	25.553	23.9968	30.5856	29.718	30.0955	30.6973	29.9116	24.9937	22.5451	23.4544	25.1146	24.6319	5.07911e+07	6.12132e+06	2.03111e+07	4.92274e+07	1.67404e+07	1.61138e+09	8.83122e+08	1.14719e+09	1.74109e+09
P54709	Sodium/potassium-transporting ATPase subunit beta-3 OS=Homo sapiens OX=9606 GN=ATP1B3 PE=1 SV=1	ATP1B3	483	High	10	79	8	FALSE	TRUE	279	35.8423	31.5	0.00043188	0.00331713	6.9531	0.000205643	0.00174927	7.7192	0.0162982	0.539266	-0.766106		4	5	4	19.7407	20.5353	19.7264	21.0156	NA	27.0314	26.8254	27.6686	27.3049	20.8147	18.9701	19.973	19.2014	19.809	NA	876072	1.51961e+06	867456	2.11991e+06	NA	1.37171e+08	1.1892e+08	2.13348e+08	1.65804e+08
Q9BTY2	Plasma alpha-L-fucosidase OS=Homo sapiens OX=9606 GN=FUCA2 PE=1 SV=2	FUCA2	2519	High	12	86	12	FALSE	TRUE	467	27.409	54	0.0011	0.00564481	5.7903	0.00819903	0.016262	5.68713	0.941593	0.997714	0.103168		4	5	4	21.7873	NA	21.3291	22.6422	21.8032	27.7766	26.9963	28.2944	27.4255	27.2264	20.668	NA	25.2207	20.7425	21.3433	3.61929e+06	NA	2.63452e+06	6.54603e+06	3.65947e+06	229932336	1.33876e+08	3.29213e+08	1.80256e+08
Q59GF2	ADAM15 isoform 6a variant (Fragment) OS=Homo sapiens OX=9606 PE=2 SV=1	ADAM15	8751	High	19	183	19	FALSE	TRUE	859	29.9185	92.3	0.000770747	0.00468728	5.78645	0.0001033	0.00127683	6.2979	0.468423	0.94816	-0.511447		5	5	5	21.8542	20.4601	22.7883	22.4749	22.5926	28.1946	27.7927	28.7023	28.3076	26.1051	21.0639	20.8038	22.4267	23.4811	19.8372	3.79102e+06	1.44244e+06	7.24379e+06	5.82917e+06	6.32484e+06	3.07195e+08	2.32511e+08	4.36784e+08	3.32218e+08
Q9UQ53	Alpha-1,3-mannosyl-glycoprotein 4-beta-N-acetylglucosaminyltransferase B OS=Homo sapiens OX=9606 GN=MGAT4B PE=1 SV=1	MGAT4B	11282	High	12	52	12	FALSE	TRUE	548	21.7153	63.2	0.00156262	0.00706336	5.78036	0.000124687	0.0013762	6.3379	0.961684	0.997714	0.0283266		5	5	4	20.7511	20.1506	21.318	18.6727	18.6765	24.188	25.188	27.2174	25.2533	26.624	NA	18.8016	20.9917	19.4733	19.6644	1764788	1.16392e+06	2.61436e+06	417868	418982	1.91117e+07	3.82243e+07	1.56046e+08	3.99956e+07
Q9NYL4	Peptidyl-prolyl cis-trans isomerase FKBP11 OS=Homo sapiens OX=9606 GN=FKBP11 PE=1 SV=1	FKBP11	51303	High	4	38	4	FALSE	TRUE	201	11.9403	22.2	4.18632e-05	0.00102184	5.77802	2.3357e-05	0.0006567	6.3069	0.0535794	0.689974	-0.528878		5	5	5	22.5132	22.3347	22.6505	21.0071	20.6269	27.5395	27.8983	28.2559	27.8495	26.4793	21.6728	22.4102	21.6817	20.7703	19.953	5.98624e+06	5.28948e+06	6.58382e+06	2.10745e+06	1.61927e+06	195080010	2.50173e+08	3.20532e+08	2.41843e+08
A0A0G2R1B5	MHC class I antigen (Fragment) OS=Homo sapiens OX=9606 GN=HLA-C PE=3 SV=1	HLA-C	3107	High	9	230	1	FALSE	TRUE	181	58.011	21	0.000440294	0.00333011	5.77203	0.000164997	0.00158112	5.91352	0.45971	0.94816	-0.141493		5	5	5	24.4852	24.7998	23.2127	20.8097	22.2875	29.4622	29.8795	28.4811	28.7015	27.9307	23.7293	24.6617	23.2058	21.1192	22.1714	2.34846e+07	2.92059e+07	9.72149e+06	1.83794e+06	5.11929e+06	7.3964e+08	9.87706e+08	3.74678e+08	4.36542e+08
O95881	Thioredoxin domain-containing protein 12 OS=Homo sapiens OX=9606 GN=TXNDC12 PE=1 SV=1	TXNDC12	51060	High	8	165	8	FALSE	TRUE	172	62.7907	19.2	0.000105549	0.00152574	6.00881	7.84037e-05	0.00114093	6.77871	0.0251335	0.623051	-0.769895		4	5	4	22.9379	23.4254	24.0576	24.2646	NA	29.4676	29.4862	30.0396	29.7274	28.4587	22.637	22.2403	23.1726	23.5561	NA	8.03494e+06	1.12653e+07	1.74608e+07	2.01551e+07	NA	7.42383e+08	7.52e+08	1.10364e+09	8.88867e+08
B2R9T9	cDNA, FLJ94551 OS=Homo sapiens OX=9606 PE=2 SV=1	TMEM109		High	5	117	5	FALSE	TRUE	243	13.1687	26.2	1.01839e-06	0.000381535	5.79394	1.99899e-06	0.000340475	6.59436	0.00732606	0.451959	-0.800418		5	5	5	25.0308	25.1944	24.6423	25.0023	22.8694	30.9038	31.1941	30.6435	30.3708	28.5967	24.311	24.5644	23.5708	23.7665	22.5246	3.42789e+07	3.83945e+07	2.6186e+07	3.36079e+07	7.6628e+06	2.00897e+09	2.45682e+09	1.67732e+09	1.38846e+09
A8K8W4	cDNA FLJ77609, highly similar to Homo sapiens DnaJ (Hsp40) homolog, subfamily C, member 16 (DNAJC16), mRNA OS=Homo sapiens OX=9606 PE=2 SV=1	DNAJC16	23341	High	18	111	18	FALSE	TRUE	782	26.087	90.6	0.0045914	0.0138672	5.72766								3	5	2	20.3497	22.5971	NA	18.8077	NA	26.1846	27.603	27.2628	25.1499	25.6199	17.3819	22.5415	NA	NA	NA	1.33622e+06	6.34442e+06	NA	458867	NA	7.62669e+07	2.03859e+08	1.61038e+08	3.72288e+07
Q9H6X2	Anthrax toxin receptor 1 OS=Homo sapiens OX=9606 GN=ANTXR1 PE=1 SV=2	ANTXR1	84168	High	9	103	8	FALSE	TRUE	564	16.3121	62.7	0.00870888	0.0212349	5.69389	0.023873	0.036005	4.72593	0.523531	0.953162	0.967961		4	5	4	21.0132	21.1603	19.6898	17.9879	NA	24.8925	25.5802	26.3576	25.7965	24.283	20.4722	22.0999	18.4075	22.7434	NA	2.11641e+06	2.34361e+06	845684	259963	NA	3.11442e+07	5.01651e+07	8.59889e+07	5.82784e+07
Q05DA4	p4HA2 protein OS=Homo sapiens OX=9606 GN=P4HA2 PE=2 SV=1	P4HA2	8974	High	24	537	24	FALSE	TRUE	504	50.5952	57.3	4.13762e-06	0.000525313	6.51484	1.11498e-06	0.000305304	7.34555	0.0440271	0.689974	-0.830715		5	5	5	24.1485	24.1836	25.3234	24.809	23.3095	30.7047	30.8166	31.7823	30.6878	30.3568	23.057	23.5579	24.0892	23.414	23.5022	1.85964e+07	1.90546e+07	4.19857e+07	2.93935e+07	1.03955e+07	1.75005e+09	1.89106e+09	3.69333e+09	1.72962e+09
Q5VSQ6	Procollagen-proline, 2-oxoglutarate 4-dioxygenase (Proline 4-hydroxylase), alpha polypeptide I variant (Fragment) OS=Homo sapiens OX=9606 GN=P4HA1 PE=2 SV=1	P4HA1	5033	High	26	533	3	FALSE	TRUE	534	49.8127	60.9	0.00361622	0.0118142	5.682	2.02763e-05	0.000622507	6.5326	0.45812	0.94816	-0.850599		5	5	5	23.0369	24.7267	29.6425	24.8116	23.7746	30.1571	31.0513	31.7697	30.5054	30.9187	22.8325	24.6475	24.9429	24.01	25.3064	8.60592e+06	2.77636e+07	8.38046e+08	2.94458e+07	1.4351e+07	1.19726e+09	2.22527e+09	3.6614e+09	1.52417e+09
Q13751	Laminin subunit beta-3 OS=Homo sapiens OX=9606 GN=LAMB3 PE=1 SV=1	LAMB3	3914	High	43	616	42	FALSE	TRUE	1172	45.9898	129.5	0.000128802	0.00162364	5.68089	0.000133342	0.00141979	5.80876	0.69653	0.978007	-0.127872		5	5	5	24.3318	26.0447	22.9396	23.4285	24.3154	29.9019	31.1687	29.5249	28.0243	30.8446	23.0437	26.0677	23.4143	23.3533	24.5416	2.11149e+07	6.92226e+07	8.04448e+06	1.12895e+07	2.08771e+07	1.00314e+09	2.41392e+09	7.72448e+08	2.72995e+08
A0A024R892	Leucine rich repeat containing 8 family, member A, isoform CRA_a OS=Homo sapiens OX=9606 GN=LRRC8A PE=4 SV=1	LRRC8A	56262	High	22	98	20	FALSE	TRUE	810	30	94.1	0.00235261	0.00910197	5.66304	3.26809e-05	0.000784067	6.38283	0.169616	0.813158	-0.600154		3	5	4	19.3434	21.8205	20.5244	NA	NA	25.5387	27.3388	25.8	24.9396	25.0102	19.2937	20.8184	19.7758	18.1978	NA	665203	3.70361e+06	1.50817e+06	NA	NA	4.8742e+07	169744889	58420103	3.21779e+07
A5PLK9	Metalloendopeptidase OS=Homo sapiens OX=9606 GN=BMP1 PE=2 SV=1	BMP1	649	High	30	247	26	FALSE	TRUE	986	35.6998	111.2	0.000118851	0.0015986	5.65753	2.541e-05	0.000699693	6.4752	0.21285	0.850003	-0.817669		5	5	5	23.8149	22.4291	23.1965	22.3815	20.7854	28.1811	28.1425	28.883	28.1457	27.5426	21.2667	21.1665	22.1624	22.7785	21.1449	1.47566e+07	5.64726e+06	9.61264e+06	5.46394e+06	1.80728e+06	3.04345e+08	2.96306e+08	4.95065e+08	2.96971e+08
A0A024R943	Torsin family 3, member A, isoform CRA_b OS=Homo sapiens OX=9606 GN=TOR3A PE=4 SV=1	TOR3A	64222	High	16	168	16	FALSE	TRUE	397	53.9043	46.1	0.0154528	0.0311726	5.63614								4	5	2	23.7489	25.442	21.5241	17.9814	NA	28.6016	28.4836	27.7906	26.365	27.4926	22.646	NA	19.1939	NA	NA	1.40968e+07	45582335	3.01583e+06	258781	NA	4.07333e+08	3.75336e+08	2.32173e+08	8.64299e+07
V9HWB4	Epididymis secretory sperm binding protein Li 89n OS=Homo sapiens OX=9606 GN=HEL-S-89n PE=2 SV=1	HEL-S-89n	3309	High	78	4024	76	FALSE	TRUE	654	68.0428	72.3	9.93907e-06	0.000620614	5.62364	5.80471e-05	0.000969024	6.05342	0.0608253	0.7047	-0.429785		5	5	5	30.6642	30.7024	31.6644	29.7048	31.1499	36.6572	36.2184	37.8375	35.0617	36.229	30.2176	30.6851	30.6347	29.363	30.8364	1.70157e+09	1.74716e+09	3.40349e+09	8.75085e+08	2.38255e+09	1.08371e+11	7.99538e+10	2.45599e+11	3.586e+10
A0A1G4HPW4	MHC class I antigen OS=Homo sapiens OX=9606 GN=HLA-A PE=3 SV=1	HLA-A	3105	High	10	318	1	FALSE	TRUE	365	33.9726	40.8	0.000309183	0.00277644	5.61474	0.000865828	0.00379058	5.65197	0.9706	0.997714	-0.0372347		5	5	5	24.8728	26.0027	23.5297	19.1123	22.0143	29.871	31.0796	28.5815	26.6287	27.4446	24.0587	26.4686	22.8324	22.3972	19.5886	30723031	6.72326e+07	1.21099e+07	566712	4.23595e+06	9.81909e+08	2.26925e+09	4.01677e+08	1.03762e+08
O75462	Cytokine receptor-like factor 1 OS=Homo sapiens OX=9606 GN=CRLF1 PE=1 SV=1	CRLF1	9244	High	16	212	7	FALSE	TRUE	422	43.3649	46.3	3.86963e-05	0.000980183	5.60453	1.69411e-05	0.00058766	6.19046	0.188471	0.819593	-0.585925		5	5	5	24.3641	24.7696	23.8195	23.6131	22.8145	29.3505	29.6226	29.7445	29.8085	28.8775	23.8907	22.9536	22.8882	23.8655	22.8533	2.15936e+07	2.86025e+07	1.48045e+07	1.28304e+07	7.37671e+06	6.84494e+08	8.26587e+08	8.99446e+08	9.40289e+08
A0A0S2Z4G4	Tropomyosin 3 isoform 1 (Fragment) OS=Homo sapiens OX=9606 GN=TPM3 PE=2 SV=1	TPM3	7170	High	16	65	13	FALSE	TRUE	248	51.2097	29	0.00570096	0.0159283	5.59355	0.000849322	0.00374965	5.25872	0.169964	0.813158	0.724992		4	5	5	17.2238	22.7632	NA	20.5423	22.3614	25.1665	27.4019	24.797	25.3992	27.2973	18.8931	23.8858	17.9777	20.5936	22.4181	153066	7.11863e+06	NA	1.52702e+06	5.38847e+06	3.76589e+07	1.77336e+08	2.91505e+07	4.42515e+07
A0A1B0GW05	Probable C-mannosyltransferase DPY19L1 OS=Homo sapiens OX=9606 GN=DPY19L1 PE=1 SV=1	DPY19L1	23333	High	18	258	4	FALSE	TRUE	748	31.1497	84.5	0.000349526	0.00297194	5.56724	0.000240934	0.001921	6.07858	0.230873	0.866839	-0.511341		5	5	5	25.5818	23.9889	21.1809	23.469	22.4537	29.7171	29.6643	27.9516	28.2788	28.8987	24.4872	23.6154	19.9887	22.7571	23.2693	5.02212e+07	1.66491e+07	2.37734e+06	1.16112e+07	5.7444e+06	8.82572e+08	8.50835e+08	2.5958e+08	3.25662e+08
Q8IZ52	Chondroitin sulfate synthase 2 OS=Homo sapiens OX=9606 GN=CHPF PE=1 SV=2	CHPF	79586	High	22	201	22	FALSE	TRUE	775	35.0968	85.4	5.3323e-07	0.000381535	5.55944	3.80824e-05	0.000818233	5.59976	0.911634	0.997714	-0.040315		5	5	5	23.6584	22.2353	23.9211	23.1737	22.4214	29.0365	27.9896	29.2119	28.7938	28.1753	23.7975	22.3875	22.8494	22.7638	23.41	1.32397e+07	4.93729e+06	1.58838e+07	9.4616e+06	5.61731e+06	5.50632e+08	266508940	6.21801e+08	4.6536e+08
A0A024R188	Chromosome 9 open reading frame 125, isoform CRA_a OS=Homo sapiens OX=9606 GN=C9orf125 PE=4 SV=1	C9orf125	84302	High	11	139	11	FALSE	TRUE	403	34.9876	46.6	0.00356612	0.0117268	5.51511	0.00430124	0.0106081	5.10955	0.265283	0.889992	0.405556		5	5	5	21.4942	21.964	17.7997	23.3027	23.4618	26.6162	27.4582	26.7104	27.3674	27.4457	22.0318	23.4873	18.1227	23.0558	23.3526	2.95385e+06	4.09102e+06	228165	1.03472e+07	1.15532e+07	1.02869e+08	1.84391e+08	1.09811e+08	1.73142e+08
Q15084	Protein disulfide-isomerase A6 OS=Homo sapiens OX=9606 GN=PDIA6 PE=1 SV=1	PDIA6	10130	High	27	1486	27	FALSE	TRUE	440	59.5455	48.1	2.63275e-05	0.000917558	6.40402	4.66961e-06	0.000361337	7.2567	0.00316876	0.335509	-0.852682		5	5	5	28.6633	28.2504	27.4256	28.5327	25.3647	34.9984	35.2098	33.6105	33.9866	32.4516	28.061	27.5367	26.2033	27.4029	24.7695	4.25121e+08	3.19308e+08	1.80274e+08	3.88336e+08	4.32064e+07	3.43208e+10	3.97384e+10	1.31151e+10	1.70211e+10
P04626	Receptor tyrosine-protein kinase erbB-2 OS=Homo sapiens OX=9606 GN=ERBB2 PE=1 SV=1	ERBB2	2064	High	15	55	13	FALSE	TRUE	1255	15.2191	137.8	0.000264828	0.00251259	5.5109	0.00282339	0.00797175	5.3732	0.779597	0.985943	0.137703		4	4	4	19.6762	18.8518	17.9507	19.1447	NA	24.5553	24.7799	23.9537	24.3782	NA	20.0156	19.8582	16.8246	19.4759	NA	837764	473120	253334	579614	NA	24653651	2.88061e+07	1.62471e+07	21805603
Q5T4B2	Inactive glycosyltransferase 25 family member 3 OS=Homo sapiens OX=9606 GN=CERCAM PE=1 SV=1	CERCAM	51148	High	10	59	10	FALSE	TRUE	595	18.3193	67.5	0.0105483	0.0239612	5.50966	0.00288097	0.00808305	4.78091	0.11841	0.766823	1.15468		4	5	5	18.8185	18.0787	NA	17.8376	23.3346	24.342	25.6807	26.4539	23.7933	26.2918	18.9285	20.7185	19.9693	18.8056	24.2355	462307	276834	NA	234235	1.05781e+07	2.12658e+07	5.37866e+07	9.19235e+07	1.45382e+07
Q8IXB1	DnaJ homolog subfamily C member 10 OS=Homo sapiens OX=9606 GN=DNAJC10 PE=1 SV=2	DNAJC10	54431	High	29	519	11	FALSE	TRUE	793	33.0391	91	0.000199846	0.00216754	5.44199	0.000181265	0.00164648	5.50303	0.864357	0.992873	-0.0610375		5	5	5	27.481	26.175	25.0067	24.5081	23.3175	31.529	31.4226	31.0713	29.8626	29.8127	26.9654	26.6639	24.1996	24.0761	24.2781	1.87324e+08	7.57643e+07	3.37102e+07	2.38609e+07	1.04539e+07	3.09877e+09	2.87842e+09	2.25626e+09	9.76188e+08
P23284	Peptidyl-prolyl cis-trans isomerase B OS=Homo sapiens OX=9606 GN=PPIB PE=1 SV=2	PPIB	5479	High	14	505	14	FALSE	TRUE	216	55.0926	23.7	2.11801e-05	0.000902674	5.43682	2.53976e-06	0.000340475	5.94019	0.0894063	0.760376	-0.503376		5	5	5	26.3379	27.0653	26.5002	26.1467	24.0896	31.4508	32.7509	32.0369	30.8854	30.1999	25.9408	27.0297	25.6794	24.9435	24.0296	8.48182e+07	1.40437e+08	9.49219e+07	7.42934e+07	1.78523e+07	2.93522e+09	7.22759e+09	4.40619e+09	1.98348e+09
Q8NEW0	Zinc transporter 7 OS=Homo sapiens OX=9606 GN=SLC30A7 PE=2 SV=1	SLC30A7	148867	High	9	84	9	FALSE	TRUE	376	24.4681	41.6	1.79633e-05	0.000846164	5.39645	1.65228e-05	0.00058766	5.11468	0.111545	0.766823	0.281776		5	5	5	23.5715	22.2364	22.0423	19.9632	22.592	28.1345	28.0508	27.6934	25.6225	27.8865	23.5621	22.6788	21.9462	20.5198	23.1073	1.24658e+07	4.94125e+06	4.319e+06	1.02218e+06	6.3224e+06	2.9466e+08	2.78058e+08	2.17038e+08	5.16586e+07
E9PR17	CD59 glycoprotein OS=Homo sapiens OX=9606 PE=1 SV=1	CD59	966	High	3	30	3	FALSE	TRUE	130	23.0769	14.5	0.0102176	0.0234975	5.39578	0.0174766	0.0283424	6.59796	0.114909	0.766823	-1.20219		3	4	3	19.9989	NA	23.1823	21.9545	NA	26.0851	25.1083	27.492	27.7459	NA	19.0499	NA	22.596	19.8832	NA	1.04777e+06	NA	9.5182e+06	4.06414e+06	NA	7.1187e+07	3.61701e+07	1.88766e+08	2.25081e+08
O75787	Renin receptor OS=Homo sapiens OX=9606 GN=ATP6AP2 PE=1 SV=2	ATP6AP2	10159	High	10	150	10	FALSE	TRUE	350	30.5714	39	6.95637e-05	0.00123694	5.39544	2.81227e-05	0.000729279	5.68479	0.466857	0.94816	-0.289345		5	5	5	25.424	25.608	24.3375	22.9959	23.0868	30.2077	30.4214	29.4561	28.8677	29.4765	24.7119	25.5367	23.0176	22.8028	23.9366	4.50191e+07	5.11419e+07	2.11987e+07	8.36487e+06	8.90886e+06	1.24004e+09	1.43798e+09	7.36472e+08	4.89832e+08
Q86U75	Dihydropyrimidinase-like 2 OS=Homo sapiens OX=9606 PE=2 SV=1	SDF2L1	1808	High	9	111	6	FALSE	TRUE	619	22.4556	67	6.33444e-06	0.000566932	5.38668	0.00605777	0.0133943	5.96888	0.589681	0.964201	-0.582194		5	5	5	24.5213	25.3652	22.4628	21.5652	21.4425	29.6098	30.3246	28.3316	27.2536	26.7708	26.5256	26.9378	20.8454	19.6324	18.5046	2.4079e+07	4.32202e+07	5.78058e+06	3.10286e+06	2.84985e+06	8.193e+08	1.34465e+09	3.37793e+08	1.60008e+08
A2VDJ0	Transmembrane protein 131-like OS=Homo sapiens OX=9606 GN=TMEM131L PE=1 SV=2	TMEM131L	23240	High	25	77	25	FALSE	TRUE	1609	17.9615	179.2	0.00343156	0.0115109	5.34642	0.0154445	0.0259022	5.01347	0.496911	0.949841	0.332955		3	5	3	NA	21.92	NA	19.8504	20.7058	24.1259	26.6391	24.805	25.5345	26.3419	NA	22.653	NA	19.3745	21.4476	NA	3.9681e+06	NA	945288	1.71027e+06	1.83067e+07	1.04509e+08	2.93132e+07	4.8601e+07
A4D2Q0	Unc-84 homolog A (C. elegans) OS=Homo sapiens OX=9606 GN=UNC84A PE=4 SV=1	elegans) OS=Homo sapiens OX=9606	23353	High	32	230	3	FALSE	TRUE	974	39.4251	108.4	6.54319e-05	0.00119513	5.2859	0.000117822	0.00134488	5.12633	0.479624	0.949156	0.159563		5	5	5	23.7688	22.7465	21.8398	23.8983	22.204	28.5844	28.2385	27.6819	28.2475	28.1346	23.861	22.7032	21.5051	24.0812	23.1046	1.42931e+07	7.03686e+06	3.75342e+06	1.56348e+07	4.83127e+06	4.02493e+08	3.16683e+08	2.15313e+08	318679764
A0A0J9YXF2	Paraoxonase 2, isoform CRA_a OS=Homo sapiens OX=9606 GN=PON2 PE=1 SV=1	PON2	5445	High	10	137	6	FALSE	TRUE	375	39.2	41.5	0.000299769	0.0027284	6.45114	0.000127787	0.00139313	7.33759	0.0222076	0.612247	-0.886452		5	5	5	21.7555	22.6723	19.5319	23.5863	22.3103	28.4011	29.2778	27.845	28.7701	27.8179	20.0334	22.2167	19.189	22.5794	21.4055	3.54047e+06	6.68389e+06	758015	1.25948e+07	5.20074e+06	3.54472e+08	6.50879e+08	2.41088e+08	4.57798e+08
O00622	Protein CYR61 OS=Homo sapiens OX=9606 GN=CYR61 PE=1 SV=1	CYR61	3491	High	19	248	19	FALSE	TRUE	381	50.6562	42	0.00314219	0.0109446	5.21581	0.00147305	0.00521988	4.34185	0.0510638	0.689974	0.873958		4	5	4	24.5318	25.634	22.3105	21.9729	NA	28.794	29.7473	28.6637	28.1075	27.4554	24.6912	26.3601	23.5253	23.3684	NA	2.42559e+07	5.20714e+07	5.2014e+06	4.11621e+06	NA	465432982	9.01195e+08	4.25232e+08	2.89194e+08
A0A286YFF7	Palmitoyl-protein thioesterase 1 OS=Homo sapiens OX=9606 GN=PPT1 PE=1 SV=1	PPT1	5538	High	6	86	6	FALSE	TRUE	335	21.4925	37.1	0.00129036	0.00622015	5.20768	0.00519272	0.0120711	5.80615	0.0613265	0.7047	-0.986698		4	5	3	21.8593	22.9147	18.9072	20.4988	NA	26.3198	27.5177	25.2796	25.8937	23.4078	20.5316	22.4299	NA	19.3512	NA	3.80466e+06	7.90692e+06	491642	1.48165e+06	NA	8.37641e+07	1.92151e+08	4.07304e+07	6.23403e+07
Q5JTV8	Torsin-1A-interacting protein 1 OS=Homo sapiens OX=9606 GN=TOR1AIP1 PE=1 SV=2	TOR1AIP1	26092	High	28	657	3	FALSE	TRUE	583	56.6038	66.2	1.83363e-05	0.000848845	5.19778	2.03359e-06	0.000340475	5.68522	0.0726127	0.731701	-0.487441		5	5	5	26.7835	25.5435	26.7181	26.5427	25.0029	31.3737	31.0564	32.0805	31.3319	30.737	26.172	25.4634	26.314	25.3453	24.8587	1.15511e+08	4.89066e+07	1.10394e+08	9.77564e+07	3.36215e+07	2.78239e+09	2.23314e+09	4.54152e+09	2.70299e+09
Q6ZXV5	Transmembrane and TPR repeat-containing protein 3 OS=Homo sapiens OX=9606 GN=TMTC3 PE=1 SV=2	TMTC3	160418	High	24	271	22	FALSE	TRUE	915	28.4153	103.9	9.7556e-05	0.00147156	5.19018	7.06317e-05	0.00108287	5.44652	0.354224	0.935549	-0.256342		5	5	5	24.8156	23.9566	22.856	22.5765	21.4218	28.8112	29.651	27.9751	27.8113	27.3287	24.4424	24.3799	21.7722	22.4092	21.341	2.95276e+07	1.62801e+07	7.5915e+06	6.25477e+06	2.80933e+06	4.71013e+08	8.43039e+08	2.63833e+08	2.35527e+08
Q32P28	Prolyl 3-hydroxylase 1 OS=Homo sapiens OX=9606 GN=P3H1 PE=1 SV=2	P3H1	64175	High	28	713	27	FALSE	TRUE	736	47.1467	83.3	2.57168e-06	0.000525313	6.49518	1.96087e-05	0.000622219	7.38837	0.0373541	0.687089	-0.893187		5	5	5	26.1008	24.8851	26.5857	25.7443	23.9651	32.3228	31.7635	33.0907	31.7766	30.8034	25.5895	23.4406	25.1788	24.5812	24.025	7.19677e+07	3.0986e+07	1.00717e+08	5.62086e+07	1.63766e+07	5.37203e+09	3.64561e+09	9.14701e+09	3.67879e+09
J3KPS0	DnaJ (Hsp40) homolog, subfamily B, member 12, isoform CRA_c OS=Homo sapiens OX=9606 GN=DNAJB12 PE=1 SV=1	DNAJB12	54788	High	18	162	18	FALSE	TRUE	409	45.9658	45.5	0.00264713	0.00985561	5.16081	0.00875251	0.0170269	5.60687	0.452571	0.947001	-0.446068		4	5	4	24.3546	25.3779	22.1324	NA	20.8121	28.4455	29.7162	28.0174	27.7821	27.141	23.7061	26.2184	20.4597	NA	20.5085	2.14523e+07	4.36019e+07	4.59731e+06	NA	1.84105e+06	3.65559e+08	8.82026e+08	2.71692e+08	2.30809e+08
A8K2T7	Receptor protein-tyrosine kinase OS=Homo sapiens OX=9606 PE=2 SV=1	EGFR		High	42	443	41	FALSE	TRUE	1210	43.6364	134.1	0.000139874	0.00171489	5.16069	8.14754e-05	0.00115756	5.64192	0.0931096	0.760376	-0.481223		5	5	5	24.6463	24.9347	25.7265	26.0444	25.8284	30.4041	30.9614	30.3894	31.3525	29.8765	23.6532	24.9237	24.9487	26.14	25.1085	2.62584e+07	3.20703e+07	5.55197e+07	6.92061e+07	5.95814e+07	1.42082e+09	2.09074e+09	1.40639e+09	2.7418e+09
Q6UJX3	CGI-112 protein OS=Homo sapiens OX=9606 PE=2 SV=1	EMC9	51016	High	6	42	6	FALSE	TRUE	208	43.2692	23	0.00105307	0.00552247	5.11428	0.00637374	0.0137848	7.32394	0.0521384	0.689974	-2.20966		3	5	3	21.6702	NA	20.2817	19.4809	NA	26.5611	27.8863	25.7206	24.4939	20.6341	18.8738	NA	17.6106	18.3194	NA	3.33715e+06	NA	1.27469e+06	731699	NA	9.90131e+07	2.48091e+08	5.5294e+07	2.36262e+07
Q9UBS4	DnaJ homolog subfamily B member 11 OS=Homo sapiens OX=9606 GN=DNAJB11 PE=1 SV=1	DNAJB11	51726	High	17	558	17	FALSE	TRUE	358	38.2682	40.5	1.15137e-05	0.000658692	5.11276	0.000118433	0.00134611	5.16461	0.823582	0.990219	-0.051853		5	5	5	27.3452	28.4686	26.6121	26.67	26.43	32.3895	33.2933	31.9415	32.3927	31.0727	27.8957	28.712	25.877	26.4415	26.3405	1.70501e+08	3.71456e+08	1.02573e+08	1.06775e+08	9.0414e+07	5.62615e+09	1.05267e+10	4.12438e+09	5.63848e+09
D7NNX3	MHC class I antigen (Fragment) OS=Homo sapiens OX=9606 GN=HLA-C PE=3 SV=1	HLA-C	3107	High	4	87	1	FALSE	TRUE	181	24.3094	21.2	0.010485	0.0238577	5.09326	0.00299116	0.00833095	6.02346	0.354021	0.935549	-0.930199		3	4	3	22.1568	22.0347	NA	NA	22.3645	27.0669	28.1161	23.1892	NA	26.6528	20.4661	22.6589	NA	NA	20.6405	4.67583e+06	4296405	NA	NA	5.40005e+06	140585124	2.90935e+08	9.56435e+06	NA
P06280	Alpha-galactosidase A OS=Homo sapiens OX=9606 GN=GLA PE=1 SV=1	GLA	2717	High	15	92	11	FALSE	TRUE	429	40.5594	48.7	0.000217199	0.00225166	5.09141	0.000115465	0.00132364	5.34631	0.447682	0.947001	-0.2549		5	5	5	22.8068	21.906	20.8782	23.0233	21.0737	26.4919	28.0051	26.197	27.9517	26.4993	21.7593	21.3895	20.702	22.6824	21.8803	7.33724e+06	3.92982e+06	1.92734e+06	8.52536e+06	2.20703e+06	9.43774e+07	2.69395e+08	7.69266e+07	2.59602e+08
P35218	Carbonic anhydrase 5A, mitochondrial OS=Homo sapiens OX=9606 GN=CA5A PE=1 SV=1	CA5A	763	High	4	32	4	FALSE	TRUE	305	15.7377	34.7	0.00793461	0.0199771	5.08471								3	5	2	18.2432	NA	18.6324	19.5098	NA	23.8564	21.6187	24.0958	23.6873	22.1864	NA	NA	19.0675	18.9784	NA	310269	NA	406371	746486	NA	1.51876e+07	3220118	1.79291e+07	1.35079e+07
A0A090N8Y2	Protein disulfide-isomerase A4 OS=Homo sapiens OX=9606 GN=ERP70 PE=2 SV=1	ERP70	9601	High	61	1773	61	FALSE	TRUE	645	69.6124	72.9	8.80645e-05	0.00138907	6.96392	1.18308e-05	0.000501587	7.8813	0.0283898	0.633106	-0.917372		5	5	5	25.8164	26.347	28.3957	26.9838	24.6927	33.4831	33.2632	34.8884	32.6252	32.7953	25.7846	25.109	26.8633	25.7543	24.1375	5.90896e+07	8.53539e+07	3.53148e+08	1.32718e+08	2.71168e+07	1.20063e+10	1.03088e+10	3.18031e+10	6.62446e+09
Q8WX93	Palladin OS=Homo sapiens OX=9606 GN=PALLD PE=1 SV=3	PALLD	23022	High	17	61	17	FALSE	TRUE	1383	15.9798	150.5	0.0118367	0.0257133	5.05456	0.00154521	0.00536358	4.54589	0.535371	0.958223	0.508672		5	5	5	21.3757	22.6544	15.1141	19.4708	19.3254	24.4071	25.7021	24.2366	23.5279	25.3395	21.0979	22.6486	18.1526	18.0916	20.493	2.72107e+06	6.60156e+06	35464.4	726575	656940	2.22463e+07	5.45877e+07	1.97669e+07	1.20952e+07
A0A024RAR8	Aminopeptidase OS=Homo sapiens OX=9606 GN=ARTS-1 PE=3 SV=1	ARTS-1	51752	High	23	156	23	FALSE	TRUE	941	28.6929	107.1	0.00529031	0.015263	5.01327	0.0017451	0.00577593	5.20477	0.72928	0.982442	-0.191495		4	5	4	24.5118	21.0358	22.6724	22.2406	NA	27.8207	27.6987	27.8104	27.1838	26.1906	23.1467	21.4859	21.9993	23.0626	NA	23920641	2.14983e+06	6.68447e+06	4.95537e+06	NA	2.37062e+08	2.17841e+08	2.3537e+08	1.52457e+08
P30532	Neuronal acetylcholine receptor subunit alpha-5 OS=Homo sapiens OX=9606 GN=CHRNA5 PE=1 SV=2	CHRNA5	1138	Medium	2	7	2	FALSE	TRUE	468	3.84615	53	0.0219056	0.0395007	4.97578	0.0240381	0.0362335	3.70813	0.0730501	0.732438	1.26765		3	3	3	19.088	NA	18.0864	18.6919	NA	22.5666	NA	23.8422	24.3848	NA	19.8756	NA	19.1228	20.6708	NA	557266	NA	278317	423467	NA	6212000	NA	1.50388e+07	21905796
A7YA96	Gamma-glutamyl carboxylase OS=Homo sapiens OX=9606 GN=GGCX PE=2 SV=1	GGCX	2677	High	15	187	15	FALSE	TRUE	758	19.9208	87.5	0.000432013	0.00331713	4.86613	0.00207479	0.00651206	5.52848	0.151155	0.791998	-0.662345		4	5	4	24.9619	24.9392	22.5034	23.9226	NA	29.3283	29.9686	28.1005	28.3943	27.5211	24.4414	25.0484	20.9367	23.2513	NA	3.26796e+07	3.21704e+07	5.94576e+06	1.59008e+07	NA	6.74064e+08	1.05063e+09	2.87804e+08	3.52795e+08
Q9H1A3	Methyltransferase-like protein 9 OS=Homo sapiens OX=9606 GN=METTL9 PE=2 SV=1	METTL9	51108	High	7	44	7	FALSE	TRUE	318	28.9308	36.5	0.0131181	0.0276665	4.82769	0.0546856	0.0708711	4.69361	0.935265	0.997714	0.134079		3	5	3	21.6801	20.6436	NA	20.3407	NA	25.3938	26.0974	24.0888	25.6563	22.391	19.9341	23.6559	NA	19.4766	NA	3.3602e+06	1.63805e+06	NA	1.32792e+06	NA	4.40845e+07	7.1794e+07	1.78429e+07	5.2884e+07
A0A024R8D5	HCG30600, isoform CRA_a OS=Homo sapiens OX=9606 GN=hCG_30600 PE=4 SV=1	hCG_30600	9536	High	2	10	2	FALSE	TRUE	180	11.1111	20.1	0.0150748	0.0305479	4.8057	0.00263576	0.00761517	5.69916	0.29031	0.912234	-0.89346		3	4	3	18.634	NA	21.4135	21.004	NA	24.6267	NA	25.7338	25.108	24.4868	18.907	NA	19.5375	19.9266	NA	406803	NA	2.79325e+06	2.10296e+06	NA	2.59052e+07	NA	5.58028e+07	3.61627e+07
Q92545	Transmembrane protein 131 OS=Homo sapiens OX=9606 GN=TMEM131 PE=1 SV=3	TMEM131	23505	High	28	135	28	FALSE	TRUE	1883	21.0303	205	4.02399e-05	0.00100041	4.7845	0.000807422	0.00369032	4.28281	0.393954	0.941603	0.501693		5	5	5	23.6245	25.0082	21.9117	21.4292	23.5211	28.6438	29.2396	26.2343	27.0021	28.2974	23.7178	24.7467	21.3191	22.3519	25.8676	1.29324e+07	3.37446e+07	3.9453e+06	2.82372e+06	1.20378e+07	4.19403e+08	6.33854e+08	7.89435e+07	1.34409e+08
A0A024RDS1	Heat shock 105kDa/110kDa protein 1, isoform CRA_c OS=Homo sapiens OX=9606 GN=HSPH1 PE=3 SV=1	HSPH1	10808	High	25	138	5	FALSE	TRUE	858	35.8974	96.8	0.000946115	0.00516026	4.75992	0.000964664	0.00405928	4.7376	0.957788	0.997714	0.0223237		5	5	5	23.9731	19.9008	23.5601	23.2101	20.4396	27.0593	26.0403	28.3569	27.3243	26.1026	23.9937	21.4205	22.9177	23.0547	19.8087	1.64672e+07	978924	1.23682e+07	9.70343e+06	1.42215e+06	1.39853e+08	69009796	3.43772e+08	1.6805e+08
Q6DK41	Protein Wnt (Fragment) OS=Homo sapiens OX=9606 GN=WNT5A PE=2 SV=2	WNT5A	7474	High	16	127	16	FALSE	TRUE	381	45.6693	42.4	3.26671e-05	0.000933097	4.75564	0.000138881	0.00145053	4.50182	0.464802	0.94816	0.253817		5	5	5	24.2644	23.2738	23.2211	23.3185	22.2994	28.1595	28.4402	28.1391	28.4263	26.9903	24.2622	24.7403	22.876	23.2974	22.4704	2.01514e+07	1.01418e+07	9.77797e+06	1.0461e+07	5.16167e+06	2.99824e+08	3.64203e+08	2.9561e+08	3.60725e+08
Q9UKM7	Endoplasmic reticulum mannosyl-oligosaccharide 1,2-alpha-mannosidase OS=Homo sapiens OX=9606 GN=MAN1B1 PE=1 SV=2	MAN1B1	11253	High	19	323	19	FALSE	TRUE	699	38.6266	79.5	0.000590573	0.00395434	6.5771	0.000278843	0.00208044	7.6319	0.0108307	0.479087	-1.0548		4	5	4	23.9365	21.8027	24.2388	23.1155	NA	29.5541	29.3537	31.2018	29.2923	28.9426	22.9441	20.8805	23.5189	21.5309	NA	1.60547e+07	3.65815e+06	1.97974e+07	9.0879e+06	NA	7.88246e+08	6.86033e+08	2.46992e+09	6.57449e+08
H0Y5K5	Endoplasmic reticulum-Golgi intermediate compartment protein 3 (Fragment) OS=Homo sapiens OX=9606 GN=ERGIC3 PE=1 SV=1	ERGIC3	51614	High	15	250	15	FALSE	TRUE	397	29.471	44.6	4.23705e-05	0.00102491	4.72617	1.17731e-05	0.000501587	4.78863	0.698502	0.978007	-0.0624565		5	5	5	26.9522	25.9551	25.4238	26.5822	25.8158	30.8975	31.3472	30.4784	31.1181	30.5186	26.6397	26.4308	25.1178	26.3603	25.8682	1.29839e+08	6.50539e+07	4.50111e+07	1.00469e+08	5.90663e+07	2.00022e+09	2.73184e+09	1.49596e+09	2.3307e+09
A0A0S2Z5V7	Histocompatibility 13 isoform 1 (Fragment) OS=Homo sapiens OX=9606 GN=HM13 PE=2 SV=1	HM13	81502	High	9	159	9	FALSE	TRUE	377	24.6684	41.5	2.09582e-05	0.000902674	4.72611	2.63618e-06	0.000340475	4.87144	0.423175	0.941603	-0.14533		5	5	5	22.3102	23.8804	20.9961	21.7205	20.1048	26.5622	28.5098	25.8748	26.1582	25.5377	21.9732	23.9647	20.8511	21.0861	20.4102	5.2005e+06	1.54427e+07	2.09144e+06	3.45561e+06	1.12761e+06	9.90858e+07	3.822e+08	61531940	7.48853e+07
A0A0U3GXA9	Chemokine receptor isoform 3 OS=Homo sapiens OX=9606 GN=CXCR4 PE=2 SV=1	CXCR4	7852	High	3	45	3	FALSE	TRUE	423	7.32861	47.6	3.58336e-05	0.000935359	4.7042	0.000424196	0.00271083	4.74064	0.918047	0.997714	-0.0364329		5	5	5	19.1125	21.236	19.8724	20.3279	21.4067	24.5286	25.9846	24.3124	25.228	25.4228	19.0943	22.1619	19.3315	19.3759	21.8097	566798	2.46983e+06	959844	1.31614e+06	2.78004e+06	2.42015e+07	66398545	2.08333e+07	3.93006e+07
P05023	Sodium/potassium-transporting ATPase subunit alpha-1 OS=Homo sapiens OX=9606 GN=ATP1A1 PE=1 SV=1	ATP1A1	476	High	37	362	29	FALSE	TRUE	1023	39.3939	112.8	7.41143e-05	0.00129219	4.69957	0.000122792	0.00136657	4.45622	0.442411	0.947001	0.243349		5	5	5	26.1938	25.3447	23.4147	24.8702	23.2474	30.1413	30	29.1062	29.4629	27.8583	25.7906	25.8372	23.8784	24.4643	24.3171	7.6758e+07	4.26106e+07	1.11821e+07	3.06678e+07	9.9581e+06	1.18423e+09	1.07377e+09	5.77885e+08	7.39963e+08
A8K4K1	cDNA FLJ78216, highly similar to Homo sapiens lysosomal neuraminidase, mRNA OS=Homo sapiens OX=9606 PE=2 SV=1	NEU1	4758	High	7	72	7	FALSE	TRUE	415	19.0361	45.3	0.00553802	0.0156029	4.68804	0.00634233	0.0137615	5.10555	0.138773	0.781995	-0.417507		5	5	5	22.7937	24.3068	17.277	22.3103	21.7907	26.6597	27.2501	25.2332	26.3322	26.4435	22.1987	24.1961	16.6367	22.5893	20.7701	7.27071e+06	2.07526e+07	158816	5.20089e+06	3.6278e+06	106015366	1.59623e+08	3.94407e+07	8.44847e+07
P02786	Transferrin receptor protein 1 OS=Homo sapiens OX=9606 GN=TFRC PE=1 SV=2	TFRC	7037	High	43	1202	42	FALSE	TRUE	760	56.1842	84.8	0.000476098	0.00342714	4.68262	0.00105786	0.00430069	5.28423	0.0815599	0.754857	-0.601617		5	5	5	27.6306	28.9215	30.7636	29.5715	27.945	34.0366	33.1578	34.6269	34.2257	32.1982	26.4771	29.3083	30.025	28.8715	27.142	2.07793e+08	5.08424e+08	1.82291e+09	7.97806e+08	2.5839e+08	1.76211e+10	9.58257e+09	2.65305e+10	2.00886e+10
Q6WRI0	Immunoglobulin superfamily member 10 OS=Homo sapiens OX=9606 GN=IGSF10 PE=1 SV=1	IGSF10	285313	High	49	252	49	FALSE	TRUE	2623	25.2383	290.7	0.000389482	0.00314004	4.64797	5.31724e-05	0.000931305	5.48384	0.0857113	0.760376	-0.835871		5	5	5	25.8333	23.4151	23.8565	18.2749	25.2669	29.3712	28.7309	27.6987	24.0321	30.0537	23.5736	22.6862	23.2136	18.0445	24.9495	5.97856e+07	1.11856e+07	1.51885e+07	317166	4.03746e+07	6.9441e+08	4.45516e+08	2.17842e+08	1.71544e+07
Q6P1A2	Lysophospholipid acyltransferase 5 OS=Homo sapiens OX=9606 GN=LPCAT3 PE=1 SV=1	LPCAT3	10162	High	8	74	8	FALSE	TRUE	487	15.1951	56	0.000362457	0.00301518	4.64752	0.000509606	0.00296802	4.43836	0.398565	0.941603	0.209161		5	5	5	22.3365	21.3462	20.399	23.0169	22.0392	26.9018	27.2973	25.4377	26.4791	26.2595	22.1202	21.5672	21.3383	23.3975	21.7604	5.29612e+06	2.66591e+06	1.38266e+06	8.48748e+06	4.30974e+06	1.25384e+08	1.64937e+08	4.54469e+07	9.35404e+07
Q5SNT2	Transmembrane protein 201 OS=Homo sapiens OX=9606 GN=TMEM201 PE=1 SV=1	TMEM201	199953	High	11	55	11	FALSE	TRUE	666	18.1682	72.2	0.00395734	0.0125179	4.64689	0.00628711	0.0136638	4.86942	0.728318	0.982136	-0.222536		5	5	5	21.1367	21.0254	17.1661	21.3811	20.412	24.1812	25.4888	24.6758	26.1001	23.91	20.7089	18.5758	17.4374	22.0662	21.2204	2.30563e+06	2.13438e+06	147067	2.73129e+06	1.39512e+06	1.90219e+07	4.70866e+07	2.68007e+07	7.19282e+07
Q2TNI1	Caveolin OS=Homo sapiens OX=9606 GN=CAV1 PE=2 SV=1	CAV1	857	High	8	41	3	FALSE	TRUE	178	51.1236	20.5	2.28665e-05	0.000903201	4.64505	0.000264368	0.00201176	5.01042	0.262025	0.888068	-0.365375		5	5	5	22.1501	22.2136	22.2418	21.5986	22.4535	27.0896	26.0472	27.0459	26.5048	27.1952	22.3187	22.3402	21.1942	20.5529	22.4246	4.65408e+06	4.86348e+06	4.95948e+06	3.17556e+06	5.74349e+06	1.42818e+08	6.93413e+07	1.38559e+08	9.52224e+07
Q5U676	Galactosylgalactosylxylosylprotein 3-beta-glucuronosyltransferase (Fragment) OS=Homo sapiens OX=9606 GN=B3GAT3 PE=2 SV=1	B3GAT3	26229	High	9	99	9	FALSE	TRUE	341	37.5367	37.8	6.87814e-06	0.000580028	4.60007	7.15476e-06	0.000435404	4.7908	0.294963	0.916386	-0.190729		5	5	5	24.3321	23.8835	23.2117	23.3585	23.9085	28.5095	28.9642	27.6958	28.1101	28.4152	23.964	23.8515	22.4827	23.4336	24.009	2.11201e+07	1.54761e+07	9.71459e+06	1.07552e+07	1.57467e+07	3.82133e+08	5.23707e+08	217402126	2.89724e+08
P21980	Protein-glutamine gamma-glutamyltransferase 2 OS=Homo sapiens OX=9606 GN=TGM2 PE=1 SV=2	TGM2	7052	High	14	51	14	FALSE	TRUE	687	27.2198	77.3	0.00687728	0.0180503	4.58478	0.000529938	0.0030018	4.93444	0.782549	0.985943	-0.218309		4	5	5	22.333	19.0384	21.5232	NA	19.1925	25.1355	24.7242	25.7231	22.7321	24.8434	21.6854	19.3505	19.5499	17.2722	20.6281	5.28321e+06	538440	3.0139e+06	NA	599143	3.68583e+07	2.77163e+07	5.53908e+07	6.96682e+06
A0A024R1N1	Myosin, heavy polypeptide 9, non-muscle, isoform CRA_a OS=Homo sapiens OX=9606 GN=MYH9 PE=3 SV=1	MYH9	4627	High	64	200	57	FALSE	TRUE	1960	38.8776	226.4	0.00231331	0.00901631	4.57837	0.000246821	0.00193489	4.61925	0.925873	0.997714	-0.0408792		5	5	5	20.8983	22.4196	21.2596	23.4059	23.8609	26.1869	28.6892	26.5514	26.2266	27.0821	21.1056	23.3997	21.6795	23.0452	22.4098	1.95445e+06	5.60999e+06	2.51055e+06	1.11144e+07	1.5235e+07	7.63888e+07	4.32819e+08	9.83492e+07	7.8522e+07
Q9NRP0	Oligosaccharyltransferase complex subunit OSTC OS=Homo sapiens OX=9606 GN=OSTC PE=1 SV=1	OSTC	58505	High	3	33	3	FALSE	TRUE	149	19.4631	16.8	0.000989305	0.0052914	4.74271	0.000835663	0.00374238	5.84365	0.00875708	0.458664	-1.10094		4	5	4	NA	21.0362	22.238	22.2954	21.3967	24.1227	25.9297	27.9073	26.2322	25.8681	NA	19.7255	21.0362	20.9719	20.829	NA	2.15044e+06	4.94666e+06	5.14737e+06	2.76096e+06	1.82661e+07	6.39158e+07	2.51724e+08	7.88292e+07
Q13232	Nucleoside diphosphate kinase 3 OS=Homo sapiens OX=9606 GN=NME3 PE=1 SV=2	NME3	4832	High	8	63	7	FALSE	TRUE	169	55.6213	19	0.00273647	0.0100082	4.56401	0.00380146	0.00981708	4.80804	0.249481	0.882855	-0.244033		4	5	4	21.5118	17.709	23.431	23.0716	NA	25.5013	23.7157	27.2609	27.5016	25.6269	21.1187	17.1565	23.1607	23.3114	NA	2.99013e+06	214256	1.13095e+07	8.81557e+06	NA	4.74953e+07	1.37764e+07	1.60818e+08	1.90024e+08
Q8TCJ2	Dolichyl-diphosphooligosaccharide--protein glycosyltransferase subunit STT3B OS=Homo sapiens OX=9606 GN=STT3B PE=1 SV=1	STT3B	201595	High	23	614	20	FALSE	TRUE	826	24.5763	93.6	3.70639e-06	0.000525313	6.05498	5.15489e-06	0.000361337	7.17048	0.0065994	0.440847	-1.1155		5	5	5	25.3617	26.075	25.385	25.6699	24.7931	31.553	32.5501	31.3664	31.1223	30.9678	23.9468	24.943	24.1059	24.2046	24.507	4.31157e+07	7.06902e+07	4.38162e+07	5.33831e+07	2.90707e+07	3.15056e+09	6.28854e+09	2.76837e+09	2.33753e+09
P36956	Sterol regulatory element-binding protein 1 OS=Homo sapiens OX=9606 GN=SREBF1 PE=1 SV=2	SREBF1	6720	High	17	69	16	FALSE	TRUE	1147	20.4882	121.6	0.00285706	0.0102969	4.50837	0.000767014	0.00356915	4.92419	0.359486	0.937215	-0.415815		4	5	4	21.4644	21.3851	20.6531	19.9867	NA	24.882	27.0818	24.6785	24.8804	23.3485	19.9143	21.2414	20.512	20.1582	NA	2.89346e+06	2.73883e+06	1.6489e+06	1.03894e+06	NA	3.09198e+07	1.42051e+08	2.68519e+07	3.08842e+07
Q9HC07	Transmembrane protein 165 OS=Homo sapiens OX=9606 GN=TMEM165 PE=1 SV=1	TMEM165	55858	High	6	236	6	FALSE	TRUE	324	22.8395	34.9	0.0022857	0.00897237	4.48637	0.00442827	0.0108336	4.68147	0.456734	0.947926	-0.195106		5	5	5	24.8362	25.6146	23.5747	24.835	19.969	28.2706	29.4607	28.0893	28.4951	26.9455	24.5024	26.1971	22.9371	24.9191	19.2982	2.99539e+07	5.13778e+07	1.24937e+07	2.99272e+07	1.02629e+06	3.23822e+08	7.38867e+08	2.85586e+08	3.7835e+08
A0A1U9X845	NRM OS=Homo sapiens OX=9606 PE=4 SV=1	NRM	11270	High	6	21	6	FALSE	TRUE	262	23.2824	29.4	0.00121892	0.00604955	4.47755	0.0024413	0.00722918	4.54007	0.824351	0.990219	-0.0625233		4	5	4	21.3574	23.2039	19.5107	19.5925	NA	25.4123	28.0471	24.8331	23.2823	22.6313	20.9778	23.8108	18.9638	19.662	NA	2.68676e+06	9.66218e+06	746952	790577	NA	4.46541e+07	277337059	2.98893e+07	1.02014e+07
Q9NQC3	Reticulon-4 OS=Homo sapiens OX=9606 GN=RTN4 PE=1 SV=2	RTN4	57142	High	8	79	1	FALSE	TRUE	1192	12.6678	129.9	0.00090819	0.00505057	4.45968	0.000325408	0.00230393	4.2992	0.329609	0.921353	0.16048		5	5	5	25.4091	23.4156	23.4588	25.1019	24.9698	29.6333	29.8121	27.8166	28.8195	28.5722	25.4914	24.1378	23.4527	25.0057	25.07	4.45557e+07	1.11895e+07	1.1529e+07	3.601e+07	3.28592e+07	8.32748e+08	9.42597e+08	236384469	4.73737e+08
A8K2M5	Lipoprotein lipase OS=Homo sapiens OX=9606 PE=2 SV=1	LPL	4023	High	14	220	14	FALSE	TRUE	475	30.5263	53.2	0.000735995	0.00454287	4.45239	0.000599443	0.00320557	4.57545	0.74428	0.983364	-0.123053		5	5	5	25.4009	22.6283	24.9161	24.1907	24.6725	28.7604	28.6284	29.5283	28.9501	28.2032	25.0981	23.4986	23.6163	24.1841	24.7961	4.43028e+07	6.48339e+06	3.16577e+07	1.91487e+07	2.674e+07	4.54719e+08	4.1496e+08	7.7429e+08	5.18632e+08
B3KME2	cDNA FLJ10772 fis, clone NT2RP4000243, highly similar to Cartilage-associated protein OS=Homo sapiens OX=9606 PE=2 SV=1	CRTAP	10491	High	20	540	19	FALSE	TRUE	401	53.616	46.5	0.000706855	0.00444269	4.43114	0.000533828	0.0030018	4.62437	0.202648	0.83661	-0.19323		5	5	5	28.9665	26.5818	27.2571	28.6001	27.5164	32.7632	32.8589	31.5647	32.5359	31.355	28.5732	26.5607	26.7909	28.2996	27.7314	5.24566e+08	1.00446e+08	1.604e+08	4.06912e+08	1.91985e+08	7.28956e+09	7.78976e+09	3.17634e+09	6.227e+09
F1JVV5	EWSR1/ATF1 fusion protein type 1 OS=Homo sapiens OX=9606 GN=EWSR1/ATF1 fusion PE=2 SV=1	EWSR1/ATF1 fusion	2130	High	2	6	1	FALSE	TRUE	537	6.14525	57	0.0240495	0.0424822	4.39514	0.00371467	0.00963781	2.13382	0.0655174	0.709853	2.26132		3	4	3	NA	17.9352	NA	16.4552	18.9299	NA	22.1926	18.9692	22.1156	22.1975	NA	20.2609	NA	19.738	20.1054	NA	250635	NA	89848	499420	NA	4.79349e+06	513215	4.5443e+06
A8KAH1	cDNA FLJ75839, highly similar to Homo sapiens phosphatidylserine synthase 1 (PTDSS1), mRNA OS=Homo sapiens OX=9606 PE=2 SV=1	PTDSS1	9791	High	8	162	8	FALSE	TRUE	473	23.6786	55.4	5.6515e-05	0.00115953	4.38961	0.000299584	0.00217442	4.82964	0.133331	0.779451	-0.440026		5	5	5	25.8902	26.1249	21.4519	20.8659	22.0871	29.7349	30.3706	26.5855	25.6292	26.0478	25.163	26.472	20.4812	20.2045	21.8991	6.21928e+07	7.31788e+07	2.8685e+06	1.91094e+06	4.4554e+06	8.93511e+08	1.38821e+09	1.00703e+08	5.19e+07
A0A2P9AVT0	Uncharacterized protein OS=Homo sapiens OX=9606 GN=BQ8482_630002 PE=4 SV=1	BQ8482_630002		Medium	2	9	2	FALSE	TRUE	714	3.5014	80.2	0.000362855	0.00301518	4.35094	0.0114935	0.0207567	3.40389	0.245961	0.8801	0.947048		4	4	4	21.3351	22.4589	NA	21.2725	21.984	25.7505	26.9417	NA	26.0938	25.6683	23.8905	22.0881	NA	22.7216	22.1385	2.64553e+06	5.76507e+06	NA	2.53322e+06	4.14792e+06	5.64513e+07	128902153	NA	7.16158e+07
Q8NFQ8	Torsin-1A-interacting protein 2 OS=Homo sapiens OX=9606 GN=TOR1AIP2 PE=1 SV=1	TOR1AIP2	163590	High	25	325	24	FALSE	TRUE	470	60.2128	51.2	2.57412e-05	0.000917558	4.34992	0.000180688	0.00164648	4.3729	0.919684	0.997714	-0.0229793		5	5	5	24.8927	25.3168	25.3601	23.641	25.6219	28.8657	29.9161	30.1401	28.2606	29.3996	24.7391	25.9858	24.7833	23.3758	25.8336	3.11496e+07	4.17942e+07	4.30673e+07	1.30815e+07	5.16354e+07	4.89134e+08	1.01307e+09	1.18321e+09	3.21584e+08
P22314	Ubiquitin-like modifier-activating enzyme 1 OS=Homo sapiens OX=9606 GN=UBA1 PE=1 SV=3	UBA1	7317	High	12	34	12	FALSE	TRUE	1058	15.5009	117.8	0.00735881	0.0189488	4.33462	0.000967442	0.00406295	4.03533	0.363953	0.939662	0.299291		3	3	3	NA	19.6277	19.4729	19.6488	NA	NA	24.7065	23.4997	23.5471	NA	NA	20.4399	19.4949	19.7124	NA	NA	810090	727662	821987	NA	NA	2.73771e+07	1.18611e+07	1.22566e+07
Q8IZX9	NKG2D ligand 2 (Fragment) OS=Homo sapiens OX=9606 PE=2 SV=1	ULBP2		High	6	41	3	FALSE	TRUE	218	27.9817	24.5	0.00811099	0.0202656	4.33051	0.0056981	0.0128219	4.41823	0.764357	0.985403	-0.087722		4	5	4	24.3745	24.0206	20.8939	20.5414	NA	27.109	27.6506	26.2992	26.0936	24.8519	23.8932	24.0419	20.3783	21.1661	NA	2.17498e+07	1.7018e+07	1.94847e+06	1.52613e+06	NA	1.44752e+08	2.10703e+08	8.25776e+07	7.1606e+07
Q9NZM1	Myoferlin OS=Homo sapiens OX=9606 GN=MYOF PE=1 SV=1	MYOF	26509	High	45	119	45	FALSE	TRUE	2061	28.7239	234.6	0.000434719	0.00332541	4.32297	0.00185894	0.00604042	3.41133	0.13057	0.778424	0.911641		5	5	5	21.8792	23.3917	19.3544	18.7193	21.6961	26.0464	28.3545	24.0008	23.7363	24.5177	21.2655	24.3936	20.4829	21.1035	22.3535	3.85737e+06	1.10055e+07	670300	431577	3.39771e+06	6.93011e+07	3.43209e+08	1.67862e+07	13974204
O14524	Nuclear envelope integral membrane protein 1 OS=Homo sapiens OX=9606 GN=NEMP1 PE=1 SV=2	NEMP1	23306	High	6	31	6	FALSE	TRUE	444	13.0631	50.6	0.0289954	0.0488716	4.32059	0.0283748	0.041302	3.94311	0.497432	0.949841	0.377485		3	5	3	NA	20.2717	NA	21.3181	21.3972	23.8132	26.0227	20.9526	24.5201	25.406	NA	20.7957	NA	20.8373	22.4866	NA	1.26591e+06	NA	2.61455e+06	2.76189e+06	1.47394e+07	6.81751e+07	2.02943e+06	2.40598e+07
B2ZCW8	MHC class I antigen (Fragment) OS=Homo sapiens OX=9606 GN=HLA-B PE=3 SV=1	HLA-B	3106	High	5	113	1	FALSE	TRUE	181	33.1492	21	0.00749721	0.0191829	4.3042								3	5	2	NA	21.9453	19.7929	21.6479	NA	22.5937	25.5538	24.2032	26.5417	17.8094	NA	21.2901	NA	21.1252	NA	NA	4038195	908359	3.28596e+06	NA	6.32959e+06	4.92566e+07	1.93144e+07	9.76885e+07
A0A1S5UZH6	Semaphorin-3B OS=Homo sapiens OX=9606 GN=SEMA3B PE=2 SV=1	SEMA3B	7869	High	14	50	13	FALSE	TRUE	783	21.5837	86.5	0.0056091	0.0157207	4.29219	4.14163e-05	0.000857542	4.51249	0.594581	0.964649	-0.220304		3	5	3	21.1388	21.0715	20.2168	NA	NA	24.7854	25.6795	24.8389	19.0715	19.9314	20.2163	21.1839	20.366	NA	NA	2.30897e+06	2.20376e+06	1.21865e+06	NA	NA	2.89171e+07	5.37386e+07	3.00089e+07	550917
Q96AE7	Tetratricopeptide repeat protein 17 OS=Homo sapiens OX=9606 GN=TTC17 PE=1 SV=1	TTC17	55761	High	32	234	12	FALSE	TRUE	1141	31.6389	129.5	3.58097e-06	0.000525313	4.28303	1.88317e-06	0.000340475	4.50002	0.142696	0.786475	-0.216989		5	5	5	25.2108	25.5014	24.5479	25.3953	24.3254	29.3323	29.9575	28.5961	29.5178	28.9921	24.5615	25.4575	24.2468	25.3269	24.3032	3.88327e+07	4.74996e+07	2.45269e+07	4.41316e+07	2.10219e+07	6.75945e+08	1.04258e+09	4.05779e+08	7.68662e+08
O15260	Surfeit locus protein 4 OS=Homo sapiens OX=9606 GN=SURF4 PE=1 SV=3	SURF4	6836	High	5	205	5	FALSE	TRUE	269	17.8439	30.4	0.000253241	0.00246641	4.27096	0.000715112	0.00350498	4.37308	0.57936	0.964201	-0.102127		5	5	5	26.2975	26.9395	22.0602	24.6325	24.8287	29.7542	31.1093	27.6157	28.8435	28.7905	26.2105	27.4155	21.4745	24.4917	24.6557	8.24781e+07	1.2871e+08	4.37311e+06	2.60088e+07	2.9797e+07	9.05553e+08	2.31649e+09	2.05669e+08	4.81673e+08
Q8NBP0	Tetratricopeptide repeat protein 13 OS=Homo sapiens OX=9606 GN=TTC13 PE=2 SV=3	TTC13	79573	High	28	238	28	FALSE	TRUE	860	37.907	96.8	5.43759e-05	0.00115953	4.26119	2.62336e-05	0.00070326	4.40688	0.565459	0.964201	-0.145691		5	5	5	25.0014	22.755	25.6799	23.1404	22.0166	28.7435	27.6111	29.4148	27.4006	26.7294	24.66	22.4562	24.9061	23.2084	22.6342	3.35877e+07	7.07864e+06	5.37537e+07	9.24621e+06	4.24291e+06	4.49413e+08	2.05011e+08	7.15701e+08	1.7717e+08
P04843	Dolichyl-diphosphooligosaccharide--protein glycosyltransferase subunit 1 OS=Homo sapiens OX=9606 GN=RPN1 PE=1 SV=1	RPN1	6184	High	53	1732	53	FALSE	TRUE	607	71.1697	68.5	5.74098e-06	0.000556076	6.06216	4.69995e-07	0.000251071	7.20136	0.00817693	0.458664	-1.1392		5	5	5	28.4182	28.6144	29.9764	28.5186	27.4736	34.5705	35.0899	35.7236	34.0253	33.9027	27.3556	27.5753	28.3901	26.8669	27.1172	3.58694e+08	4.10953e+08	1.05629e+09	3.84554e+08	1.86371e+08	25512157060	3.65685e+10	5.67372e+10	1.74841e+10
O94905	Erlin-2 OS=Homo sapiens OX=9606 GN=ERLIN2 PE=1 SV=1	ERLIN2	11160	High	18	252	15	FALSE	TRUE	339	48.6726	37.8	0.000212351	0.00221853	4.22708	4.23833e-05	0.000864167	4.17964	0.841744	0.991951	0.0474462		5	5	5	27.6464	27.7173	26.232	27.2379	25.4565	31.5676	32.3271	30.2894	30.5378	30.7036	27.4025	28.1535	25.6967	27.1413	26.1332	2.10092e+08	2.20661e+08	7.88152e+07	1.58275e+08	4.6044e+07	3.18258e+09	5.38784e+09	1.31226e+09	1.55881e+09
O00400	Acetyl-coenzyme A transporter 1 OS=Homo sapiens OX=9606 GN=SLC33A1 PE=1 SV=1	SLC33A1	9197	High	8	113	8	FALSE	TRUE	549	16.2113	60.9	0.000280752	0.00261743	4.22619	0.000408277	0.00265589	4.16422	0.682915	0.976732	0.0619695		5	5	5	21.2035	22.7399	21.8492	23.3677	23.5674	26.3094	27.4313	26.3845	26.9195	26.814	21.5598	22.808	21.4069	23.6651	23.5978	2.41485e+06	7.00459e+06	3.77804e+06	1.08241e+07	1.24307e+07	8.31632e+07	1.80983e+08	8.76034e+07	1.26935e+08
Q95J05	Leucocyte antigen A OS=Homo sapiens OX=9606 GN=HLA-A PE=2 SV=1	HLA-A	3105	High	15	276	2	FALSE	TRUE	365	42.1918	41	2.42199e-05	0.000903201	4.20702	0.000105037	0.00127683	4.38944	0.511789	0.952258	-0.182419		5	5	5	26.436	25.9915	23.87	24.647	23.2759	30.0615	30.1092	28.415	29.337	27.3329	25.6322	26.5245	23.1491	24.6782	23.3243	9.07852e+07	6.67162e+07	1.53317e+07	2.62725e+07	1.01564e+07	1.12054e+09	1.15814e+09	3.57907e+08	6.78122e+08
Q8TED1	Probable glutathione peroxidase 8 OS=Homo sapiens OX=9606 GN=GPX8 PE=1 SV=2	GPX8	493869	High	6	189	1	FALSE	TRUE	209	28.7081	23.9	5.08095e-06	0.000525313	4.1863	8.59477e-06	0.000444333	4.2738	0.546421	0.958625	-0.0874949		5	5	5	27.0049	27.0442	26.6293	26.0105	26.0169	30.7364	31.5419	30.9484	30.2335	30.177	26.7155	27.2294	26.1833	25.8819	26.2582	1.34676e+08	1.3839e+08	1.03805e+08	6.75982e+07	6.79001e+07	1.78888e+09	3.12657e+09	2.07204e+09	1.2624e+09
P30048	Thioredoxin-dependent peroxide reductase, mitochondrial OS=Homo sapiens OX=9606 GN=PRDX3 PE=1 SV=3	PRDX3	10935	High	6	31	6	FALSE	TRUE	256	24.2188	27.7	0.00657411	0.0175987	4.1853	0.0118392	0.0211947	4.75739	0.325273	0.921353	-0.572091		4	5	4	17.84	22.9303	19.8318	NA	19.8162	23.7984	26.2796	23.1622	23.7667	23.9194	17.3249	23.5183	19.2686	NA	18.0183	234621	7.99316e+06	933184	NA	923176	1.45894e+07	8.14624e+07	9.38661e+06	1.4272e+07
P15328	Folate receptor alpha OS=Homo sapiens OX=9606 GN=FOLR1 PE=1 SV=3	FOLR1	2348	High	7	213	7	FALSE	TRUE	257	29.572	29.8	7.91898e-07	0.000381535	5.69217	1.03538e-05	0.000495984	6.86245	0.00844087	0.458664	-1.17028		5	5	5	24.8206	24.3448	25.4027	24.2023	23.9211	30.161	29.8894	31.2353	30.1289	29.7377	23.4759	23.4224	23.4832	23.7514	22.7071	2.96303e+07	2.13074e+07	4.43575e+07	1.93021e+07	1.58846e+07	1.20052e+09	9.94477e+08	2.5279e+09	1.17409e+09
A8K0M6	cDNA FLJ76697 OS=Homo sapiens OX=9606 PE=2 SV=1	TMEM87A		High	6	51	6	FALSE	TRUE	555	11.8919	63.4	0.000458082	0.00340611	4.11073	0.00101649	0.00417699	3.8535	0.18235	0.818319	0.257231		4	5	4	20.9347	20.9943	NA	20.7075	21.6228	24.5697	24.9624	21.6636	25.5011	25.669	20.9281	21.6615	NA	20.7983	21.9003	2.00435e+06	2.08886e+06	NA	1.71225e+06	3.22939e+06	2.49007e+07	3.26916e+07	3.32193e+06	4.74903e+07
A0A024R5C4	Reticulon OS=Homo sapiens OX=9606 GN=RTN3 PE=4 SV=1	RTN3	10313	High	6	65	6	FALSE	TRUE	236	35.5932	25.6	0.000135321	0.00167437	4.10886	0.000136974	0.00144038	4.16916	0.740484	0.983364	-0.060301		5	5	5	24.2018	24.0757	25.4441	25.0561	24.8216	28.732	29.0771	29.2729	28.5022	28.5596	23.8008	24.4104	25.0943	24.8026	25.1898	1.92965e+07	1.76812e+07	4.56496e+07	3.48856e+07	2.9651e+07	4.45849e+08	5.66324e+08	6.4867e+08	3.80197e+08
A3RJH1	ATP-dependent RNA helicase DDX1 OS=Homo sapiens OX=9606 GN=DDX1 PE=2 SV=1	DDX1	1653	High	21	152	21	FALSE	TRUE	740	36.2162	82.4	0.000771611	0.00468728	4.07094	0.00101281	0.00416828	4.33533	0.418666	0.941603	-0.264383		5	5	5	23.2357	24.969	24.1138	21.7389	23.1271	27.4103	27.8735	28.5818	27.1809	26.4927	23.1677	25.3841	23.291	21.9718	22.048	9.8774e+06	3.28408e+07	1.81544e+07	3.49998e+06	9.1611e+06	1.78366e+08	2.45909e+08	4.01774e+08	152145571
A0A0S2Z3Y1	Lectin galactoside-binding soluble 3 binding protein isoform 1 (Fragment) OS=Homo sapiens OX=9606 GN=LGALS3BP PE=2 SV=1	LGALS3BP	3959	High	19	357	19	FALSE	TRUE	585	38.6325	65.3	3.75732e-06	0.000525313	4.06777	1.63877e-05	0.00058766	4.30142	0.42121	0.941603	-0.233651		5	5	5	27.6483	26.5853	28.0463	25.0171	26.5996	31.4447	30.9836	31.8742	29.1214	30.8116	26.7601	26.7903	27.2437	25.4098	26.5244	2.10369e+08	1.00686e+08	2.77183e+08	3.39553e+07	1.01687e+08	2.92286e+09	2.12322e+09	3.93626e+09	5.83994e+08
Q96KA5	Cleft lip and palate transmembrane protein 1-like protein OS=Homo sapiens OX=9606 GN=CLPTM1L PE=1 SV=1	CLPTM1L	81037	High	11	161	1	FALSE	TRUE	538	20.2602	62.2	0.000102935	0.00151857	4.05709	0.000598028	0.00320557	4.20721	0.636048	0.969811	-0.150123		5	5	5	26.7313	26.3158	24.0941	24.2919	23.88	29.7592	30.423	28.4789	28.6996	28.2378	26.5639	27.2537	23.2718	24.0079	23.4651	1.11412e+08	8.35327e+07	1.79076e+07	2.05391e+07	1.54381e+07	9.0869e+08	1.43953e+09	3.74116e+08	4.35962e+08
Q09328	Alpha-1,6-mannosylglycoprotein 6-beta-N-acetylglucosaminyltransferase A OS=Homo sapiens OX=9606 GN=MGAT5 PE=2 SV=1	MGAT5	4249	High	18	158	16	FALSE	TRUE	741	27.1255	84.5	0.00361688	0.0118142	8.02382	0.000510042	0.00296802	8.88524	0.0275038	0.633106	-1.18703		3	5	4	NA	18.2024	20.4835	20.2998	NA	26.3067	27.1836	27.906	27.9675	25.8918	18.3983	16.7351	19.1869	19.5025	NA	NA	301627	1.46601e+06	1.29074e+06	NA	8.30039e+07	1.52428e+08	2.51509e+08	2.62457e+08
B2RE46	cDNA, FLJ96923, highly similar to Homo sapiens ribophorin II (RPN2), mRNA OS=Homo sapiens OX=9606 PE=2 SV=1	RPN2	6185	High	24	506	16	FALSE	TRUE	631	45.9588	69.3	0.00727155	0.0188094	4.05246	0.00310988	0.00853721	4.35693	0.167926	0.810403	-0.304464		5	5	5	29.164	24.1228	27.9995	27.9001	27.4032	32.396	31.3649	31.5649	30.833	30.693	28.503	24.3739	27.2884	27.5713	27.3306	6.01516e+08	1.82672e+07	2.68341e+08	2.50477e+08	1.77495e+08	5.65172e+09	2.76558e+09	3.17671e+09	1.91274e+09
A0A024R8S5	Protein disulfide-isomerase OS=Homo sapiens OX=9606 GN=P4HB PE=2 SV=1	P4HB	5034	High	45	2192	2	FALSE	TRUE	508	73.8189	57.1	4.7831e-05	0.00108836	6.65818	4.04103e-05	0.000849889	7.86844	0.0104276	0.479087	-1.21026		5	5	5	27.6493	28.1587	28.714	30.073	26.6035	34.77	35.0852	35.3822	35.3691	33.8828	26.7423	26.2305	27.0722	28.9224	26.1798	2.1051e+08	2.99653e+08	4.40314e+08	1.12949e+09	1.01962e+08	2.92967e+10	3.64496e+10	4.47826e+10	4.43781e+10
Q9NXS2	Glutaminyl-peptide cyclotransferase-like protein OS=Homo sapiens OX=9606 GN=QPCTL PE=1 SV=2	QPCTL	54814	High	11	84	11	FALSE	TRUE	382	27.4869	42.9	8.36939e-05	0.0013789	4.02634	5.16363e-05	0.000931305	3.99605	0.865623	0.992873	0.0302872		5	5	5	24.8802	25.4358	23.6691	22.2729	20.4353	28.5687	29.1687	27.4272	26.2248	25.4356	24.6594	25.8741	23.5379	21.9129	20.8604	3.08809e+07	4.5388e+07	1.33385e+07	5.06773e+06	1.41791e+06	3.9814e+08	603467120	1.80475e+08	7.84265e+07
B4E0E0	cDNA FLJ54898, highly similar to Homo sapiens transmembrane protein 41B (TMEM41B), mRNA OS=Homo sapiens OX=9606 PE=2 SV=1	TMEM41B	440026	High	4	31	4	FALSE	TRUE	291	15.4639	32.5	0.000989202	0.0052914	4.02255	0.00234985	0.00703639	4.45593	0.215999	0.853571	-0.433384		4	5	4	20.9908	NA	21.9077	22.5229	22.9577	25.8665	25.9066	25.4607	26.6106	26.5315	20.3128	NA	20.8812	22.2251	23.2263	2.08382e+06	NA	3.93426e+06	6.02637e+06	8.14644e+06	61177926	6.29013e+07	4.61768e+07	1.02465e+08
Q6MZP1	Uncharacterized protein DKFZp686D20222 OS=Homo sapiens OX=9606 GN=DKFZp686D20222 PE=2 SV=1	DKFZp686D20222	55761	High	24	181	4	FALSE	TRUE	726	38.9807	82.7	0.00692244	0.0181123	4.01109	0.00122293	0.00464908	4.27191	0.58431	0.964201	-0.260813		3	5	3	NA	23.5197	22.5379	22.0137	NA	24.94	27.4204	26.0311	26.6532	25.8384	NA	23.4181	21.5123	22.3585	NA	NA	1.20267e+07	6.0894e+06	4.23432e+06	NA	3.21887e+07	1.79618e+08	6.85699e+07	1.05536e+08
Q96HE7	ERO1-like protein alpha OS=Homo sapiens OX=9606 GN=ERO1A PE=1 SV=2	ERO1A	30001	High	21	668	20	FALSE	TRUE	468	53.4188	54.4	0.000108038	0.00152574	6.55873	1.79161e-05	0.000609476	7.77508	0.00376267	0.383069	-1.21635		5	5	5	24.8136	25.0197	25.6123	26.6696	24.7821	32.2874	32.4661	32.3504	32.0357	30.5513	24.3133	23.8965	24.1718	25.3412	23.0926	2.94884e+07	3.40148e+07	5.12953e+07	1.06743e+08	2.88501e+07	5.24188e+09	5.93288e+09	5.47567e+09	4.40267e+09
B4DN31	cDNA FLJ55809 OS=Homo sapiens OX=9606 PE=2 SV=1	CHID1		High	6	64	6	FALSE	TRUE	454	13.8767	51	0.0179057	0.0343336	4.00401	0.00185224	0.006026	5.43734	0.196571	0.831186	-1.43333		3	5	3	23.2466	21.1478	NA	21.7189	NA	26.1972	25.9078	25.1964	26.0204	19.4733	20.4389	20.9267	NA	20.4478	NA	9.95248e+06	2.32341e+06	NA	3.45172e+06	NA	7.69364e+07	6.29533e+07	38447364	6.80656e+07
Q6NUQ4	Transmembrane protein 214 OS=Homo sapiens OX=9606 GN=TMEM214 PE=1 SV=2	TMEM214	54867	High	22	210	22	FALSE	TRUE	689	36.2845	77.1	0.000778111	0.00469489	3.96633	0.00119418	0.00462524	4.70991	0.0957663	0.760376	-0.743583		5	5	5	26.688	25.1302	24.5076	24.7512	23.6308	29.6096	28.5284	29.7971	28.3539	28.2503	26.4798	23.5818	23.1319	23.9073	23.889	1.08118e+08	3.67231e+07	2.38519e+07	2.82386e+07	1.29888e+07	8.19199e+08	3.8718e+08	9.329e+08	3.43055e+08
Q9BU23	Lipase maturation factor 2 OS=Homo sapiens OX=9606 GN=LMF2 PE=1 SV=2	LMF2	91289	High	9	88	9	FALSE	TRUE	707	16.5488	79.6	7.95127e-05	0.00133432	3.9572	0.000100464	0.00125981	4.2261	0.328648	0.921353	-0.268904		5	5	5	26.4912	25.1534	23.8185	24.9017	25.4754	29.7262	29.7277	28.1325	28.5178	29.5219	25.9984	25.3839	22.9501	24.3155	25.8476	9.43282e+07	3.73184e+07	1.47938e+07	3.1344e+07	4.66495e+07	8.88108e+08	8.89062e+08	2.94262e+08	3.84338e+08
Q96J84	Kin of IRRE-like protein 1 OS=Homo sapiens OX=9606 GN=KIRREL1 PE=1 SV=2	KIRREL1	55243	High	12	36	12	FALSE	TRUE	757	21.2682	83.5	0.0296368	0.0496411	3.93518	0.0448937	0.0601963	4.29062	0.290867	0.912234	-0.355437		3	5	3	NA	20.5117	20.3496	20.9421	NA	24.3098	23.6651	25.6668	24.2771	22.1665	NA	20.4924	19.5058	20.7389	NA	NA	1.49497e+06	1.33614e+06	2.0147e+06	NA	2.07958e+07	1.33019e+07	5.32675e+07	2.033e+07
A0A024R1R0	ER lumen protein-retaining receptor OS=Homo sapiens OX=9606 GN=KDELR3 PE=3 SV=1	KDELR3	11015	High	3	30	3	FALSE	TRUE	214	12.1495	25	0.0128154	0.0272011	3.93466	0.0177175	0.0286462	4.30594	0.390214	0.941603	-0.371276		3	5	3	19.1979	NA	NA	20.8665	22.3095	23.7163	21.4773	23.4846	25.1019	25.3596	18.2814	NA	NA	21.1233	21.8554	601359	NA	NA	1.91185e+06	5.19789e+06	1.37826e+07	2.91952e+06	1.17375e+07	3.60106e+07
Q8WUY1	Protein THEM6 OS=Homo sapiens OX=9606 GN=THEM6 PE=1 SV=2	THEM6	51337	High	10	42	10	FALSE	TRUE	208	37.9808	23.9	0.000109096	0.00152574	3.93103	6.97278e-05	0.00108287	3.91924	0.944025	0.997714	0.0117914		5	5	5	23.9933	21.7832	22.0256	22.9878	21.9194	27.1539	26.2888	26.2116	26.4732	26.2371	23.7753	22.2221	21.5826	23.0215	22.1668	1.66996e+07	3.60913e+06	4.26946e+06	8.31826e+06	3.96646e+06	1.49324e+08	8.19793e+07	7.77113e+07	9.31592e+07
Q5EC54	Heterogeneous nuclear ribonucleoprotein K transcript variant OS=Homo sapiens OX=9606 GN=HNRPK PE=2 SV=1	HNRPK	3190	High	8	50	8	FALSE	TRUE	464	24.7845	51	0.003086	0.0108596	3.90464	0.000811537	0.0036927	3.58159	0.591709	0.964649	0.32305		4	5	4	21.4699	20.2459	21.8576	NA	21.0873	25.3029	25.4149	25.3147	22.8154	24.2468	21.0248	22.1625	21.6526	NA	21.113	2.90452e+06	1.24341e+06	3.80009e+06	NA	2.22802e+06	4.13921e+07	4.47363e+07	4.17324e+07	7.38083e+06
A0A024R498	Serpin peptidase inhibitor, clade E (Nexin, plasminogen activator inhibitor type 1), member 2, isoform CRA_b OS=Homo sapiens OX=9606 GN=SERPINE2 PE=3 SV=1	SERPINE2	5270	High	19	127	19	FALSE	TRUE	397	45.8438	44	0.000931156	0.00511036	3.89916	7.82139e-05	0.00114093	3.8034	0.755073	0.983364	0.0957675		5	5	5	22.8144	23.4771	22.935	22.2168	22.156	26.8716	28.4351	25.5479	26.9084	25.3321	22.7849	24.5912	22.4769	22.4792	21.746	7.3762e+06	1.16761e+07	8.01904e+06	4.87453e+06	4.67319e+06	1.22786e+08	3.62936e+08	4.90536e+07	1.25964e+08
P51648	Fatty aldehyde dehydrogenase OS=Homo sapiens OX=9606 GN=ALDH3A2 PE=1 SV=1	ALDH3A2	224	High	14	201	13	FALSE	TRUE	485	29.6907	54.8	0.00306455	0.010841	9.10072	0.00278134	0.00788636	10.3536	0.0267474	0.632147	-1.25284		4	5	4	17.8036	22.7075	17.8618	21.5744	NA	28.9397	29.8291	28.4666	29.1149	26.9268	15.9599	22.0026	17.1235	19.85	NA	228787	6.84917e+06	238194	3.12287e+06	NA	5.14911e+08	9.5376e+08	3.70932e+08	5.81362e+08
F6IR54	MHC class I antigen (Fragment) OS=Homo sapiens OX=9606 GN=HLA-A PE=3 SV=1	HLA-A	3105	High	2	55	2	FALSE	TRUE	337	11.5727	38.2	0.000582871	0.00392766	3.87978	0.000294811	0.00215545	4.34078	0.178845	0.818319	-0.460998		4	5	4	25.5902	25.0547	22.6001	23.9895	NA	28.7412	29.0344	26.7148	28.2632	21.1728	24.5717	25.2004	21.8363	23.7822	NA	50514010	3.485e+07	6.35791e+06	1.66561e+07	NA	4.48716e+08	5.49834e+08	1.10141e+08	3.22159e+08
Q4LE36	ACLY variant protein (Fragment) OS=Homo sapiens OX=9606 GN=ACLY variant protein PE=2 SV=1	ACLY variant protein	47	High	43	411	43	FALSE	TRUE	1137	45.8223	124.5	0.00020158	0.00216754	3.87064	0.000143896	0.00147259	3.48161	0.0947122	0.760376	0.389028		5	5	5	26.8227	27.2588	26.3756	25.5946	25.5871	29.8647	31.5556	30.8997	28.8685	29.8034	26.5266	27.8148	26.7589	26.2127	26.2709	1.18697e+08	1.60588e+08	8.70651e+07	5.06702e+07	5.04066e+07	9.77636e+08	3.15638e+09	2.00332e+09	4.90106e+08
P07996	Thrombospondin-1 OS=Homo sapiens OX=9606 GN=THBS1 PE=1 SV=2	THBS1	7057	High	39	529	27	FALSE	TRUE	1170	44.7863	129.3	0.00398868	0.0125995	2.36687	2.43371e-06	0.000340475	3.67335	0.0214708	0.612247	-1.30648		5	5	5	28.2559	28.6014	26.0862	27.3742	25.8089	29.7738	30.5708	29.3219	29.0774	29.2172	26.086	26.7767	25.6012	25.7585	25.3718	3.20542e+08	4.07267e+08	7.1241e+07	1.73959e+08	5.87848e+07	9.17941e+08	1.59489e+09	6.71053e+08	5.66443e+08
Q9Y6M0	Testisin OS=Homo sapiens OX=9606 GN=PRSS21 PE=1 SV=1	PRSS21	10942	High	12	408	12	FALSE	TRUE	314	43.949	34.9	3.14396e-05	0.000917558	3.84603	1.53917e-05	0.000587302	3.82213	0.929266	0.997714	0.0238957		5	5	5	28.2427	27.8258	27.2071	26.2554	26.6951	31.4475	31.4845	31.2927	30.4477	30.7838	27.5461	27.6383	28.0494	26.4761	26.6356	3.17606e+08	2.37898e+08	1.54937e+08	8.01075e+07	1.08645e+08	2.92842e+09	3.00457e+09	2.63055e+09	1.46442e+09
Q9BTX1	Nucleoporin NDC1 OS=Homo sapiens OX=9606 GN=NDC1 PE=1 SV=2	NDC1	55706	High	17	83	17	FALSE	TRUE	674	32.3442	76.3	0.00318339	0.0109446	3.83111	0.000264304	0.00201176	3.7512	0.840552	0.991951	0.0799137		5	5	5	25.9439	21.8075	19.4643	23.0512	23.1147	28.0348	27.3225	24.2766	26.6018	26.3016	24.9567	22.4967	20.4116	23.388	22.5282	6.45505e+07	3.67048e+06	723322	8.69196e+06	9.08304e+06	2.74991e+08	1.67835e+08	2.03234e+07	1.01843e+08
A0A0U5J8I0	Tumor necrosis factor (Ligand) superfamily, member 9, isoform CRA_a OS=Homo sapiens OX=9606 GN=TNLG5A PE=2 SV=1	TNLG5A	8744	High	4	18	4	FALSE	TRUE	254	19.2913	26.6	0.0157604	0.0314466	3.81621	0.00641673	0.0138442	3.75509	0.824987	0.990219	0.0611172		4	4	4	21.5835	18.3574	21.166	19.0774	NA	23.5055	24.0483	24.9233	22.972	NA	21.2111	19.1023	20.8971	19.2183	NA	3.14248e+06	335835	2.35292e+06	553179	NA	1.19089e+07	1.7349e+07	3.18167e+07	8.22714e+06
P48047	ATP synthase subunit O, mitochondrial OS=Homo sapiens OX=9606 GN=ATP5PO PE=1 SV=1	ATP5PO	539	High	6	30	6	FALSE	TRUE	213	35.2113	23.3	0.00323903	0.0110821	3.81312	0.00171609	0.00571529	4.53275	0.0766864	0.736208	-0.71963		4	5	4	23.1947	23.4142	20.8302	19.7009	NA	25.8983	27.2282	24.7074	24.5586	23.7603	22.0872	23.4062	19.655	19.1131	NA	9.60046e+06	1.11786e+07	1.86433e+06	852227	NA	6.25395e+07	1.57222e+08	27394790	2.47104e+07
B3KY04	cDNA FLJ46506 fis, clone THYMU3030752, highly similar to BTB/POZ domain-containing protein KCTD12 OS=Homo sapiens OX=9606 PE=2 SV=1	KCTD12	115207	High	8	23	8	FALSE	TRUE	325	28.9231	35.7	0.00220527	0.00886398	3.81114	0.0154482	0.0259022	3.34155	0.51403	0.952751	0.469589		3	5	3	18.6206	19.8679	18.0099	NA	NA	22.1062	23.9719	21.8537	21.5759	20.8962	17.9483	21.2116	18.7472	NA	NA	403061	956823	263943	NA	NA	4.51474e+06	1.64534e+07	3.78993e+06	3.12601e+06
P30530	Tyrosine-protein kinase receptor UFO OS=Homo sapiens OX=9606 GN=AXL PE=1 SV=4	AXL	558	High	18	102	18	FALSE	TRUE	894	28.1879	98.3	0.000181226	0.00206182	3.80413	0.00226107	0.00687065	3.65055	0.713506	0.979712	0.153579		5	5	5	23.383	23.3651	22.8317	23.8621	24.5605	26.7905	27.6481	27.4283	27.5628	27.5933	22.6819	24.4971	22.0168	24.2763	25.2982	1.09389e+07	1.08046e+07	7.46504e+06	1.52474e+07	2.47428e+07	116075727	2.1034e+08	1.80615e+08	1.98252e+08
R4SBI6	Epoxide hydrolase OS=Homo sapiens OX=9606 GN=EPHX1 PE=2 SV=1	EPHX1	2052	High	13	33	13	FALSE	TRUE	455	34.7253	52.9	0.00175696	0.00763339	3.75609	0.0101556	0.0189955	4.4386	0.207081	0.843299	-0.682503		4	5	4	22.353	NA	21.1956	21.0661	20.3801	26.9002	25.8164	24.8418	25.0365	23.2407	20.4782	NA	20.8962	20.4161	20.4743	5.35716e+06	NA	2.40161e+06	2.19554e+06	1.36461e+06	125244249	5.90879e+07	3.00698e+07	3.4414e+07
Q9P0H9	Protein RER1 OS=Homo sapiens OX=9606 GN=RER1 PE=1 SV=1	RER1	11079	High	4	68	4	FALSE	TRUE	214	27.5701	24.8	0.000223363	0.00229781	3.75438	0.000904624	0.00387691	3.58455	0.508198	0.952258	0.169834		5	5	5	24.8043	25.5626	23.3319	23.1112	23.6542	27.8628	28.8532	27.6717	27.6765	27.1719	24.457	26.4758	23.0122	23.3903	23.978	2.92977e+07	4.95586e+07	1.05586e+07	9.06058e+06	1.32013e+07	2.44082e+08	4.84928e+08	2.13809e+08	2.14508e+08
A0A024QYT5	Serpin peptidase inhibitor, clade E (Nexin, plasminogen activator inhibitor type 1), member 1, isoform CRA_b OS=Homo sapiens OX=9606 GN=SERPINE1 PE=3 SV=1	SERPINE1	5054	High	12	49	12	FALSE	TRUE	402	35.3234	45	0.00234298	0.00907776	3.7244	0.000984759	0.00409775	3.03101	0.097161	0.760376	0.693388		4	5	4	22.1246	22.5811	21.7933	NA	21.8157	24.9806	27.1914	25.8542	23.69	25.1861	22.3115	24.0923	22.1892	NA	22.4952	4.5726e+06	6.27454e+06	3.63448e+06	NA	3.69124e+06	3.31055e+07	1.53257e+08	6.06562e+07	13533210
P10586	Receptor-type tyrosine-protein phosphatase F OS=Homo sapiens OX=9606 GN=PTPRF PE=1 SV=2	PTPRF	5792	High	49	238	14	FALSE	TRUE	1907	35.4483	212.7	0.000618868	0.00408271	3.71948	0.00134163	0.00493863	4.04385	0.203551	0.83661	-0.324372		5	5	5	24.321	24.6727	24.5096	22.9496	23.6833	28.4017	28.74	27.4771	27.7128	26.4018	24.0801	24.3939	23.6787	22.2772	24.0843	2.09584e+07	2.67429e+07	2.38842e+07	8.10044e+06	1.34702e+07	3.5462e+08	4.48346e+08	1.86828e+08	2.19982e+08
A0A2R8Y5A3	Catenin beta-1 OS=Homo sapiens OX=9606 GN=CTNNB1 PE=1 SV=1	CTNNB1	1499	High	29	223	2	FALSE	TRUE	783	47.8927	85.6	0.000107534	0.00152574	5.24055	3.40972e-05	0.000785602	6.55535	0.00305403	0.335509	-1.3148		5	5	5	23.3873	22.5168	24.7736	24.4883	21.8101	29.4198	28.4258	30.0455	28.6906	26.5971	22.0971	21.5371	23.1152	22.6122	21.0404	1.09717e+07	6.00117e+06	2.86809e+07	2.35342e+07	3.67695e+06	7.18201e+08	3.60584e+08	1.10817e+09	4.33239e+08
Q92685	Dol-P-Man:Man(5)GlcNAc(2)-PP-Dol alpha-1,3-mannosyltransferase OS=Homo sapiens OX=9606 GN=ALG3 PE=1 SV=1	ALG3	10195	High	4	48	4	FALSE	TRUE	438	7.99087	50.1	0.00163394	0.00728758	3.70228	0.000734822	0.00350748	3.70728	0.977503	0.997714	-0.00499512		5	5	5	25.0077	23.8409	20.2538	23.1113	23.3493	27.3565	27.55	25.6553	26.6854	26.8272	24.5652	24.3065	20.5158	22.844	23.3065	3.37337e+07	15025255	1.25028e+06	9.06124e+06	1.06868e+07	171845349	1.96501e+08	5.28479e+07	1.07917e+08
Q15582	Transforming growth factor-beta-induced protein ig-h3 OS=Homo sapiens OX=9606 GN=TGFBI PE=1 SV=1	TGFBI	7045	High	33	1172	33	FALSE	TRUE	683	58.1259	74.6	0.000794702	0.00474498	3.6741	0.000837867	0.00374238	3.53863	0.290576	0.912234	0.135471		5	5	5	30.4441	31.0382	28.8836	26.3254	29.4024	33.0913	33.8688	33.2432	30.9746	33.2862	30.225	31.3328	28.9885	26.3861	29.8385	1.46077e+09	2.20511e+09	4.95245e+08	8.40854e+07	7.09588e+08	9.15107e+09	1.56869e+10	1.01673e+10	2.10993e+09
Q2TAA5	GDP-Man:Man(3)GlcNAc(2)-PP-Dol alpha-1,2-mannosyltransferase OS=Homo sapiens OX=9606 GN=ALG11 PE=1 SV=2	ALG11	440138	High	4	17	4	FALSE	TRUE	492	8.53659	55.6	0.00436991	0.0134555	3.6655	0.00778664	0.0157204	5.00388	0.184365	0.819552	-1.34684		4	5	3	22.1504	NA	18.6089	19.1255	19.4192	24.8868	24.4445	22.2998	24.0709	22.7085	20.6813	NA	NA	19.0051	16.9682	4.65511e+06	NA	399808	571954	701065	3.10228e+07	2.28311e+07	5163250	1.76223e+07
B3KMZ5	cDNA FLJ13047 fis, clone NT2RP3001383, highly similar to Homo sapiens ADP-ribosylation-like factor 6 interacting protein 6 (ARL6IP6), mRNA OS=Homo sapiens OX=9606 PE=2 SV=1	ARL6IP6	151188	High	3	18	3	FALSE	TRUE	226	14.1593	24.6	0.00618659	0.0167788	3.63737	8.93659e-05	0.00119348	4.3507	0.125521	0.772428	-0.713325		3	4	3	NA	20.9282	19.1974	19.5738	NA	20.6888	24.6802	22.2896	23.6417	NA	NA	20.4033	17.9335	19.2226	NA	NA	1.99529e+06	601155	780379	NA	1.69025e+06	2.68834e+07	5.1266e+06	1.30876e+07
D3DR65	SPFH domain family, member 1, isoform CRA_a OS=Homo sapiens OX=9606 GN=SPFH1 PE=4 SV=1	SPFH1	10613	High	18	255	15	FALSE	TRUE	348	52.0115	39.1	0.000193091	0.00214235	3.61026	3.06698e-05	0.000762991	3.90637	0.215886	0.853571	-0.296109		5	5	5	25.6469	26.3706	24.6993	25.4603	26.3621	29.4408	30.7637	28.4311	28.8831	29.0718	25.4681	26.7269	23.9409	25.248	25.6747	5.25385e+07	8.67667e+07	2.72413e+07	4.61638e+07	86253773	7.28713e+08	1.823e+09	3.61919e+08	495081591
P50454	Serpin H1 OS=Homo sapiens OX=9606 GN=SERPINH1 PE=1 SV=2	SERPINH1	871	High	28	1793	28	FALSE	TRUE	418	65.5502	46.4	8.665e-05	0.00138907	3.58998	0.000506942	0.00296289	3.66307	0.715612	0.979712	-0.0730856		5	5	5	31.6934	32.0824	30.3765	31.3485	30.6297	34.6293	35.6309	34.6193	35.2202	33.9807	31.4693	32.2289	29.7649	31.1738	31.1283	3.47262e+09	4.54751e+09	1.39394e+09	2.73425e+09	1.66133e+09	2.65744e+10	5.32075e+10	2.63899e+10	4.00268e+10
P37268	Squalene synthase OS=Homo sapiens OX=9606 GN=FDFT1 PE=1 SV=1	FDFT1	2222	High	25	553	25	FALSE	TRUE	417	62.1103	48.1	2.07713e-06	0.000464757	5.75488	3.83785e-06	0.000341696	7.08723	0.00303963	0.335509	-1.33236		5	5	5	26.9821	26.6789	25.0777	22.544	23.9839	32.4618	32.8449	30.5526	28.5398	29.642	25.3348	25.1289	23.2851	21.7871	23.0688	1.32559e+08	1.07434e+08	3.54102e+07	6.1155e+06	1.65913e+07	5.91529e+09	7.71419e+09	1.57483e+09	3.90231e+08
Q9BSR8	Protein YIPF4 OS=Homo sapiens OX=9606 GN=YIPF4 PE=1 SV=1	YIPF4	84272	High	3	23	3	FALSE	TRUE	244	12.7049	27.1	0.00187719	0.00797562	3.5693	0.00612233	0.0134701	3.92078	0.323505	0.921353	-0.351474		4	4	4	23.778	21.9821	21.4299	21.3192	NA	26.4883	25.3118	25.5956	25.3907	NA	23.4339	22.4693	20.6012	20.5989	NA	14384849	4.14258e+06	2.82508e+06	2.6164e+06	NA	9.41403e+07	4.16496e+07	5.07025e+07	4.39913e+07
P10909	Clusterin OS=Homo sapiens OX=9606 GN=CLU PE=1 SV=1	CLU	1191	High	25	832	25	FALSE	TRUE	449	48.7751	52.5	0.000334994	0.00289215	3.5552	0.000357564	0.00244196	3.65695	0.689066	0.976732	-0.101747		5	5	5	27.9209	28.4446	29.093	27.8526	29.7128	31.9156	32.9926	32.3855	30.8745	32.6318	27.213	29.1112	28.6276	27.7908	29.7726	2.54109e+08	3.65333e+08	5.7262e+08	2.42368e+08	8.79918e+08	4.05095e+09	8.54594e+09	5.61047e+09	1.96851e+09
A0A024QYX0	Emopamil binding protein (Sterol isomerase), isoform CRA_a OS=Homo sapiens OX=9606 GN=EBP PE=2 SV=1	EBP	10682	High	3	40	3	FALSE	TRUE	230	16.9565	26.3	0.00165327	0.0073273	3.54979	0.000635911	0.0033287	3.7975	0.302724	0.916386	-0.247709		5	5	5	23.2888	22.8334	22.7559	23.9245	25.1498	27.2009	27.8072	26.2485	27.2305	27.2144	22.5834	23.3412	22.5923	23.3898	24.8073	10247993	7.474e+06	7.08298e+06	1.59219e+07	3.72263e+07	154268831	2.34849e+08	7.97257e+07	1.57475e+08
A0A024R3W7	Eukaryotic translation elongation factor 1 beta 2, isoform CRA_a OS=Homo sapiens OX=9606 GN=EEF1B2 PE=3 SV=1	EEF1B2	1933	High	2	16	2	FALSE	TRUE	225	12.4444	24.7	0.00523823	0.015177	3.53354	0.00863643	0.0168996	3.79078	0.367948	0.939662	-0.257239		5	5	5	18.8401	17.5114	17.0962	20.6198	20.3572	22.8143	21.5478	22.4835	22.3179	22.9288	18.0814	17.7088	16.2847	20.25	20.8136	469285	186834	140106	1.61131e+06	1.34316e+06	7.37536e+06	3.06572e+06	5864324	5228369
H3BN98	Uncharacterized protein (Fragment) OS=Homo sapiens OX=9606 PE=4 SV=2	Uncharacterised Protein		High	6	156	2	FALSE	TRUE	237	23.6287	27.2	0.000138984	0.0017118	3.52156	0.000245951	0.00193489	3.29755	0.509001	0.952258	0.224019		5	5	5	22.4325	21.6048	20.5901	20.7792	20.9994	25.1689	25.8254	23.9545	24.2585	24.8066	22.3279	22.064	20.0085	20.8625	22.2633	5.66053e+06	3.18919e+06	1.57849e+06	1.7995e+06	2.09635e+06	3.77225e+07	5.94581e+07	1.62559e+07	2.00692e+07
Q9HD26	Golgi-associated PDZ and coiled-coil motif-containing protein OS=Homo sapiens OX=9606 GN=GOPC PE=1 SV=1	GOPC	57120	High	7	20	7	FALSE	TRUE	462	19.0476	50.5	0.017293	0.0335489	3.51693	0.0022723	0.00688548	2.83157	0.365796	0.939662	0.685363		3	5	3	20.6871	NA	NA	19.8867	18.7597	23.3388	21.3168	22.582	23.5243	23.0211	20.338	NA	NA	20.5948	20.4568	1.68825e+06	NA	NA	969380	443845	10609311	2.6122e+06	6.27844e+06	1.20649e+07
Q5U3C3	Transmembrane protein 164 OS=Homo sapiens OX=9606 GN=TMEM164 PE=2 SV=1	TMEM164	84187	High	2	10	2	FALSE	TRUE	297	8.41751	33.5	0.0101389	0.0233874	3.51217	0.010065	0.0188657	3.48999	0.968827	0.997714	0.022173		3	4	3	19.8908	20.0295	NA	20.1449	NA	23.31	24.2001	NA	23.0915	19.0399	19.12	20.9834	NA	20.0282	NA	972142	1.07022e+06	NA	1.15932e+06	NA	1.03995e+07	1.92732e+07	NA	8.93806e+06
Q53EY9	F-box only protein 22 isoform a variant (Fragment) OS=Homo sapiens OX=9606 PE=2 SV=1	FBXO22	26263	High	6	25	6	FALSE	TRUE	403	18.6104	44.5	0.0112127	0.0249223	3.49534	0.0146263	0.0249151	3.41921	0.907558	0.99728	0.0761283		3	4	3	20.9509	21.8693	NA	18.6114	NA	23.7088	25.6326	20.571	22.5762	NA	20.1013	23.0132	NA	18.5455	NA	2.02696e+06	3.83094e+06	NA	400492	NA	1.37107e+07	5.20224e+07	1.55773e+06	6.25318e+06
A0A024RD93	Phosphoribosylaminoimidazole carboxylase, phosphoribosylaminoimidazole succinocarboxamide synthetase, isoform CRA_c OS=Homo sapiens OX=9606 GN=PAICS PE=3 SV=1	PAICS	10606	High	12	32	12	FALSE	TRUE	425	30.8235	47	0.00255349	0.00961588	3.47509	0.00322112	0.00871692	3.48664	0.972506	0.997714	-0.0115505		4	5	4	20.942	NA	19.5058	20.7269	21.7428	23.8868	24.1326	23.8163	24.6042	24.5106	21.081	NA	19.1822	21.507	21.1011	2.0145e+06	NA	744429	1.73548e+06	3.50944e+06	15510782	1.8392e+07	1.47711e+07	2.55039e+07
Q9Y5Z9	UbiA prenyltransferase domain-containing protein 1 OS=Homo sapiens OX=9606 GN=UBIAD1 PE=1 SV=1	UBIAD1	29914	High	2	16	2	FALSE	TRUE	338	5.91716	36.8	0.00104551	0.00550431	3.47273	0.00156593	0.00541085	3.84966	0.658081	0.975314	-0.376929		5	5	5	22.1251	20.3894	19.8429	20.4819	21.2048	25.315	25.4519	23.1274	23.2203	24.2933	22.6089	22.2996	18.944	17.6124	20.6947	4.57433e+06	1.37345e+06	940402	1.46443e+06	2.41709e+06	4.1741e+07	45897652	9.16295e+06	9.77239e+06
D0PNI2	Lysyl oxidase OS=Homo sapiens OX=9606 GN=LOX PE=4 SV=1	LOX	4015	High	9	120	9	FALSE	TRUE	417	28.5372	46.9	0.000397165	0.00314905	3.46536	0.00329676	0.00887666	3.55743	0.78563	0.985943	-0.0920691		4	5	4	23.0172	23.6927	23.4942	23.1699	NA	26.4929	27.2467	27.3845	26.1113	24.4457	22.6831	24.433	22.7715	23.1182	NA	8.48908e+06	1.35584e+07	11816002	9.43713e+06	NA	9.44419e+07	1.5925e+08	1.75212e+08	7.24902e+07
A0A1A7UP97	Galactosamine (N-acetyl)-6-sulfatase OS=Homo sapiens OX=9606 GN=GALNS PE=4 SV=1	GALNS	2588	High	7	38	6	FALSE	TRUE	522	14.3678	57.9	0.0249871	0.0438468	3.46498	0.00192678	0.00618562	3.62396	0.752566	0.983364	-0.158982		3	5	3	22.7582	NA	21.5583	20.3848	NA	25.1362	22.8905	25.7877	24.1723	21.4874	21.7189	NA	21.8504	20.655	NA	7.09394e+06	NA	3.0881e+06	1.36909e+06	NA	3.68767e+07	7.77542e+06	5.79257e+07	1.8905e+07
A0A024R7B7	CDC37 cell division cycle 37 homolog (S. cerevisiae), isoform CRA_a OS=Homo sapiens OX=9606 GN=CDC37 PE=4 SV=1	CDC37	11140	High	4	9	4	FALSE	TRUE	378	15.3439	44.4	0.00355594	0.0117268	3.43898								3	4	2	20.1758	NA	17.5938	NA	19.3273	23.2237	NA	21.3386	21.2096	22.8514	19.9701	NA	NA	NA	19.2501	1.18443e+06	NA	197818	NA	657814	9.79584e+06	NA	2.65198e+06	2425036
Q5H9R7	Serine/threonine-protein phosphatase 6 regulatory subunit 3 OS=Homo sapiens OX=9606 GN=PPP6R3 PE=1 SV=2	PPP6R3	55291	High	11	29	11	FALSE	TRUE	873	15.8076	97.6	0.0269456	0.0461998	3.41781	0.0476258	0.0632249	3.02692	0.0833376	0.760376	0.390894		4	4	4	NA	17.7188	20.8771	20.1271	21.6634	NA	23.62	23.1697	23.1403	24.1277	NA	17.7988	21.1798	20.9367	22.0347	NA	215724	1.92588e+06	1.14512e+06	3.32158e+06	NA	1.28924e+07	9.43557e+06	9.24544e+06
Q9Y4L1	Hypoxia up-regulated protein 1 OS=Homo sapiens OX=9606 GN=HYOU1 PE=1 SV=1	HYOU1	10525	High	52	1456	16	FALSE	TRUE	999	57.1572	111.3	1.18393e-05	0.000658692	6.32677	4.85541e-08	0.000129688	7.7063	0.00432924	0.392946	-1.37954		5	5	5	27.1951	28.0896	27.6444	28.255	26.6474	34.1002	34.747	33.78	33.7802	33.0579	26.3188	26.8921	26.0238	26.0706	25.6285	1.53654e+08	2.85628e+08	2.09794e+08	3.20328e+08	1.05118e+08	1.84156e+10	2.88327e+10	1.47501e+10	1.47519e+10
A8K4M4	cDNA FLJ75329, highly similar to Homo sapiens LAG1 longevity assurance homolog 2 (S. cerevisiae), transcript variant 2, mRNA OS=Homo sapiens OX=9606 PE=2 SV=1	LAG1	10715	High	6	35	6	FALSE	TRUE	380	18.9474	44.8	0.00284559	0.0102832	3.40965	0.00027928	0.00208044	3.2643	0.673902	0.976732	0.145356		5	5	5	24.231	21.0527	21.1164	24.3107	25.1447	26.7204	26.3847	24.7867	27.2468	27.7652	23.9712	22.472	20.8605	24.2259	25.0528	1.96912e+07	2.17511e+06	2.27345e+06	2.08096e+07	3.70946e+07	1.10567e+08	8.76171e+07	2.89436e+07	1.59263e+08
P51571	Translocon-associated protein subunit delta OS=Homo sapiens OX=9606 GN=SSR4 PE=1 SV=1	SSR4	6748	High	6	194	6	FALSE	TRUE	173	36.9942	19	6.07378e-05	0.00117324	3.40168	9.77625e-05	0.00123172	3.71588	0.156001	0.80166	-0.314199		5	5	5	26.9339	26.751	26.6856	26.3045	26.8938	29.7202	30.4651	30.355	30.0365	30.0005	26.3838	27.0229	25.9082	25.9272	26.7557	1.28209e+08	1.12943e+08	1.07937e+08	8.28764e+07	1.24695e+08	8.84439e+08	1.48226e+09	1.37326e+09	1.10127e+09
Q6ZMG9	Ceramide synthase 6 OS=Homo sapiens OX=9606 GN=CERS6 PE=1 SV=1	CERS6	253782	High	4	20	4	FALSE	TRUE	384	8.33333	44.9	0.000373366	0.00307512	3.36022	3.82924e-05	0.000818233	3.56327	0.502186	0.952212	-0.203046		5	5	5	23.1963	20.6398	22.633	23.1798	22.7015	26.3348	25.1958	25.7308	26.0653	25.8247	23.0605	21.2637	21.8537	22.3443	22.8129	9.61106e+06	1.6338e+06	6.50465e+06	9.50177e+06	6.82064e+06	8.46394e+07	3.84319e+07	5.56845e+07	70216851
F8VX04	Sodium-coupled neutral amino acid transporter 1 OS=Homo sapiens OX=9606 GN=SLC38A1 PE=1 SV=1	SLC38A1	81539	High	4	31	4	FALSE	TRUE	503	7.95229	56.2	0.00553224	0.0156029	3.35983	0.000655961	0.00334904	2.94355	0.237831	0.879245	0.416277		4	5	4	22.4831	21.4272	NA	22.0762	21.6832	24.8038	25.7649	23.0329	24.9288	25.6116	22.3571	22.5384	NA	22.1219	22.3176	5.86272e+06	2.81994e+06	NA	4.42182e+06	3.36749e+06	29288459	5.70163e+07	8.58211e+06	3.19394e+07
B7ZKS3	Ubiquitin specific peptidase 48 OS=Homo sapiens OX=9606 GN=USP48 PE=2 SV=1	USP48	84196	High	5	16	5	FALSE	TRUE	1035	6.57005	118.9	0.00324003	0.0110821	3.34259	0.0150064	0.0253363	3.3927	0.938551	0.997714	-0.050107		3	3	3	NA	NA	18.8491	20.9013	19.2033	NA	NA	22.0454	24.0119	22.9242	NA	NA	17.8901	20.694	20.2192	NA	NA	472233	1.95844e+06	603636	NA	NA	4.32844e+06	1.69166e+07
O76003	Glutaredoxin-3 OS=Homo sapiens OX=9606 GN=GLRX3 PE=1 SV=2	GLRX3	10539	High	7	16	7	FALSE	TRUE	335	22.9851	37.4	0.0251555	0.0440017	3.34246	0.00777554	0.0157099	3.10645	0.57895	0.964201	0.236019		3	4	3	21.2292	19.9643	19.8184	NA	NA	24.3314	24.3394	22.3684	NA	21.5212	21.6444	20.7137	19.3617	NA	NA	2.45819e+06	1.02291e+06	924532	NA	NA	2.11097e+07	2.12268e+07	5.41446e+06	NA
A0A024R7G7	Solute carrier family 35, member E1, isoform CRA_c OS=Homo sapiens OX=9606 GN=SLC35E1 PE=4 SV=1	SLC35E1	79939	High	8	96	8	FALSE	TRUE	410	25.6098	44.7	0.00045161	0.00339656	3.33567	0.00049376	0.00291133	3.45843	0.71937	0.979712	-0.122759		5	5	5	23.2206	23.172	20.7638	22.561	23.0896	26.102	26.6215	25.2528	25.2578	26.2513	22.1516	24.0386	20.7797	22.1064	23.117	9.77478e+06	9.45065e+06	1.78047e+06	6.18794e+06	8.92614e+06	7.20244e+07	1.03245e+08	3.99818e+07	4.01196e+07
B2RAQ8	cDNA, FLJ95058, highly similar to Homo sapiens carnitine palmitoyltransferase 1A (liver) (CPT1A),nuclear gene encoding mitochondrial protein, mRNA OS=Homo sapiens OX=9606 PE=2 SV=1	CPT1A	1374	High	11	72	11	FALSE	TRUE	773	18.6287	88.3	0.0288951	0.048764	3.33561	0.0674085	0.0845296	3.92679	0.361776	0.93884	-0.591177		3	5	3	23.5195	NA	20.4641	21.5406	NA	25.9019	25.3049	24.8477	24.7814	22.2761	23.5804	NA	18.8806	21.2896	NA	1.20249e+07	NA	1.44643e+06	3.05053e+06	NA	6.26986e+07	4.14507e+07	3.01926e+07	2.88373e+07
Q9BZQ6	ER degradation-enhancing alpha-mannosidase-like protein 3 OS=Homo sapiens OX=9606 GN=EDEM3 PE=1 SV=2	EDEM3	80267	High	29	264	29	FALSE	TRUE	932	35.1931	104.6	0.00081105	0.00475477	3.33023	8.55678e-05	0.00117852	3.63782	0.268607	0.894341	-0.30759		5	5	5	26.8166	25.8487	26.9	25.5127	26.5392	29.9718	30.172	30.1044	29.3365	28.6836	26.5379	25.6711	26.4803	25.9291	25.4609	1.18194e+08	6.04277e+07	1.25227e+08	4.78733e+07	9.75211e+07	1.05295e+09	1.20974e+09	1.15432e+09	6.77897e+08
Q59EA2	Coronin (Fragment) OS=Homo sapiens OX=9606 PE=2 SV=1	Uncharacterised Protein		High	6	16	6	FALSE	TRUE	501	13.1737	56.3	0.0026572	0.00985561	3.30528	0.0561297	0.0724613	3.30331	0.997842	0.999466	0.0019756		3	3	3	20.3924	20.521	NA	19.6954	NA	23.5133	23.6696	NA	23.3418	NA	21.2017	20.9961	NA	18.417	NA	1.37635e+06	1.50469e+06	NA	848999	NA	1.19732e+07	13343520	NA	10630841
B3KQT8	cDNA PSEC0172 fis, clone PLACE1011835, highly similar to Procollagen C-endopeptidase enhancer 2 OS=Homo sapiens OX=9606 PE=2 SV=1	PCOLCE2	26577	High	7	27	7	FALSE	TRUE	415	19.5181	45.7	0.00534286	0.0153429	3.29868	0.0250669	0.0374461	2.95825	0.632311	0.969811	0.34043		3	5	3	20.3645	21.1813	NA	NA	20.0841	23.6796	24.8908	21.9768	22.9822	22.9555	19.8444	22.6981	NA	NA	20.1087	1.34998e+06	2.37797e+06	NA	NA	1.11155e+06	1.34362e+07	3.11093e+07	4.12751e+06	8.28592e+06
Q10471	Polypeptide N-acetylgalactosaminyltransferase 2 OS=Homo sapiens OX=9606 GN=GALNT2 PE=1 SV=1	GALNT2	2590	High	44	1683	42	FALSE	TRUE	571	66.725	64.7	5.08683e-06	0.000525313	6.53866	3.56919e-06	0.000340475	7.92432	0.00783016	0.458664	-1.38566		5	5	5	27.2377	27.2044	27.9788	28.0436	27.9399	33.7498	34.084	34.515	33.8676	34.8812	26.1325	25.4482	26.3514	26.0346	27.5093	1.58259e+08	1.54645e+08	2.64515e+08	2.76674e+08	2.57481e+08	1.44446e+10	1.82093e+10	2.45507e+10	1.56739e+10
Q6UVK1	Chondroitin sulfate proteoglycan 4 OS=Homo sapiens OX=9606 GN=CSPG4 PE=1 SV=2	CSPG4	1464	High	43	114	43	FALSE	TRUE	2322	25.4522	250.4	0.0208924	0.0383083	4.11362	0.0227576	0.0346949	5.54527	0.0435539	0.689974	-1.43165		3	5	3	21.92	23.8815	21.7447	NA	NA	27.2007	27.6825	25.0039	21.8362	26.4374	19.9531	22.9849	20.3132	NA	NA	3.96818e+06	1.54546e+07	3513927	NA	NA	1.54248e+08	2.15412e+08	3.36451e+07	3.74408e+06
O00461	Golgi integral membrane protein 4 OS=Homo sapiens OX=9606 GN=GOLIM4 PE=1 SV=1	GOLIM4	27333	High	38	591	2	FALSE	TRUE	696	56.1782	81.8	7.6798e-05	0.00132181	8.2296	0.000105827	0.00127683	9.74234	0.0151441	0.513928	-1.51274		5	5	5	23.3261	25.4016	20.3349	22.0177	21.9533	31.1566	32.3695	29.9076	29.6004	31.1475	21.3595	23.7979	17.805	20.9082	21.5993	1.05162e+07	4.43255e+07	1.32253e+06	4.24622e+06	4.06057e+06	2.39363e+09	5.54866e+09	1.00714e+09	8.13974e+08
A8K4W2	cDNA FLJ78635, highly similar to Homo sapiens ATP synthase, H+ transporting, mitochondrial F0 complex, subunit b, isoform 1 (ATP5F1), transcript variant 1, mRNA OS=Homo sapiens OX=9606 PE=2 SV=1	ATP5F1	506	High	10	48	10	FALSE	TRUE	256	35.9375	28.9	0.00111176	0.00566426	3.2384	4.32052e-05	0.000870728	3.65945	0.109784	0.766823	-0.421052		5	5	5	24.159	23.4772	21.1084	22.3348	22.6902	26.6382	27.8729	24.9951	25.2806	25.1745	23.2584	23.6759	20.9498	21.9127	21.8674	1.87319e+07	1.16771e+07	2.26074e+06	5.2898e+06	6.76732e+06	1.0445e+08	245802159	3.34415e+07	4.07599e+07
Q96T51	RUN and FYVE domain-containing protein 1 OS=Homo sapiens OX=9606 GN=RUFY1 PE=1 SV=2	RUFY1	80230	High	11	26	10	FALSE	TRUE	708	17.7966	79.8	0.022123	0.039706	3.22451	0.00922728	0.017731	3.02242	0.711537	0.979712	0.202084		4	5	4	21.7843	16.7124	22.3674	NA	19.5847	23.4973	21.6724	24.7046	18.6748	23.4728	21.1478	17.1809	21.8493	NA	21.0793	3.6119e+06	107386	5.41093e+06	NA	786299	1.18408e+07	3.34217e+06	2.7341e+07	418472
P42858	Huntingtin OS=Homo sapiens OX=9606 GN=HTT PE=1 SV=2	HTT	3064	High	36	95	36	FALSE	TRUE	3142	14.6722	347.4	0.00307446	0.0108596	3.22154	0.0504343	0.066327	2.65171	0.536669	0.958625	0.267787		4	4	3	24.7447	24.838	19.0919	NA	17.5844	27.5562	27.3166	22.5602	NA	21.7121	24.6889	25.8288	18.9602	NA	NA	2.81124e+07	2.99899e+07	558767	NA	196537	1.97352e+08	1.67156e+08	6.18452e+06	NA
H3BS72	Very-long-chain (3R)-3-hydroxyacyl-CoA dehydratase OS=Homo sapiens OX=9606 GN=HACD3 PE=1 SV=1	HACD3	51495	High	9	132	9	FALSE	TRUE	400	16.5	47.1	0.00016498	0.00191763	3.21609	0.000246597	0.00193489	3.50903	0.288411	0.912234	-0.292941		5	5	5	27.1545	26.7897	24.6148	25.3575	26.733	29.7203	30.4618	28.4195	28.5329	29.5954	26.6878	27.1802	24.2671	24.3159	26.7338	1.49389e+08	1.16012e+08	2.56924e+07	4.29908e+07	1.11539e+08	8.84534e+08	1.47887e+09	3.59033e+08	3.88382e+08
Q5VV42	Threonylcarbamoyladenosine tRNA methylthiotransferase OS=Homo sapiens OX=9606 GN=CDKAL1 PE=1 SV=1	CDKAL1	54901	High	8	39	8	FALSE	TRUE	579	21.7617	65.1	0.0118815	0.025748	3.20077	0.0542951	0.0705485	2.79568	0.38996	0.941603	0.40509		4	5	4	22.5244	20.9803	19.1296	NA	21.1229	24.4529	24.2448	23.863	19.8788	23.9994	22.9429	21.911	18.3884	NA	22.1352	6.03268e+06	2.06866e+06	573557	NA	2.2836e+06	2.29647e+07	1.98804e+07	1.52577e+07	964068
Q96PU5	E3 ubiquitin-protein ligase NEDD4-like OS=Homo sapiens OX=9606 GN=NEDD4L PE=1 SV=2	NEDD4L	23327	High	7	11	3	FALSE	TRUE	975	10.2564	111.9	0.0292599	0.049194	3.17147	0.00725501	0.0149683	3.25888	0.808592	0.989526	-0.0874193		3	4	3	19.9057	NA	19.5716	17.3496	NA	22.721	NA	22.0112	21.6091	21.2609	19.8332	NA	18.9278	17.8036	NA	982250	NA	779165	167010	NA	6.91348e+06	NA	4.22689e+06	3.19886e+06
V9HW88	Calreticulin, isoform CRA_b OS=Homo sapiens OX=9606 GN=HEL-S-99n PE=2 SV=1	HEL-S-99n	811	High	30	851	30	FALSE	TRUE	417	66.1871	48.1	0.000203438	0.00216758	8.00781	0.000568562	0.00311194	9.58417	0.0489668	0.689974	-1.57635		5	5	5	22.2606	23.8471	23.792	26.5521	23.4372	31.6998	32.3029	32.6449	32.5119	30.7686	18.7693	22.7619	22.6307	24.541	23.3043	5024747	1.50898e+07	1.45248e+07	9.83936e+07	1.13579e+07	3.48817e+09	5.29823e+09	6.71573e+09	6.1243e+09
P61803	Dolichyl-diphosphooligosaccharide--protein glycosyltransferase subunit DAD1 OS=Homo sapiens OX=9606 GN=DAD1 PE=1 SV=3	DAD1	1603	High	4	133	4	FALSE	TRUE	113	36.2832	12.5	0.00926793	0.0221142	3.13805	0.0215885	0.0332735	3.97968	0.121738	0.766823	-0.841629		5	5	5	25.2116	23.7628	26.0625	24.8907	25.8818	28.69	29.3438	28.6003	27.1196	27.746	24.4989	21.3094	25.4241	24.3587	26.0102	3.88556e+07	1.42339e+07	7.0078e+07	3.11063e+07	6.18295e+07	4.33057e+08	6.81346e+08	4.0695e+08	1.45818e+08
P61106	Ras-related protein Rab-14 OS=Homo sapiens OX=9606 GN=RAB14 PE=1 SV=4	RAB14	51552	High	6	50	5	FALSE	TRUE	215	45.1163	23.9	4.96967e-05	0.00112131	3.12548	0.053838	0.0700104	3.27732	0.862394	0.992812	-0.151847		3	5	3	NA	20.8949	17.581	18.2765	NA	17.312	23.9778	20.7177	21.4332	19.8096	NA	22.264	16.4298	17.6031	NA	NA	1.94978e+06	196064	317526	NA	162718	1.65213e+07	1.72449e+06	2.83169e+06
Q8WUY8	N-acetyltransferase 14 OS=Homo sapiens OX=9606 GN=NAT14 PE=1 SV=1	NAT14	57106	High	4	15	4	FALSE	TRUE	206	23.7864	21.6	0.0144471	0.0296563	3.12428	0.0169526	0.0276606	3.38757	0.394258	0.941603	-0.263291		4	4	4	20.6502	16.8678	17.8162	18.4848	NA	22.1387	21.1692	20.7779	22.2304	NA	20.3489	15.9595	17.5828	18.8747	NA	1.64563e+06	119594	230793	366851	NA	4.61751e+06	2.35817e+06	1.79792e+06	4.92046e+06
A8K335	Gamma-glutamyl hydrolase OS=Homo sapiens OX=9606 PE=2 SV=1	GGH	8836	High	12	121	12	FALSE	TRUE	318	37.1069	36	2.03043e-05	0.000893724	6.11397	4.93983e-05	0.000931305	7.74101	0.0438096	0.689974	-1.62703		5	5	5	19.8454	21.7233	20.8158	21.0678	21.2739	26.7791	28.1757	26.8332	26.7611	26.7469	19.2598	21.6166	17.6691	19.011	19.0345	942018	3.46226e+06	1.84583e+06	2.19811e+06	2535667	1.15166e+08	3.0321e+08	1.19566e+08	1.13735e+08
B3KN59	cDNA FLJ13673 fis, clone PLACE1011858, highly similar to BAG family molecular chaperone regulator 2 OS=Homo sapiens OX=9606 PE=2 SV=1	BAG2	9352	High	14	150	14	FALSE	TRUE	211	63.0332	23.7	2.63304e-05	0.000917558	3.09077	0.000145463	0.00148295	2.88609	0.448862	0.947001	0.204677		5	5	5	27.4278	28.146	26.1633	25.5124	26.9122	30.2304	31.4991	29.2568	28.969	29.6604	27.3741	29.1156	25.6763	25.9576	27.0616	1.80552e+08	2.97031e+08	7.51532e+07	4.78633e+07	1.26295e+08	1.25966e+09	3.03519e+09	6.41467e+08	525442628
V9HW98	Epididymis luminal protein 2 OS=Homo sapiens OX=9606 GN=HEL2 PE=1 SV=1	HEL2	7531	High	9	58	6	FALSE	TRUE	255	40	29.2	0.00738383	0.0189656	3.06155	0.00614951	0.0135077	2.61614	0.178095	0.818319	0.445409		4	5	4	NA	19.421	20.3873	21.0188	20.9564	23.2932	23.4677	24.0698	23.3597	23.1325	NA	20.6168	20.5074	21.1607	21.2802	NA	701965	1.37145e+06	2.12467e+06	2.03475e+06	10279273	1.16009e+07	1.76087e+07	1.07637e+07
D3DRX6	Kinesin-like protein OS=Homo sapiens OX=9606 GN=KIF5B PE=3 SV=1	KIF5B	3799	High	21	64	18	FALSE	TRUE	963	26.6874	109.6	0.00226315	0.00894929	3.0542	0.0062737	0.0136569	3.21564	0.596702	0.964649	-0.161441		5	5	5	22.3349	23.8199	19.6112	21.4933	22.7349	24.5021	26.8811	24.33	24.0951	25.4568	21.6118	24.3352	18.6974	21.7911	22.7515	5.29032e+06	1.4808e+07	800842	2.95207e+06	6.9804e+06	2.37617e+07	1.236e+08	2.10888e+07	1.79206e+07
Q9Y5M8	Signal recognition particle receptor subunit beta OS=Homo sapiens OX=9606 GN=SRPRB PE=1 SV=3	SRPRB	58477	High	15	382	15	FALSE	TRUE	271	60.8856	29.7	0.000111567	0.0015362	3.04541	0.000165226	0.00158112	3.40191	0.156281	0.80166	-0.3565		5	5	5	27.7516	27.1892	27.8808	26.9757	27.8557	30.5835	30.9091	31.0968	29.9084	30.3823	27.3409	27.419	26.8454	26.597	27.6683	2.25975e+08	1.53026e+08	2.47144e+08	1.3198e+08	2.42894e+08	1.60901e+09	2.0163e+09	2.29658e+09	1.00767e+09
P32119	Peroxiredoxin-2 OS=Homo sapiens OX=9606 GN=PRDX2 PE=1 SV=5	PRDX2	7001	High	6	59	5	FALSE	TRUE	198	31.3131	21.9	0.0208363	0.0383083	3.04497	0.00119546	0.00462524	4.444	0.058622	0.7047	-1.39903		4	5	4	NA	22.001	23.2034	20.922	24.3725	23.7683	24.8761	26.16	25.7534	25.8893	NA	21.0644	21.9739	20.2566	21.6079	NA	4.19721e+06	9.65883e+06	1.98672e+06	2.17204e+07	1.42877e+07	3.07931e+07	7.49796e+07	5.65631e+07
Q9Y3P9	Rab GTPase-activating protein 1 OS=Homo sapiens OX=9606 GN=RABGAP1 PE=1 SV=3	RABGAP1	23637	High	12	38	12	FALSE	TRUE	1069	13.4705	121.7	0.00346094	0.0115724	3.04375	0.0341828	0.0482315	3.78666	0.318818	0.920579	-0.742912		3	4	3	19.0637	21.4289	19.16	NA	NA	22.3663	24.1277	22.2897	20.8431	NA	18.108	21.7527	17.563	NA	NA	547942	2.82315e+06	585769	NA	NA	5.40681e+06	1.83304e+07	5.127e+06	1.88102e+06
A8K032	Translocating chain-associated membrane protein OS=Homo sapiens OX=9606 PE=2 SV=1	TRAM1		High	6	73	6	FALSE	TRUE	374	17.1123	43	4.13181e-05	0.00101779	3.03365	0.000455967	0.00276296	3.18484	0.648313	0.97263	-0.151192		5	5	5	24.9788	23.4959	23.3592	24.2126	24.2898	27.7781	27.1032	26.4871	27.0439	27.0924	24.5826	24.0463	22.3454	23.7607	24.8454	3.30657e+07	1.18297e+07	1.07601e+07	1.94416e+07	2.05092e+07	2.3016e+08	1.44172e+08	9.406e+07	1.3836e+08
D3DU01	Transmembrane protein 49, isoform CRA_b OS=Homo sapiens OX=9606 GN=TMEM49 PE=4 SV=1	TMEM49	81671	High	2	20	2	FALSE	TRUE	419	5.48926	47.5	0.000109671	0.00152574	3.03056	8.91662e-05	0.00119348	2.72876	0.255549	0.886535	0.301799		5	5	5	21.5118	22.2294	22.1446	23.6772	23.2404	24.4659	25.9538	25.3096	26.3982	25.8287	22.2463	23.1855	22.0778	23.5032	23.2998	2.99023e+06	4.91732e+06	4.63664e+06	1.34137e+07	9.90952e+06	2.31723e+07	6.49939e+07	4.15876e+07	8.84425e+07
B1AKJ6	Oxysterol-binding protein OS=Homo sapiens OX=9606 GN=OSBPL9 PE=2 SV=1	OSBPL9	114883	High	3	7	3	FALSE	TRUE	741	4.58839	83.7	0.019808	0.0368568	3.02711	0.0139022	0.0239257	3.16542	0.324048	0.921353	-0.138307		3	3	3	19.6001	19.1194	19.4138	NA	NA	23.2542	21.3169	22.6435	NA	NA	19.6724	18.9044	19.1415	NA	NA	794726	569510	698470	NA	NA	1.00049e+07	2.61238e+06	6551976	NA
Q8N5M9	Protein jagunal homolog 1 OS=Homo sapiens OX=9606 GN=JAGN1 PE=1 SV=1	JAGN1	84522	High	5	134	5	FALSE	TRUE	183	24.0437	21.1	0.00413091	0.0129422	3.02646	0.00309262	0.00851586	3.26544	0.114364	0.766823	-0.238974		5	5	5	27.0625	23.5258	26.2224	26.7137	26.3099	29.3814	28.5489	29.1433	29.3296	28.5634	26.7533	23.4402	25.6253	26.4033	26.4173	1.40156e+08	1.20776e+07	7.82923e+07	1.10058e+08	8.31885e+07	6.99317e+08	3.92702e+08	5.92937e+08	6.74658e+08
Q9UPY5	Cystine/glutamate transporter OS=Homo sapiens OX=9606 GN=SLC7A11 PE=1 SV=1	SLC7A11	23657	High	2	37	2	FALSE	TRUE	501	3.99202	55.4	0.00144274	0.00667333	3.0194	0.0106033	0.0196733	3.14157	0.757049	0.983364	-0.122169		5	5	5	22.6455	21.6755	18.4396	22.0458	23.3511	25.1816	24.7249	22.8368	25.0618	25.4496	23.1471	20.4785	17.6354	22.3062	23.9796	6.56108e+06	3.34957e+06	355533	4.32962e+06	1.07001e+07	3.80544e+07	2.77289e+07	7.49121e+06	3.50241e+07
A0A024QYY0	Solute carrier family 38, member 5, isoform CRA_a OS=Homo sapiens OX=9606 GN=SLC38A5 PE=4 SV=1	SLC38A5	92745	High	5	66	5	FALSE	TRUE	472	10.8051	51.4	0.000352858	0.00297932	3.01902	0.000279624	0.00208044	3.11386	0.714091	0.979712	-0.0948391		5	5	5	25.1692	24.0977	23.9242	23.9809	24.4901	27.546	28.0206	27.0309	27.0864	27.0734	24.7837	24.7046	23.1316	23.8598	24.7082	3.77298e+07	1.79529e+07	1.59185e+07	1.65567e+07	2.35646e+07	1.95956e+08	272300500	1.37124e+08	1.42497e+08
Q70UQ0	Inhibitor of nuclear factor kappa-B kinase-interacting protein OS=Homo sapiens OX=9606 GN=IKBIP PE=1 SV=1	IKBIP	121457	High	22	510	6	FALSE	TRUE	350	52.2857	39.3	6.20422e-05	0.00118144	7.18351	2.66451e-05	0.000704644	9.12955	0.00215086	0.309326	-1.94604		5	5	5	25.1699	26.122	24.1954	26.2767	23.2084	32.6553	33.2966	31.1603	32.1556	31.6222	23.8844	24.6907	21.3783	24.0693	21.2196	3.77481e+07	7.30318e+07	1.92108e+07	8.12986e+07	9.6924e+06	6.76416e+09	1.05505e+10	2.39982e+09	4.78421e+09
P08240	Signal recognition particle receptor subunit alpha OS=Homo sapiens OX=9606 GN=SRPRA PE=1 SV=2	SRPRA	6734	High	22	170	22	FALSE	TRUE	638	37.4608	69.8	0.000610916	0.00405015	2.98283	0.00121603	0.00464908	2.98466	0.994989	0.999466	-0.0018365		5	5	5	26.7705	25.7459	25.5965	25.2211	25.9693	29.038	29.2031	29.4441	28.1909	28.3412	26.542	26.8214	25.1267	24.9701	25.834	1.14476e+08	5.62705e+07	5.07373e+07	3.91119e+07	6.56948e+07	5.51187e+08	6.18047e+08	7.30402e+08	3.06421e+08
Q96GQ5	RUS1 family protein C16orf58 OS=Homo sapiens OX=9606 GN=C16orf58 PE=1 SV=2	C16orf58	64755	High	12	67	12	FALSE	TRUE	468	32.906	51	0.00047037	0.00342238	2.9784	0.000315124	0.00225053	3.24378	0.411711	0.941603	-0.265387		5	5	5	25.1583	25.2458	21.8103	23.6057	23.7458	27.2646	28.8883	25.3327	26.5959	26.3765	24.1973	25.9102	21.0123	23.445	23.6743	3.74466e+07	3.97881e+07	3.67759e+06	1.27655e+07	1.40674e+07	1.61238e+08	4.96874e+08	4.22577e+07	1.01429e+08
Q9HC06	Cd002 protein OS=Homo sapiens OX=9606 PE=2 SV=1	ERGIC2	51290	High	16	162	16	FALSE	TRUE	387	54.522	43.5	0.000128367	0.00162364	2.9733	0.000146181	0.00148316	2.95941	0.942929	0.997714	0.0138879		5	5	5	27.3741	27.1672	25.6857	26.9576	26.4234	29.8801	30.8384	28.7368	29.9659	29.0534	27.2172	27.6902	25.1357	26.9562	26.6781	1.73955e+08	1.50712e+08	5.39719e+07	1.30328e+08	8.99998e+07	9.88112e+08	1.91994e+09	4.47331e+08	1.04864e+09
P61221	ATP-binding cassette sub-family E member 1 OS=Homo sapiens OX=9606 GN=ABCE1 PE=1 SV=1	ABCE1	6059	High	9	31	9	FALSE	TRUE	599	15.192	67.3	0.00137179	0.00650754	2.95149	0.00493985	0.0116147	2.7128	0.58382	0.964201	0.238697		5	5	5	22.3363	20.1037	19.0704	20.6412	22.3134	24.0887	23.8909	22.7715	23.3771	25.0943	22.0287	21.5126	18.1445	20.9958	22.9768	5.29541e+06	1.12673e+06	550495	1.63533e+06	5.21201e+06	17841235	1.55551e+07	7.15969e+06	1.08946e+07
A5JGZ4	Peptidylprolyl isomerase (Fragment) OS=Homo sapiens OX=9606 GN=AIP PE=4 SV=1	AIP	9049	High	3	13	3	FALSE	TRUE	368	10.3261	40.7	0.00742358	0.0190376	2.94095	0.00766183	0.0155389	2.92223	0.95166	0.997714	0.0187173		3	5	3	21.2058	21.4875	NA	19.811	NA	23.7003	24.4389	19.8807	23.188	18.3267	20.7477	21.9767	NA	19.8361	NA	2.4187e+06	2.9402e+06	NA	919811	NA	1.36298e+07	2.27426e+07	965326	9.55584e+06
V9HWH0	Epididymis luminal protein 164 OS=Homo sapiens OX=9606 GN=HEL164 PE=1 SV=1	HEL164	55872	High	3	10	3	FALSE	TRUE	322	11.1801	36.1	0.00352172	0.0116955	2.93877	0.00844451	0.0166829	3.40595	0.336662	0.923465	-0.467184		4	4	4	19.2489	20.6977	19.2601	NA	20.5975	21.43	23.792	23.0849	NA	23.2524	18.2106	21.3087	18.0954	NA	20.3207	622991	1.70068e+06	627879	NA	1.58665e+06	2.82537e+06	1.45243e+07	8.89703e+06	NA
P00387	NADH-cytochrome b5 reductase 3 OS=Homo sapiens OX=9606 GN=CYB5R3 PE=1 SV=3	CYB5R3	1727	High	5	23	5	FALSE	TRUE	301	24.5847	34.2	0.000790928	0.00474498	2.93287	1.51761e-05	0.000587302	3.08558	0.674613	0.976732	-0.152704		5	5	5	21.938	21.6995	20.5574	19.9804	19.3574	24.4427	25.7985	22.8373	23.0712	22.0475	20.9286	22.5977	19.8957	20.2443	19.103	4.01801e+06	3.40561e+06	1.54315e+06	1.03446e+06	671669	2.28028e+07	5.83601e+07	7.49382e+06	8.81317e+06
A0A140T9T7	Antigen peptide transporter 1 OS=Homo sapiens OX=9606 GN=TAP1 PE=1 SV=1	TAP1	6890	High	9	79	9	FALSE	TRUE	808	17.4505	87.1	0.00351652	0.0116955	2.92434	0.00045935	0.00276761	3.39221	0.222991	0.860386	-0.467873		5	5	5	23.5418	20.0287	22.7425	23.632	22.4346	25.7302	24.7794	25.4389	25.8084	25.2443	22.5512	20.4619	21.4691	23.0016	22.5564	1.22118e+07	1.06963e+06	7.01725e+06	1.3e+07	5.66875e+06	5.56637e+07	2.87962e+07	4.54865e+07	5.87617e+07
A0A024R394	Cysteine and histidine-rich domain (CHORD)-containing 1, isoform CRA_c OS=Homo sapiens OX=9606 GN=CHORDC1 PE=4 SV=1	CHORDC1	26973	High	7	17	7	FALSE	TRUE	332	28.3133	37.5	0.014185	0.029371	2.91921	0.000430522	0.00271083	2.60461	0.484183	0.949284	0.314601		3	4	3	NA	20.7183	21.0125	19.7778	NA	NA	24.3376	23.6359	22.2928	20.9696	NA	21.7522	21.1138	19.5864	NA	NA	1.72513e+06	2.11541e+06	898919	NA	NA	2.11999e+07	1.3035e+07	5.13809e+06
Q01650	Large neutral amino acids transporter small subunit 1 OS=Homo sapiens OX=9606 GN=SLC7A5 PE=1 SV=2	SLC7A5	8140	High	9	412	5	FALSE	TRUE	507	16.3708	55	0.000127443	0.00162364	2.91171	0.000253114	0.00195962	2.73048	0.45221	0.947001	0.181225		5	5	5	29.1176	28.4368	27.4282	27.4393	28.3667	31.7584	31.9327	30.3425	30.5987	30.7149	29.1042	29.3591	27.036	27.5063	28.6891	5.82467e+08	3.63342e+08	1.80601e+08	1.81997e+08	3.46117e+08	3.63261e+09	4.0992e+09	1.36146e+09	1.62603e+09
A0A024R1X8	Junction plakoglobin, isoform CRA_a OS=Homo sapiens OX=9606 GN=JUP PE=4 SV=1	JUP	3728	High	26	225	21	FALSE	TRUE	745	47.3826	81.7	0.0208968	0.0383083	2.2972	0.000960713	0.00405928	4.27006	0.00143105	0.2764	-1.97286		5	5	5	25.7502	23.1943	27.1812	25.0917	24.823	28.2498	27.6715	29.3112	26.7548	25.539	23.59	21.833	25.7569	22.4275	22.5687	5.64376e+07	9.5983e+06	1.52176e+08	3.57576e+07	2.96806e+07	3.19191e+08	2.13773e+08	6.66123e+08	1.13241e+08
A0A140VJT0	Serine/threonine-protein phosphatase 2A 55 kDa regulatory subunit B OS=Homo sapiens OX=9606 PE=2 SV=1	PPP2R2A	5520	High	5	24	5	FALSE	TRUE	447	12.528	51.7	0.00379117	0.0122347	2.88379	0.00491331	0.0115727	2.50308	0.550939	0.958625	0.380707		4	4	4	NA	21.2516	18.2987	20.2545	21.7093	NA	24.3816	22.0428	22.7722	23.8526	NA	22.5671	19.6594	19.3541	21.4563	NA	2.49674e+06	322438	1.25083e+06	3.42884e+06	NA	2.1857e+07	4.32052e+06	7.16317e+06
P08195	4F2 cell-surface antigen heavy chain OS=Homo sapiens OX=9606 GN=SLC3A2 PE=1 SV=3	SLC3A2	6520	High	33	793	25	FALSE	TRUE	630	54.7619	68	6.44243e-05	0.00119296	2.88261	0.000229949	0.00187254	2.61687	0.170263	0.813158	0.265735		5	5	5	30.4594	29.4267	30.3718	29.1717	29.5939	33.2625	32.7108	33.2604	32.2961	31.9068	30.6703	30.2215	30.2232	29.2492	29.988	1.47636e+09	7.21648e+08	1.38941e+09	6.04736e+08	8.10304e+08	1.0304e+10	7.02972e+09	1.02891e+10	5.27345e+09
Q6NVY0	Calcyclin binding protein OS=Homo sapiens OX=9606 GN=CACYBP PE=2 SV=1	CACYBP	27101	High	8	23	8	FALSE	TRUE	228	34.2105	26.2	0.00540591	0.0154234	2.87997	0.00146748	0.00521988	2.68008	0.625311	0.969811	0.199884		4	4	4	21.5367	20.6832	21.4253	20.8811	NA	24.3712	24.5261	24.367	22.7819	NA	21.4456	21.9856	21.1996	20.6951	NA	3.0423e+06	1.68366e+06	2.81618e+06	1.93119e+06	NA	2.16996e+07	2.41589e+07	2.16367e+07	7.21186e+06
B3KMR5	cDNA FLJ12434 fis, clone NT2RM1000037, highly similar to Homo sapiens KIAA0690 protein OS=Homo sapiens OX=9606 PE=2 SV=1	KIAA0690	23223	High	24	71	23	FALSE	TRUE	1297	25.4433	143.6	0.00573508	0.0159591	2.86875	0.00446246	0.0108752	3.20266	0.182493	0.818319	-0.333913		5	5	5	24.1058	23.6349	20.344	23.0486	22.5791	26.5028	28.3683	23.3913	24.5393	25.2544	23.7729	23.7438	19.3059	23.1032	22.117	1.80543e+07	1.30257e+07	1.33096e+06	8.67589e+06	6.26574e+06	9.50899e+07	3.46514e+08	1.10024e+07	24381250
P24390	ER lumen protein-retaining receptor 1 OS=Homo sapiens OX=9606 GN=KDELR1 PE=1 SV=1	KDELR1	10945	High	2	15	2	FALSE	TRUE	212	14.1509	24.5	0.000254449	0.00246641	2.86053	0.000560274	0.00309192	2.6736	0.551424	0.958625	0.186934		4	5	4	20.6498	20.9959	NA	20.4936	22.915	23.3794	24.2621	20.6891	23.3021	25.5527	20.3574	21.9798	NA	20.4174	23.0474	1.64514e+06	2.09115e+06	NA	1.47639e+06	7.90842e+06	1.0912e+07	2.01195e+07	1.69057e+06	1.03427e+07
Q7L5N7	Lysophosphatidylcholine acyltransferase 2 OS=Homo sapiens OX=9606 GN=LPCAT2 PE=1 SV=1	LPCAT2	54947	High	9	27	9	FALSE	TRUE	544	19.1176	60.2	0.00151208	0.00690466	2.85479	0.00615532	0.0135093	2.32314	0.210447	0.846603	0.531649		4	4	4	21.7636	19.2221	NA	19.8609	22.0106	24.1916	22.7362	NA	22.8553	24.4932	21.7134	20.3826	NA	19.817	23.0708	3.56035e+06	611538	NA	952198	4.22509e+06	1.91604e+07	6.987e+06	NA	7.58781e+06
O75691	Small subunit processome component 20 homolog OS=Homo sapiens OX=9606 GN=UTP20 PE=1 SV=3	UTP20	27340	High	42	126	42	FALSE	TRUE	2785	18.1329	318.2	0.000907973	0.00505057	2.84272	0.00137331	0.00501333	3.00563	0.541934	0.958625	-0.16291		5	5	5	25.5822	25.399	20.8363	24.6229	24.9696	27.8604	28.6816	24.735	26.9234	27.423	25.3618	26.183	20.2401	24.2843	24.5262	5.02363e+07	4.42432e+07	1.87214e+06	2.5836e+07	3.28539e+07	2.43685e+08	430560682	2.79236e+07	1.27277e+08
P23921	Ribonucleoside-diphosphate reductase large subunit OS=Homo sapiens OX=9606 GN=RRM1 PE=1 SV=1	RRM1	6240	High	14	47	14	FALSE	TRUE	792	22.2222	90	0.00507535	0.0148676	2.83895	0.00335231	0.00895403	3.12955	0.601772	0.964649	-0.290607		4	5	4	22.7172	22.2759	22.8979	22.1165	NA	24.5185	25.8578	26.093	24.894	23.1306	21.3896	23.0242	21.9569	22.4743	NA	6.89517e+06	5.07813e+06	7.8153e+06	4.54705e+06	NA	2.40328e+07	6.08081e+07	7.1575e+07	3.11765e+07
Q12789	General transcription factor 3C polypeptide 1 OS=Homo sapiens OX=9606 GN=GTF3C1 PE=1 SV=4	GTF3C1	2975	High	22	62	22	FALSE	TRUE	2109	13.4187	238.7	0.000422919	0.00330098	2.8286	0.000456703	0.00276296	2.91395	0.827746	0.990219	-0.0853551		5	5	5	21.7555	21.6082	20.5299	22.8111	21.7942	24.6899	25.2217	23.1611	24.8055	24.7637	21.7477	22.6576	19.2746	22.5669	21.8253	3.54046e+06	3.1967e+06	1.514e+06	7.35908e+06	3.63666e+06	2.70643e+07	3.91271e+07	9.37992e+06	2.93214e+07
P53992	Protein transport protein Sec24C OS=Homo sapiens OX=9606 GN=SEC24C PE=1 SV=3	SEC24C	9632	High	9	39	9	FALSE	TRUE	1094	10.2377	118.2	0.000325826	0.00285896	2.81653	0.00177193	0.00583579	3.02947	0.499329	0.949841	-0.212945		5	5	5	20.9958	22.7761	20.4829	20.2845	20.8112	23.0861	25.2239	23.3653	23.6423	24.1155	20.9417	23.1671	19.1842	20.1181	20.8747	2.09099e+06	7.18278e+06	1.46547e+06	1.27711e+06	1.83995e+06	8.90472e+06	3.91867e+07	1.08058e+07	1.3093e+07
Q9BZG1	Ras-related protein Rab-34 OS=Homo sapiens OX=9606 GN=RAB34 PE=1 SV=1	RAB34	83871	High	5	29	5	FALSE	TRUE	259	24.3243	29	0.0216327	0.0391401	2.81456	0.00489936	0.0115688	2.69366	0.847911	0.992521	0.120905		5	5	5	19.0482	16.2495	21.9516	20.5618	22.2412	22.3654	21.839	23.8516	22.5584	23.5107	18.0284	18.6485	21.7111	20.4753	21.7935	542085	77911.4	4.05582e+06	1.54782e+06	4.95747e+06	5.40317e+06	3.75141e+06	1.51369e+07	6.17658e+06
A0A024RE02	Phosphoglycerate dehydrogenase like 1, isoform CRA_c OS=Homo sapiens OX=9606 GN=PHGDHL1 PE=4 SV=1	PHGDHL1	337867	High	11	82	11	FALSE	TRUE	344	40.1163	38.9	0.000242464	0.00241055	2.81142	0.00300639	0.00834727	2.46555	0.389751	0.941603	0.345875		5	5	5	22.638	23.098	19.614	21.2201	23.3137	24.8283	26.6522	22.6115	23.9377	25.9112	23.3755	24.4664	18.8673	21.1485	23.7553	6.5269e+06	8.97853e+06	802403	2.4428e+06	1.04258e+07	2.97887e+07	1.05467e+08	6408228	1.60676e+07
P50990	T-complex protein 1 subunit theta OS=Homo sapiens OX=9606 GN=CCT8 PE=1 SV=4	CCT8	10694	High	5	24	5	FALSE	TRUE	548	10.5839	59.6	0.00272279	0.00997366	2.80242	0.0161521	0.0267798	2.12749	0.423263	0.941603	0.674922		4	4	4	NA	19.4602	19.8108	21.0254	20.6309	NA	23.0315	22.6258	23.7679	22.7119	NA	22.0974	20.1312	21.6454	19.753	NA	721281	919719	2.13439e+06	1.62381e+06	NA	8.57359e+06	6.472e+06	1.42836e+07
B3KQB4	PRA1 family protein OS=Homo sapiens OX=9606 PE=2 SV=1	Uncharacterised Protein		High	5	66	5	FALSE	TRUE	188	28.1915	21.5	0.000263795	0.00251259	2.79556	5.62614e-05	0.000951102	3.07276	0.362129	0.93884	-0.277204		5	5	5	25.7806	24.5361	23.4967	23.3257	22.9255	28.1023	28.1987	26.2724	26.0166	25.4524	24.7942	25.0768	22.839	22.9596	23.009	5.76416e+07	2.43281e+07	1.18366e+07	1.05132e+07	7.96623e+06	288167051	3.08076e+08	8.10547e+07	6.78874e+07
P29692	Elongation factor 1-delta OS=Homo sapiens OX=9606 GN=EEF1D PE=1 SV=5	EEF1D	1936	High	10	44	10	FALSE	TRUE	281	48.0427	31.1	0.00503	0.0147691	2.79547	0.00110651	0.00439151	2.70054	0.82224	0.990219	0.0949253		5	5	5	23.5486	21.8742	21.4278	20.7045	21.602	25.2972	26.1188	23.9951	24.3461	23.3772	23.2933	22.5076	20.6615	22.0719	21.0975	1.22693e+07	3.84406e+06	2.82104e+06	1.7088e+06	3183127	4.12308e+07	7.28697e+07	1.67207e+07	21325673
A0A024RB16	Family with sequence similarity 62 (C2 domain containing), member A, isoform CRA_a OS=Homo sapiens OX=9606 GN=FAM62A PE=4 SV=1	FAM62A	23344	High	22	77	1	FALSE	TRUE	1114	26.4811	123.9	0.0207245	0.0381917	2.79487	0.000122278	0.00136655	3.7107	0.198375	0.833489	-0.915825		4	5	4	23.382	22.9809	21.6089	22.281	NA	25.9821	27.2044	24.7428	23.5029	22.1147	22.5856	23.3541	20.7128	19.9369	NA	1.09313e+07	8.27823e+06	3.19832e+06	5.09627e+06	NA	6.62819e+07	1.5465e+08	2.80754e+07	1.18871e+07
P15531	Nucleoside diphosphate kinase A OS=Homo sapiens OX=9606 GN=NME1 PE=1 SV=1	NME1	4830	High	8	47	1	FALSE	TRUE	152	53.2895	17.1	0.00674968	0.0178727	2.79377	0.00759323	0.0154349	2.85986	0.386927	0.941603	-0.066098		3	3	3	NA	20.5965	19.8268	NA	20.6079	NA	23.1459	23.0817	NA	23.185	NA	20.4443	19.7308	NA	20.6579	NA	1.58547e+06	929963	NA	1.59811e+06	NA	9.28105e+06	8.87733e+06	NA
Q15800	Methylsterol monooxygenase 1 OS=Homo sapiens OX=9606 GN=MSMO1 PE=1 SV=1	MSMO1	6307	High	4	88	4	FALSE	TRUE	293	15.0171	35.2	0.00555697	0.0156399	2.77783	0.0149347	0.025262	3.12196	0.445758	0.947001	-0.344135		4	5	4	25.4412	24.7132	19.767	21.7873	NA	27.4724	27.5341	23.5992	24.2143	22.6204	25.1081	25.4733	18.7861	20.9646	NA	4.55587e+07	2.75046e+07	892220	3.61929e+06	NA	1.86215e+08	1.94355e+08	1.27077e+07	1.94638e+07
P30040	Endoplasmic reticulum resident protein 29 OS=Homo sapiens OX=9606 GN=ERP29 PE=1 SV=4	ERP29	10961	High	18	1310	18	FALSE	TRUE	261	57.4713	29	0.000284784	0.0026367	7.28961	0.000530427	0.0030018	9.50659	0.0284623	0.633106	-2.21697		5	5	5	24.3115	28.043	26.9905	28.1738	25.0421	33.4053	34.8743	34.3794	33.5213	32.8287	21.6093	28.4319	24.4355	25.0001	21.9992	2.0821e+07	2.76553e+08	1.33333e+08	3.02797e+08	3.45489e+07	1.13765e+10	3.1492e+10	2.23469e+10	1.23287e+10
O43143	Pre-mRNA-splicing factor ATP-dependent RNA helicase DHX15 OS=Homo sapiens OX=9606 GN=DHX15 PE=1 SV=2	DHX15	1665	High	18	106	18	FALSE	TRUE	795	23.7736	90.9	0.0211942	0.0386069	2.74215	0.0323417	0.0460964	2.50821	0.367543	0.939662	0.23394		5	5	5	26.2766	25.9145	22.4012	20.5476	20.7463	27.1134	26.9263	26.483	24.5908	24.4835	26.1967	26.4199	22.7959	20.0675	21.5758	8.12905e+07	6.32465e+07	5.53917e+06	1.5326e+06	1.75896e+06	1.4519e+08	1.27534e+08	9.37935e+07	2.52672e+07
B4DJQ5	cDNA FLJ59211, highly similar to Glucosidase 2 subunit beta OS=Homo sapiens OX=9606 PE=2 SV=1	PRKCSH	5589	High	36	901	36	FALSE	TRUE	535	59.0654	60.1	0.0103573	0.0236877	7.89771	9.45047e-05	0.00121271	10.2838	0.0344547	0.676466	-2.35834		4	5	5	NA	24.9044	27.6768	26.4946	20.5056	32.3674	32.1867	34.2886	32.2887	32.4081	21.9724	22.9995	24.1376	23.2689	19.7418	NA	3.14025e+07	2.14555e+08	9.45496e+07	1.48863e+06	5.54052e+09	4.8882e+09	2.09847e+10	5.24655e+09
Q59H06	Transporter 2, ATP-binding cassette, sub-family B isoform 1 variant (Fragment) OS=Homo sapiens OX=9606 PE=2 SV=1	TAP2		High	10	36	10	FALSE	TRUE	704	15.0568	77.7	0.0175375	0.0338491	2.73014	0.00587405	0.013042	2.90819	0.518339	0.952751	-0.178044		4	5	4	19.6095	19.6756	NA	22.9414	24.9676	22.3109	24.032	21.0334	24.9596	26.8123	18.9717	20.1846	NA	22.5999	24.7258	799927	837448	NA	8.05494e+06	32810294	5.20298e+06	1.7154e+07	2.1463e+06	3.26277e+07
O14681	Etoposide-induced protein 2.4 homolog OS=Homo sapiens OX=9606 GN=EI24 PE=1 SV=4	EI24	9538	High	3	10	3	FALSE	TRUE	340	9.41176	38.9	0.00507769	0.0148676	2.72778	0.104013	0.124082	2.86255	0.884034	0.992873	-0.134774		3	4	3	21.0727	NA	NA	20.9888	21.986	24.104	19.8179	NA	23.7772	24.3497	20.0584	NA	NA	20.1028	23.4821	2205571	NA	NA	2.08097e+06	4.15393e+06	1.80318e+07	924217	NA	1.43766e+07
X5D2I6	G protein-coupled receptor 89B isoform B (Fragment) OS=Homo sapiens OX=9606 GN=GPR89B PE=2 SV=1	GPR89B	51463	High	5	42	5	FALSE	TRUE	457	12.9103	53.1	9.14319e-05	0.00142729	2.72273	0.000516414	0.00297914	2.49784	0.485401	0.949635	0.224894		5	5	5	23.2052	23.6959	22.0464	22.5195	22.6545	25.3356	26.8046	24.9742	25.0937	25.527	23.1555	24.1636	23.2308	21.9411	22.755	9.67062e+06	1.35885e+07	4.33146e+06	6.01236e+06	6.60225e+06	4.23421e+07	1.17219e+08	3.29603e+07	35805847
A0A024R9M9	Calcium binding protein P22, isoform CRA_a OS=Homo sapiens OX=9606 GN=CHP PE=4 SV=1	CHP	11261	High	11	56	11	FALSE	TRUE	195	59.4872	22.4	3.58293e-05	0.000935359	2.71717	5.75106e-05	0.000966105	2.43621	0.211531	0.848369	0.280962		5	5	5	24.0251	25.1551	21.6105	19.4081	21.8687	26.3207	28.0993	24.1571	22.4471	24.6293	24.1317	25.7825	21.2259	19.9288	22.4034	1.70712e+07	3.73639e+07	3.20198e+06	695691	3.82938e+06	8.3813e+07	2.87555e+08	1.87068e+07	5.71801e+06
A0A024RBH2	Cytoskeleton-associated protein 4, isoform CRA_c OS=Homo sapiens OX=9606 GN=CKAP4 PE=4 SV=1	CKAP4	10970	High	49	1246	47	FALSE	TRUE	602	75.7475	66	1.6232e-05	0.000778269	7.25172	1.15508e-05	0.000501587	9.77727	0.0012046	0.2764	-2.52555		5	5	5	25.1181	25.1988	25.205	25.1946	25.0308	32.4844	32.9104	32.6707	31.2911	32.6492	23.0859	23.6196	22.193	22.375	21.8459	3.64167e+07	3.85122e+07	3.86768e+07	3.83997e+07	3.42778e+07	6.00885e+09	8.07268e+09	6.83678e+09	2.62758e+09
A0A0G2JPP5	Protein scribble homolog OS=Homo sapiens OX=9606 GN=SCRIB PE=1 SV=1	SCRIB	23513	High	10	26	10	FALSE	TRUE	1655	8.27795	177.6	1.07302e-06	0.000381535	2.71515	0.00776135	0.0156931	1.97959	0.0519571	0.689974	0.735561		3	4	3	NA	22.2747	NA	19.2776	19.0889	NA	24.9945	20.3473	21.9876	21.8046	NA	23.1169	NA	20.2477	19.4833	NA	5.0742e+06	NA	635515	557605	NA	3.34262e+07	1333961	4.1584e+06
A0A024RD35	Elongation of very long chain fatty acids protein 5 OS=Homo sapiens OX=9606 GN=ELOVL5 PE=3 SV=1	ELOVL5	60481	High	2	13	2	FALSE	TRUE	299	12.0401	35.3	0.00444345	0.0135805	2.70327	0.00720328	0.0149147	2.7336	0.920182	0.997714	-0.0303269		4	4	4	23.7093	23.8139	21.9863	19.6059	NA	25.7216	26.3372	24.5934	23.2763	NA	23.354	24.5594	21.4836	19.597	NA	1.3715e+07	1.47464e+07	4.15474e+06	797930	NA	5.53304e+07	8.47759e+07	2.53134e+07	1.01594e+07
Q969V3	Nicalin OS=Homo sapiens OX=9606 GN=NCLN PE=1 SV=2	NCLN	56926	High	24	580	11	FALSE	TRUE	563	44.9378	62.9	0.0010033	0.00533437	2.69532	0.0012001	0.00462548	2.81008	0.461978	0.94816	-0.114758		5	5	5	29.3216	28.2766	27.6773	27.9559	28.4113	31.3067	31.9921	30.5749	30.7457	30.4999	29.0884	28.38	27.0919	27.8736	28.6351	6.70942e+08	3.25173e+08	2.14633e+08	2.60352e+08	3.56995e+08	2.65616e+09	4.27163e+09	1.59946e+09	1.80041e+09
Q53HE6	HSPC163 protein variant (Fragment) OS=Homo sapiens OX=9606 PE=2 SV=1	HSPC163	29097	High	1	14	1	FALSE	TRUE	139	14.3885	16	0.00207239	0.00851267	2.69033	0.00649152	0.0139604	3.04799	0.441063	0.946873	-0.357665		4	5	4	21.7359	22.5322	20.8975	NA	21.9639	23.953	25.69	24.0438	20.3602	24.2041	20.3051	22.1867	20.7222	NA	22.485	3.49275e+06	6.0657e+06	1.95338e+06	NA	4.09065e+06	1.62397e+07	54132882	1.72941e+07	1.34593e+06
A0A024R8B5	Dolichyl pyrophosphate phosphatase 1, isoform CRA_b OS=Homo sapiens OX=9606 GN=DOLPP1 PE=4 SV=1	DOLPP1	57171	High	2	11	2	FALSE	TRUE	238	8.40336	27	0.014775	0.0301332	2.64939	0.0142042	0.0243983	2.43408	0.428939	0.941603	0.215306		3	3	3	21.7045	19.6528	NA	18.3432	NA	23.7271	22.7691	NA	21.1525	NA	21.8236	20.286	NA	18.2367	NA	3.41749e+06	824323	NA	332537	NA	1.38861e+07	7.14779e+06	NA	2.33093e+06
Q9Y5Q9	General transcription factor 3C polypeptide 3 OS=Homo sapiens OX=9606 GN=GTF3C3 PE=1 SV=1	GTF3C3	9330	High	13	41	12	FALSE	TRUE	886	17.833	101.2	0.00263377	0.00983832	2.64527	5.1306e-05	0.000931305	2.7439	0.820274	0.990219	-0.0986354		5	5	5	21.8455	18.582	23.8811	21.2081	20.1008	23.7666	22.3669	25.4676	24.1808	23.062	21.2948	19.718	22.6751	20.8849	20.5516	3.76827e+06	392420	1.54499e+07	2.42263e+06	1.12446e+06	1.42707e+07	5.40884e+06	4.64003e+07	1.90168e+07
O15427	Monocarboxylate transporter 4 OS=Homo sapiens OX=9606 GN=SLC16A3 PE=1 SV=1	SLC16A3	9123	High	6	124	6	FALSE	TRUE	465	13.1183	49.4	0.00689302	0.018074	2.64347	0.000558778	0.00309006	2.92381	0.334182	0.921353	-0.280336		5	5	5	25.3793	23.1507	24.1282	25.3027	25.7603	27.8813	27.7854	26.114	27.671	27.4867	24.749	23.871	23.4683	24.909	25.3221	4.36459e+07	9.31218e+06	1.83358e+07	4.13865e+07	5.68351e+07	2.47241e+08	2.31341e+08	7.2629e+07	2.13691e+08
Q9Y6M9	NADH dehydrogenase [ubiquinone] 1 beta subcomplex subunit 9 OS=Homo sapiens OX=9606 GN=NDUFB9 PE=1 SV=3	NDUFB9	4715	High	4	19	4	FALSE	TRUE	179	35.1955	21.8	0.0262535	0.0452733	2.6428	0.0356373	0.049758	2.63289	0.983078	0.997714	0.00991441		4	5	4	22.9496	19.3563	20.3966	NA	17.9865	24.3496	23.6986	22.3371	19.0483	20.8749	22.2424	18.9178	20.3448	NA	19.2237	8.10034e+06	671179	1.38039e+06	NA	259711	2.13775e+07	1.36144e+07	5.29839e+06	542137
O75396	Vesicle-trafficking protein SEC22b OS=Homo sapiens OX=9606 GN=SEC22B PE=1 SV=4	SEC22B	9554	High	9	99	9	FALSE	TRUE	215	39.0698	24.6	0.000226677	0.00231386	2.63746	0.000210463	0.00177333	2.667	0.848701	0.992521	-0.0295378		5	5	5	26.6714	25.1928	24.3999	24.8241	24.8872	28.5329	28.2936	27.1316	27.6789	27.5256	26.5005	25.5544	24.0114	24.6107	25.1506	1.0688e+08	3.83514e+07	2.21357e+07	2.9703e+07	3.10303e+07	3.88377e+08	3.29021e+08	1.47039e+08	2.14868e+08
P13639	Elongation factor 2 OS=Homo sapiens OX=9606 GN=EEF2 PE=1 SV=4	EEF2	1938	High	33	203	32	FALSE	TRUE	858	41.4918	95.3	0.000531441	0.00368982	2.63071	0.000260259	0.00200332	2.42317	0.354374	0.935549	0.20754		5	5	5	28.1834	25.4931	27.7188	27.2445	27.0887	29.879	28.7152	30.6373	30.0376	29.613	27.932	26.2791	27.4944	27.6624	27.3984	3.04831e+08	4.72274e+07	2.20901e+08	1.59e+08	1.42726e+08	9.87355e+08	4.40685e+08	1.67017e+09	1.1021e+09
Q9BV10	Dol-P-Man:Man(7)GlcNAc(2)-PP-Dol alpha-1,6-mannosyltransferase OS=Homo sapiens OX=9606 GN=ALG12 PE=1 SV=1	ALG12	79087	High	2	14	2	FALSE	TRUE	488	3.89344	54.6	0.00271437	0.00995638	2.62575	0.00731063	0.0150321	2.63915	0.942411	0.997714	-0.0133933		4	4	4	20.6805	NA	20.3759	21.2358	21.2075	22.4978	NA	23.4624	24.1947	23.8477	21.0282	NA	20.1695	21.4281	20.8202	1.68051e+06	NA	1.36067e+06	2.4695e+06	2.42153e+06	5.92258e+06	NA	1.15581e+07	1.92017e+07
Q5T5U3	Rho GTPase-activating protein 21 OS=Homo sapiens OX=9606 GN=ARHGAP21 PE=1 SV=1	ARHGAP21	57584	High	11	33	10	FALSE	TRUE	1957	7.5626	217.2	0.00854117	0.0209454	2.58472	0.00611784	0.0134701	2.87797	0.379517	0.941603	-0.29325		4	5	4	20.2036	19.213	18.85	NA	19.8039	21.6716	22.7103	21.5353	20.0119	22.4923	19.9728	19.6404	17.8946	NA	19.3898	1.20751e+06	607719	472521	NA	915333	3.34031e+06	6.8627e+06	3.03927e+06	1.05724e+06
Q6YHU6	Thyroid adenoma-associated protein OS=Homo sapiens OX=9606 GN=THADA PE=1 SV=1	THADA	63892	High	23	57	23	FALSE	TRUE	1953	14.4393	219.5	0.00188057	0.00797681	2.55489	0.000209281	0.00176895	2.5851	0.899066	0.993611	-0.0302092		4	4	4	22.3015	23.0261	20.5557	21.9904	NA	24.2409	26.1548	23.0577	24.6398	NA	21.9292	23.6358	20.4273	21.7606	NA	5.16914e+06	8.54176e+06	1.54127e+06	4.16655e+06	NA	19825642	7.47119e+07	8.7312e+06	2.61414e+07
A0A024R3Z5	LanC lantibiotic synthetase component C-like 1 (Bacterial), isoform CRA_b OS=Homo sapiens OX=9606 GN=LANCL1 PE=4 SV=1	LANCL1	10314	High	1	12	1	FALSE	TRUE	411	2.91971	46.5	0.000843549	0.00484483	2.53509	0.0041926	0.0104463	2.32728	0.69878	0.978007	0.207816		5	5	5	20.5553	21.5041	19.6189	19.0754	18.4138	22.5456	23.6909	21.736	22.5253	21.3451	19.0006	22.6475	19.4257	20.1158	19.0169	1.54084e+06	2.97418e+06	805172	552411	349227	6.12228e+06	1.35418e+07	3.493e+06	6.03655e+06
A0A024R768	Mesoderm specific transcript homolog (Mouse), isoform CRA_b OS=Homo sapiens OX=9606 GN=MEST PE=4 SV=1	MEST	4232	High	4	50	4	FALSE	TRUE	335	14.0299	38.8	0.000113978	0.00155388	2.53481	5.33127e-05	0.000931305	2.59733	0.767003	0.985403	-0.0625173		5	5	5	26.2186	25.1451	24.6292	23.8764	24.7196	28.3412	28.1807	27.2238	26.595	26.9223	25.8326	25.8139	24.1978	23.7735	24.6585	7.80894e+07	3.71055e+07	2.59502e+07	1.53996e+07	2.76271e+07	3.40068e+08	3.04259e+08	1.56738e+08	1.01367e+08
P33527	Multidrug resistance-associated protein 1 OS=Homo sapiens OX=9606 GN=ABCC1 PE=1 SV=3	ABCC1	4363	High	26	107	25	FALSE	TRUE	1531	19.8563	171.5	0.000846683	0.00484483	2.50423	0.000205569	0.00174927	2.4165	0.751612	0.983364	0.0877307		5	5	5	22.6784	23.3839	23.6089	25.0614	25.2436	25.1816	26.9308	25.9909	27.2206	27.1733	22.5048	24.4264	23.1233	24.9817	25.3786	6.71232e+06	1.09462e+07	1.27935e+07	3.50135e+07	3.97258e+07	3.80559e+07	1.27934e+08	6.66869e+07	1.56397e+08
Q9NZL4	Hsp70-binding protein 1 OS=Homo sapiens OX=9606 GN=HSPBP1 PE=1 SV=2	HSPBP1	23640	High	7	24	7	FALSE	TRUE	359	22.0056	39.3	0.000793451	0.00474498	2.5016	0.000449103	0.00276296	1.9996	0.0862513	0.760376	0.502003		5	5	5	22.0411	22.2674	21.2175	19.8638	19.9972	23.7468	25.4505	23.2547	22.5664	22.8765	22.2384	23.2771	21.1651	20.9043	20.3122	4.31542e+06	5.0483e+06	2.43836e+06	954145	1.04656e+06	1.40771e+07	4.58519e+07	1.00083e+07	6.21116e+06
Q9H2U1	ATP-dependent RNA helicase DHX36 OS=Homo sapiens OX=9606 GN=DHX36 PE=1 SV=2	DHX36	170506	High	25	134	24	FALSE	TRUE	1008	31.3492	114.7	0.0098394	0.0229729	2.47596	0.016909	0.0276254	2.49727	0.923256	0.997714	-0.0213078		5	5	5	27.76	26.6644	20.1204	21.5076	20.7571	28.6815	28.4152	24.193	24.379	23.5206	27.4783	27.0157	19.4382	21.9469	20.8238	227296052	1.06361e+08	1.13987e+06	2.98138e+06	1.77215e+06	4.30522e+08	3.5795e+08	1.91782e+07	2.18172e+07
V9HW90	Glutathione reductase OS=Homo sapiens OX=9606 GN=HEL-75 PE=2 SV=1	HEL-75	2936	High	4	15	4	FALSE	TRUE	522	11.4943	56.2	0.0064198	0.0173238	2.47577	0.0196279	0.0310119	2.34918	0.53132	0.957176	0.126587		3	3	3	NA	22.6995	NA	20.5487	21.1105	NA	24.8672	NA	22.9595	23.9594	NA	23.158	NA	20.4565	21.124	NA	6.81144e+06	NA	1.53385e+06	2.26404e+06	NA	3.06029e+07	NA	8156423
B2RD51	Proteasome assembly chaperone 1 OS=Homo sapiens OX=9606 PE=2 SV=1	PSMG1	8624	High	4	22	4	FALSE	TRUE	288	16.6667	32.9	0.00094749	0.00516026	2.4745	0.215367	0.239985	1.22202	0.21609	0.853571	1.25248		5	5	5	21.6725	20.0846	20.8312	19.8974	20.2285	23.0922	22.9598	23.7781	22.6782	22.5784	22.5451	20.7686	21.6269	24.3922	19.6438	3.34261e+06	1.11188e+06	1.86557e+06	976578	1.22851e+06	8.9419e+06	8.15802e+06	1.43858e+07	6.71168e+06
Q96N66	Lysophospholipid acyltransferase 7 OS=Homo sapiens OX=9606 GN=MBOAT7 PE=1 SV=2	MBOAT7	79143	High	7	110	7	FALSE	TRUE	472	17.3729	52.7	0.000391774	0.00314004	2.4727	0.000434008	0.00271083	2.79246	0.230473	0.866839	-0.319756		5	5	5	26.7574	25.8242	23.9914	24.6891	25.8333	28.3523	28.6754	26.734	27.3111	28.3863	26.2322	26.3354	23.1828	24.1545	25.5918	1.13446e+08	5.94105e+07	1.66774e+07	2.70504e+07	5.97868e+07	3.42677e+08	4.28694e+08	1.11615e+08	1.66522e+08
Q15032	R3H domain-containing protein 1 OS=Homo sapiens OX=9606 GN=R3HDM1 PE=1 SV=3	R3HDM1	23518	High	3	20	3	FALSE	TRUE	1099	3.3667	120.6	0.0100225	0.0231996	2.47219	0.125385	0.147145	0.731501	0.0659705	0.709853	1.74069		4	4	4	19.8187	21.7955	NA	16.8923	19.3016	21.935	23.846	NA	20.6326	21.2834	20.1641	23.4988	NA	20.2304	20.8776	924765	3.64004e+06	NA	121642	646197	4009476	1.50785e+07	NA	1.62565e+06
Q9UMS4	Pre-mRNA-processing factor 19 OS=Homo sapiens OX=9606 GN=PRPF19 PE=1 SV=1	PRPF19	27339	High	4	14	4	FALSE	TRUE	504	11.5079	55.1	0.00548347	0.015498	2.46781	0.0062017	0.0135444	2.12489	0.473928	0.949156	0.342918		4	4	4	22.0369	20.7497	20.2638	21.3992	NA	23.7822	23.9468	23.1459	23.4459	NA	22.3808	22.0989	20.6489	20.6927	NA	4.30308e+06	1.76313e+06	1.25898e+06	2.76573e+06	NA	1.44267e+07	1.61701e+07	9.28139e+06	1.1427e+07
A0A140VJP2	Methionine adenosyltransferase 2 subunit beta OS=Homo sapiens OX=9606 PE=2 SV=1	MAT2B	27430	High	3	10	3	FALSE	TRUE	334	10.1796	37.5	0.0286384	0.0483611	2.46326	0.0229017	0.0348549	2.19119	0.622202	0.969811	0.272071		3	5	3	19.115	NA	16.8392	17.9282	NA	20.734	22.3837	19.8247	20.7135	20.5185	18.8013	NA	18.0441	17.8532	NA	567805	NA	117250	249417	NA	1.7441e+06	5.47237e+06	928595	1.71945e+06
A0A024R637	TBC1 domain family, member 4, isoform CRA_b OS=Homo sapiens OX=9606 GN=TBC1D4 PE=4 SV=1	TBC1D4	9882	High	15	45	15	FALSE	TRUE	1298	14.6379	146.5	0.00183227	0.00783382	2.46027	0.0032368	0.00875049	2.81552	0.291846	0.91314	-0.355248		4	5	4	24.6201	22.0548	22.1223	22.2146	NA	26.405	24.8719	24.6378	24.9382	20.555	24.2447	21.7026	21.0937	22.5498	NA	2.57865e+07	4.35679e+06	4.56533e+06	4.86715e+06	NA	8.88583e+07	3.07033e+07	2.61052e+07	3.2148e+07
A0A024R455	Rhomboid domain containing 1, isoform CRA_a OS=Homo sapiens OX=9606 GN=RHBDD1 PE=4 SV=1	RHBDD1	84236	High	3	19	3	FALSE	TRUE	315	13.9683	35.8	0.0107302	0.0242512	2.45589	0.00612217	0.0134701	2.27702	0.500264	0.949841	0.178867		4	4	4	22.01	21.1986	20.1636	20.9156	NA	23.2915	24.0576	22.5625	24.1998	NA	21.7377	22.023	20.1505	21.0922	NA	4.2235e+06	2.40674e+06	1.17452e+06	1.97797e+06	NA	1.0267e+07	1.74611e+07	6.1944e+06	1.92687e+07
A0A024RAX2	Microsomal glutathione S-transferase 1, isoform CRA_a OS=Homo sapiens OX=9606 GN=MGST1 PE=4 SV=1	MGST1	4257	High	4	186	4	FALSE	TRUE	155	27.0968	17.6	0.00519879	0.0151401	2.44977	0.00208107	0.00652314	2.97163	0.100308	0.760376	-0.521863		4	5	4	26.7876	NA	26.6371	24.4365	25.2334	28.837	25.8917	28.7997	27.8831	27.374	25.8585	NA	25.76	24.2292	25.1596	1.15846e+08	NA	1.0437e+08	2.2705e+07	3.94477e+07	4.79517e+08	6.22539e+07	4.67288e+08	2.47537e+08
Q9Y256	CAAX prenyl protease 2 OS=Homo sapiens OX=9606 GN=RCE1 PE=1 SV=1	RCE1	9986	High	4	37	2	FALSE	TRUE	329	16.7173	35.8	0.00113843	0.00574565	2.44354	0.00449351	0.0109309	2.05734	0.270713	0.895138	0.3862		4	5	4	23.3441	23.3292	NA	18.5949	20.8458	25.3901	26.1336	17.9796	21.3563	23.0082	23.1144	24.3713	NA	18.6642	21.5088	1.06479e+07	1.0539e+07	NA	395924	1.88458e+06	4.3972e+07	7.36188e+07	258463	2.6846e+06
P46063	ATP-dependent DNA helicase Q1 OS=Homo sapiens OX=9606 GN=RECQL PE=1 SV=3	RECQL	5965	High	7	30	7	FALSE	TRUE	649	12.7889	73.4	0.00621076	0.0168273	2.44268	0.00468522	0.0111953	2.09195	0.0511321	0.689974	0.350739		4	4	4	22.0016	20.7611	NA	20.8973	20.9044	23.3882	23.5848	NA	23.6032	23.7589	22.0898	21.3883	NA	21.28	21.2094	4.19889e+06	1777110	NA	1.95311e+06	1.96275e+06	1.09786e+07	1.25818e+07	NA	1.27432e+07
A0A024R5J8	Leucine rich repeat containing 54, isoform CRA_a OS=Homo sapiens OX=9606 GN=LRRC54 PE=4 SV=1	LRRC54	25987	High	5	30	5	FALSE	TRUE	353	19.5467	37.8	0.0158786	0.0315573	2.44064	0.00457739	0.0110345	2.84235	0.152169	0.791998	-0.401713		4	5	4	24.7675	21.529	21.5319	19.7689	NA	26.0095	24.0783	23.8533	23.4187	20.2264	24.0121	21.527	20.7571	19.6942	NA	2.85606e+07	3.02608e+06	3.03209e+06	893372	NA	6.75529e+07	1.77134e+07	1.51553e+07	1.12134e+07
O43149	Zinc finger ZZ-type and EF-hand domain-containing protein 1 OS=Homo sapiens OX=9606 GN=ZZEF1 PE=1 SV=6	ZZEF1	23140	High	26	57	26	FALSE	TRUE	2961	11.5502	330.9	0.00315817	0.0109446	2.43541	0.025555	0.0380052	2.66203	0.751159	0.983364	-0.226617		4	4	4	24.8153	23.5018	20.0255	NA	20.7168	26.5637	25.9692	22.4385	NA	23.8298	24.6095	24.3866	17.9626	NA	21.1942	2.95225e+07	1.18785e+07	1.06728e+06	NA	1.72335e+06	9.91892e+07	6.56925e+07	5.68391e+06	NA
Q13315	Serine-protein kinase ATM OS=Homo sapiens OX=9606 GN=ATM PE=1 SV=4	ATM	472	High	36	86	36	FALSE	TRUE	3056	14.8233	350.5	0.0241061	0.0425262	2.4279	0.0433385	0.0584042	2.38532	0.912256	0.997714	0.0425786		3	4	3	24.3854	25.0162	NA	NA	20.4739	26.1081	27.5336	19.8776	NA	23.5175	24.156	25.7379	NA	NA	20.1093	2.19145e+07	3.39334e+07	NA	NA	1.45634e+06	7.23282e+07	1.94291e+08	963294	NA
V9HW31	ATP synthase subunit beta OS=Homo sapiens OX=9606 GN=HEL-S-271 PE=1 SV=1	HEL-S-271	506	High	22	263	20	FALSE	TRUE	529	57.2779	56.5	0.0117175	0.025641	2.42657	0.00159685	0.00546818	2.98698	0.127058	0.772428	-0.560407		5	5	5	27.7445	26.6098	26.3904	25.4965	25.6488	29.5265	31.1849	28.5334	27.655	27.123	26.4225	26.8004	25.6014	25.5438	24.7198	2.24864e+08	1.02413e+08	8.79608e+07	4.73392e+07	5.26073e+07	7.73336e+08	2.44119e+09	3.88529e+08	2.11336e+08
P42166	Lamina-associated polypeptide 2, isoform alpha OS=Homo sapiens OX=9606 GN=TMPO PE=1 SV=2	TMPO	7112	High	17	92	12	FALSE	TRUE	694	37.3199	75.4	0.0155809	0.0312645	2.41964	0.00729304	0.0150167	2.54795	0.580864	0.964201	-0.128306		5	5	5	24.6882	22.9117	25.3868	20.3265	24.0416	25.8603	25.3029	27.549	24.9908	25.7499	24.3372	23.0213	24.545	20.7142	24.0955	2.70323e+07	7.89074e+06	4.3871e+07	1.31484e+06	1.72678e+07	6.09165e+07	4.13944e+07	1.96375e+08	3.334e+07
A0A024RA42	Basic leucine zipper and W2 domains 2, isoform CRA_a OS=Homo sapiens OX=9606 GN=BZW2 PE=4 SV=1	BZW2	28969	High	12	57	8	FALSE	TRUE	419	25.0597	48.1	0.00173806	0.00758809	2.41919	0.00116096	0.00454125	2.60917	0.594364	0.964649	-0.189983		5	5	5	24.2763	22.5409	21.1945	22.2805	22.3691	26.3326	26.1139	23.0945	24.9775	24.2389	24.2713	22.6136	19.8511	22.9331	22.0422	2.03189e+07	6.1022e+06	2.39978e+06	5.09461e+06	5.4171e+06	8.45061e+07	7.26202e+07	8.95644e+06	33034250
Q71UA4	Adenylosuccinate lyase OS=Homo sapiens OX=9606 PE=3 SV=1	ADSL	158	High	6	27	6	FALSE	TRUE	484	13.4298	54.8	0.0143901	0.0295845	2.40999	0.00391665	0.0100397	2.08798	0.257719	0.886535	0.249456		4	5	5	23.2919	21.6366	18.4459	NA	20.5132	25.1187	23.6687	22.261	19.2749	22.479	23.373	22.2933	18.8602	17.4771	20.3588	10269673	3.26026e+06	357087	NA	1.4965e+06	3.64327e+07	13334971	5.02619e+06	634321
P84098	60S ribosomal protein L19 OS=Homo sapiens OX=9606 GN=RPL19 PE=1 SV=1	RPL19	6143	High	4	97	4	FALSE	TRUE	196	17.3469	23.5	0.000227508	0.00231386	2.40297	0.000514788	0.00297914	2.49732	0.670516	0.975657	-0.0943521		5	5	5	25.6342	25.631	25.7603	25.7102	26.7419	27.9257	28.3723	28.1567	28.5392	28.4986	24.8925	26.1293	25.4666	25.6913	26.8261	5.20807e+07	5.19622e+07	5.68359e+07	5.48978e+07	1.1223e+08	2.54956e+08	3.47463e+08	2.99238e+08	3.90072e+08
Q5VYS8	Terminal uridylyltransferase 7 OS=Homo sapiens OX=9606 GN=TUT7 PE=1 SV=1	TUT7	79670	High	15	41	14	FALSE	TRUE	1495	14.2475	171.1	0.00341862	0.0115109	2.39727	0.0038685	0.00996409	2.14554	0.136146	0.779911	0.251726		3	4	3	20.7751	23.5983	NA	NA	20.3281	22.9361	26.2455	20.8248	NA	22.7119	21.0527	24.0155	NA	NA	20.3885	1.79449e+06	1.27e+07	NA	NA	1.31634e+06	8.0249e+06	7.9556e+07	1.85739e+06	NA
X6R3N0	Long-chain fatty acid transport protein 3 OS=Homo sapiens OX=9606 GN=SLC27A3 PE=1 SV=1	SLC27A3	11000	High	7	24	7	FALSE	TRUE	811	13.3169	87.3	0.00947209	0.0223878	2.38936	0.0233358	0.0353544	1.96867	0.670834	0.975657	0.420689		5	5	5	22.5194	17.7703	22.9717	17.7134	19.6924	23.6172	21.6026	24.4188	20.8657	22.1099	21.4598	20.1492	21.91	20.656	18.5957	6.01201e+06	223559	8.22587e+06	214911	847235	1.28675e+07	3.18432e+06	2.24273e+07	1.91069e+06
Q9NVV0	Trimeric intracellular cation channel type B OS=Homo sapiens OX=9606 GN=TMEM38B PE=1 SV=1	TMEM38B	55151	High	3	28	3	FALSE	TRUE	291	15.1203	32.5	3.99e-05	0.00100041	2.3698	0.00022377	0.00185043	3.18785	0.0548863	0.691829	-0.818049		5	5	5	23.7368	22.5664	21.7674	22.6704	22.5038	25.8943	24.585	24.4332	25.1881	24.9931	22.7788	20.8372	20.6614	22.4078	22.4693	1.39794e+07	6.21081e+06	3.56982e+06	6.67507e+06	5.94723e+06	6.23676e+07	2.51669e+07	2.26538e+07	3.8226e+07
A0A024R9K7	Chromosome 15 open reading frame 24, isoform CRA_b OS=Homo sapiens OX=9606 GN=C15orf24 PE=4 SV=1	C15orf24	56851	High	8	130	8	FALSE	TRUE	320	27.5	35.4	7.37794e-05	0.00129219	6.126	0.000128829	0.00139449	8.6882	0.00953022	0.458664	-2.5622		4	5	4	24.7728	24.5232	22.6974	22.2235	NA	30.5587	31.2192	28.6794	28.2637	26.0078	21.1284	22.5302	19.842	20.4676	NA	2.86661e+07	2.41109e+07	6.80154e+06	4897165	NA	1.58152e+09	2.49984e+09	4.29887e+08	3.22279e+08
Q9Y295	Developmentally-regulated GTP-binding protein 1 OS=Homo sapiens OX=9606 GN=DRG1 PE=1 SV=1	DRG1	4733	High	9	51	8	FALSE	TRUE	367	31.6076	40.5	4.29792e-05	0.00103035	2.36387	0.000651015	0.00334904	2.46045	0.723224	0.982136	-0.0965759		5	5	5	22.6676	22.9015	21.7131	22.2944	21.3994	24.6114	25.3492	24.3351	24.8533	23.6464	21.9528	23.5113	21.4529	21.7991	21.7769	6.66217e+06	7.83517e+06	3.43791e+06	5.14379e+06	2.76601e+06	2.56308e+07	4.27431e+07	2.11635e+07	3.03112e+07
A8K8D9	Glucose-6-phosphate 1-dehydrogenase OS=Homo sapiens OX=9606 PE=2 SV=1	Uncharacterised Protein	2539	High	8	49	1	FALSE	TRUE	515	16.699	59.3	0.00124671	0.00613078	2.36145	0.000212251	0.00178277	2.30762	0.84802	0.992521	0.053834		5	5	5	24.0899	22.1935	21.2127	22.8643	20.6186	25.5245	24.8741	24.3112	24.8646	23.2118	23.3399	22.8568	21.3132	22.5697	21.1686	1.78562e+07	4.79645e+06	2.43025e+06	7.6354e+06	1.60993e+06	4.82647e+07	3.07506e+07	2.08169e+07	3.05484e+07
B4DM85	Kinesin-like protein OS=Homo sapiens OX=9606 PE=2 SV=1	KIF2A		High	5	18	5	FALSE	TRUE	744	6.45161	84	0.000388521	0.00314004	2.35805	6.08398e-05	0.000996952	2.63916	0.192002	0.822006	-0.281116		4	4	4	19.4692	NA	21.7954	18.3842	19.3304	21.5113	NA	24.485	20.708	21.7072	18.9714	NA	21.9959	17.8636	19.0239	725807	NA	3.63982e+06	342139	659215	2989039	NA	2.34807e+07	1.71291e+06
A0A0S2Z3L2	ATPase Ca++ transporting cardiac muscle slow twitch 2 isoform 1 (Fragment) OS=Homo sapiens OX=9606 GN=ATP2A2 PE=2 SV=1	ATP2A2	488	High	35	631	27	FALSE	TRUE	1042	37.1401	114.7	0.000427812	0.00331713	2.35346	0.000439783	0.00273177	2.29205	0.70397	0.979195	0.0614131		5	5	5	29.4736	28.1462	29.1008	28.879	28.1586	31.4677	31.3263	31.5222	30.9967	30.2125	29.5497	28.5904	28.6827	28.791	28.4513	7.45466e+08	2.97059e+08	5.75714e+08	4.93671e+08	2.99627e+08	2.96986e+09	2.69251e+09	3.08415e+09	2.14253e+09
O75152	Zinc finger CCCH domain-containing protein 11A OS=Homo sapiens OX=9606 GN=ZC3H11A PE=1 SV=3	ZC3H11A	9877	High	9	30	7	FALSE	TRUE	810	17.1605	89.1	0.00538197	0.0153995	2.35164	0.0170054	0.0277127	2.36541	0.961673	0.997714	-0.0137713		3	4	3	NA	NA	22.9299	21.0556	19.7534	NA	19.7604	24.9632	23.4482	22.3826	NA	NA	23.133	20.5358	20.0289	NA	NA	7.99102e+06	2.17958e+06	883853	NA	888103	3.27094e+07	1.14446e+07
A0A024R3G4	Sterol-C5-desaturase (ERG3 delta-5-desaturase homolog, fungal)-like, isoform CRA_b OS=Homo sapiens OX=9606 GN=SC5DL PE=3 SV=1	SC5DL	6309	High	3	10	3	FALSE	TRUE	299	7.69231	35.3	0.00104415	0.00550431	2.34232	0.0025997	0.00755582	2.36546	0.950105	0.997714	-0.0231418		5	5	5	23.8478	19.2275	22.3476	21.464	23.395	26.0977	22.6354	24.5291	23.3168	25.4145	24.5954	19.6692	21.1898	20.9949	23.7169	1.50978e+07	613822	5.33713e+06	2.89271e+06	1.10309e+07	7.18109e+07	6515448	2.42093e+07	1.04486e+07
P82650	28S ribosomal protein S22, mitochondrial OS=Homo sapiens OX=9606 GN=MRPS22 PE=1 SV=1	MRPS22	56945	High	7	27	7	FALSE	TRUE	360	19.1667	41.3	0.0276641	0.0470711	2.33835	0.00279763	0.00792414	1.89669	0.432357	0.941603	0.44166		4	5	4	22.2215	21.5045	20.1355	20.6003	NA	23.8906	25.2912	21.3054	23.3279	19.8962	22.193	22.8078	19.4274	21.8003	NA	4.89047e+06	2.97511e+06	1.1518e+06	1.58963e+06	NA	1.55521e+07	4.10594e+07	2.59162e+06	1.05294e+07
Q32Q12	Nucleoside diphosphate kinase OS=Homo sapiens OX=9606 GN=NME1-NME2 PE=1 SV=1	NME1-NME2	654364	High	9	51	2	FALSE	TRUE	292	45.8904	32.6	0.0021647	0.00877056	2.32176	0.000566178	0.00310526	1.946	0.450117	0.947001	0.375756		5	5	5	25.4653	23.0668	24.6275	24.4154	21.6723	26.8983	25.0668	26.749	27.0843	25.0578	25.1874	22.7783	24.5543	24.8354	23.7706	4.63267e+07	8.78589e+06	2.59183e+07	2.23751e+07	3.34213e+06	1.2508e+08	3.51449e+07	1.12782e+08	1.42291e+08
B5BU24	14-3-3 protein beta/alpha OS=Homo sapiens OX=9606 GN=YWHAB PE=2 SV=1	YWHAB	7529	High	9	67	4	FALSE	TRUE	246	39.8374	28.1	0.0275029	0.0468561	2.31961	0.00186747	0.00606078	2.07166	0.665974	0.975314	0.247948		4	4	4	23.9655	18.6909	19.6558	17.7854	NA	25.1333	22.112	21.1525	20.9781	NA	23.556	20.1673	18.8638	18.5022	NA	1.63804e+07	423165	826038	225905	NA	3.6803e+07	4.533e+06	2.33095e+06	2.06562e+06
B5BUB1	RuvB-like helicase (Fragment) OS=Homo sapiens OX=9606 GN=RUVBL1 PE=2 SV=1	RUVBL1	8607	High	7	29	7	FALSE	TRUE	456	21.4912	50.2	0.0102899	0.023614	2.30431	0.00610572	0.0134669	1.56974	0.115563	0.766823	0.734565		4	4	4	23.7496	22.2391	20.0909	19.8716	NA	24.926	25.0178	22.4094	22.8153	NA	23.5253	23.0714	21.4016	20.8912	NA	1.4104e+07	4.95037e+06	1.11679e+06	959312	NA	3.18773e+07	3.39706e+07	5.57046e+06	7.38069e+06
B4DR61	cDNA FLJ59739, highly similar to Protein transport protein Sec61 subunit alpha isoform 1 OS=Homo sapiens OX=9606 GN=SEC61A1 PE=1 SV=1	SEC61A1	29927	High	11	263	5	FALSE	TRUE	482	22.1992	52.9	4.49371e-05	0.00105839	2.3016	0.000300615	0.00217599	2.43358	0.533892	0.958223	-0.131975		5	5	5	29.2348	28.3331	27.8027	28.6226	28.9406	31.1789	30.921	30.3605	30.8305	31.1508	28.8579	28.7519	27.1537	28.372	29.1384	6.3175e+08	3.38141e+08	2.34126e+08	4.13292e+08	5.15227e+08	2.43096e+09	2.0331e+09	1.37859e+09	1.90941e+09
B2R6N9	cDNA, FLJ93042, highly similar to Homo sapiens signal sequence receptor, alpha (translocon-associated protein alpha) (SSR1), mRNA OS=Homo sapiens OX=9606 PE=2 SV=1	SSR1	6745	High	5	134	5	FALSE	TRUE	286	29.021	32.2	6.00604e-06	0.000556076	6.00863	1.52101e-05	0.000587302	8.65968	0.00131621	0.2764	-2.65104		5	5	5	25.2088	26.5476	24.8662	25.9872	25.1358	31.6913	32.3199	31.1908	31.4097	31.1772	22.9859	23.8701	21.3311	22.8332	23.4701	3.87811e+07	9.80924e+07	3.05831e+07	6.65162e+07	36865800	3.46763e+09	5.36105e+09	2.45118e+09	2.85274e+09
P21359	Neurofibromin OS=Homo sapiens OX=9606 GN=NF1 PE=1 SV=2	NF1	4763	High	25	81	25	FALSE	TRUE	2839	10.6728	319.2	0.00985251	0.0229835	2.28496	0.0187177	0.0299371	1.99638	0.488128	0.949841	0.288582		4	5	4	23.6857	25.2252	NA	21.1185	22.4793	25.0981	27.0977	19.9417	23.8727	25.58	23.0404	26.3338	NA	21.2945	22.9944	1.34932e+07	3.92221e+07	NA	2.27661e+06	5.84721e+06	35916382	1.43619e+08	1.00707e+06	1.53603e+07
O00299	Chloride intracellular channel protein 1 OS=Homo sapiens OX=9606 GN=CLIC1 PE=1 SV=4	CLIC1	1192	High	7	18	7	FALSE	TRUE	241	33.61	26.9	0.00474575	0.0142019	2.28488	0.000497771	0.00292208	2.81796	0.0534546	0.689974	-0.533076		4	5	4	NA	20.8481	19.2481	19.9688	22.771	17.0847	23.6664	22.0396	21.6805	24.5891	NA	20.4529	19.0831	18.9913	22.1764	NA	1.8876e+06	622685	1.02614e+06	7.15749e+06	138997	1.33133e+07	4.31115e+06	3.36105e+06
O15360	Fanconi anemia group A protein OS=Homo sapiens OX=9606 GN=FANCA PE=1 SV=2	FANCA	2175	High	9	16	9	FALSE	TRUE	1455	7.83505	162.7	0.000854951	0.00486344	2.27203	0.00251861	0.00736825	2.73828	0.309059	0.919994	-0.466253		4	4	4	19.7454	20.5149	17.1034	18.9425	NA	22.0473	23.2068	19.3168	20.8234	NA	18.9719	21.1421	15.9712	18.3561	NA	878952	1.49835e+06	140806	503810	NA	4.33415e+06	9.68181e+06	653029	1.85555e+06
Q9NTJ5	Phosphatidylinositide phosphatase SAC1 OS=Homo sapiens OX=9606 GN=SACM1L PE=1 SV=2	SACM1L	22908	High	9	33	9	FALSE	TRUE	587	17.2061	66.9	0.0011287	0.00571804	2.26469	0.000160905	0.00158112	2.39171	0.704664	0.979389	-0.0590371		4	5	5	22.8399	NA	21.0214	22.7869	21.8065	24.9379	21.8637	23.6127	24.6163	24.3467	22.9087	19.2001	20.6889	22.5374	22.0836	7.50765e+06	NA	2.12849e+06	7.23693e+06	3.66777e+06	32139778	3.81624e+06	1.28269e+07	2.57179e+07
P21266	Glutathione S-transferase Mu 3 OS=Homo sapiens OX=9606 GN=GSTM3 PE=1 SV=3	GSTM3	2947	High	8	32	7	FALSE	TRUE	225	36.4444	26.5	0.00316152	0.0109446	2.26208	0.00711794	0.0148184	2.27777	0.955022	0.997714	-0.0156913		5	5	5	22.8128	24.1158	19.2378	21.7981	21.7819	24.403	25.9389	22.8638	23.9883	23.8627	22.28	25.0924	19.2048	21.4824	21.6083	7.3676e+06	1.81798e+07	618221	3.64648e+06	3.60572e+06	2.21833e+07	6.43255e+07	7.63303e+06	1.66415e+07
B4DE15	cDNA FLJ53300, highly similar to UDP-galactose translocator OS=Homo sapiens OX=9606 GN=SLC35A2 PE=1 SV=1	SLC35A2	7355	High	1	12	1	FALSE	TRUE	406	2.70936	42.2	0.000564178	0.00382824	2.25572	0.0427775	0.0577356	1.88931	0.51619	0.952751	0.366413		4	4	4	NA	22.5687	20.5594	19.9263	23.1114	NA	24.8219	23.1783	22.1621	25.0264	NA	22.7061	20.037	21.7246	23.1637	NA	6.22083e+06	1.54519e+06	996333	9.06229e+06	NA	2.96567e+07	9.49212e+06	4.69305e+06
O94822	E3 ubiquitin-protein ligase listerin OS=Homo sapiens OX=9606 GN=LTN1 PE=1 SV=6	LTN1	26046	High	21	77	21	FALSE	TRUE	1766	14.5527	200.4	0.0125757	0.0267982	2.25281	0.0309566	0.0443589	1.51653	0.342578	0.927732	0.736287		5	5	5	24.1387	25.7604	21.1778	23.2803	18.1988	25.572	27.5381	23.2634	24.9453	22.5013	24.9304	26.7775	20.0449	23.2636	21.221	1.84697e+07	5.68403e+07	2.37225e+06	1.01873e+07	300876	4.98817e+07	1.94893e+08	1.00689e+07	3.23052e+07
A0A024R601	Ceroid-lipofuscinosis neuronal 6 late infantile variant isoform 1 OS=Homo sapiens OX=9606 GN=CLN6 PE=2 SV=1	CLN6	54982	High	2	22	2	FALSE	TRUE	311	10.2894	35.9	0.00685509	0.0180097	2.25023	0.030902	0.0443589	2.35076	0.78568	0.985943	-0.100532		4	5	4	26.1264	24.9206	NA	18.1259	21.4418	27.9377	27.1663	22.3381	21.3301	23.1815	25.7774	25.5266	NA	17.2017	21.7068	7.32519e+07	3.17583e+07	NA	286039	2848616	2.57092e+08	1.50613e+08	5.30182e+06	2.63642e+06
O60518	Ran-binding protein 6 OS=Homo sapiens OX=9606 GN=RANBP6 PE=1 SV=2	RANBP6	26953	High	13	68	10	FALSE	TRUE	1105	15.4751	124.6	0.000718024	0.00448347	2.23233	0.000525828	0.0030018	1.9232	0.100621	0.760376	0.309124		5	5	5	21.5176	20.5508	18.3215	21.2028	22.8234	23.4459	22.8077	21.4581	23.236	24.6301	21.7052	21.2343	18.9036	21.0832	23.0354	3.00216e+06	1.53602e+06	327594	2.4136e+06	7.42217e+06	1.14266e+07	7.34193e+06	2.88083e+06	9.87915e+06
A0A024R277	Serine palmitoyltransferase, long chain base subunit 1, isoform CRA_a OS=Homo sapiens OX=9606 GN=SPTLC1 PE=4 SV=1	SPTLC1	10558	High	15	71	15	FALSE	TRUE	473	30.2326	52.7	5.92666e-05	0.00117324	2.22888	0.00215634	0.00667392	1.83048	0.226369	0.860386	0.398405		5	5	5	24.9445	26.8728	21.9236	23.5838	22.3613	27.0051	28.6854	24.3435	26.0036	24.7929	24.8814	27.1401	21.897	23.9308	23.8286	3.22878e+07	1.22889e+08	3.97787e+06	1.25732e+07	5.38795e+06	1.34691e+08	4.31689e+08	2.12868e+07	6.72752e+07
A0A024R882	Stomatin, isoform CRA_a OS=Homo sapiens OX=9606 GN=STOM PE=4 SV=1	STOM	2040	High	12	220	12	FALSE	TRUE	288	53.8194	31.7	0.000195731	0.00214511	2.21796	0.000452003	0.00276296	2.66816	0.0977488	0.760376	-0.450202		5	5	5	28.0798	27.2846	26.9051	25.7593	27.1311	30.1305	29.4614	29.5539	27.4582	29.6458	27.1477	27.3515	26.0684	25.198	27.1432	2.83705e+08	1.63485e+08	1.25675e+08	5.67977e+07	1.46984e+08	1.17537e+09	7.39206e+08	7.8814e+08	1.84387e+08
Q09028	Histone-binding protein RBBP4 OS=Homo sapiens OX=9606 GN=RBBP4 PE=1 SV=3	RBBP4	5928	High	6	38	3	FALSE	TRUE	425	19.5294	47.6	0.00986256	0.0229869	2.20923	0.00313137	0.00857484	1.86596	0.2367	0.878468	0.343261		5	5	5	22.5153	21.3246	21.8636	23.0612	22.2055	23.714	25.3366	23.69	25.2485	24.0271	22.1626	22.3223	21.9277	23.8619	22.4121	5.9948e+06	2.62633e+06	3.81597e+06	8.75205e+06	4.83637e+06	1.37603e+07	42371993	1.35334e+07	3.98631e+07
A0A024RBA9	RAB21, member RAS oncogene family, isoform CRA_a OS=Homo sapiens OX=9606 GN=RAB21 PE=4 SV=1	RAB21	23011	High	3	15	3	FALSE	TRUE	225	17.7778	24.3	0.00672348	0.0178209	2.20726	0.00752743	0.0153362	1.60503	0.0502381	0.689974	0.602226		5	5	5	18.1925	19.8018	19.8185	19.5748	19.0564	21.9988	22.1689	21.618	21.1625	20.5322	19.2051	20.9973	19.8852	19.826	19.5415	299572	913999	924593	780927	545182	4.19079e+06	4.71512e+06	3.21868e+06	2.34712e+06
P54652	Heat shock-related 70 kDa protein 2 OS=Homo sapiens OX=9606 GN=HSPA2 PE=1 SV=1	HSPA2	3306	High	18	955	2	FALSE	TRUE	639	22.6917	70	0.0225718	0.0404574	2.20264	0.012405	0.021933	1.96946	0.243203	0.8801	0.233176		3	3	3	21.2154	21.2989	NA	NA	23.6244	23.9158	23.6453	NA	NA	25.1855	21.544	21.7167	NA	NA	23.5775	2.43479e+06	2.5799e+06	NA	NA	1.29319e+07	1.58258e+07	1.312e+07	NA	NA
B4DHK5	cDNA FLJ61590, moderately similar to Pleckstrin homology domain-containing family A member 5 (Fragment) OS=Homo sapiens OX=9606 PE=2 SV=1	PLEKHA5		High	7	19	7	FALSE	TRUE	1183	8.03043	135.9	0.00311356	0.0108853	2.20139	0.0627249	0.0795906	1.38363	0.145749	0.791998	0.817762		4	5	4	NA	21.4856	20.6161	19.4865	22.1326	18.79	23.1494	22.7644	22.363	24.2495	NA	23.1327	20.6196	20.9098	22.3298	NA	2.93633e+06	1.60714e+06	734553	4.59803e+06	453277	9.30417e+06	7.12489e+06	5.39415e+06
Q9Y6D5	Brefeldin A-inhibited guanine nucleotide-exchange protein 2 OS=Homo sapiens OX=9606 GN=ARFGEF2 PE=1 SV=3	ARFGEF2	10564	High	25	78	15	FALSE	TRUE	1785	17.9832	201.9	0.00105582	0.00552605	2.2006	0.00723362	0.0149543	1.99954	0.741459	0.983364	0.201052		5	5	5	22.9885	24.2857	21.2408	22.5026	22.9	25.4279	27.2445	23.57	23.9642	24.7141	22.9805	26.5964	21.2723	22.309	21.7649	8.32219e+06	2.04517e+07	2.47806e+06	5942493	7.82705e+06	4.51393e+07	1.59007e+08	1.24531e+07	1.63663e+07
B3KY94	CDP-diacylglycerol--inositol 3-phosphatidyltransferase OS=Homo sapiens OX=9606 GN=CDIPT PE=1 SV=1	CDIPT	10423	High	4	53	4	FALSE	TRUE	237	18.9873	25.9	0.000653457	0.00421762	2.19194	0.000641411	0.00333959	1.93075	0.128502	0.772428	0.261185		5	5	5	23.2583	24.1732	21.4768	22.6161	23.4128	24.8547	26.4901	24.2502	25.1553	25.1465	23.0933	24.673	21.5847	23.2108	23.6814	1.00332e+07	1.89174e+07	2.91858e+06	6.42853e+06	1.11676e+07	3.03404e+07	9.42563e+07	1.99542e+07	3.73688e+07
Q9BT22	Chitobiosyldiphosphodolichol beta-mannosyltransferase OS=Homo sapiens OX=9606 GN=ALG1 PE=1 SV=2	ALG1	56052	High	14	125	14	FALSE	TRUE	464	35.5603	52.5	0.000153444	0.00182299	2.19034	0.000333451	0.00233154	2.07693	0.543152	0.958625	0.113412		5	5	5	27.2251	26.9934	24.2302	25.4338	26.0703	28.9476	29.6253	26.6589	27.5319	28.1408	27.0908	27.6204	23.8831	25.5267	26.3988	1.56879e+08	1.33603e+08	1.96791e+07	4.53251e+07	7.04623e+07	5.17735e+08	8.2814e+08	1.05957e+08	1.94051e+08
Q14643	Inositol 1,4,5-trisphosphate receptor type 1 OS=Homo sapiens OX=9606 GN=ITPR1 PE=1 SV=3	ITPR1	3708	High	62	246	48	FALSE	TRUE	2758	26.4685	313.7	0.000162389	0.00190094	2.15691	0.000364669	0.00246263	2.4328	0.178854	0.818319	-0.275897		5	5	5	26.7179	26.8637	23.4642	25.4203	26.4551	28.5661	29.3133	26.0177	27.1845	28.6241	26.2993	27.1995	22.7658	25.1325	26.1444	1.10381e+08	1.22116e+08	1.15722e+07	4.49024e+07	9.19995e+07	3.97435e+08	6.67072e+08	6.79374e+07	1.52532e+08
Q08AM6	Protein VAC14 homolog OS=Homo sapiens OX=9606 GN=VAC14 PE=1 SV=1	VAC14	55697	High	6	15	6	FALSE	TRUE	782	7.92839	87.9	0.0155094	0.0312164	2.14794	0.0128223	0.0224737	2.64719	0.0632739	0.707781	-0.499245		4	4	4	21.9108	19.1646	19.7421	19.5911	NA	23.1194	22.3755	22.1499	21.3556	NA	21.2955	18.6496	18.8983	19.5683	NA	3.94295e+06	587668	876936	789806	NA	9112566	5.44138e+06	4.65357e+06	2.68342e+06
P46736	Lys-63-specific deubiquitinase BRCC36 OS=Homo sapiens OX=9606 GN=BRCC3 PE=1 SV=2	BRCC3	79184	High	3	19	3	FALSE	TRUE	316	12.9747	36	0.000319513	0.00283133	2.14552	0.0192893	0.0306495	2.40939	0.667192	0.975314	-0.263864		4	5	4	NA	19.3968	19.0774	19.2545	18.9147	20.0843	21.3729	21.2068	21.7244	20.9214	NA	17.7764	18.4014	19.6218	19.7883	NA	690256	553194	625443	494175	1.11169e+06	2.71577e+06	2.42042e+06	3.46482e+06
P53621	Coatomer subunit alpha OS=Homo sapiens OX=9606 GN=COPA PE=1 SV=2	COPA	1314	High	38	170	38	FALSE	TRUE	1224	37.3366	138.3	0.00179417	0.00773453	2.14003	0.000901812	0.00387691	2.25709	0.544924	0.958625	-0.117064		5	5	5	26.6246	24.953	25.7121	25.9947	25.2489	28.7561	28.2014	27.6549	27.6313	26.9898	26.0955	25.3318	25.2095	25.9337	25.3775	1.03468e+08	3.24783e+07	5.49697e+07	6.68614e+07	3.98716e+07	4.53362e+08	3.08651e+08	2.11321e+08	2.07893e+08
A0A0S2Z5M8	ElaC homolog 2 (E. coli), isoform CRA_b (Fragment) OS=Homo sapiens OX=9606 GN=ELAC2 PE=2 SV=1	ELAC2	60528	High	7	27	7	FALSE	TRUE	826	10.0484	92.2	0.00714902	0.0185819	2.13649	0.00367645	0.00957096	1.80397	0.119028	0.766823	0.33252		5	5	5	22.4668	20.7111	23.1601	22.2182	22.0178	23.7006	23.8664	25.9718	24.6427	23.0749	22.3801	21.5769	23.4123	22.755	22.1122	5.79652e+06	1.71655e+06	9.37314e+06	4.87913e+06	4.24637e+06	13633106	1.52935e+07	6.5808e+07	2.61934e+07
A8K9U0	cDNA FLJ78260, highly similar to Homo sapiens RNA binding motif protein 4, mRNA OS=Homo sapiens OX=9606 PE=2 SV=1	RBM4B	5936	High	7	40	2	FALSE	TRUE	364	23.9011	40.3	0.0137166	0.0285719	2.12563	0.0111064	0.0203465	1.51724	0.133504	0.779451	0.60839		4	5	4	NA	19.5384	22.0359	21.1248	21.8504	20.9319	22.5003	23.7579	23.7548	23.0391	NA	20.4816	21.9207	22.3469	22.2339	NA	761452	4.29986e+06	2.28671e+06	3.78128e+06	2.00043e+06	5.9328e+06	1.41853e+07	1.41546e+07
A0A1V1FWL6	Tuberin OS=Homo sapiens OX=9606 GN=TSC2 PE=2 SV=1	TSC2	7249	High	19	45	19	FALSE	TRUE	1807	16.4914	200.5	0.00247858	0.00942632	2.1255	0.00645637	0.0139185	2.16091	0.929603	0.997714	-0.0354089		5	5	5	22.9245	23.916	19.8229	20.7702	20.8182	24.19	25.3768	22.4507	23.3272	23.5345	22.4516	23.8553	18.6736	21.2402	21.854	7.96096e+06	1.58287e+07	927419	1.78833e+06	1.84886e+06	1.91384e+07	43570448	5.73254e+06	1.05243e+07
A0A024R3L1	Solute carrier family 37 (Glycerol-6-phosphate transporter), member 4, isoform CRA_b OS=Homo sapiens OX=9606 GN=SLC37A4 PE=4 SV=1	SLC37A4	2542	High	4	19	4	FALSE	TRUE	451	13.082	48.8	0.00873328	0.0212592	2.12181	0.0132724	0.0230948	1.94155	0.661607	0.975314	0.180265		4	4	4	20.5834	20.3802	NA	18.8066	20.6163	22.2979	23.3319	NA	21.2142	22.0296	20.8321	21.542	NA	18.1914	20.5422	1.57114e+06	1.36476e+06	NA	458521	1607363	5156346	1.05588e+07	NA	2.43289e+06
A0A024R4Y2	HCG39762, isoform CRA_c OS=Homo sapiens OX=9606 GN=hCG_39762 PE=4 SV=1	hCG_39762	29015	High	3	17	3	FALSE	TRUE	491	6.31365	54.5	0.00333081	0.0112919	2.1149	0.00446079	0.0108752	2.28707	0.573792	0.964201	-0.172171		4	4	4	22.8977	NA	20.0822	21.606	21.2684	24.2972	NA	22.3648	23.8543	23.7977	22.5671	NA	19.2527	21.6092	21.7367	7.81463e+06	NA	1.11005e+06	3192021	2.52593e+06	2.06147e+07	NA	5.40107e+06	1.51659e+07
P20020	Plasma membrane calcium-transporting ATPase 1 OS=Homo sapiens OX=9606 GN=ATP2B1 PE=1 SV=4	ATP2B1	490	High	18	103	7	FALSE	TRUE	1220	19.0984	134.6	0.00475512	0.0142019	2.11425	0.000161307	0.00158112	2.41891	0.249301	0.882855	-0.304668		5	5	5	24.8522	22.9735	22.3872	22.4341	22.4793	26.3534	26.4643	23.9197	24.1839	24.7762	24.2344	23.5505	21.9567	21.777	22.0844	3.02874e+07	8.23585e+06	5.48548e+06	5.66662e+06	5.8473e+06	8.57345e+07	9.25852e+07	1.58687e+07	1.90587e+07
Q96QU8	Exportin-6 OS=Homo sapiens OX=9606 GN=XPO6 PE=1 SV=1	XPO6	23214	High	25	167	25	FALSE	TRUE	1125	23.9111	128.8	0.00207348	0.00851267	2.10619	0.00018958	0.00167672	2.07425	0.885823	0.992873	0.0319401		5	5	5	26.288	25.2135	25.7612	25.9587	26.2412	27.8819	28.3801	28.0309	27.496	28.2046	25.9742	26.0431	25.4969	25.8229	26.2851	8.19388e+07	3.8905e+07	5.68697e+07	6.5213e+07	7.93183e+07	2.47332e+08	3.49347e+08	2.74237e+08	1.89293e+08
O96005	Cleft lip and palate transmembrane protein 1 OS=Homo sapiens OX=9606 GN=CLPTM1 PE=1 SV=1	CLPTM1	1209	High	20	448	20	FALSE	TRUE	669	39.0135	76	2.01062e-05	0.000893724	7.72126	0.000817683	0.00370665	10.3868	0.0294631	0.644537	-2.90643		5	5	4	23.893	22.9897	21.8891	20.697	20.8145	30.7363	30.8457	29.0234	28.785	29.4992	22.1472	20.8403	16.8349	18.0206	NA	1.55778e+07	8.32878e+06	3.88401e+06	1.69983e+06	1.84415e+06	1.7888e+09	1.92961e+09	5.45638e+08	4.62539e+08
Q05209	Tyrosine-protein phosphatase non-receptor type 12 OS=Homo sapiens OX=9606 GN=PTPN12 PE=1 SV=3	PTPN12	5782	High	7	19	7	FALSE	TRUE	780	13.3333	88.1	0.0286191	0.0483611	2.10163	0.0121274	0.0216526	1.79567	0.585103	0.964201	0.30596		4	5	4	23.2916	18.0162	19.5661	19.4287	NA	24.381	21.352	20.9262	22.05	19.8554	23.493	19.2526	18.5095	20.2714	NA	1.0268e+07	265110	776217	705700	NA	2.18473e+07	2.67664e+06	1.99263e+06	4.3422e+06
Q0PNE2	Elongator complex protein 6 OS=Homo sapiens OX=9606 GN=ELP6 PE=1 SV=1	ELP6	54859	High	2	5	2	FALSE	TRUE	266	9.77444	29.8	0.022764	0.0406122	2.10151								3	3	2	18.0925	NA	18.4784	19.1951	NA	19.7311	NA	21.2006	21.1388	NA	NA	NA	17.9409	17.7101	NA	279499	NA	365214	600223	NA	870275	NA	2.40999e+06	2.30897e+06
A0A024R1U4	RAB5C, member RAS oncogene family, isoform CRA_a OS=Homo sapiens OX=9606 GN=RAB5C PE=4 SV=1	RAB5C	5878	High	6	34	4	FALSE	TRUE	216	34.2593	23.5	0.00477741	0.014221	2.10106	0.00018406	0.00164648	2.45737	0.152155	0.791998	-0.356311		5	5	5	21.543	22.2352	22.2669	22.0158	21.3241	23.4464	25.6845	24.224	24.04	22.4955	20.8989	22.5668	21.9114	21.7572	20.4692	3.05561e+06	4.93712e+06	5.04672e+06	4.24048e+06	2.62546e+06	1.14306e+07	5.39285e+07	1.95954e+07	1.7249e+07
Q16678	Cytochrome P450 1B1 OS=Homo sapiens OX=9606 GN=CYP1B1 PE=1 SV=2	CYP1B1	1545	Medium	2	4	2	FALSE	TRUE	543	3.68324	60.8	0.020751	0.0382144	2.09835	0.099035	0.119047	1.66333	0.242389	0.8801	0.435023		3	3	3	19.5945	19.6616	NA	NA	19.5204	22.0986	21.9564	NA	NA	21.0166	19.8042	19.7938	NA	NA	20.4836	791657	829341	NA	NA	752023	4490956	4.06937e+06	NA	NA
O43156	TELO2-interacting protein 1 homolog OS=Homo sapiens OX=9606 GN=TTI1 PE=1 SV=3	TTI1	9675	High	13	42	13	FALSE	TRUE	1089	14.1414	122	0.00353183	0.0116955	2.09509	9.02075e-05	0.00119813	1.91072	0.550214	0.958625	0.184373		5	5	5	24.9069	19.7268	24.1837	22.985	23.7238	26.3927	23.1471	26.049	24.7426	25.6703	24.6605	20.9538	23.8424	22.9702	24.0212	3.14571e+07	867690	1.90554e+07	8.30178e+06	1.38537e+07	8.81035e+07	9.28881e+06	6.9425e+07	2.80715e+07
A0A024RBG1	Diphosphoinositol polyphosphate phosphohydrolase NUDT4B OS=Homo sapiens OX=9606 GN=NUDT4B PE=3 SV=1	NUDT4B	11163	High	4	26	4	FALSE	TRUE	181	22.6519	20.4	0.00461321	0.0139174	2.09329	0.000194641	0.00170323	1.95808	0.684977	0.976732	0.135209		5	5	5	20.9148	18.5654	20.4723	21.3819	21.1399	22.598	22.1052	22.2057	23.3051	22.7267	20.6887	19.7617	20.0721	21.8604	20.7675	1.97694e+06	387910	1.45475e+06	2.73276e+06	2.31062e+06	6.34875e+06	4.51149e+06	4.83704e+06	1.03644e+07
F6WQW2	Ran-specific GTPase-activating protein OS=Homo sapiens OX=9606 GN=RANBP1 PE=1 SV=1	RANBP1	5902	High	2	15	2	FALSE	TRUE	278	7.91367	31.9	0.00420118	0.013086	2.09263	0.00156159	0.00540286	1.88596	0.39662	0.941603	0.206674		5	5	5	22.0159	19.045	18.9327	20.8978	21.6063	23.5467	22.5019	21.0457	22.6886	23.178	21.7453	19.7905	19.1593	21.5263	21.3097	4.24088e+06	540888	500389	1.95379e+06	3.19259e+06	1.22532e+07	5.93955e+06	2.16466e+06	6.76024e+06
Q92604	Acyl-CoA:lysophosphatidylglycerol acyltransferase 1 OS=Homo sapiens OX=9606 GN=LPGAT1 PE=1 SV=1	LPGAT1	9926	High	8	47	8	FALSE	TRUE	370	22.973	43.1	0.0002433	0.00241055	2.0921	0.000590448	0.00317961	1.95525	0.584791	0.964201	0.136848		5	5	5	24.4778	24.353	23.4336	22.0969	23.6441	26.0582	26.907	25.6098	24.38	25.5109	24.0434	25.0084	23.0504	22.3903	24.1971	2.33637e+07	2.14275e+07	1.133e+07	4.48583e+06	1.31091e+07	6.9871e+07	1.25839e+08	5.12057e+07	2.18331e+07
B2RDF2	Pescadillo homolog OS=Homo sapiens OX=9606 GN=PES1 PE=2 SV=1	PES1	23481	High	9	25	9	FALSE	TRUE	588	15.3061	68	0.0148174	0.0301857	2.08838	0.00245291	0.00724748	2.05722	0.931363	0.997714	0.0311574		5	5	5	23.0924	18.9481	21.6164	21.8702	23.2302	24.7222	23.0667	23.1088	23.5667	24.7348	23.2261	20.0634	20.5997	21.7405	23.2834	8.94343e+06	505758	3.21501e+06	3.8334e+06	9.83989e+06	2.76777e+07	8.78529e+06	9.04588e+06	1.24244e+07
Q13185	Chromobox protein homolog 3 OS=Homo sapiens OX=9606 GN=CBX3 PE=1 SV=4	CBX3	11335	High	6	44	5	FALSE	TRUE	183	30.0546	20.8	0.000554563	0.00380819	2.08792	0.000296089	0.00215545	2.06033	0.933228	0.997714	0.0275861		5	5	5	20.5316	24.0423	22.3991	19.9284	22.2838	22.0725	26.1974	24.49	22.7283	24.1366	19.9217	24.4703	21.7918	20.923	22.2163	1.51573e+06	1.72763e+07	5.53084e+06	997828	5.10608e+06	4.41033e+06	7.69472e+07	2.35624e+07	6.94863e+06
A8K651	cDNA FLJ75700, highly similar to Homo sapiens complement component 1, q subcomponent binding protein (C1QBP), nuclear gene encoding mitochondrial protein, mRNA OS=Homo sapiens OX=9606 PE=2 SV=1	C1QBP	708	High	4	25	4	FALSE	TRUE	282	14.8936	31.4	0.000148015	0.0017742	2.08745	0.0123102	0.021833	1.85893	0.564923	0.964201	0.228515		5	5	5	21.3812	20.8773	20.8151	20.7002	21.4799	23.2908	23.2136	22.616	23.2427	23.3279	21.6888	22.1431	20.7549	19.7559	22.0536	2.73146e+06	1.92613e+06	1.84491e+06	1.70365e+06	2.92478e+06	1.02617e+07	9.72742e+06	6.42841e+06	9.92534e+06
D3DUE6	Cytokine-like nuclear factor n-pac, isoform CRA_c OS=Homo sapiens OX=9606 GN=N-PAC PE=4 SV=1	N-PAC	84656	High	5	19	5	FALSE	TRUE	558	12.0072	60.9	0.00874449	0.0212672	2.08526	0.00874485	0.0170269	1.74473	0.491997	0.949841	0.340528		4	5	4	23.205	21.2324	NA	21.3339	19.0762	24.4243	23.8935	18.9494	23.1991	21.6717	23.156	22.4057	NA	20.6341	20.0139	9.66955e+06	2.46379e+06	NA	2.64328e+06	552729	2.25132e+07	1.55837e+07	506204	9.62987e+06
A0A087WTP3	Far upstream element-binding protein 2 OS=Homo sapiens OX=9606 GN=KHSRP PE=1 SV=1	KHSRP	8570	High	11	50	10	FALSE	TRUE	711	22.9255	73	0.00591239	0.0162153	2.0833	0.00517327	0.0120364	2.02036	0.69564	0.978007	0.0629379		4	5	4	23.0734	22.7131	25.0216	NA	21.9955	24.741	24.5244	26.9148	21.6029	24.9567	23.0909	23.0172	24.6895	NA	22.2578	8.8265e+06	6.87589e+06	3.40614e+07	NA	4.18114e+06	28040879	2.41307e+07	1.26517e+08	3.18514e+06
P51572	B-cell receptor-associated protein 31 OS=Homo sapiens OX=9606 GN=BCAP31 PE=1 SV=3	BCAP31	10134	High	16	143	3	FALSE	TRUE	246	40.2439	28	0.00310491	0.0108692	6.7342	0.000370109	0.00247759	10.2043	0.0124054	0.479087	-3.47014		4	5	4	22.3557	21.5332	23.2033	23.1803	NA	29.4426	30.2053	29.314	28.2473	25.4617	18.9424	19.6218	18.149	19.6786	NA	5.36696e+06	3034926	9.65777e+06	9.50515e+06	NA	7.29631e+08	1.23795e+09	6.67427e+08	3.18626e+08
P04899	Guanine nucleotide-binding protein G(i) subunit alpha-2 OS=Homo sapiens OX=9606 GN=GNAI2 PE=1 SV=3	GNAI2	2771	High	7	49	4	FALSE	TRUE	355	23.9437	40.4	0.00321128	0.0110259	2.0777	0.00251077	0.00735877	1.78754	0.327873	0.921353	0.290164		5	5	5	23.0084	21.2788	21.9463	20.5185	20.4735	23.9709	24.3098	24.0421	22.6603	22.6308	22.7917	22.0505	21.7643	20.5462	21.5236	8.43741e+06	2.54424e+06	4.04091e+06	1.50201e+06	1.45593e+06	1.64422e+07	2.07963e+07	1.72737e+07	6.62864e+06
Q13564	NEDD8-activating enzyme E1 regulatory subunit OS=Homo sapiens OX=9606 GN=NAE1 PE=1 SV=1	NAE1	8883	High	7	22	7	FALSE	TRUE	534	17.0412	60.2	0.0017886	0.00773331	2.07378	0.0264418	0.0389895	2.11353	0.941244	0.997714	-0.0397502		4	5	4	21.8885	19.3665	19.1518	21.0227	NA	23.4099	21.5396	21.5949	23.1801	18.991	21.2744	20.5874	18.1345	21.2741	NA	3.88224e+06	675908	582443	2.13035e+06	NA	1.11451e+07	3.04826e+06	3.16749e+06	9.50392e+06
O75592	E3 ubiquitin-protein ligase MYCBP2 OS=Homo sapiens OX=9606 GN=MYCBP2 PE=1 SV=4	MYCBP2	23077	High	73	316	73	FALSE	TRUE	4678	20.0299	513.3	0.0183075	0.0347881	2.06915	0.0622101	0.07905	2.26094	0.657251	0.975314	-0.191788		4	5	4	27.7882	28.1449	20.9393	NA	26.2524	29.1163	30.0143	24.2858	20.8456	27.9849	27.4545	28.5858	19.6985	NA	26.6189	2.31775e+08	2.96794e+08	2.01079e+06	NA	7.99372e+07	5.81945e+08	1.08444e+09	2.04534e+07	1.88434e+06
A0A068F7M9	FH1/FH2 domain-containing protein 1 variant OS=Homo sapiens OX=9606 GN=FHOD1 PE=2 SV=1	FHOD1	29109	High	12	34	12	FALSE	TRUE	1190	13.6134	129.2	0.00315532	0.0109446	2.06118	0.0147571	0.025092	1.93645	0.58474	0.964201	0.124736		5	5	5	23.0588	20.1337	18.085	19.7561	21.2124	24.2862	22.5592	20.9242	21.1026	23.6796	23.509	20.3337	17.4148	19.902	21.7102	8.7375e+06	1.15037e+06	278059	885467	2.42981e+06	20458588	6.18027e+06	1.98981e+06	2.25176e+06
M0QXB4	Coatomer protein complex, subunit epsilon, isoform CRA_g OS=Homo sapiens OX=9606 GN=COPE PE=1 SV=1	COPE	11316	High	6	26	6	FALSE	TRUE	331	22.3565	36.9	0.0118629	0.025748	2.0413	0.00130817	0.00485297	2.29061	0.30966	0.919994	-0.249307		5	5	5	23.5344	18.8088	21.7827	21.5191	22.106	25.5044	22.6606	23.2934	22.8038	23.6952	22.9849	19.3863	21.1703	21.1684	21.7946	1.21496e+07	459202	3.60777e+06	3.00542e+06	4.51408e+06	4.75982e+07	6.6302e+06	1.02806e+07	7.32206e+06
Q5VV89	Microsomal glutathione S-transferase 3 OS=Homo sapiens OX=9606 GN=MGST3 PE=1 SV=1	MGST3	4259	High	2	15	2	FALSE	TRUE	166	16.2651	18.4	0.0277086	0.047117	2.03802	0.0332645	0.047185	2.76375	0.118282	0.766823	-0.725735		3	4	3	21.7071	NA	23.4149	22.5201	NA	24.3529	NA	24.8608	24.5425	23.2328	20.5551	NA	22.6024	22.3074	NA	3.42356e+06	NA	1.1184e+07	6.01505e+06	NA	2.14265e+07	NA	3.04679e+07	2.44361e+07
Q9Y6K9	NF-kappa-B essential modulator OS=Homo sapiens OX=9606 GN=IKBKG PE=1 SV=2	IKBKG	8517	High	3	11	3	FALSE	TRUE	419	9.7852	48.2	0.0257218	0.0447299	2.03366	0.0814408	0.0994189	2.20537	0.847582	0.992521	-0.171704		3	3	3	21.3428	NA	17.9419	20.2486	NA	22.824	NA	19.9308	22.8794	NA	21.2129	NA	16.3862	21.4191	NA	2.65957e+06	NA	251796	1.24578e+06	NA	7.42517e+06	NA	999492	7.71609e+06
Q15796	Mothers against decapentaplegic homolog 2 OS=Homo sapiens OX=9606 GN=SMAD2 PE=1 SV=1	SMAD2	4087	High	7	33	6	FALSE	TRUE	467	20.985	52.3	0.00383563	0.0122896	2.03238	0.00677753	0.0143559	1.22386	0.132086	0.779451	0.80852		5	5	5	24.9756	17.5404	23.9173	23.0818	18.9501	25.9422	20.288	25.6233	25.0677	21.706	24.7608	18.4048	24.2444	23.7973	21.3006	3.29926e+07	190633	1.58427e+07	8.87773e+06	506457	6.44732e+07	1.28025e+06	5.16877e+07	3.5166e+07
A8K2A8	cDNA FLJ77274, highly similar to Homo sapiens importin 13 (IPO13), mRNA OS=Homo sapiens OX=9606 PE=2 SV=1	IPO13	9670	High	10	26	10	FALSE	TRUE	963	13.9148	108.1	0.00112743	0.00571804	2.03229	0.023567	0.0356038	1.91277	0.822747	0.990219	0.11952		4	5	4	22.33	22.0702	23.3469	21.9248	NA	24.6312	24.1216	24.913	24.1353	20.2974	22.1064	23.5234	22.4786	22.0416	NA	5.27215e+06	4.40359e+06	1.0669e+07	3.98139e+06	NA	2.59857e+07	1.82529e+07	3.15907e+07	1.84269e+07
Q86XI2	Condensin-2 complex subunit G2 OS=Homo sapiens OX=9606 GN=NCAPG2 PE=1 SV=1	NCAPG2	54892	High	23	121	23	FALSE	TRUE	1143	22.5722	130.9	8.75633e-06	0.000615519	2.02964	0.000273675	0.00206621	2.22129	0.42331	0.941603	-0.191653		5	5	5	24.9318	25.8035	24.8873	24.8659	25.3244	26.7536	27.9754	27.055	26.7733	27.4038	24.3157	26.2128	24.3191	24.4409	25.5662	3.20052e+07	5.85637e+07	3.10327e+07	3.05765e+07	42015314	1.13145e+08	2.6389e+08	1.39437e+08	1.14699e+08
B7ZMF2	Fanconi anemia, complementation group I OS=Homo sapiens OX=9606 GN=FANCI PE=2 SV=1	FANCI	55215	High	50	249	50	FALSE	TRUE	1328	44.6536	149.2	6.89043e-05	0.00123684	2.02735	7.10071e-05	0.00108287	2.04621	0.932009	0.997714	-0.0188562		5	5	5	27.5674	27.3731	25.8683	25.6597	24.7271	29.3293	29.7606	27.796	27.5002	26.9462	27.1065	27.9804	25.3839	25.6854	24.9451	1.98891e+08	1.73831e+08	6.12533e+07	5.30066e+07	2.77708e+07	6.74546e+08	9.09576e+08	2.33036e+08	189839379
A0A024R5F7	7-dehydrocholesterol reductase isoform 1 OS=Homo sapiens OX=9606 GN=DHCR7 PE=2 SV=1	DHCR7	1717	High	9	397	9	FALSE	TRUE	475	19.7895	54.5	0.000214776	0.00223517	2.02612	0.00166973	0.00560281	2.05279	0.913495	0.997714	-0.0266666		5	5	5	30.4619	29.6904	27.8735	27.7394	28.4529	31.9091	31.7466	30.2753	29.785	30.6326	30.1369	30.3797	27.3016	27.4971	28.7694	1.47895e+09	8.66349e+08	2.459e+08	2.2407e+08	3.67419e+08	4.03276e+09	3.6031e+09	1.2995e+09	9.25067e+08
Q9HBH1	Peptide deformylase, mitochondrial OS=Homo sapiens OX=9606 GN=PDF PE=1 SV=1	PDF	64146	High	5	11	5	FALSE	TRUE	243	25.1029	27	0.00857747	0.020975	2.02439	0.00303319	0.00837314	2.1419	0.801798	0.986932	-0.117505		4	4	4	21.4697	20.6586	20.5926	NA	22.2245	22.7628	23.3939	22.9823	NA	23.904	20.4214	21.676	20.2502	NA	22.1278	2.90415e+06	1.65518e+06	1.5812e+06	NA	4.90057e+06	7.11692e+06	1.1022e+07	8.28604e+06	NA
Q53HB3	Proteasome 26S ATPase subunit 1 variant (Fragment) OS=Homo sapiens OX=9606 PE=1 SV=1	PSMC1		High	5	34	4	FALSE	TRUE	440	14.7727	49.2	0.0184699	0.0350279	2.02414	0.00385573	0.00994078	2.23476	0.74291	0.983364	-0.210624		4	4	4	21.7383	19.0393	20.7258	NA	21.8318	23.523	22.3091	22.5047	NA	23.095	21.6403	20.4293	19.4686	NA	20.9545	3498451	538770	1.73418e+06	NA	3732745	1.20543e+07	5.19639e+06	5.95089e+06	NA
A0A0A0MTC1	E3 ubiquitin-protein ligase RNF213 OS=Homo sapiens OX=9606 GN=RNF213 PE=1 SV=1	RNF213	57674	High	93	309	93	FALSE	TRUE	5256	21.2709	596.1	0.00455362	0.0138152	2.01634	0.00713709	0.0148467	2.23261	0.412425	0.941603	-0.216272		5	5	5	28.0784	28.1815	20.0273	15.463	26.1391	29.0956	29.7329	23.0843	17.8882	28.1701	27.3503	28.7183	19.6733	14.8301	26.236	2.8343e+08	3.04419e+08	1.06862e+06	45168	7.39007e+07	5.73644e+08	8.92275e+08	8.89342e+06	242590
A0A024R3R5	Lamin B receptor, isoform CRA_a OS=Homo sapiens OX=9606 GN=LBR PE=4 SV=1	LBR	3930	High	10	93	10	FALSE	TRUE	615	15.7724	70.7	0.00895334	0.0216379	2.01238	5.33469e-05	0.000931305	2.25471	0.644316	0.97263	-0.242322		5	5	5	25.4156	24.0723	23.2832	26.0291	25.878	27.0276	27.7742	24.7795	27.7074	27.4514	24.7425	25.6964	22.0677	25.5162	25.4437	4.47567e+07	1.76388e+07	1.0208e+07	6.84759e+07	6.16672e+07	1.36807e+08	2.29549e+08	2.8799e+07	2.19154e+08
P25398	40S ribosomal protein S12 OS=Homo sapiens OX=9606 GN=RPS12 PE=1 SV=3	RPS12	6206	High	6	14	6	FALSE	TRUE	132	53.7879	14.5	0.000469147	0.00342238	2.01198	0.0647175	0.0818081	2.79777	0.42375	0.941603	-0.785789		3	4	3	NA	NA	21.7508	21.8174	24.2803	NA	19.9486	23.8207	23.8568	26.2069	NA	NA	21.4309	22.1026	21.9577	NA	NA	3.5289e+06	3.69572e+06	2.03753e+07	NA	1.01187e+06	1.48168e+07	1.51923e+07
Q59EG8	Proteasome 26S non-ATPase subunit 2 variant (Fragment) OS=Homo sapiens OX=9606 PE=2 SV=1	PSMD2		High	13	53	13	FALSE	TRUE	913	19.6057	100.5	0.00819903	0.0203649	2.01161	0.000159195	0.00157485	1.99865	0.972196	0.997714	0.0129624		5	5	5	24.5963	21.0263	23.6891	22.5295	22.6779	25.9787	24.6309	25.4404	24.4711	24.0561	23.9969	22.2025	23.4277	22.9528	22.004	2.53639e+07	2.13566e+06	1.3525e+07	6.0542e+06	6.71031e+06	6.6124e+07	2.59795e+07	4.55322e+07	2.32566e+07
P42695	Condensin-2 complex subunit D3 OS=Homo sapiens OX=9606 GN=NCAPD3 PE=1 SV=2	NCAPD3	23310	High	29	144	28	FALSE	TRUE	1498	20.6275	168.8	0.00128977	0.00622015	2.01155	0.0014169	0.00511426	2.20056	0.530932	0.957176	-0.189009		5	5	5	25.6667	26.1486	24.7616	24.4139	23.8944	27.2987	27.8781	26.6083	26.2664	26.8915	24.9299	26.7625	24.0568	23.9827	24.2083	5.32646e+07	7.43893e+07	2.84441e+07	2.23521e+07	1.55935e+07	1.65095e+08	2.46688e+08	1.02303e+08	8.07194e+07
A0A1B0GW23	ABHD14A-ACY1 readthrough (Fragment) OS=Homo sapiens OX=9606 GN=ABHD14A-ACY1 PE=4 SV=1	ABHD14A-ACY1	100526760	High	5	26	2	FALSE	TRUE	586	9.21502	65.4	0.0189328	0.0355486	2.01059	0.0212731	0.0328252	1.63747	0.466279	0.94816	0.373125		4	5	4	21.2214	NA	18.4559	20.7959	22.659	22.8244	23.6867	21.7082	22.7084	23.9337	20.3643	NA	19.6492	21.6397	22.9715	2.445e+06	NA	359572	1.8205e+06	6.62273e+06	7.42711e+06	1.3502e+07	3.42618e+06	6.85337e+06
P06748	Nucleophosmin OS=Homo sapiens OX=9606 GN=NPM1 PE=1 SV=2	NPM1	4869	High	5	42	5	FALSE	TRUE	294	20.7483	32.6	0.00735932	0.0189488	2.00605	0.00395134	0.0100958	2.33019	0.348507	0.934648	-0.324142		5	5	5	24.3618	24.8054	23.7009	24.1482	26.15	25.1738	28.0963	25.9414	26.031	27.954	24.0114	25.4081	22.4182	24.0612	25.6466	2.1559e+07	2.93208e+07	1.36354e+07	1.85918e+07	7.44621e+07	3.785e+07	2.86955e+08	6.44398e+07	6.85659e+07
A0A087WZ62	Mannosyltransferase OS=Homo sapiens OX=9606 PE=3 SV=1	ALG9		High	3	24	3	FALSE	TRUE	844	5.33175	95.9										Medium Enriched	0	5	0	NA	NA	NA	NA	NA	21.196	24.007	18.1777	22.0303	20.944	NA	NA	NA	NA	NA	NA	NA	NA	NA	NA	2.40237e+06	16858932	296504	4.28329e+06
A8K037	cDNA FLJ77641 OS=Homo sapiens OX=9606 PE=2 SV=1	GINM1		High	8	35	8	FALSE	TRUE	330	29.0909	36.8										Medium Enriched	0	5	0	NA	NA	NA	NA	NA	22.1643	22.4823	22.5347	21.2451	19.7867	NA	NA	NA	NA	NA	NA	NA	NA	NA	NA	4.70037e+06	5.85929e+06	6.07591e+06	2.48555e+06
A8K0I8	cDNA FLJ76207, highly similar to Homo sapiens delta-notch-like EGF repeat-containing transmembrane (DNER), mRNA OS=Homo sapiens OX=9606 PE=2 SV=1	DNER	92737	High	5	30	5	FALSE	TRUE	737	9.63365	78.5										Medium Enriched	0	5	1	NA	NA	NA	NA	NA	17.8754	22.5352	24.7707	21.6643	22.3154	NA	23.0676	NA	NA	NA	NA	NA	NA	NA	NA	240450	6078291	2.86242e+07	3323469
A8K0V7	cDNA FLJ75353, highly similar to Homo sapiens synaptotagmin XII (SYT12), mRNA OS=Homo sapiens OX=9606 PE=2 SV=1	SYT12	91683	High	6	16	6	FALSE	TRUE	421	15.677	46.5										Medium Enriched	0	5	0	NA	NA	NA	NA	NA	22.2543	22.6424	21.1527	21.6297	20.9113	NA	NA	NA	NA	NA	NA	NA	NA	NA	NA	5002914	6.54709e+06	2331359	3.24482e+06
A8K2Q6	Peptidyl-prolyl cis-trans isomerase OS=Homo sapiens OX=9606 PE=2 SV=1	PPIC	5300	High	3	79	3	FALSE	TRUE	212	14.6226	22.7										Medium Enriched	1	5	1	NA	21.6455	NA	NA	NA	28.3858	28.3878	27.9034	26.2373	25.0888	NA	18.3339	NA	NA	NA	NA	3.28062e+06	NA	NA	NA	3.50725e+08	3.51215e+08	2.51042e+08	7.91044e+07
A8K2X4	cDNA FLJ75401, highly similar to Homo sapiens endoglin (Osler-Rendu-Weber syndrome 1), mRNA OS=Homo sapiens OX=9606 PE=2 SV=1	ENG	2022	High	13	139	13	FALSE	TRUE	658	26.5957	70.5										Medium Enriched	2	5	1	22.4318	NA	17.9471	NA	NA	27.753	26.1062	28.0898	26.0345	25.6093	21.0674	NA	NA	NA	NA	5.65795e+06	NA	252706	NA	NA	2.26203e+08	7.22373e+07	2.85673e+08	6.87329e+07
A8K3Q3	cDNA FLJ78230 OS=Homo sapiens OX=9606 PE=2 SV=1	UXS1		High	13	73	13	FALSE	TRUE	425	43.2941	48.1										Medium Enriched	0	5	0	NA	NA	NA	NA	NA	23.5055	26.0531	24.2167	24.2452	23.5884	NA	NA	NA	NA	NA	NA	NA	NA	NA	NA	1.19087e+07	6.96237e+07	1.94958e+07	1.98855e+07
A8K3W7	cDNA FLJ76271, highly similar to Homo sapiens protein O-fucosyltransferase 2 (POFUT2), transcript variant 3, mRNA OS=Homo sapiens OX=9606 PE=2 SV=1	POFUT2	23275	High	14	53	14	FALSE	TRUE	429	36.3636	49.9										Medium Enriched	0	5	0	NA	NA	NA	NA	NA	26.4628	28.0555	25.8503	24.8357	20.518	NA	NA	NA	NA	NA	NA	NA	NA	NA	NA	92488703	2.78958e+08	6.04936e+07	2.99425e+07
A8K669	cDNA FLJ78452, highly similar to Homo sapiens legumain (LGMN), transcript variant 2, mRNA OS=Homo sapiens OX=9606 PE=2 SV=1	LGMN	5641	High	6	33	6	FALSE	TRUE	433	15.0115	49.4										Medium Enriched	1	5	1	NA	19.6015	NA	NA	NA	21.7615	21.7544	25.0812	24.3302	23.698	NA	20.2281	NA	NA	NA	NA	795499	NA	NA	NA	3.55516e+06	3.53781e+06	3.54962e+07	21092692
A8KA57	cDNA FLJ78137, highly similar to Homo sapiens uronyl-2-sulfotransferase (UST), mRNA OS=Homo sapiens OX=9606 PE=2 SV=1	UST	10090	High	6	33	6	FALSE	TRUE	406	13.3005	47.6										Medium Enriched	0	5	0	NA	NA	NA	NA	NA	23.5825	23.3822	24.2281	23.3657	22.771	NA	NA	NA	NA	NA	NA	NA	NA	NA	NA	1.25612e+07	1.09335e+07	1.96514e+07	1.08089e+07
B4DP80	NAD(P)H-hydrate epimerase OS=Homo sapiens OX=9606 GN=APOA1BP PE=2 SV=1	APOA1BP	128240	High	7	24	7	FALSE	TRUE	307	28.3388	33.6										Medium Enriched	1	5	1	19.2427	NA	NA	NA	NA	24.149	23.365	22.5752	20.2383	19.5501	18.8202	NA	NA	NA	NA	620333	NA	NA	NA	NA	1.8603e+07	1.08035e+07	6.24908e+06	1.23688e+06
A8KAI3	cDNA FLJ77394, highly similar to Homo sapiens cAMP responsive element binding protein 3-like 2 (CREB3L2), mRNA OS=Homo sapiens OX=9606 PE=2 SV=1	CREB3L2	64764	High	7	31	7	FALSE	TRUE	520	20.5769	57.4										Medium Enriched	0	5	0	NA	NA	NA	NA	NA	24.0562	24.2745	26.0831	22.4286	20.5955	NA	NA	NA	NA	NA	NA	NA	NA	NA	NA	1.74439e+07	2.02937e+07	7.10884e+07	5645089
A8KAL2	cDNA FLJ76981, highly similar to Homo sapiens golgi autoantigen, golgin subfamily a, 5 (GOLGA5), mRNA OS=Homo sapiens OX=9606 PE=2 SV=1	GOLGA5	9950	High	35	237	35	FALSE	TRUE	731	62.9275	82.9										Medium Enriched	1	5	1	22.0521	NA	NA	NA	NA	27.2832	27.5655	28.1419	25.2752	27.2773	21.2573	NA	NA	NA	NA	4.34867e+06	NA	NA	NA	NA	1.63329e+08	1.98627e+08	2.96189e+08	4.06077e+07
A8KAQ3	Sortilin OS=Homo sapiens OX=9606 PE=2 SV=1	SORT1	6272	High	11	43	11	FALSE	TRUE	831	17.5692	92										Medium Enriched	0	5	0	NA	NA	NA	NA	NA	24.8113	23.8641	25.4024	21.9808	21.1803	NA	NA	NA	NA	NA	NA	NA	NA	NA	NA	2.94402e+07	1.52691e+07	4.43478e+07	4.1389e+06
B2R642	cDNA, FLJ92775, highly similar to Homo sapiens melanoma cell adhesion molecule (MCAM), mRNA OS=Homo sapiens OX=9606 PE=2 SV=1	MCAM	4162	High	17	165	17	FALSE	TRUE	646	30.031	71.6										Medium Enriched	1	5	1	20.3785	NA	NA	NA	NA	27.3128	27.1301	27.5416	27.145	24.4204	20.0478	NA	NA	NA	NA	1.36312e+06	NA	NA	NA	NA	1.66718e+08	1.4688e+08	1.95372e+08	1.48409e+08
B2R7B1	cDNA, FLJ93361, highly similar to Homo sapiens membrane interacting protein of RGS16 (MIR16), mRNA OS=Homo sapiens OX=9606 PE=2 SV=1	MIR16		High	7	41	7	FALSE	TRUE	331	22.6586	37.7										Medium Enriched	2	5	2	NA	18.7457	NA	19.9648	NA	26.4149	27.8729	25.5771	27.1143	22.8842	NA	21.3777	NA	20.8449	NA	NA	439553	NA	1.02333e+06	NA	8.94702e+07	245799914	5.00595e+07	1.45288e+08
B2R7T2	cDNA, FLJ93591, highly similar to Homo sapiens transforming growth factor, beta 2 (TGFB2), mRNA OS=Homo sapiens OX=9606 PE=2 SV=1	TGFB2	7042	High	6	69	6	FALSE	TRUE	414	17.8744	47.7										Medium Enriched	2	5	1	19.272	18.4766	NA	NA	NA	25.7735	24.806	25.3727	25.322	23.9833	18.893	NA	NA	NA	NA	633087	364767	NA	NA	NA	5.73582e+07	2.93322e+07	43444692	4.19443e+07
A0A2U3TZE7	Cochlin OS=Homo sapiens OX=9606 GN=COCH PE=1 SV=1	COCH	1690	High	4	8	4	FALSE	TRUE	615	6.66667	66.3										Medium Enriched	0	5	0	NA	NA	NA	NA	NA	21.2495	19.6702	21.0771	21.252	19.6197	NA	NA	NA	NA	NA	NA	NA	NA	NA	NA	2493023	834285	2212263	2.49734e+06
A5PLM9	Cathepsin L1 OS=Homo sapiens OX=9606 GN=CTSL1 PE=2 SV=1	CTSL1	1514	High	7	55	7	FALSE	TRUE	333	26.4264	37.5										Medium Enriched	0	5	0	NA	NA	NA	NA	NA	21.721	25.8821	23.1868	23.9068	22.2521	NA	NA	NA	NA	NA	NA	NA	NA	NA	NA	3.4568e+06	6.1842e+07	9.54802e+06	1.57272e+07
Q659B4	Uncharacterized protein DKFZp667O055 (Fragment) OS=Homo sapiens OX=9606 GN=DKFZp667O055 PE=2 SV=1	DKFZp667O055	79174	High	2	51	1	FALSE	TRUE	124	19.3548	13										Medium Enriched	0	5	0	NA	NA	NA	NA	NA	22.6128	22.9952	24.1184	24.6012	23.4954	NA	NA	NA	NA	NA	NA	NA	NA	NA	NA	6.41387e+06	8.36058e+06	1.8212e+07	25450096
B2R7U4	Heme oxygenase OS=Homo sapiens OX=9606 PE=2 SV=1	Uncharacterised Protein	3162	High	6	22	6	FALSE	TRUE	288	25.3472	32.8										Medium Enriched	0	5	0	NA	NA	NA	NA	NA	23.5552	24.0865	24.1875	23.0427	20.5678	NA	NA	NA	NA	NA	NA	NA	NA	NA	NA	1.23257e+07	17813676	1.91058e+07	8.64038e+06
B2R8J0	Polypeptide N-acetylgalactosaminyltransferase OS=Homo sapiens OX=9606 PE=2 SV=1	GALNT3		High	11	157	11	FALSE	TRUE	633	20.0632	72.5										Medium Enriched	2	5	1	NA	NA	17.4493	19.7271	NA	27.1398	27.4129	27.2079	26.696	25.3146	NA	NA	16.3865	NA	NA	NA	NA	178958	867851	NA	1.47876e+08	1.78686e+08	1.55024e+08	1.08716e+08
B2RAK1	cDNA, FLJ94965, highly similar to Homo sapiens leucyl/cystinyl aminopeptidase (LNPEP), mRNA OS=Homo sapiens OX=9606 PE=2 SV=1	LNPEP	4012	High	30	180	29	FALSE	TRUE	1025	31.5122	117.3										Medium Enriched	0	5	0	NA	NA	NA	NA	NA	27.1615	28.3572	27.2132	26.6135	27.0452	NA	NA	NA	NA	NA	NA	NA	NA	NA	NA	1.50116e+08	3.43856e+08	1.55592e+08	1.02675e+08
B2RBC8	cDNA, FLJ95444, highly similar to Homo sapiens polycystic kidney disease 1-related (PKD1-like), mRNA OS=Homo sapiens OX=9606 PE=2 SV=1	KIAA0319L		High	7	27	7	FALSE	TRUE	1049	8.10296	115.5										Medium Enriched	0	5	0	NA	NA	NA	NA	NA	24.6402	23.735	23.708	23.0819	22.4967	NA	NA	NA	NA	NA	NA	NA	NA	NA	NA	2.61483e+07	13962021	1.37029e+07	8.87829e+06
B2RDD7	Protein arginine N-methyltransferase 5 OS=Homo sapiens OX=9606 PE=2 SV=1	PRMT5	10419	High	6	19	6	FALSE	TRUE	637	12.4019	72.7										Medium Enriched	2	5	2	NA	19.5246	NA	20.9299	NA	20.89	23.4839	23.0546	23.6105	20.9925	NA	21.3195	NA	21.5426	NA	NA	754208	NA	1.99769e+06	NA	1.94317e+06	1.17317e+07	8.71202e+06	1.28078e+07
A0A288Q9P9	MHC class I antigen (Fragment) OS=Homo sapiens OX=9606 GN=HLA-B PE=3 SV=1	HLA-B	3106	High	1	18	1	FALSE	TRUE	181	6.07735	21.2										Medium Enriched	2	5	2	21.0897	NA	19.9129	NA	NA	26.4297	23.7017	26.2152	21.4467	22.6625	21.3635	NA	19.5141	NA	NA	2.23167e+06	NA	987138	NA	NA	9.03955e+07	1.36438e+07	7.79017e+07	2.85828e+06
B3KQF4	cDNA FLJ90373 fis, clone NT2RP2004606, highly similar to Metalloproteinase inhibitor 1 OS=Homo sapiens OX=9606 PE=2 SV=1	TIMP1	7076	High	5	27	5	FALSE	TRUE	207	28.0193	23.2										Medium Enriched	1	5	1	NA	20.2963	NA	NA	NA	22.7279	25.6181	24.8785	23.6317	24.0558	NA	21.1522	NA	NA	NA	NA	1.28763e+06	NA	NA	NA	6.94671e+06	5.15016e+07	30844921	12997526
A0A2R8YEC9	Beta-mannosidase OS=Homo sapiens OX=9606 GN=MANBA PE=1 SV=1	MANBA	4126	High	16	83	16	FALSE	TRUE	925	19.7838	106										Medium Enriched	0	5	0	NA	NA	NA	NA	NA	23.5086	24.4235	26.7055	25.1808	23.603	NA	NA	NA	NA	NA	NA	NA	NA	NA	NA	1.19345e+07	2.25015e+07	1.09439e+08	3.80335e+07
A0A2R8YFA9	[F-actin]-monooxygenase MICAL2 OS=Homo sapiens OX=9606 GN=MICAL2 PE=1 SV=1	MICAL2	9645	High	11	24	11	FALSE	TRUE	1957	7.10271	218.9										Medium Enriched	0	5	0	NA	NA	NA	NA	NA	21.1937	21.4848	22.7103	22.4666	20.5721	NA	NA	NA	NA	NA	NA	NA	NA	NA	NA	2398578	2.93474e+06	6.86246e+06	5.79587e+06
A0A184AP76	Putative tumor suppressor RFP2 OS=Homo sapiens OX=9606 GN=RFP2 PE=4 SV=1	RFP2	10206	High	7	15	7	FALSE	TRUE	407	20.3931	47										Medium Enriched	0	5	0	NA	NA	NA	NA	NA	17.3845	23.0225	21.2506	19.7646	21.9911	NA	NA	NA	NA	NA	NA	NA	NA	NA	NA	171101	8520198	2.49503e+06	890720
A0A2R8Y504	Epsilon-sarcoglycan OS=Homo sapiens OX=9606 GN=SGCE PE=1 SV=1	SGCE	8910	High	3	15	3	FALSE	TRUE	500	5.8	56.7										Medium Enriched	0	5	0	NA	NA	NA	NA	NA	24.6503	23.3882	22.6291	23.0034	23.7872	NA	NA	NA	NA	NA	NA	NA	NA	NA	NA	2.63321e+07	10978736	6.48673e+06	8408572
A0A220K8H0	Solute carrier family 29 member 1 (Augustine blood group) OS=Homo sapiens OX=9606 GN=SLC29A1 PE=4 SV=1	SLC29A1	2030	High	4	17	4	FALSE	TRUE	456	12.2807	50.2										Medium Enriched	0	5	0	NA	NA	NA	NA	NA	20.8897	20.5698	20.9249	22.3777	20.8631	NA	NA	NA	NA	NA	NA	NA	NA	NA	NA	1942804	1.55645e+06	1.99084e+06	5.44939e+06
A0A024RD07	Trinucleotide repeat containing 5, isoform CRA_c OS=Homo sapiens OX=9606 GN=TNRC5 PE=4 SV=1	TNRC5	10695	High	11	170	11	FALSE	TRUE	278	37.4101	30.8										Medium Enriched	0	5	0	NA	NA	NA	NA	NA	27.5066	27.9186	28.3838	27.3287	25.6162	NA	NA	NA	NA	NA	NA	NA	NA	NA	NA	1.90684e+08	2.5371e+08	3.50247e+08	1.68567e+08
A0A2R8Y5V9	Tropomyosin alpha-4 chain OS=Homo sapiens OX=9606 GN=TPM4 PE=1 SV=1	TPM4	7171	High	9	27	7	FALSE	TRUE	248	26.2097	28.6										Medium Enriched	0	5	0	NA	NA	NA	NA	NA	20.7732	22.7678	21.0613	21.8347	19.2507	NA	NA	NA	NA	NA	NA	NA	NA	NA	NA	1.79208e+06	7.14161e+06	2.18819e+06	3.74014e+06
A0A024QZA4	ST3 beta-galactoside alpha-2,3-sialyltransferase 2, isoform CRA_a OS=Homo sapiens OX=9606 GN=ST3GAL2 PE=3 SV=1	ST3GAL2	6483	High	4	34	3	FALSE	TRUE	350	14	40.1										Medium Enriched	0	5	0	NA	NA	NA	NA	NA	22.9543	22.6311	21.4027	21.6351	23.245	NA	NA	NA	NA	NA	NA	NA	NA	NA	NA	8.12692e+06	6.49611e+06	2.77245e+06	3.25702e+06
A0A024QZZ1	Butyrophilin, subfamily 3, member A2, isoform CRA_a OS=Homo sapiens OX=9606 GN=BTN3A2 PE=4 SV=1	BTN3A2	11118	High	6	15	2	FALSE	TRUE	334	21.2575	36.4										Medium Enriched	0	5	0	NA	NA	NA	NA	NA	21.7477	23.8654	22.8394	21.2833	20.1423	NA	NA	NA	NA	NA	NA	NA	NA	NA	NA	3.52124e+06	1.52827e+07	7.50487e+06	2.5522e+06
A0A024R0W3	Solute carrier family 38, member 2, isoform CRA_b OS=Homo sapiens OX=9606 GN=SLC38A2 PE=4 SV=1	SLC38A2	54407	High	3	35	3	FALSE	TRUE	506	9.48617	56										Medium Enriched	0	5	0	NA	NA	NA	NA	NA	22.4906	21.7929	20.6247	20.0303	20.863	NA	NA	NA	NA	NA	NA	NA	NA	NA	NA	5.893e+06	3.63331e+06	1.61676e+06	1.07087e+06
A0A024R1J0	C1q and tumor necrosis factor related protein 6, isoform CRA_a OS=Homo sapiens OX=9606 GN=C1QTNF6 PE=4 SV=1	C1QTNF6	114904	High	4	24	4	FALSE	TRUE	278	17.6259	30.8										Medium Enriched	2	5	2	NA	18.9926	25.0114	NA	NA	21.3103	25.3187	23.7959	22.7092	22.6669	NA	20.1397	17.6524	NA	NA	NA	521589	33819708	NA	NA	2.6004e+06	4.18497e+07	1.45637e+07	6.85705e+06
A0A024R1U8	Insulin-like growth factor binding protein 4, isoform CRA_a OS=Homo sapiens OX=9606 GN=IGFBP4 PE=4 SV=1	IGFBP4	3487	High	7	39	7	FALSE	TRUE	258	31.7829	27.9										Medium Enriched	2	5	2	NA	NA	19.8624	17.8022	NA	22.2652	23.5837	26.0889	26.1983	22.817	NA	NA	21.4153	18.4261	NA	NA	NA	953181	228565	NA	5.04088e+06	1.25717e+07	7.13734e+07	7.69958e+07
A0A024R229	Transmembrane protein 2, isoform CRA_b OS=Homo sapiens OX=9606 GN=TMEM2 PE=4 SV=1	TMEM2	23670	High	12	37	11	FALSE	TRUE	1383	9.906	154.3										Medium Enriched	0	5	0	NA	NA	NA	NA	NA	24.5198	24.1095	24.3616	23.8034	22.6597	NA	NA	NA	NA	NA	NA	NA	NA	NA	NA	2.40549e+07	1.80999e+07	2.15567e+07	1.46403e+07
A0A024R2G1	Cysteine-rich with EGF-like domains 1, isoform CRA_b OS=Homo sapiens OX=9606 GN=CRELD1 PE=4 SV=1	CRELD1	78987	High	9	37	9	FALSE	TRUE	420	26.9048	45.4										Medium Enriched	0	5	0	NA	NA	NA	NA	NA	22.7837	20.9493	22.7986	23.8797	17.9202	NA	NA	NA	NA	NA	NA	NA	NA	NA	NA	7.22068e+06	2.02477e+06	7.29552e+06	1.5435e+07
A0A024R2P4	Chromosome 3 open reading frame 39, isoform CRA_a OS=Homo sapiens OX=9606 GN=C3orf39 PE=4 SV=1	C3orf39	84892	High	9	43	9	FALSE	TRUE	580	18.4483	66.6										Medium Enriched	0	5	2	NA	NA	NA	NA	NA	25.7262	26.0223	27.2687	23.9845	22.363	NA	NA	17.8137	NA	21.6282	NA	NA	NA	NA	NA	55507990	6.81544e+07	1.61692e+08	16598062
A0A024R2W4	Dystroglycan 1 (Dystrophin-associated glycoprotein 1), isoform CRA_a OS=Homo sapiens OX=9606 GN=DAG1 PE=4 SV=1	DAG1	1605	High	19	86	19	FALSE	TRUE	895	30.838	97.5										Medium Enriched	1	5	0	20.198	NA	NA	NA	NA	24.5644	26.3098	24.9601	22.9215	24.7155	NA	NA	NA	NA	NA	1.20283e+06	NA	NA	NA	NA	2.481e+07	8.31842e+07	3.26396e+07	7.94441e+06
A0A024R3H2	Sortilin-related receptor, L(DLR class) A repeats-containing, isoform CRA_b OS=Homo sapiens OX=9606 GN=SORL1 PE=4 SV=1	SORL1	6653	High	32	119	32	FALSE	TRUE	2214	16.9828	248.3										Medium Enriched	1	5	0	NA	NA	18.6882	NA	NA	26.3345	26.7351	25.2149	24.7571	26.6801	NA	NA	NA	NA	NA	NA	NA	422381	NA	NA	8.46232e+07	1.11703e+08	3.8944e+07	2.83547e+07
A0A024R3N9	Beta-galactosidase OS=Homo sapiens OX=9606 GN=LOC89944 PE=3 SV=1	LOC89944	89944	High	7	28	7	FALSE	TRUE	636	11.3208	72										Medium Enriched	0	5	0	NA	NA	NA	NA	NA	21.8119	22.7429	22.6068	21.1611	23.5646	NA	NA	NA	NA	NA	NA	NA	NA	NA	NA	3.68164e+06	7.01923e+06	6.38728e+06	2.34488e+06
A0A024R4D1	COP9 constitutive photomorphogenic homolog subunit 8 (Arabidopsis), isoform CRA_a OS=Homo sapiens OX=9606 GN=COPS8 PE=4 SV=1	COPS8	10920	High	3	8	3	FALSE	TRUE	209	20.0957	23.2										Medium Enriched	1	5	1	18.8051	NA	NA	NA	NA	21.3581	21.7795	17.9215	19.7093	18.2437	19.0419	NA	NA	NA	NA	458033	NA	NA	NA	NA	2.68803e+06	3599931	248253	857204
A0A024R4N0	HCG1640809, isoform CRA_b OS=Homo sapiens OX=9606 GN=hCG_1640809 PE=4 SV=1	hCG_1640809	91663	High	3	16	3	FALSE	TRUE	322	12.1118	35.3										Medium Enriched	1	5	1	NA	NA	17.641	NA	NA	23.9656	22.7338	23.0971	22.685	23.4104	NA	NA	16.4141	NA	NA	NA	NA	204391	NA	NA	1.63819e+07	6.97539e+06	8.97243e+06	6743227
A0A024R534	Metastasis associated 1 family, member 2, isoform CRA_a OS=Homo sapiens OX=9606 GN=MTA2 PE=4 SV=1	MTA2	9219	High	6	15	5	FALSE	TRUE	668	12.7246	75										Medium Enriched	2	5	2	21.2721	NA	NA	NA	21.4474	21.6075	21.7954	22.6757	20.7018	24.0266	18.8533	NA	NA	NA	21.1077	2.53236e+06	NA	NA	NA	2.85961e+06	3.19515e+06	3.63979e+06	6.69965e+06	1.70549e+06
A0A024R5L0	Prolylcarboxypeptidase (Angiotensinase C), isoform CRA_a OS=Homo sapiens OX=9606 GN=PRCP PE=4 SV=1	PRCP	5547	High	7	36	7	FALSE	TRUE	496	16.5323	55.8										Medium Enriched	1	5	0	18.8618	NA	NA	NA	NA	24.6461	22.9885	23.5799	22.1069	23.5329	NA	NA	NA	NA	NA	476410	NA	NA	NA	NA	2.6255e+07	8.32184e+06	12538658	4.51692e+06
A0A024R663	Kinectin 1 (Kinesin receptor), isoform CRA_a OS=Homo sapiens OX=9606 GN=KTN1 PE=4 SV=1	KTN1	3895	High	36	94	36	FALSE	TRUE	1357	30.0663	156.2										Medium Enriched	1	5	0	NA	22.4983	NA	NA	NA	23.6766	27.6126	23.8021	23.2129	25.5321	NA	NA	NA	NA	NA	NA	5.92452e+06	NA	NA	NA	1.34082e+07	2.05225e+08	1.46269e+07	9722543
A0A024R6D1	NIMA (Never in mitosis gene a)-related kinase 9, isoform CRA_a OS=Homo sapiens OX=9606 GN=NEK9 PE=4 SV=1	NEK9	91754	High	7	21	7	FALSE	TRUE	979	9.2952	107.1										Medium Enriched	0	5	1	NA	NA	NA	NA	NA	22.2729	22.3729	23.1926	22.8344	19.4929	NA	NA	NA	18.1964	NA	NA	NA	NA	NA	NA	5.06787e+06	5.43148e+06	9586474	7.47916e+06
A0A024R6H1	Serine palmitoyltransferase, long chain base subunit 2, isoform CRA_a OS=Homo sapiens OX=9606 GN=SPTLC2 PE=3 SV=1	SPTLC2	9517	High	15	38	15	FALSE	TRUE	562	32.9181	62.9										Medium Enriched	0	5	1	NA	NA	NA	NA	NA	23.1809	23.8782	22.7845	23.4026	24.3928	NA	NA	NA	NA	23.014	NA	NA	NA	NA	NA	9.50934e+06	1.54191e+07	7.22455e+06	1.10887e+07
A0A024R6R4	Matrix metallopeptidase 2 (Gelatinase A, 72kDa gelatinase, 72kDa type IV collagenase), isoform CRA_a OS=Homo sapiens OX=9606 GN=MMP2 PE=3 SV=1	MMP2	4313	High	4	16	4	FALSE	TRUE	660	8.63636	73.8										Medium Enriched	0	5	0	NA	NA	NA	NA	NA	21.9442	21.4281	23.0964	19.5246	19.896	NA	NA	NA	NA	NA	NA	NA	NA	NA	NA	4.03515e+06	2.82155e+06	8.96805e+06	754211
A0A024R7E3	DNA (cytosine-5)-methyltransferase OS=Homo sapiens OX=9606 GN=DNMT1 PE=3 SV=1	DNMT1	1786	High	7	14	7	FALSE	TRUE	1678	4.76758	189.4										Medium Enriched	1	5	1	NA	NA	NA	20.2422	NA	18.818	22.6067	22.3029	22.74	22.7813	NA	NA	NA	19.1215	NA	NA	NA	NA	1.24022e+06	NA	462165	6.38707e+06	5.17403e+06	7.00512e+06
A0A024R7W0	Inositol monophosphatase domain containing 1, isoform CRA_a OS=Homo sapiens OX=9606 GN=IMPAD1 PE=4 SV=1	IMPAD1	54928	High	9	45	9	FALSE	TRUE	359	25.3482	38.7										Medium Enriched	2	5	1	19.8522	NA	NA	18.3266	NA	26.0524	24.4585	24.7513	26.6146	23.3446	18.6014	NA	NA	NA	NA	946466	NA	NA	328743	NA	6.95911e+07	2.3053e+07	2.82412e+07	102754445
A0A024R860	Carbohydrate sulfotransferase OS=Homo sapiens OX=9606 GN=CHST12 PE=3 SV=1	CHST12	55501	High	8	42	8	FALSE	TRUE	414	20.5314	48.4										Medium Enriched	0	5	0	NA	NA	NA	NA	NA	21.9415	22.8843	22.6014	22.9878	22.0017	NA	NA	NA	NA	NA	NA	NA	NA	NA	NA	4.02769e+06	7.74201e+06	6.3635e+06	8.3178e+06
A0A024R8K7	Integrin beta OS=Homo sapiens OX=9606 GN=ITGB4 PE=3 SV=1	ITGB4	3691	High	39	130	39	FALSE	TRUE	1752	29.7945	194.9										Medium Enriched	1	5	0	18.1232	NA	NA	NA	NA	26.8077	27.3644	25.6012	23.9159	23.9875	NA	NA	NA	NA	NA	285513	NA	NA	NA	NA	1.17472e+08	1.7278e+08	5.09014e+07	1.58268e+07
A0A024R8U8	Calcium activated nucleotidase 1, isoform CRA_b OS=Homo sapiens OX=9606 GN=CANT1 PE=4 SV=1	CANT1	124583	High	16	102	16	FALSE	TRUE	401	45.6359	44.8										Medium Enriched	1	5	1	NA	23.9448	NA	NA	NA	26.2597	26.396	25.0267	25.6751	23.5542	NA	17.7681	NA	NA	NA	NA	16147340	NA	NA	NA	8.03431e+07	8.83072e+07	3.41806e+07	5.35771e+07
A0A024R962	HCG40889, isoform CRA_b OS=Homo sapiens OX=9606 GN=hCG_40889 PE=4 SV=1	hCG_40889	3075	High	20	58	20	FALSE	TRUE	1231	20.5524	139										Medium Enriched	0	5	0	NA	NA	NA	NA	NA	24.2141	25.158	22.7295	24.0085	23.5568	NA	NA	NA	NA	NA	NA	NA	NA	NA	NA	19461067	3.74382e+07	6.95433e+06	1.68769e+07
A0A024R9D2	Metadherin, isoform CRA_a OS=Homo sapiens OX=9606 GN=MTDH PE=4 SV=1	MTDH	92140	High	7	22	7	FALSE	TRUE	582	16.6667	63.8										Medium Enriched	1	5	1	NA	NA	NA	NA	22.3663	21.838	22.5876	21.4415	21.5679	23.2929	NA	NA	NA	NA	20.1319	NA	NA	NA	NA	5406576	3.74889e+06	6.3028e+06	2.84797e+06	3.10868e+06
A0A024R9F2	Probable C-mannosyltransferase DPY19L34	DPY19L4	286148	High	8	42	8	FALSE	TRUE	723	11.6183	83.7										Medium Enriched	0	5	0	NA	NA	NA	NA	NA	24.7001	24.9426	24.6846	23.2361	24.7316	NA	NA	NA	NA	NA	NA	NA	NA	NA	NA	2.72567e+07	3.22446e+07	2.69645e+07	9.88027e+06
A0A024R9J4	Nephroblastoma overexpressed gene, isoform CRA_a OS=Homo sapiens OX=9606 GN=NOV PE=4 SV=1	NOV	4856	High	9	47	9	FALSE	TRUE	357	31.9328	39.1										Medium Enriched	0	5	0	NA	NA	NA	NA	NA	18.1865	24.033	23.1782	23.1602	23.361	NA	NA	NA	NA	NA	NA	NA	NA	NA	NA	298316	1.71652e+07	9.49133e+06	9.37362e+06
A0A024RB50	Beta-1,4 N-acetylgalactosaminyltransferase OS=Homo sapiens OX=9606 GN=B4GALNT1 PE=3 SV=1	B4GALNT1	2583	High	12	73	1	FALSE	TRUE	533	24.9531	58.8										Medium Enriched	0	5	0	NA	NA	NA	NA	NA	25.9052	25.8836	25.4553	25.2625	27.0673	NA	NA	NA	NA	NA	NA	NA	NA	NA	NA	6.28426e+07	6.19087e+07	4.60043e+07	4.02512e+07
A0A024RC70	Furin (Paired basic amino acid cleaving enzyme), isoform CRA_a OS=Homo sapiens OX=9606 GN=FURIN PE=3 SV=1	FURIN	5045	High	9	36	9	FALSE	TRUE	794	12.8463	86.6										Medium Enriched	0	5	0	NA	NA	NA	NA	NA	23.4164	22.7526	24.5503	22.5293	20.7515	NA	NA	NA	NA	NA	NA	NA	NA	NA	NA	1.11956e+07	7066434	2.45689e+07	6053186
A0A024RC97	Phosphatidylserine synthase 2, isoform CRA_a OS=Homo sapiens OX=9606 GN=PTDSS2 PE=4 SV=1	PTDSS2	81490	High	3	22	3	FALSE	TRUE	487	8.82957	56.2										Medium Enriched	0	5	0	NA	NA	NA	NA	NA	23.0836	23.7888	22.5338	23.2351	22.149	NA	NA	NA	NA	NA	NA	NA	NA	NA	NA	8.88882e+06	14492746	6072393	9.87325e+06
A0A024RCB3	Tetraspanin OS=Homo sapiens OX=9606 GN=CD151 PE=3 SV=1	CD151	977	High	3	29	3	FALSE	TRUE	253	9.88142	28.3										Medium Enriched	0	5	0	NA	NA	NA	NA	NA	24.1305	25.3512	23.9175	23.3037	22.2917	NA	NA	NA	NA	NA	NA	NA	NA	NA	NA	1.83656e+07	4.28029e+07	1.58445e+07	1.03541e+07
A0A024RDK9	Protein-tyrosine sulfotransferase OS=Homo sapiens OX=9606 GN=TPST1 PE=3 SV=1	TPST1	8460	High	15	152	14	FALSE	TRUE	370	40.5405	42.2										Medium Enriched	0	5	1	NA	NA	NA	NA	NA	27.0068	27.8636	25.8458	24.8115	25.6505	NA	14.7624	NA	NA	NA	NA	NA	NA	NA	NA	1.34851e+08	2.44212e+08	6.03057e+07	2.94441e+07
A0A024RE09	Testis tissue sperm-binding protein Li 36a OS=Homo sapiens OX=9606 GN=TMCO3 PE=2 SV=1	TMCO3	55002	High	4	31	4	FALSE	TRUE	677	6.49926	75.5										Medium Enriched	0	5	0	NA	NA	NA	NA	NA	22.109	25.0931	23.1987	22.5777	23.7221	NA	NA	NA	NA	NA	NA	NA	NA	NA	NA	4.5234e+06	3.57899e+07	9.62734e+06	6.25966e+06
B3KW79	Carboxypeptidase OS=Homo sapiens OX=9606 PE=2 SV=1	CPVL		High	7	29	7	FALSE	TRUE	476	19.3277	54.1										Medium Enriched	0	5	0	NA	NA	NA	NA	NA	21.9538	22.4664	23.152	22.9942	18.7788	NA	NA	NA	NA	NA	NA	NA	NA	NA	NA	4.06204e+06	5.79508e+06	9.32073e+06	8.35489e+06
A0A087WVA1	Selenoprotein T OS=Homo sapiens OX=9606 GN=SELENOT PE=1 SV=1	SELENOT	51714	High	5	44	5	FALSE	TRUE	195	31.2821	22.3										Medium Enriched	0	5	0	NA	NA	NA	NA	NA	22.4321	25.6831	25.7977	25.8133	18.6066	NA	NA	NA	NA	NA	NA	NA	NA	NA	NA	5.65901e+06	5.38745e+07	5.83286e+07	5.89608e+07
A0A087WVP1	Protocadherin Fat 1 OS=Homo sapiens OX=9606 GN=FAT1 PE=1 SV=1	FAT1	2195	High	74	240	74	FALSE	TRUE	4590	18.5621	506.1										Medium Enriched	2	5	2	27.4843	24.6312	NA	NA	NA	29.4303	29.0245	25.1958	24.2965	27.853	26.654	24.0129	NA	NA	NA	1.87758e+08	2.59856e+07	NA	NA	NA	7.23421e+08	5.46053e+08	3.84328e+07	2.06053e+07
A0A087WXK5	ATP-binding cassette sub-family A member 2 OS=Homo sapiens OX=9606 GN=ABCA2 PE=1 SV=1	ABCA2	20	High	26	58	21	FALSE	TRUE	2466	14.1525	272.8										Medium Enriched	1	5	1	20.4094	NA	NA	NA	NA	25.946	26.5072	21.8906	21.1899	23.8639	18.969	NA	NA	NA	NA	1.39266e+06	NA	NA	NA	NA	6.46435e+07	9.53824e+07	3.88809e+06	2.39211e+06
A0A087X117	Nodal modulator 1 OS=Homo sapiens OX=9606 GN=NOMO1 PE=1 SV=1	NOMO1	23420	High	50	1374	2	FALSE	TRUE	1267	50.4341	139.4										Medium Enriched	0	5	0	NA	NA	NA	NA	NA	26.4121	24.7939	25.9514	26.0009	23.6438	NA	NA	NA	NA	NA	NA	NA	NA	NA	NA	8.92953e+07	2.90868e+07	6.4886e+07	6.71497e+07
A0A087X2H1	E3 ubiquitin-protein ligase HECTD1 OS=Homo sapiens OX=9606 GN=HECTD1 PE=1 SV=1	HECTD1	25831	High	10	18	10	FALSE	TRUE	2614	5.54705	289.5										Medium Enriched	0	5	0	NA	NA	NA	NA	NA	21.5685	22.6806	19.2609	21.6211	20.8459	NA	NA	NA	NA	NA	NA	NA	NA	NA	NA	3.1101e+06	6.72277e+06	628214	3.2255e+06
A0A090N7V8	Peptidylprolyl isomerase OS=Homo sapiens OX=9606 GN=FKBP14 PE=4 SV=1	FKBP14	55033	High	9	68	9	FALSE	TRUE	211	40.2844	24.2										Medium Enriched	0	5	0	NA	NA	NA	NA	NA	26.5812	27.1938	26.5565	24.4345	20.8633	NA	NA	NA	NA	NA	NA	NA	NA	NA	NA	1.00401e+08	1.53516e+08	9.86972e+07	2.26737e+07
A0A0A0MSV9	Tapasin OS=Homo sapiens OX=9606 GN=TAPBP PE=1 SV=1	TAPBP	6892	High	5	30	5	FALSE	TRUE	504	14.4841	53.9										Medium Enriched	2	5	2	NA	20.2375	NA	19.4175	NA	26.5298	26.5993	21.6027	26.0071	24.1449	NA	19.648	NA	19.3554	NA	NA	1.2362e+06	NA	700234	NA	96884184	1.01669e+08	3.18472e+06	6.74422e+07
A0A0C4DFN5	Chromosome 10 open reading frame 61 OS=Homo sapiens OX=9606 GN=TCTN3 PE=1 SV=1	TCTN3	26123	High	8	60	8	FALSE	TRUE	625	15.84	68										Medium Enriched	2	5	2	22.0105	18.3048	NA	NA	NA	26.2953	24.9504	26.0616	24.9306	24.187	21.027	18.74	NA	NA	NA	4.22499e+06	323819	NA	NA	NA	8.23498e+07	3.24194e+07	7.0034e+07	3.1979e+07
A0A0C4DG49	Poliovirus receptor, isoform CRA_c OS=Homo sapiens OX=9606 GN=PVR PE=1 SV=1	PVR	5817	High	7	43	7	FALSE	TRUE	417	20.1439	45.3										Medium Enriched	0	5	0	NA	NA	NA	NA	NA	23.489	24.4458	23.9977	24.9054	25.2219	NA	NA	NA	NA	NA	NA	NA	NA	NA	NA	1.17736e+07	22850943	16750271	3.14251e+07
A0A0S2Z4F1	EGF containing fibulin-like extracellular matrix protein 1 isoform 1 (Fragment) OS=Homo sapiens OX=9606 GN=EFEMP1 PE=2 SV=1	EFEMP1	2202	High	12	247	12	FALSE	TRUE	493	27.789	54.6										Medium Enriched	0	5	0	NA	NA	NA	NA	NA	26.9382	26.9136	27.6566	26.6357	25.8985	NA	NA	NA	NA	NA	NA	NA	NA	NA	NA	1.28586e+08	1.26413e+08	2.11574e+08	1.04263e+08
A0A140VJI7	Testicular tissue protein Li 61 OS=Homo sapiens OX=9606 PE=2 SV=1	ECM1	1893	High	13	57	13	FALSE	TRUE	540	24.0741	60.6										Medium Enriched	2	5	0	NA	17.8259	NA	18.8553	NA	23.0364	25.1446	24.6929	22.2967	24.5824	NA	NA	NA	NA	NA	NA	232340	NA	474268	NA	8.60276e+06	3.70921e+07	2.71217e+07	5.15198e+06
A0A140VJW8	Testicular tissue protein Li 195 OS=Homo sapiens OX=9606 PE=2 SV=1	TENM3	55714	High	29	86	29	FALSE	TRUE	2699	14.4868	300.8										Medium Enriched	2	5	0	NA	NA	21.868	17.7594	NA	25.2323	25.383	21.2636	24.5798	23.4194	NA	NA	NA	NA	NA	NA	NA	3.82765e+06	221875	NA	3.94156e+07	4.37557e+07	2.51765e+06	25075929
A0A140VK59	Testicular secretory protein Li 59 OS=Homo sapiens OX=9606 PE=2 SV=1	SARAF	51669	High	10	128	10	FALSE	TRUE	339	39.528	37										Medium Enriched	2	5	2	NA	18.2294	18.9867	NA	NA	25.4059	26.4903	26.1258	25.6058	24.059	NA	18.8038	19.1445	NA	NA	NA	307324	519482	NA	NA	4.44567e+07	9.42682e+07	7.32246e+07	5.10646e+07
A0A140VKE7	Testis tissue sperm-binding protein Li 64n OS=Homo sapiens OX=9606 PE=2 SV=1	HSPA4L	22824	High	16	70	13	FALSE	TRUE	839	26.3409	94.5										Medium Enriched	0	5	0	NA	NA	NA	NA	NA	25.0538	23.2597	25.102	24.3883	23.3053	NA	NA	NA	NA	NA	NA	NA	NA	NA	NA	3.48283e+07	1.0043e+07	3.60122e+07	21959593
A0A180H5R2	MHC class I antigen (Fragment) OS=Homo sapiens OX=9606 GN=HLA-B PE=3 SV=1	HLA-B	3106	High	3	33	2	FALSE	TRUE	181	20.442	21										Medium Enriched	2	5	2	NA	21.1046	NA	19.3313	NA	24.8348	25.3159	18.4009	25.6318	21.0953	NA	21.4405	NA	19.3584	NA	NA	2.25482e+06	NA	659634	NA	2.99236e+07	4.17691e+07	346118	5.19925e+07
A0A1B0GUD6	GRAM domain-containing protein 1B OS=Homo sapiens OX=9606 GN=GRAMD1B PE=1 SV=1	GRAMD1B	57476	High	17	92	16	FALSE	TRUE	877	23.7172	101.1										Medium Enriched	0	5	0	NA	NA	NA	NA	NA	25.0172	25.3049	24.6189	25.7806	22.7756	NA	NA	NA	NA	NA	NA	NA	NA	NA	NA	3.3957e+07	4.14516e+07	2.57647e+07	5.76429e+07
A0A1W2PQA9	GPI ethanolamine phosphate transferase 1 OS=Homo sapiens OX=9606 GN=PIGN PE=1 SV=1	PIGN	23556	High	7	41	7	FALSE	TRUE	970	8.76289	110.2										Medium Enriched	1	5	1	NA	23.1202	NA	NA	NA	23.0546	25.2347	22.7259	22.721	24.1129	NA	23.5299	NA	NA	NA	NA	9.11777e+06	NA	NA	NA	8.71198e+06	3.94819e+07	6.93689e+06	6.91376e+06
A0PJZ3	Glucoside xylosyltransferase 2 OS=Homo sapiens OX=9606 GN=GXYLT2 PE=2 SV=2	GXYLT2	727936	High	6	16	6	FALSE	TRUE	443	13.0926	51										Medium Enriched	1	5	1	NA	NA	22.9455	NA	NA	23.0185	18.9456	28.3838	22.5769	21.7754	NA	NA	22.369	NA	NA	NA	NA	8.07774e+06	NA	NA	8496940	504876	3.50248e+08	6.25623e+06
A1L4F5	Receptor tyrosine kinase-like orphan receptor 2 OS=Homo sapiens OX=9606 GN=ROR2 PE=1 SV=1	ROR2	4920	High	6	23	6	FALSE	TRUE	943	8.27147	104.7										Medium Enriched	0	5	0	NA	NA	NA	NA	NA	20.8861	24.1941	23.5741	19.4937	21.7489	NA	NA	NA	NA	NA	NA	NA	NA	NA	NA	1.93797e+06	1.91929e+07	1.24882e+07	738235
A5D8W8	Gamma-glutamyltransferase 7 OS=Homo sapiens OX=9606 GN=GGT7 PE=2 SV=1	GGT7	2686	High	10	49	10	FALSE	TRUE	662	19.1843	70.4										Medium Enriched	2	5	2	NA	NA	19.4948	18.4177	NA	24.2536	23.6254	26.9711	25.6031	24.4757	NA	NA	18.3053	18.3258	NA	NA	NA	738772	350160	NA	20000927	1.29404e+07	1.31556e+08	5.09684e+07
A6NDU8	UPF0600 protein C5orf51 OS=Homo sapiens OX=9606 GN=C5orf51 PE=1 SV=1	C5orf51	285636	High	5	26	5	FALSE	TRUE	294	23.4694	33.6										Medium Enriched	2	5	2	19.6953	21.4959	NA	NA	NA	22.4709	23.1061	19.5579	22.0643	18.8683	19.5687	21.6394	NA	NA	NA	848949	2.95738e+06	NA	NA	NA	5.81311e+06	9.02906e+06	771797	4.38549e+06
A8K0F7	cDNA FLJ76587, highly similar to Homo sapiens vitamin K epoxide reductase complex, subunit 1-like 1 (VKORC1L1), mRNA OS=Homo sapiens OX=9606 PE=2 SV=1	VKORC1L1	154807	High	4	39	4	FALSE	TRUE	176	21.5909	19.8										Medium Enriched	2	5	2	20.614	19.1066	NA	NA	NA	25.5924	25.5762	20.2068	23.6736	22.4648	20.3568	20.5317	NA	NA	NA	1.60486e+06	564487	NA	NA	NA	5.05921e+07	5.00273e+07	1.21016e+06	1.33798e+07
A8K4A5	cDNA FLJ77482, highly similar to Human atrial natriuretic peptide clearance receptor (ANP C-receptor) mRNA OS=Homo sapiens OX=9606 PE=2 SV=1	NPR3	4883	High	7	34	7	FALSE	TRUE	541	14.4177	59.8										Medium Enriched	2	5	2	NA	18.4928	NA	18.35	NA	24.5118	24.6396	23.4442	24.5611	21.4718	NA	19.6965	NA	20.183	NA	NA	368878	NA	334120	NA	2.39218e+07	2.61378e+07	1.1413e+07	2.47523e+07
A8K5D4	Myelin protein zero-like 1, isoform CRA_b OS=Homo sapiens OX=9606 GN=MPZL1 PE=2 SV=1	MPZL1	9019	High	7	59	3	FALSE	TRUE	269	28.2528	29.1										Medium Enriched	2	5	0	21.4216	NA	NA	17.636	NA	25.1469	25.7207	25.9544	26.5788	25.3334	NA	NA	NA	NA	NA	2.8089e+06	NA	NA	203681	NA	3.71508e+07	5.5298e+07	6.50221e+07	1.00234e+08
A8K6A7	Alpha-mannosidase OS=Homo sapiens OX=9606 PE=2 SV=1	MAN2B1	4125	High	11	43	11	FALSE	TRUE	1011	13.3531	113.7										Medium Enriched	0	5	0	NA	NA	NA	NA	NA	23.8047	23.6227	24.1087	24.0667	21.646	NA	NA	NA	NA	NA	NA	NA	NA	NA	NA	1.46526e+07	1.29163e+07	1.80902e+07	17571601
A8K6K4	cDNA FLJ77565, highly similar to Homo sapiens interleukin 1 receptor accessory protein (IL1RAP), transcript variant 1, mRNA OS=Homo sapiens OX=9606 PE=2 SV=1	IL1RAP	3556	High	7	28	7	FALSE	TRUE	570	11.5789	65.4										Medium Enriched	1	5	1	NA	NA	NA	20.5397	NA	23.233	22.2903	24.0508	24.6441	19.1276	NA	NA	NA	20.6239	NA	NA	NA	NA	1.52424e+06	NA	9.85926e+06	5.12902e+06	1.73788e+07	2.62188e+07
A8K8P8	Alpha-(1,6)-fucosyltransferase OS=Homo sapiens OX=9606 PE=2 SV=1	FUT8	2530	High	10	51	10	FALSE	TRUE	575	17.7391	66.5										Medium Enriched	2	5	1	NA	NA	21.1568	21.6686	NA	24.0208	24.0368	26.522	26.3932	25.6024	NA	NA	17.507	NA	NA	NA	NA	2.33797e+06	3333426	NA	1.70213e+07	1.72101e+07	9.63646e+07	8.81343e+07
A8MXH5	Collagen alpha-6(IV) chain OS=Homo sapiens OX=9606 GN=COL4A6 PE=1 SV=2	COL4A6	1288	High	8	15	8	FALSE	TRUE	1707	6.20972	165.4										Medium Enriched	1	5	0	NA	17.8293	NA	NA	NA	21.8255	24.3225	20.7757	20.9429	18.7656	NA	NA	NA	NA	NA	NA	232899	NA	NA	NA	3.71637e+06	2.09805e+07	1.79524e+06	2.01573e+06
B1AP13	Complement decay-accelerating factor OS=Homo sapiens OX=9606 GN=CD55 PE=1 SV=1	CD55	1604	High	11	107	9	FALSE	TRUE	444	28.6036	49.3										Medium Enriched	0	5	0	NA	NA	NA	NA	NA	26.3963	26.301	25.0117	27.3079	23.2158	NA	NA	NA	NA	NA	NA	NA	NA	NA	NA	8.8321e+07	8.26768e+07	3.38267e+07	1.66147e+08
B4DDK9	cDNA FLJ55952, highly similar to Alpha-1,6-mannosyl-glycoprotein2-beta-N- acetylglucosaminyltransferase OS=Homo sapiens OX=9606 PE=2 SV=1	Uncharacterised Protein	4249	High	14	221	14	FALSE	TRUE	453	34.2163	52.3										Medium Enriched	2	5	1	NA	18.8105	NA	17.6793	NA	28.1409	29.1602	28.259	27.9801	27.8659	NA	18.9153	NA	NA	NA	NA	459750	NA	209889	NA	2.95965e+08	5.99908e+08	3.21225e+08	2.64764e+08
B4DGC1	cDNA FLJ59877, highly similar to LAG1 longevity assurance homolog 5 OS=Homo sapiens OX=9606 PE=2 SV=1	CERS5		High	1	15	1	FALSE	TRUE	195	9.74359	22.2										Medium Enriched	0	5	0	NA	NA	NA	NA	NA	22.1694	23.6905	19.6504	19.3726	18.1463	NA	NA	NA	NA	NA	NA	NA	NA	NA	NA	4716950	1.35383e+07	822924	678806
B4DI08	cDNA FLJ60091, highly similar to Hypoxia-inducible factor 1 alpha inhibitor OS=Homo sapiens OX=9606 PE=2 SV=1	HIF1AN	55662	High	3	7	3	FALSE	TRUE	383	10.9661	44.2										Medium Enriched	0	5	0	NA	NA	NA	NA	NA	19.0387	22.1546	18.1517	19.3306	18.9458	NA	NA	NA	NA	NA	NA	NA	NA	NA	NA	538537	4.6687e+06	291208	659304
B4DL85	cDNA FLJ60660, highly similar to Hematological and neurological expressed1-like protein OS=Homo sapiens OX=9606 PE=2 SV=1	Uncharacterised Protein	90861	High	3	9	3	FALSE	TRUE	208	21.6346	22.1										Medium Enriched	1	5	1	NA	19.2777	NA	NA	NA	19.0361	23.0017	19.1069	19.4998	20.4846	NA	19.5931	NA	NA	NA	NA	635564	NA	NA	NA	537586	8.39833e+06	564605	741345
B4DNK6	cDNA FLJ60131, highly similar to Ectonucleoside triphosphate diphosphohydrolase 6 OS=Homo sapiens OX=9606 PE=2 SV=1	ENTPD6	955	High	6	16	6	FALSE	TRUE	471	16.5605	51.3										Medium Enriched	0	5	1	NA	NA	NA	NA	NA	21.4481	22.0182	22.0471	23.074	22.6881	NA	NA	NA	21.4059	NA	NA	NA	NA	NA	NA	2.86096e+06	4.24767e+06	4.33355e+06	8.83005e+06
B4DP04	cDNA FLJ55732, highly similar to Homo sapiens DnaJ (Hsp40) homolog, subfamily C, member 10 (DNAJC10), mRNA OS=Homo sapiens OX=9606 PE=2 SV=1	DNAJC10	54431	High	20	335	2	FALSE	TRUE	557	30.7002	64										Medium Enriched	0	5	0	NA	NA	NA	NA	NA	17.9671	21.8622	23.0569	15.9545	18.9688	NA	NA	NA	NA	NA	NA	NA	NA	NA	NA	256236	3.81215e+06	8.72594e+06	63501.9
B4DQ27	cDNA FLJ59949, highly similar to Homo sapiens sulfatase modifying factor 2 (SUMF2), transcript variant 4, mRNA OS=Homo sapiens OX=9606 PE=2 SV=1	SUMF2	25870	High	7	152	0	FALSE	TRUE	232	37.5	25.8										Medium Enriched	0	5	0	NA	NA	NA	NA	NA	25.5994	22.5226	23.301	23.6462	20.4152	NA	NA	NA	NA	NA	NA	NA	NA	NA	NA	5.08375e+07	6.02531e+06	1.03348e+07	1.31289e+07
B4DRB1	cDNA FLJ50735, highly similar to Calsyntenin-3 OS=Homo sapiens OX=9606 PE=2 SV=1	CLSTN3	9746	High	3	14	3	FALSE	TRUE	956	4.60251	106										Medium Enriched	0	5	0	NA	NA	NA	NA	NA	20.9729	21.9506	21.1187	18.2603	19.7894	NA	NA	NA	NA	NA	NA	NA	NA	NA	NA	2.05814e+06	4.05308e+06	2.27695e+06	313981
B4E284	cDNA FLJ51188, highly similar to N-acetylglucosamine-6-sulfatase (EC3.1.6.14) OS=Homo sapiens OX=9606 PE=2 SV=1	GNS	2799	High	12	121	12	FALSE	TRUE	584	21.0616	65.8										Medium Enriched	1	5	1	NA	NA	20.4526	NA	NA	27.2635	26.6907	29.168	26.9225	26.8918	NA	NA	20.654	NA	NA	NA	NA	1.435e+06	NA	NA	1.61118e+08	1.0832e+08	6.03174e+08	1.27198e+08
B7Z6C9	Transmembrane 9 superfamily member OS=Homo sapiens OX=9606 PE=2 SV=1	TM9SF1		High	10	80	10	FALSE	TRUE	815	13.3742	92.4										Medium Enriched	2	5	2	NA	NA	NA	19.3991	23.3108	26.2109	27.0111	25.9972	26.9571	27.5828	NA	NA	NA	20.3444	19.6747	NA	NA	NA	691376	1.04055e+07	7.76719e+07	1.35258e+08	6.69784e+07	1.30283e+08
B7Z6K5	cDNA FLJ54805, highly similar to Ionized calcium-binding adapter molecule 2 OS=Homo sapiens OX=9606 PE=2 SV=1	AIF1L	199	High	1	34	1	FALSE	TRUE	155	10.9677	17.5										Medium Enriched	1	5	2	18.0688	NA	NA	NA	NA	30.6969	25.4339	24.5319	21.8505	25.4771	21.1213	NA	NA	19.4894	NA	274945	NA	NA	NA	NA	1.74061e+09	4.53285e+07	2.42575e+07	3.78143e+06
C0LQF2	Deoxyribonuclease II (Fragment) OS=Homo sapiens OX=9606 PE=2 SV=1	DNASE2	1777	High	5	14	5	FALSE	TRUE	344	18.8953	38.2										Medium Enriched	0	5	0	NA	NA	NA	NA	NA	24.2968	26.0347	21.2329	20.2746	18.9195	NA	NA	NA	NA	NA	NA	NA	NA	NA	NA	2.0609e+07	6.87423e+07	2.46457e+06	1.26844e+06
E9PLN8	Uncharacterized protein (Fragment) OS=Homo sapiens OX=9606 PE=4 SV=1	Uncharacterised Protein		High	1	36	1	FALSE	TRUE	166	7.83133	17.9										Medium Enriched	2	5	2	22.5438	23.3311	NA	NA	NA	25.4251	27.0513	24.3926	24.0361	21.3142	22.3997	23.8124	NA	NA	NA	6.11446e+06	1.05526e+07	NA	NA	NA	4.50535e+07	139076910	2.20246e+07	1.72021e+07
Q59EN5	Prosaposin variant (Fragment) OS=Homo sapiens OX=9606 PE=2 SV=1	PSAP		High	19	156	19	FALSE	TRUE	530	40.7547	58.7										Medium Enriched	1	5	1	NA	18.7009	NA	NA	NA	26.3025	28.2275	28.943	26.4605	27.3151	NA	18.8968	NA	NA	NA	NA	426133	NA	NA	NA	8.2762e+07	3.14293e+08	5.16075e+08	9.23401e+07
B2RAZ5	UDP-Gal:betaGlcNAc beta 1,4-galactosyltransferase, polypeptide 4, isoform CRA_a OS=Homo sapiens OX=9606 GN=B4GALT4 PE=2 SV=1	B4GALT4	8702	High	6	43	6	FALSE	TRUE	344	22.093	40										Medium Enriched	0	5	0	NA	NA	NA	NA	NA	25.3859	24.5358	24.3952	22.2263	23.0217	NA	NA	NA	NA	NA	NA	NA	NA	NA	NA	4.38447e+07	2.4323e+07	2.20638e+07	4.90656e+06
Q59G70	Mannosyl (Alpha-1,3-)-glycoprotein beta-1,2-N-acetylglucosaminyltransferase variant (Fragment) OS=Homo sapiens OX=9606 PE=2 SV=1	MGAT1	425	High	8	37	8	FALSE	TRUE	473	19.4503	53.5										Medium Enriched	0	5	0	NA	NA	NA	NA	NA	21.9431	24.0638	23.2956	23.1194	24.2026	NA	NA	NA	NA	NA	NA	NA	NA	NA	NA	4.03207e+06	1.75359e+07	1.0296e+07	9.11224e+06
Q5HYL0	Uncharacterized protein DKFZp686E01144 OS=Homo sapiens OX=9606 GN=DKFZp686E01144 PE=2 SV=1	DKFZp686E01144		High	4	15	4	FALSE	TRUE	967	4.86039	105.3										Medium Enriched	0	5	0	NA	NA	NA	NA	NA	21.6851	22.8675	23.4441	21.0369	20.8971	NA	NA	NA	NA	NA	NA	NA	NA	NA	NA	3.37194e+06	7.65241e+06	1.14124e+07	2.15146e+06
Q6ZUY8	Lipase OS=Homo sapiens OX=9606 PE=2 SV=1	Uncharacterised Protein		High	3	31	3	FALSE	TRUE	401	8.4788	45.4										Medium Enriched	1	5	1	NA	21.2778	NA	NA	NA	25.1475	26.1782	23.2632	23.1306	24.5697	NA	21.9933	NA	NA	NA	NA	2.54251e+06	NA	NA	NA	3.71677e+07	7.59336e+07	10067257	9.18336e+06
Q8NFD3	Alpha-2,3-sialyltransferase IV type A1+18 OS=Homo sapiens OX=9606 PE=2 SV=1	ST3GAL4	6484	High	11	98	11	FALSE	TRUE	338	36.3905	38.4										Medium Enriched	1	5	0	NA	NA	NA	17.249	NA	26.2711	26.8105	25.9001	25.5533	25.3771	NA	NA	NA	NA	NA	NA	NA	NA	155763	NA	8.09801e+07	1.17694e+08	6.26192e+07	4.92388e+07
Q9NX12	cDNA FLJ20496 fis, clone KAT08729 OS=Homo sapiens OX=9606 PE=2 SV=1	IMT2B		High	5	20	5	FALSE	TRUE	266	22.9323	30.3										Medium Enriched	0	5	0	NA	NA	NA	NA	NA	24.6392	25.1822	23.8534	21.7559	24.5736	NA	NA	NA	NA	NA	NA	NA	NA	NA	NA	2.61303e+07	3.80706e+07	1.51559e+07	3.54137e+06
Q9UEI6	Polio virus related protein 2, alpha isoform (Fragment) OS=Homo sapiens OX=9606 PE=4 SV=1	NECTIN2		High	3	12	3	FALSE	TRUE	449	7.7951	48.1										Medium Enriched	0	5	0	NA	NA	NA	NA	NA	23.0896	21.0422	21.7004	20.9322	18.673	NA	NA	NA	NA	NA	NA	NA	NA	NA	NA	8.92633e+06	2.1594e+06	3.40783e+06	2.00092e+06
B2RDZ9	cDNA, FLJ96850 OS=Homo sapiens OX=9606 PE=2 SV=1	Uncharacterised Protein	23016	High	4	9	4	FALSE	TRUE	291	18.5567	31.9										Medium Enriched	0	5	0	NA	NA	NA	NA	NA	20.3808	18.7815	19.5114	20.3523	19.9886	NA	NA	NA	NA	NA	NA	NA	NA	NA	NA	1.36529e+06	450602	747350	1.33857e+06
B3KUB5	cDNA FLJ39527 fis, clone PUAEN2003116, highly similar to Homo sapiens stromal interaction molecule 2 (STIM2), mRNA (Fragment) OS=Homo sapiens OX=9606 PE=2 SV=1	STIM2	57620	High	15	46	15	FALSE	TRUE	826	24.4552	92.1										Medium Enriched	1	5	2	20.1503	NA	NA	NA	NA	24.9644	23.8241	26.6618	22.9943	22.5283	19.3065	NA	23.5448	NA	NA	1.16375e+06	NA	NA	NA	NA	3.27366e+07	1.48512e+07	1.0617e+08	8.35534e+06
B4DFR2	cDNA FLJ59194, moderately similar to Dynein light chain 2A, cytoplasmic OS=Homo sapiens OX=9606 PE=2 SV=1	Uncharacterised Protein	83658	Medium	1	5	1	FALSE	TRUE	121	8.26446	13.4										Medium Enriched	1	5	1	NA	NA	NA	NA	20.9632	20.5384	20.7979	20.9504	20.2113	22.7259	NA	NA	NA	NA	20.047	NA	NA	NA	NA	2.04433e+06	1.52291e+06	1.82297e+06	2.02625e+06	1.21395e+06
B4DN86	cDNA FLJ56047, highly similar to A kinase anchor protein 1, mitochondrial OS=Homo sapiens OX=9606 PE=2 SV=1	AKAP1	8165	High	7	17	7	FALSE	TRUE	945	10.3704	101.4										Medium Enriched	0	5	0	NA	NA	NA	NA	NA	26.1918	22.2219	20.4536	19.8994	19.6664	NA	NA	NA	NA	NA	NA	NA	NA	NA	NA	7.66505e+07	4.89167e+06	1.43601e+06	977939
B5BU32	Thymidine kinase OS=Homo sapiens OX=9606 GN=TK1 PE=2 SV=1	TK1	7083	High	7	23	7	FALSE	TRUE	234	41.0256	25.4										Medium Enriched	2	5	2	NA	21.4136	NA	19.5894	NA	18.7196	24.2794	21.2825	22.5468	16.4697	NA	22.2606	NA	19.9892	NA	NA	2.79346e+06	NA	788868	NA	431690	2.0363e+07	2.55075e+06	6.12732e+06
B7Z625	cDNA FLJ55521, highly similar to Protein kinase C-binding protein NELL2 OS=Homo sapiens OX=9606 PE=2 SV=1	NELL2	4753	High	5	13	5	FALSE	TRUE	866	7.04388	96.8										Medium Enriched	0	5	0	NA	NA	NA	NA	NA	24.1625	17.6055	22.9531	22.7698	20.4809	NA	NA	NA	NA	NA	NA	NA	NA	NA	NA	18777348	199424	8.12014e+06	7.15153e+06
B7Z6Q5	Beta-galactosidase OS=Homo sapiens OX=9606 PE=2 SV=1	GLB1	2720	High	16	155	15	FALSE	TRUE	725	26.8966	81.8										Medium Enriched	2	5	2	20.2548	19.959	NA	NA	NA	26.6553	27.2495	27.5461	25.4863	24.6568	19.229	19.3822	NA	NA	NA	1.25109e+06	1.01917e+06	NA	NA	NA	1.05694e+08	159557857	1.95978e+08	4.7006e+07
B7Z765	cDNA FLJ56258, highly similar to Squamous cell carcinoma antigen recognized by T-cells 2 OS=Homo sapiens OX=9606 PE=2 SV=1	Uncharacterised Protein	29940	High	13	80	13	FALSE	TRUE	977	15.7625	111.8										Medium Enriched	0	5	1	NA	NA	NA	NA	NA	26.079	26.5927	26.3641	26.1324	26.193	NA	NA	18.3795	NA	NA	NA	NA	NA	NA	NA	70886308	1.01203e+08	8.63728e+07	7.35604e+07
B7Z9B1	cDNA FLJ52398, highly similar to Cadherin-13 OS=Homo sapiens OX=9606 PE=2 SV=1	CDH13	1012	High	7	54	7	FALSE	TRUE	760	11.9737	83.4										Medium Enriched	0	5	0	NA	NA	NA	NA	NA	25.3945	25.0972	25.4403	22.5764	21.9759	NA	NA	NA	NA	NA	NA	NA	NA	NA	NA	4.4107e+07	3.5892e+07	4.55282e+07	6.25409e+06
D3DQ48	Transmembrane protein 59, isoform CRA_e OS=Homo sapiens OX=9606 GN=TMEM59 PE=4 SV=1	TMEM59	9528	High	9	93	9	FALSE	TRUE	324	27.4691	36.2										Medium Enriched	2	5	2	NA	20.7905	20.8007	NA	NA	24.658	26.4766	25.024	21.14	22.7332	NA	20.4277	16.2857	NA	NA	NA	1.81374e+06	1826545	NA	NA	2.64721e+07	9.33779e+07	3.41169e+07	2.3108e+06
D3DTX7	Collagen, type I, alpha 1, isoform CRA_a OS=Homo sapiens OX=9606 GN=COL1A1 PE=4 SV=1	COL1A1	1277	High	8	25	2	FALSE	TRUE	885	15.7062	84.7										Medium Enriched	0	5	0	NA	NA	NA	NA	NA	23.2179	23.474	21.5805	22.8994	22.0369	NA	NA	NA	NA	NA	NA	NA	NA	NA	NA	9.75609e+06	11651758	3.13596e+06	7.82341e+06
D6RB85	Calnexin (Fragment) OS=Homo sapiens OX=9606 GN=CANX PE=1 SV=1	CANX	821	High	15	355	1	FALSE	TRUE	144	56.25	16										Medium Enriched	0	5	0	NA	NA	NA	NA	NA	27.3249	27.2928	26.0763	21.3771	24.5613	NA	NA	NA	NA	NA	NA	NA	NA	NA	NA	168115580	1.64413e+08	7.0753e+07	2.72369e+06
E9PAJ1	B-cell receptor-associated protein 29, isoform CRA_b OS=Homo sapiens OX=9606 GN=BCAP29 PE=2 SV=1	BCAP29	55973	High	8	46	8	FALSE	TRUE	241	27.8008	28.3										Medium Enriched	0	5	0	NA	NA	NA	NA	NA	25.6393	25.9076	25.5128	22.0985	22.4042	NA	NA	NA	NA	NA	NA	NA	NA	NA	NA	5.22625e+07	6.29446e+07	4.78767e+07	4.49066e+06
E9PGC5	Receptor-type tyrosine-protein phosphatase kappa OS=Homo sapiens OX=9606 GN=PTPRK PE=1 SV=1	PTPRK	5796	High	29	174	1	FALSE	TRUE	1472	25.4076	165.9										Medium Enriched	1	5	1	NA	NA	NA	17.2218	NA	27.3745	27.7664	26.8268	26.984	24.7246	NA	NA	NA	16.5716	NA	NA	NA	NA	152851	NA	1.73999e+08	2.283e+08	1.1903e+08	1.32738e+08
E9PKU7	Neutral alpha-glucosidase AB OS=Homo sapiens OX=9606 GN=GANAB PE=1 SV=1	GANAB	23193	High	43	2387	3	FALSE	TRUE	852	56.1033	96.5										Medium Enriched	2	5	2	22.5394	NA	22.8077	NA	NA	29.8835	28.8518	28.6213	27.0049	24.2961	22.2035	NA	20.4682	NA	NA	6.09566e+06	NA	7.34162e+06	NA	NA	9.9046e+08	4.84456e+08	4.12924e+08	1.34675e+08
F6IR49	MHC class I antigen (Fragment) OS=Homo sapiens OX=9606 GN=HLA-A PE=3 SV=1	HLA-A	3105	High	1	49	1	FALSE	TRUE	337	7.12166	38.1										Medium Enriched	0	5	0	NA	NA	NA	NA	NA	22.232	22.1244	19.9534	22.4677	20.2365	NA	NA	NA	NA	NA	NA	NA	NA	NA	NA	4.92614e+06	4.57198e+06	1.01522e+06	5.80047e+06
G3V4U0	Fibulin-5 OS=Homo sapiens OX=9606 GN=FBLN5 PE=1 SV=1	FBLN5	10516	High	7	71	7	FALSE	TRUE	453	15.894	50.8										Medium Enriched	0	5	0	NA	NA	NA	NA	NA	23.1522	23.0305	26.2772	22.1455	24.2347	NA	NA	NA	NA	NA	NA	NA	NA	NA	NA	9.32226e+06	8.5681e+06	8.13245e+07	4.63946e+06
H0UI49	Laminin, alpha 4, isoform CRA_b OS=Homo sapiens OX=9606 GN=LAMA4 PE=4 SV=1	LAMA4	3910	High	31	143	31	FALSE	TRUE	1816	20.7599	201.7										Medium Enriched	1	5	1	17.2596	NA	NA	NA	NA	27.4176	27.5299	23.3342	24.4094	27.3601	17.3616	NA	NA	NA	NA	156913	NA	NA	NA	NA	1.79277e+08	1.93793e+08	1.05752e+07	2.22823e+07
J3KMZ9	Low-density lipoprotein receptor (Fragment) OS=Homo sapiens OX=9606 GN=LDLR PE=1 SV=1	LDLR	3949	High	18	147	18	FALSE	TRUE	945	24.9735	104.6										Medium Enriched	2	5	2	21.5133	19.0637	NA	NA	NA	27.4465	26.9823	26.019	25.9984	25.5696	21.0709	20.7778	NA	NA	NA	2.99334e+06	547955	NA	NA	NA	1.82902e+08	1.32584e+08	6.79973e+07	67035924
J3KNP4	Semaphorin-4B OS=Homo sapiens OX=9606 GN=SEMA4B PE=1 SV=1	SEMA4B	10509	High	4	11	4	FALSE	TRUE	837	4.54002	92.7										Medium Enriched	0	5	0	NA	NA	NA	NA	NA	21.3741	21.9559	24.6304	23.1715	19.0713	NA	NA	NA	NA	NA	NA	NA	NA	NA	NA	2.71804e+06	4.06796e+06	2.59716e+07	9.44778e+06
K7EPJ5	E3 ubiquitin-protein ligase MGRN1 (Fragment) OS=Homo sapiens OX=9606 GN=MGRN1 PE=1 SV=1	MGRN1	23295	High	7	13	7	FALSE	TRUE	594	16.835	65										Medium Enriched	0	5	0	NA	NA	NA	NA	NA	22.1122	19.1447	20.8978	21.7864	21.5862	NA	NA	NA	NA	NA	NA	NA	NA	NA	NA	4.53339e+06	579616	1.95373e+06	3617044
M0QZ12	GRAM domain-containing protein 1A OS=Homo sapiens OX=9606 GN=GRAMD1A PE=1 SV=1	GRAMD1A	57655	High	8	27	7	FALSE	TRUE	807	13.0112	89.7										Medium Enriched	2	5	1	20.5457	NA	18.2844	NA	NA	22.7761	20.1249	23.4041	21.5704	22.6688	20.1661	NA	NA	NA	NA	1.53064e+06	NA	319265	NA	NA	7.1829e+06	1143433	1.11006e+07	3.11415e+06
M0R0K5	Adhesion G protein-coupled receptor E2 OS=Homo sapiens OX=9606 GN=ADGRE2 PE=1 SV=1	ADGRE2	30817	High	3	23	2	FALSE	TRUE	831	4.81348	91.3										Medium Enriched	0	5	0	NA	NA	NA	NA	NA	21.8707	24.3738	22.8928	24.2979	22.3934	NA	NA	NA	NA	NA	NA	NA	NA	NA	NA	3.83475e+06	2.17386e+07	7.78813e+06	2.0625e+07
O00469	Procollagen-lysine,2-oxoglutarate 5-dioxygenase 2 OS=Homo sapiens OX=9606 GN=PLOD2 PE=1 SV=2	PLOD2	5352	High	35	1106	2	FALSE	TRUE	737	47.6255	84.6										Medium Enriched	1	5	1	NA	NA	NA	20.4684	NA	25.6921	26.7719	26.8425	28.1608	25.1178	NA	NA	NA	21.402	NA	NA	NA	NA	1.45075e+06	NA	54210832	1.14586e+08	1.20338e+08	3.00086e+08
O00592	Podocalyxin OS=Homo sapiens OX=9606 GN=PODXL PE=1 SV=2	PODXL	5420	High	9	90	9	FALSE	TRUE	558	22.2222	58.6										Medium Enriched	0	5	1	NA	NA	NA	NA	NA	25.9097	27.3787	26.5028	26.1367	23.6279	NA	18.276	NA	NA	NA	NA	NA	NA	NA	NA	6.30354e+07	1.74503e+08	9.50876e+07	7.37792e+07
O14786	Neuropilin-1 OS=Homo sapiens OX=9606 GN=NRP1 PE=1 SV=3	NRP1	8829	High	11	66	1	FALSE	TRUE	923	19.2849	103.1										Medium Enriched	0	5	0	NA	NA	NA	NA	NA	25.3663	25.8239	24.949	23.1257	21.2899	NA	NA	NA	NA	NA	NA	NA	NA	NA	NA	4.32525e+07	5.93962e+07	3.23898e+07	9.15199e+06
O15162	Phospholipid scramblase 1 OS=Homo sapiens OX=9606 GN=PLSCR1 PE=1 SV=1	PLSCR1	5359	High	3	11	3	FALSE	TRUE	318	12.5786	35										Medium Enriched	0	5	0	NA	NA	NA	NA	NA	21.4476	23.7069	22.149	20.0277	21.8872	NA	NA	NA	NA	NA	NA	NA	NA	NA	NA	2.86001e+06	1.36926e+07	4.65078e+06	1.06892e+06
O15230	Laminin subunit alpha-5 OS=Homo sapiens OX=9606 GN=LAMA5 PE=1 SV=8	LAMA5	3911	High	68	351	67	FALSE	TRUE	3695	24.6279	399.5										Medium Enriched	2	5	2	21.6241	21.2782	NA	NA	NA	29.129	29.1296	25.0767	24.5925	27.085	22.5176	23.2302	NA	NA	NA	3.23231e+06	2.54319e+06	NA	NA	NA	5.87072e+08	5.87321e+08	3.53875e+07	2.52981e+07
O43157	Plexin-B1 OS=Homo sapiens OX=9606 GN=PLXNB1 PE=1 SV=3	PLXNB1	5364	High	19	44	18	FALSE	TRUE	2135	11.5222	232.2										Medium Enriched	0	5	0	NA	NA	NA	NA	NA	23.7602	25.1906	21.8314	19.9217	21.2604	NA	NA	NA	NA	NA	NA	NA	NA	NA	NA	1.42076e+07	3.82923e+07	3731733	993202
O43184	Disintegrin and metalloproteinase domain-containing protein 12 OS=Homo sapiens OX=9606 GN=ADAM12 PE=1 SV=3	ADAM12	8038	High	12	54	2	FALSE	TRUE	909	17.3817	99.5										Medium Enriched	2	5	2	NA	17.9024	NA	16.6931	NA	25.2882	24.4029	24.9811	25.123	22.8867	NA	18.1519	NA	18.9165	NA	NA	245005	NA	105957	NA	4.09744e+07	2.21818e+07	3.3118e+07	3.65403e+07
O43379	WD repeat-containing protein 62 OS=Homo sapiens OX=9606 GN=WDR62 PE=1 SV=4	WDR62	284403	High	3	10	3	FALSE	TRUE	1518	2.56917	165.8										Medium Enriched	0	5	0	NA	NA	NA	NA	NA	20.7816	21.331	19.6923	21.1545	21.3489	NA	NA	NA	NA	NA	NA	NA	NA	NA	NA	1.80257e+06	2.63798e+06	847193	2.33416e+06
O43493	Trans-Golgi network integral membrane protein 2 OS=Homo sapiens OX=9606 GN=TGOLN2 PE=1 SV=3	TGOLN2	10618	High	7	61	7	FALSE	TRUE	479	20.8768	51										Medium Enriched	0	5	0	NA	NA	NA	NA	NA	23.4568	23.6821	24.0014	23.1077	23.11	NA	NA	NA	NA	NA	NA	NA	NA	NA	NA	1.15129e+07	1.3459e+07	1.67935e+07	9.0389e+06
O43570	Carbonic anhydrase 12 OS=Homo sapiens OX=9606 GN=CA12 PE=1 SV=1	CA12	771	High	3	6	3	FALSE	TRUE	354	11.5819	39.4										Medium Enriched	0	5	0	NA	NA	NA	NA	NA	19.5719	19.9861	22.1378	21.3173	17.5353	NA	NA	NA	NA	NA	NA	NA	NA	NA	NA	779358	1.03851e+06	4.6147e+06	2.61311e+06
O43909	Exostosin-like 3 OS=Homo sapiens OX=9606 GN=EXTL3 PE=1 SV=1	EXTL3	2137	High	17	54	17	FALSE	TRUE	919	19.8041	104.7										Medium Enriched	1	5	1	NA	16.9636	NA	NA	NA	25.5853	25.8893	26.1154	24.9344	24.0148	NA	NA	NA	19.5351	NA	NA	127809	NA	NA	NA	5.03428e+07	6.21521e+07	7.26951e+07	32062803
O60245	Protocadherin-7 OS=Homo sapiens OX=9606 GN=PCDH7 PE=1 SV=2	PCDH7	5099	High	11	41	11	FALSE	TRUE	1069	14.3124	116										Medium Enriched	0	5	0	NA	NA	NA	NA	NA	24.2881	23.5993	23.1915	24.8199	19.6272	NA	NA	NA	NA	NA	NA	NA	NA	NA	NA	2.04852e+07	1.27082e+07	9.57957e+06	2.96162e+07
O60462	Neuropilin-2 OS=Homo sapiens OX=9606 GN=NRP2 PE=1 SV=3	NRP2	8828	High	7	36	7	FALSE	TRUE	931	9.02256	104.8										Medium Enriched	1	5	1	20.6778	NA	NA	NA	NA	23.941	23.57	21.8408	23.5583	20.6418	22.8829	NA	NA	NA	NA	1.67735e+06	NA	NA	NA	NA	1.61048e+07	1.24533e+07	3.75607e+06	1.23521e+07
O60512	Beta-1,4-galactosyltransferase 3 OS=Homo sapiens OX=9606 GN=B4GALT3 PE=1 SV=2	B4GALT3	8703	High	5	44	5	FALSE	TRUE	393	10.687	43.9										Medium Enriched	0	5	0	NA	NA	NA	NA	NA	24.9145	25.7964	25.9186	24.7225	26.2126	NA	NA	NA	NA	NA	NA	NA	NA	NA	NA	31624577	5.82745e+07	6.34293e+07	2.76832e+07
O60637	Tetraspanin-3 OS=Homo sapiens OX=9606 GN=TSPAN3 PE=2 SV=1	TSPAN3	10099	Medium	2	24	2	FALSE	TRUE	253	9.09091	28										Medium Enriched	0	5	0	NA	NA	NA	NA	NA	24.9515	23.8946	23.3628	25.8609	23.4083	NA	NA	NA	NA	NA	NA	NA	NA	NA	NA	3.24442e+07	15595410	1.07874e+07	6.09415e+07
O60664	Perilipin-3 OS=Homo sapiens OX=9606 GN=PLIN3 PE=1 SV=3	PLIN3	10226	High	5	20	5	FALSE	TRUE	434	15.6682	47										Medium Enriched	0	5	0	NA	NA	NA	NA	NA	21.9808	22.8595	19.6012	22.0306	20.0973	NA	NA	NA	NA	NA	NA	NA	NA	NA	NA	4.139e+06	7.61028e+06	795308	4.28425e+06
O60704	Protein-tyrosine sulfotransferase 2 OS=Homo sapiens OX=9606 GN=TPST2 PE=1 SV=1	TPST2	8459	High	9	67	8	FALSE	TRUE	377	26.5252	41.9										Medium Enriched	1	5	1	NA	18.1269	NA	NA	NA	24.4844	26.4298	25.3635	25.1897	23.5785	NA	16.9048	NA	NA	NA	NA	286256	NA	NA	NA	2.34709e+07	9.04e+07	4.31706e+07	3.82698e+07
O75096	Low-density lipoprotein receptor-related protein 4 OS=Homo sapiens OX=9606 GN=LRP4 PE=1 SV=4	LRP4	4038	High	13	26	13	FALSE	TRUE	1905	8.55643	211.9										Medium Enriched	0	5	0	NA	NA	NA	NA	NA	20.5755	24.8993	20.8804	21.4159	19.9478	NA	NA	NA	NA	NA	NA	NA	NA	NA	NA	1.56257e+06	3.12913e+07	1.93037e+06	2.79779e+06
O75110	Probable phospholipid-transporting ATPase IIA OS=Homo sapiens OX=9606 GN=ATP9A PE=1 SV=3	ATP9A	10079	High	3	13	3	FALSE	TRUE	1047	3.34288	118.5										Medium Enriched	0	5	0	NA	NA	NA	NA	NA	20.2552	22.9732	19.8436	17.3983	18.9877	NA	NA	NA	NA	NA	NA	NA	NA	NA	NA	1.25145e+06	8.23419e+06	940816	172746
O75197	Low-density lipoprotein receptor-related protein 5 OS=Homo sapiens OX=9606 GN=LRP5 PE=1 SV=2	LRP5	4041	High	25	74	21	FALSE	TRUE	1615	17.7709	179										Medium Enriched	1	5	1	NA	NA	17.4505	NA	NA	24.1536	24.7657	24.7708	25.5985	24.0862	NA	NA	19.2244	NA	NA	NA	NA	179117	NA	NA	1.86626e+07	2.85237e+07	2.86257e+07	5.08045e+07
O75752	UDP-GalNAc:beta-1,3-N-acetylgalactosaminyltransferase 1 OS=Homo sapiens OX=9606 GN=B3GALNT1 PE=1 SV=1	B3GALNT1	8706	High	5	37	5	FALSE	TRUE	331	17.8248	39.5										Medium Enriched	0	5	0	NA	NA	NA	NA	NA	23.2018	21.7305	23.6584	24.0813	23.4096	NA	NA	NA	NA	NA	NA	NA	NA	NA	NA	9.64778e+06	3.47962e+06	1.32398e+07	1.77495e+07
O75882	Attractin OS=Homo sapiens OX=9606 GN=ATRN PE=1 SV=2	ATRN	8455	High	12	58	12	FALSE	TRUE	1429	9.58712	158.4										Medium Enriched	0	5	0	NA	NA	NA	NA	NA	22.5918	25.8265	24.512	24.7426	24.6129	NA	NA	NA	NA	NA	NA	NA	NA	NA	NA	6.32146e+06	5.95031e+07	2.39247e+07	2.80721e+07
O75907	Diacylglycerol O-acyltransferase 1 OS=Homo sapiens OX=9606 GN=DGAT1 PE=1 SV=2	DGAT1	8694	High	6	38	6	FALSE	TRUE	488	20.2869	55.2										Medium Enriched	2	5	1	17.7776	NA	NA	19.1937	NA	23.471	23.6987	21.3535	23.6771	23.0084	NA	NA	NA	18.8849	NA	224700	NA	NA	599635	NA	11627156	1.3615e+07	2.67947e+06	1.34131e+07
O94898	Leucine-rich repeats and immunoglobulin-like domains protein 2 OS=Homo sapiens OX=9606 GN=LRIG2 PE=2 SV=3	LRIG2	9860	High	10	35	9	FALSE	TRUE	1065	11.6432	118.9										Medium Enriched	0	5	0	NA	NA	NA	NA	NA	21.9969	25.3161	22.776	22.4735	20.2896	NA	NA	NA	NA	NA	NA	NA	NA	NA	NA	4.18518e+06	4.17728e+07	7.18207e+06	5.82354e+06
O94919	Endonuclease domain-containing 1 protein OS=Homo sapiens OX=9606 GN=ENDOD1 PE=1 SV=2	ENDOD1	23052	High	11	118	11	FALSE	TRUE	500	27.6	55										Medium Enriched	0	5	0	NA	NA	NA	NA	NA	25.6162	26.5846	26.3095	24.982	24.1067	NA	NA	NA	NA	NA	NA	NA	NA	NA	NA	5.14333e+07	1.00637e+08	8.31689e+07	3.31378e+07
O94923	D-glucuronyl C5-epimerase OS=Homo sapiens OX=9606 GN=GLCE PE=1 SV=3	GLCE	26035	High	15	167	15	FALSE	TRUE	617	26.7423	70.1										Medium Enriched	0	5	0	NA	NA	NA	NA	NA	26.6179	27.8895	26.3679	25.0053	27.5562	NA	NA	NA	NA	NA	NA	NA	NA	NA	NA	1.02989e+08	2.48643e+08	8.66034e+07	3.36788e+07
O94985	Calsyntenin-1 OS=Homo sapiens OX=9606 GN=CLSTN1 PE=1 SV=1	CLSTN1	22883	High	18	68	17	FALSE	TRUE	981	19.368	109.7										Medium Enriched	2	5	2	NA	NA	NA	19.5371	21.6138	26.2721	25.6617	25.4122	25.0249	25.4459	NA	NA	NA	20.7933	22.0116	NA	NA	NA	760795	3.20926e+06	8.10358e+07	5.30831e+07	4.46521e+07	3.41385e+07
O95292	Vesicle-associated membrane protein-associated protein B/C OS=Homo sapiens OX=9606 GN=VAPB PE=1 SV=3	VAPB	9217	High	4	18	1	FALSE	TRUE	243	22.2222	27.2										Medium Enriched	1	5	1	NA	18.9114	NA	NA	NA	21.7153	25.5144	22.1356	21.4741	22.2584	NA	21.6612	NA	NA	NA	NA	493068	NA	NA	NA	3.44325e+06	4.79299e+07	4.60771e+06	2.913e+06
O95470	Sphingosine-1-phosphate lyase 1 OS=Homo sapiens OX=9606 GN=SGPL1 PE=1 SV=3	SGPL1	8879	High	13	37	13	FALSE	TRUE	568	25	63.5										Medium Enriched	1	5	1	NA	NA	NA	16.7593	NA	21.9877	24.0761	23.5478	24.7041	22.4151	NA	NA	NA	15.6088	NA	NA	NA	NA	110928	NA	4.15879e+06	1.76857e+07	1.22627e+07	2.7333e+07
O95639	Cleavage and polyadenylation specificity factor subunit 4 OS=Homo sapiens OX=9606 GN=CPSF4 PE=1 SV=1	CPSF4	10898	High	6	11	2	FALSE	TRUE	269	33.4572	30.2										Medium Enriched	1	5	1	NA	NA	20.143	NA	NA	16.7018	20.8236	21.0249	17.6154	18.3909	NA	NA	19.3473	NA	NA	NA	NA	1.15784e+06	NA	NA	106593	1.85576e+06	2.13369e+06	200799
P02461	Collagen alpha-1(III) chain OS=Homo sapiens OX=9606 GN=COL3A1 PE=1 SV=4	COL3A1	1281	High	11	44	10	FALSE	TRUE	1466	11.4598	138.5										Medium Enriched	0	5	0	NA	NA	NA	NA	NA	24.8101	22.9274	20.1597	23.3534	25.4918	NA	NA	NA	NA	NA	NA	NA	NA	NA	NA	2.94152e+07	7.9769e+06	1.17131e+06	1.07167e+07
P08842	Steryl-sulfatase OS=Homo sapiens OX=9606 GN=STS PE=1 SV=2	STS	412	High	4	17	4	FALSE	TRUE	583	7.37564	65.5										Medium Enriched	0	5	0	NA	NA	NA	NA	NA	21.6725	22.4251	22.5776	22.1414	21.3977	NA	NA	NA	NA	NA	NA	NA	NA	NA	NA	3.34251e+06	5.63165e+06	6.25962e+06	4626302
P12109	Collagen alpha-1(VI) chain OS=Homo sapiens OX=9606 GN=COL6A1 PE=1 SV=3	COL6A1	1291	High	13	54	13	FALSE	TRUE	1028	18.1907	108.5										Medium Enriched	0	5	0	NA	NA	NA	NA	NA	24.8982	24.7139	23.6373	23.571	22.7199	NA	NA	NA	NA	NA	NA	NA	NA	NA	NA	31268087	2.75189e+07	1.30476e+07	1.24616e+07
P13473	Lysosome-associated membrane glycoprotein 2 OS=Homo sapiens OX=9606 GN=LAMP2 PE=1 SV=2	LAMP2	3920	High	3	16	3	FALSE	TRUE	410	9.5122	44.9										Medium Enriched	0	5	0	NA	NA	NA	NA	NA	25.2718	24.2282	26.0032	23.6346	24.5385	NA	NA	NA	NA	NA	NA	NA	NA	NA	NA	40510887	19652416	6.72571e+07	1.30237e+07
P13797	Plastin-3 OS=Homo sapiens OX=9606 GN=PLS3 PE=1 SV=4	PLS3	5358	High	10	24	10	FALSE	TRUE	630	17.4603	70.8										Medium Enriched	0	5	1	NA	NA	NA	NA	NA	20.8805	23.5851	22.9806	20.2698	22.2966	NA	19.0307	NA	NA	NA	NA	NA	NA	NA	NA	1.93045e+06	1.25841e+07	8.27653e+06	1.26419e+06
P14543	Nidogen-1 OS=Homo sapiens OX=9606 GN=NID1 PE=1 SV=3	NID1	4811	High	21	58	21	FALSE	TRUE	1247	20.0481	136.3										Medium Enriched	1	5	1	NA	21.8851	NA	NA	NA	24.0137	26.2566	23.7418	24.6398	22.7206	NA	21.3344	NA	NA	NA	NA	3.87311e+06	NA	NA	NA	1.6937e+07	8.01745e+07	1.40281e+07	2.61404e+07
P15907	Beta-galactoside alpha-2,6-sialyltransferase 1 OS=Homo sapiens OX=9606 GN=ST6GAL1 PE=1 SV=1	ST6GAL1	6480	High	3	66	3	FALSE	TRUE	406	3.94089	46.6										Medium Enriched	0	5	0	NA	NA	NA	NA	NA	27.7769	29.2781	27.656	27.8057	26.248	NA	NA	NA	NA	NA	NA	NA	NA	NA	NA	2.29974e+08	6.51023e+08	2.11487e+08	234616852
P16949	Stathmin OS=Homo sapiens OX=9606 GN=STMN1 PE=1 SV=3	STMN1	3925	High	9	32	9	FALSE	TRUE	149	51.6779	17.3										Medium Enriched	1	5	1	NA	NA	NA	21.9531	NA	24.7772	24.3605	24.4302	24.8453	24.7338	NA	NA	NA	21.3513	NA	NA	NA	NA	4.06002e+06	NA	2.8752e+07	2.15396e+07	22605712	3.01434e+07
P17301	Integrin alpha-2 OS=Homo sapiens OX=9606 GN=ITGA2 PE=1 SV=1	ITGA2	3673	High	20	109	3	FALSE	TRUE	1181	20.9992	129.2										Medium Enriched	0	5	1	NA	NA	NA	NA	NA	27.1149	27.4374	26.1021	26.837	22.8243	19.1618	NA	NA	NA	NA	NA	NA	NA	NA	NA	145339959	1.81748e+08	7.20325e+07	1.19879e+08
P17302	Gap junction alpha-1 protein OS=Homo sapiens OX=9606 GN=GJA1 PE=1 SV=2	GJA1	2697	High	6	19	5	FALSE	TRUE	382	25.9162	43										Medium Enriched	0	5	0	NA	NA	NA	NA	NA	20.296	23.66	22.3028	21.5408	20.8893	NA	NA	NA	NA	NA	NA	NA	NA	NA	NA	1.2874e+06	1.32543e+07	5.17377e+06	3.05096e+06
P18084	Integrin beta-5 OS=Homo sapiens OX=9606 GN=ITGB5 PE=1 SV=1	ITGB5	3693	High	19	76	18	FALSE	TRUE	799	28.2854	88										Medium Enriched	0	5	0	NA	NA	NA	NA	NA	25.2283	24.7548	26.2889	24.0159	22.7876	NA	NA	NA	NA	NA	NA	NA	NA	NA	NA	3.93079e+07	2.83108e+07	8.19893e+07	1.69629e+07
P19021	Peptidyl-glycine alpha-amidating monooxygenase OS=Homo sapiens OX=9606 GN=PAM PE=1 SV=2	PAM	5066	High	14	87	14	FALSE	TRUE	973	15.9301	108.3										Medium Enriched	2	5	2	24.6298	NA	NA	16.8465	NA	27.0215	26.3813	26.598	25.8041	24.5889	23.8425	NA	NA	19.6397	NA	2.59599e+07	NA	NA	117843	NA	1.36228e+08	8.74074e+07	1.01576e+08	5.85873e+07
P19022	Cadherin-2 OS=Homo sapiens OX=9606 GN=CDH2 PE=1 SV=4	CDH2	1000	High	23	170	23	FALSE	TRUE	906	39.7351	99.7										Medium Enriched	2	5	1	20.4338	18.0614	NA	NA	NA	28.6701	28.4269	26.8402	25.859	26.0516	20.7805	NA	NA	NA	NA	1.41638e+06	273542	NA	NA	NA	4.27138e+08	3.60874e+08	1.20148e+08	6.08587e+07
P19438	Tumor necrosis factor receptor superfamily member 1A OS=Homo sapiens OX=9606 GN=TNFRSF1A PE=1 SV=1	TNFRSF1A	7132	High	3	10	3	FALSE	TRUE	455	7.69231	50.5										Medium Enriched	1	5	1	NA	NA	NA	NA	19.0961	21.4082	20.3334	21.4995	22.7156	22.9317	NA	NA	NA	NA	20.2511	NA	NA	NA	NA	560415	2.78292e+06	1.32118e+06	2.96476e+06	6.8877e+06
P20645	Cation-dependent mannose-6-phosphate receptor OS=Homo sapiens OX=9606 GN=M6PR PE=1 SV=1	M6PR	4074	High	4	25	4	FALSE	TRUE	277	15.8845	31										Medium Enriched	0	5	0	NA	NA	NA	NA	NA	24.5001	24.7812	24.0717	24.5601	23.4951	NA	NA	NA	NA	NA	NA	NA	NA	NA	NA	2.37274e+07	2.88325e+07	1.76321e+07	24735194
P22413	Ectonucleotide pyrophosphatase/phosphodiesterase family member 1 OS=Homo sapiens OX=9606 GN=ENPP1 PE=1 SV=2	ENPP1	5167	High	8	32	8	FALSE	TRUE	925	12.2162	104.9										Medium Enriched	0	5	0	NA	NA	NA	NA	NA	24.0153	25.118	24.1456	22.5242	21.3248	NA	NA	NA	NA	NA	NA	NA	NA	NA	NA	1.69566e+07	3.64146e+07	1.85591e+07	6.03215e+06
P22466	Galanin peptides OS=Homo sapiens OX=9606 GN=GAL PE=1 SV=3	GAL	51083	High	2	33	2	FALSE	TRUE	123	13.0081	13.3										Medium Enriched	0	5	1	NA	NA	NA	NA	NA	21.7662	22.429	22.9331	23.4313	22.5564	21.6191	NA	NA	NA	NA	NA	NA	NA	NA	NA	3.56679e+06	5.64675e+06	8.00859e+06	1.13116e+07
P23142	Fibulin-1 OS=Homo sapiens OX=9606 GN=FBLN1 PE=1 SV=4	FBLN1	2192	High	16	168	2	FALSE	TRUE	703	28.8762	77.2										Medium Enriched	1	5	1	21.2051	NA	NA	NA	NA	26.6829	26.8599	27.5043	26.2326	25.4328	20.0582	NA	NA	NA	NA	2.41755e+06	NA	NA	NA	NA	1.07735e+08	1.21794e+08	1.90384e+08	7.88471e+07
P23219	Prostaglandin G/H synthase 1 OS=Homo sapiens OX=9606 GN=PTGS1 PE=1 SV=2	PTGS1	5742	High	4	62	3	FALSE	TRUE	599	10.3506	68.6										Medium Enriched	0	5	2	NA	NA	NA	NA	NA	24.6521	24.4498	26.1622	23.0128	20.8311	19.5744	17.2561	NA	NA	NA	NA	NA	NA	NA	NA	26365197	2.29145e+07	7.50951e+07	8.46337e+06
P25106	Atypical chemokine receptor 3 OS=Homo sapiens OX=9606 GN=ACKR3 PE=1 SV=3	ACKR3	57007	High	2	36	2	FALSE	TRUE	362	7.45856	41.5										Medium Enriched	1	5	1	NA	NA	NA	NA	19.588	23.9156	25.5119	25.0299	23.346	25.8311	NA	NA	NA	NA	19.8472	NA	NA	NA	NA	788110	1.58236e+07	47845576	3.42572e+07	1.06621e+07
P25391	Laminin subunit alpha-1 OS=Homo sapiens OX=9606 GN=LAMA1 PE=1 SV=2	LAMA1	284217	High	27	58	27	FALSE	TRUE	3075	10.6667	336.9										Medium Enriched	0	5	0	NA	NA	NA	NA	NA	23.7088	25.116	23.3475	18.2496	22.979	NA	NA	NA	NA	NA	NA	NA	NA	NA	NA	1.37103e+07	3.63632e+07	1.06729e+07	311667
P28799	Granulins OS=Homo sapiens OX=9606 GN=GRN PE=1 SV=2	GRN	2896	High	6	82	6	FALSE	TRUE	593	13.3221	63.5										Medium Enriched	1	5	1	22.3688	NA	NA	NA	NA	26.0412	25.9407	25.071	25.2932	23.9808	19.8465	NA	NA	NA	NA	5.41589e+06	NA	NA	NA	NA	6.90521e+07	6.44045e+07	3.5246e+07	4.11154e+07
P29317	Ephrin type-A receptor 2 OS=Homo sapiens OX=9606 GN=EPHA2 PE=1 SV=2	EPHA2	1969	High	21	133	19	FALSE	TRUE	976	23.2582	108.2										Medium Enriched	1	5	1	NA	NA	NA	18.8338	NA	26.1326	27.1145	27.5393	28.0823	23.2229	NA	NA	NA	18.5954	NA	NA	NA	NA	467237	NA	7.35679e+07	1.45307e+08	1.95049e+08	2.84203e+08
P29323	Ephrin type-B receptor 2 OS=Homo sapiens OX=9606 GN=EPHB2 PE=1 SV=5	EPHB2	2048	High	15	66	14	FALSE	TRUE	1055	18.9573	117.4										Medium Enriched	0	5	0	NA	NA	NA	NA	NA	24.7256	25.0601	24.4673	24.3622	22.077	NA	NA	NA	NA	NA	NA	NA	NA	NA	NA	2.77418e+07	3.49829e+07	2.31956e+07	2.15654e+07
P29400	Collagen alpha-5(IV) chain OS=Homo sapiens OX=9606 GN=COL4A5 PE=1 SV=2	COL4A5	1287	High	8	42	6	FALSE	TRUE	1685	6.64688	160.9										Medium Enriched	2	5	1	17.2856	21.6955	NA	NA	NA	23.8903	25.0165	23.563	25.0774	25.6346	18.0752	NA	NA	NA	NA	159767	3.39614e+06	NA	NA	NA	15548497	3.39415e+07	12392481	3.54037e+07
P29966	Myristoylated alanine-rich C-kinase substrate OS=Homo sapiens OX=9606 GN=MARCKS PE=1 SV=4	MARCKS	4082	High	5	13	5	FALSE	TRUE	332	34.3373	31.5										Medium Enriched	0	5	0	NA	NA	NA	NA	NA	19.1988	19.6936	19.0725	17.7023	20.2239	NA	NA	NA	NA	NA	NA	NA	NA	NA	NA	601733	847960	551299	213266
P32970	CD70 antigen OS=Homo sapiens OX=9606 GN=CD70 PE=1 SV=2	CD70	970	High	4	12	4	FALSE	TRUE	193	27.9793	21.1										Medium Enriched	1	5	1	NA	NA	NA	18.4776	NA	21.0945	19.7741	23.0133	21.6955	21.7142	NA	NA	NA	17.6556	NA	NA	NA	NA	365020	NA	2239186	896612	8.46633e+06	3.39613e+06
P35052	Glypican-1 OS=Homo sapiens OX=9606 GN=GPC1 PE=1 SV=2	GPC1	2817	High	13	130	13	FALSE	TRUE	558	32.9749	61.6										Medium Enriched	1	5	1	NA	NA	NA	22.1383	NA	25.7218	26.5724	27.1282	26.0003	26.0726	NA	NA	NA	17.273	NA	NA	NA	NA	4.61624e+06	NA	5.53385e+07	9.97911e+07	1.46686e+08	6.7122e+07
P35221	Catenin alpha-1 OS=Homo sapiens OX=9606 GN=CTNNA1 PE=1 SV=1	CTNNA1	1495	High	21	73	21	FALSE	TRUE	906	32.1192	100										Medium Enriched	1	5	1	NA	20.4891	NA	NA	NA	25.613	25.9902	26.0262	24.3631	23.578	NA	19.1918	NA	NA	NA	NA	1.47173e+06	NA	NA	NA	5.13198e+07	6.66553e+07	6.8339e+07	2.1579e+07
P35610	Sterol O-acyltransferase 1 OS=Homo sapiens OX=9606 GN=SOAT1 PE=1 SV=3	SOAT1	6646	High	13	94	13	FALSE	TRUE	550	26.5455	64.7										Medium Enriched	2	5	2	NA	NA	18.9071	18.901	NA	27.549	27.4792	27.0008	26.9492	27.1817	NA	NA	20.436	19.1332	NA	NA	NA	491585	489517	NA	1.96364e+08	1.87099e+08	1.34295e+08	1.2957e+08
P39060	Collagen alpha-1(XVIII) chain OS=Homo sapiens OX=9606 GN=COL18A1 PE=1 SV=5	COL18A1	80781	High	7	19	7	FALSE	TRUE	1754	5.70125	178.1										Medium Enriched	0	5	0	NA	NA	NA	NA	NA	23.624	24.1451	22.2633	23.5564	23.1323	NA	NA	NA	NA	NA	NA	NA	NA	NA	NA	12927991	1.85525e+07	5033930	12336252
P40189	Interleukin-6 receptor subunit beta OS=Homo sapiens OX=9606 GN=IL6ST PE=1 SV=2	IL6ST	3572	High	15	35	15	FALSE	TRUE	918	20.2614	103.5										Medium Enriched	0	5	0	NA	NA	NA	NA	NA	22.2579	24.6879	24.9685	24.5249	23.3281	NA	NA	NA	NA	NA	NA	NA	NA	NA	NA	5015371	2.70263e+07	3.28287e+07	2.41388e+07
P43251	Biotinidase OS=Homo sapiens OX=9606 GN=BTD PE=1 SV=2	BTD	686	High	5	21	5	FALSE	TRUE	543	11.9705	61.1										Medium Enriched	0	5	0	NA	NA	NA	NA	NA	21.4188	23.7164	17.4441	20.4417	18.5101	NA	NA	NA	NA	NA	NA	NA	NA	NA	NA	2803515	1.37828e+07	178321	1.42421e+06
P48060	Glioma pathogenesis-related protein 1 OS=Homo sapiens OX=9606 GN=GLIPR1 PE=1 SV=3	GLIPR1	11010	High	4	15	4	FALSE	TRUE	266	17.6692	30.3										Medium Enriched	0	5	0	NA	NA	NA	NA	NA	22.4749	23.2279	25.1034	22.2416	23.6167	NA	NA	NA	NA	NA	NA	NA	NA	NA	NA	5.82924e+06	9.8239e+06	3.60478e+07	4.95901e+06
P48723	Heat shock 70 kDa protein 13 OS=Homo sapiens OX=9606 GN=HSPA13 PE=1 SV=1	HSPA13	6782	High	12	121	12	FALSE	TRUE	471	27.3885	51.9										Medium Enriched	2	5	2	18.4854	NA	20.9575	NA	NA	27.6257	26.1991	27.0885	26.9232	25.6437	18.5945	NA	19.6898	NA	NA	366988	NA	2.03623e+06	NA	NA	2.07086e+08	7.70423e+07	1.42709e+08	1.27263e+08
P49184	Deoxyribonuclease-1-like 1 OS=Homo sapiens OX=9606 GN=DNASE1L1 PE=1 SV=1	DNASE1L1	1774	High	2	8	2	FALSE	TRUE	302	8.60927	33.9										Medium Enriched	1	5	0	17.4752	NA	NA	NA	NA	22.6222	22.2756	21.1847	17.6847	18.7994	NA	NA	NA	NA	NA	182211	NA	NA	NA	NA	6.45584e+06	5077305	2.38354e+06	210687
P49641	Alpha-mannosidase 2x OS=Homo sapiens OX=9606 GN=MAN2A2 PE=2 SV=3	MAN2A2	4122	High	13	63	12	FALSE	TRUE	1150	13.2174	130.5										Medium Enriched	0	5	0	NA	NA	NA	NA	NA	24.7703	24.9277	24.3908	23.7734	25.4913	NA	NA	NA	NA	NA	NA	NA	NA	NA	NA	2.86158e+07	3.1914e+07	2.19965e+07	1.43389e+07
P49746	Thrombospondin-3 OS=Homo sapiens OX=9606 GN=THBS3 PE=1 SV=1	THBS3	7059	High	7	23	6	FALSE	TRUE	956	9.10042	104.1										Medium Enriched	0	5	0	NA	NA	NA	NA	NA	23.6906	23.5166	24.1036	22.451	18.5368	NA	NA	NA	NA	NA	NA	NA	NA	NA	NA	13538885	1.20004e+07	1.80262e+07	5.73353e+06
P51688	N-sulphoglucosamine sulphohydrolase OS=Homo sapiens OX=9606 GN=SGSH PE=1 SV=1	SGSH	6448	High	4	27	4	FALSE	TRUE	502	9.16335	56.7										Medium Enriched	1	5	1	NA	NA	NA	NA	17.9145	22.0741	21.3997	20.3373	26.2137	22.5667	NA	NA	NA	NA	19.7637	NA	NA	NA	NA	247053	4.41523e+06	2.76659e+06	1.3248e+06	7.78249e+07
P51805	Plexin-A3 OS=Homo sapiens OX=9606 GN=PLXNA3 PE=1 SV=2	PLXNA3	55558	High	39	154	30	FALSE	TRUE	1871	25.9754	207.6										Medium Enriched	2	5	2	20.986	19.0272	NA	NA	NA	27.3632	27.9253	25.7384	24.1081	27.2964	21.6192	17.173	NA	NA	NA	2.07694e+06	534264	NA	NA	NA	1.72637e+08	2.54884e+08	5.59812e+07	1.80826e+07
P51884	Lumican OS=Homo sapiens OX=9606 GN=LUM PE=1 SV=2	LUM	4060	High	8	81	8	FALSE	TRUE	338	30.4734	38.4										Medium Enriched	1	5	1	18.0892	NA	NA	NA	NA	26.7505	27.2675	25.904	25.3825	24.5471	19.6625	NA	NA	NA	NA	278862	NA	NA	NA	NA	1.12903e+08	1.6156e+08	6.27869e+07	4.37405e+07
P52848	Bifunctional heparan sulfate N-deacetylase/N-sulfotransferase 1 OS=Homo sapiens OX=9606 GN=NDST1 PE=1 SV=1	NDST1	3340	High	20	111	18	FALSE	TRUE	882	26.9841	100.8										Medium Enriched	2	5	2	NA	19.8172	19.0794	NA	NA	25.7107	26.9103	27.3952	25.6755	26.1163	NA	21.7227	NA	19.3583	NA	NA	923788	553962	NA	NA	5.49145e+07	1.26124e+08	1.76513e+08	5.35909e+07
P52943	Cysteine-rich protein 2 OS=Homo sapiens OX=9606 GN=CRIP2 PE=1 SV=1	CRIP2	1397	High	3	14	3	FALSE	TRUE	208	16.8269	22.5										Medium Enriched	2	5	2	17.9104	NA	NA	17.3305	NA	24.084	22.9555	22.3312	21.5227	20.6624	18.2555	NA	NA	16.347	NA	246361	NA	NA	164819	NA	1.77832e+07	8.13372e+06	5.27675e+06	3.01283e+06
P53420	Collagen alpha-4(IV) chain OS=Homo sapiens OX=9606 GN=COL4A4 PE=1 SV=3	COL4A4	1286	High	6	59	6	FALSE	TRUE	1690	5.02959	163.9										Medium Enriched	0	5	0	NA	NA	NA	NA	NA	25.3395	25.5163	24.9417	22.0518	25.8426	NA	NA	NA	NA	NA	NA	NA	NA	NA	NA	4.2458e+07	4.79929e+07	3.2226e+07	4.34764e+06
P54760	Ephrin type-B receptor 4 OS=Homo sapiens OX=9606 GN=EPHB4 PE=1 SV=2	EPHB4	2050	High	8	22	7	FALSE	TRUE	987	10.9422	108.2										Medium Enriched	0	5	0	NA	NA	NA	NA	NA	21.6421	22.7913	21.8646	22.5931	21.8478	NA	NA	NA	NA	NA	NA	NA	NA	NA	NA	3272921	7.25863e+06	3.81869e+06	6326828
P54802	Alpha-N-acetylglucosaminidase OS=Homo sapiens OX=9606 GN=NAGLU PE=1 SV=2	NAGLU	4669	High	15	103	15	FALSE	TRUE	743	28.533	82.2										Medium Enriched	2	5	2	21.1848	NA	20.1206	NA	NA	26.0811	24.2704	27.0455	25.2268	24.9847	19.8143	NA	20.3923	NA	NA	2.38378e+06	NA	1.14001e+06	NA	NA	7.09911e+07	2.02361e+07	1.3852e+08	3.92658e+07
P54826	Growth arrest-specific protein 1 OS=Homo sapiens OX=9606 GN=GAS1 PE=2 SV=2	GAS1	2619	High	3	10	3	FALSE	TRUE	345	18.5507	35.7										Medium Enriched	0	5	0	NA	NA	NA	NA	NA	16.9677	19.0538	16.7881	21.6539	20.1116	NA	NA	NA	NA	NA	NA	NA	NA	NA	NA	128171	544218	113168	3299658
P56199	Integrin alpha-1 OS=Homo sapiens OX=9606 GN=ITGA1 PE=1 SV=2	ITGA1	3672	High	13	48	13	FALSE	TRUE	1179	10.687	130.8										Medium Enriched	1	5	1	NA	NA	20.1908	NA	NA	25.889	25.5206	24.8542	25.5404	20.6824	NA	NA	17.6676	NA	NA	NA	NA	1.1968e+06	NA	NA	6.21371e+07	4.81341e+07	3.03282e+07	4.88021e+07
P60468	Protein transport protein Sec61 subunit beta OS=Homo sapiens OX=9606 GN=SEC61B PE=1 SV=2	SEC61B	10952	High	2	18	2	FALSE	TRUE	96	21.875	10										Medium Enriched	1	5	1	NA	NA	NA	22.2809	NA	24.752	23.846	22.1012	26.906	26.5132	NA	NA	NA	21.0003	NA	NA	NA	NA	5.09572e+06	NA	28254077	1.50791e+07	4498959	1.25747e+08
P61165	Transmembrane protein 258 OS=Homo sapiens OX=9606 GN=TMEM258 PE=1 SV=1	TMEM258	746	High	1	22	1	FALSE	TRUE	79	10.1266	9.1										Medium Enriched	0	5	0	NA	NA	NA	NA	NA	22.0321	19.2345	20.2035	23.6347	20.2875	NA	NA	NA	NA	NA	NA	NA	NA	NA	NA	4.28861e+06	616816	1.20744e+06	1.30246e+07
P78310	Coxsackievirus and adenovirus receptor OS=Homo sapiens OX=9606 GN=CXADR PE=1 SV=1	CXADR	1525	High	11	68	11	FALSE	TRUE	365	34.7945	40										Medium Enriched	0	5	0	NA	NA	NA	NA	NA	25.9038	26.5572	24.2607	25.4094	21.8369	NA	NA	NA	NA	NA	NA	NA	NA	NA	NA	6.27809e+07	9.87462e+07	2.01002e+07	4.45638e+07
P78382	CMP-sialic acid transporter OS=Homo sapiens OX=9606 GN=SLC35A1 PE=2 SV=1	SLC35A1	10559	High	2	17	2	FALSE	TRUE	337	6.52819	36.8										Medium Enriched	2	5	2	20.766	NA	18.033	NA	NA	23.9875	23.3426	22.9383	22.1076	23.7331	20.0164	NA	16.6018	NA	NA	1.78316e+06	NA	268212	NA	NA	1.66322e+07	1.0637e+07	8037157	4.51908e+06
Q00765	Receptor expression-enhancing protein 5 OS=Homo sapiens OX=9606 GN=REEP5 PE=1 SV=3	REEP5	7905	High	4	14	4	FALSE	TRUE	189	11.6402	21.5										Medium Enriched	0	5	0	NA	NA	NA	NA	NA	23.902	24.2846	23.8322	22.9266	22.5422	NA	NA	NA	NA	NA	NA	NA	NA	NA	NA	1.56756e+07	20435548	14935340	7.97265e+06
Q02742	Beta-1,3-galactosyl-O-glycosyl-glycoprotein beta-1,6-N-acetylglucosaminyltransferase OS=Homo sapiens OX=9606 GN=GCNT1 PE=1 SV=2	GCNT1	2650	High	6	20	6	FALSE	TRUE	428	14.2523	49.8										Medium Enriched	0	5	0	NA	NA	NA	NA	NA	23.2672	23.3998	23.0695	22.732	23.4245	NA	NA	NA	NA	NA	NA	NA	NA	NA	NA	1.00957e+07	1.10676e+07	8.80264e+06	6.96643e+06
Q03405	Urokinase plasminogen activator surface receptor OS=Homo sapiens OX=9606 GN=PLAUR PE=1 SV=1	PLAUR	5329	High	7	80	7	FALSE	TRUE	335	32.2388	37										Medium Enriched	1	5	1	NA	18.7923	NA	NA	NA	24.4777	25.7467	23.9268	24.3713	18.5531	NA	19.4976	NA	NA	NA	NA	453974	NA	NA	NA	2.33626e+07	5.63045e+07	1.59473e+07	2.17016e+07
Q04206	Transcription factor p65 OS=Homo sapiens OX=9606 GN=RELA PE=1 SV=2	RELA	5970	High	3	12	3	FALSE	TRUE	551	7.07804	60.2										Medium Enriched	0	5	0	NA	NA	NA	NA	NA	21.788	20.9204	20.4164	20.4808	21.2254	NA	NA	NA	NA	NA	NA	NA	NA	NA	NA	3.62119e+06	1.98459e+06	1.39939e+06	1.46331e+06
Q04721	Neurogenic locus notch homolog protein 2 OS=Homo sapiens OX=9606 GN=NOTCH2 PE=1 SV=3	NOTCH2	4853	High	38	310	34	FALSE	TRUE	2471	20.8822	265.2										Medium Enriched	1	5	1	NA	16.2107	NA	NA	NA	28.3976	28.6099	26.8916	26.6626	27.6899	NA	22.7569	NA	NA	NA	NA	75843.9	NA	NA	NA	3.5362e+08	4.09684e+08	1.24499e+08	1.06226e+08
Q04912	Macrophage-stimulating protein receptor OS=Homo sapiens OX=9606 GN=MST1R PE=1 SV=3	MST1R	4486	High	9	32	8	FALSE	TRUE	1400	7.64286	152.1										Medium Enriched	0	5	0	NA	NA	NA	NA	NA	20.1755	23.3895	23.4033	20.5082	22.2307	NA	NA	NA	NA	NA	NA	NA	NA	NA	NA	1.1842e+06	1.09886e+07	1.10939e+07	1491376
Q06481	Amyloid-like protein 2 OS=Homo sapiens OX=9606 GN=APLP2 PE=1 SV=2	APLP2	334	High	18	103	17	FALSE	TRUE	763	32.2412	86.9										Medium Enriched	1	5	1	18.4699	NA	NA	NA	NA	26.1039	26.7565	26.5675	25.5729	24.7965	18.577	NA	NA	NA	NA	363075	NA	NA	NA	NA	7.21215e+07	1.13374e+08	9.94488e+07	4.99125e+07
Q07954	Prolow-density lipoprotein receptor-related protein 1 OS=Homo sapiens OX=9606 GN=LRP1 PE=1 SV=2	LRP1	4035	High	110	438	107	FALSE	TRUE	4544	31.338	504.3										Medium Enriched	2	5	2	19.6177	22.0301	NA	NA	NA	29.9951	30.6625	27.8291	23.5078	28.3756	21.3502	21.9456	NA	NA	NA	804476	4.28277e+06	NA	NA	NA	1.07009e+09	1.69956e+09	2.38453e+08	1.19278e+07
Q08629	Testican-1 OS=Homo sapiens OX=9606 GN=SPOCK1 PE=1 SV=1	SPOCK1	6695	High	7	54	7	FALSE	TRUE	439	17.0843	49.1										Medium Enriched	0	5	1	NA	NA	NA	NA	NA	24.3319	25.39	23.9864	25.4876	23.8631	NA	NA	NA	16.992	NA	NA	NA	NA	NA	NA	2.11174e+07	4.39684e+07	1.66203e+07	4.70469e+07
Q11201	CMP-N-acetylneuraminate-beta-galactosamide-alpha-2,3-sialyltransferase 1 OS=Homo sapiens OX=9606 GN=ST3GAL1 PE=2 SV=1	ST3GAL1	6482	High	6	36	5	FALSE	TRUE	340	21.4706	39.1										Medium Enriched	0	5	0	NA	NA	NA	NA	NA	24.3575	24.3672	23.5789	25.2392	22.772	NA	NA	NA	NA	NA	NA	NA	NA	NA	NA	2.14943e+07	2.16396e+07	1.25304e+07	3.96053e+07
Q12770	Sterol regulatory element-binding protein cleavage-activating protein OS=Homo sapiens OX=9606 GN=SCAP PE=1 SV=4	SCAP	22937	High	15	83	15	FALSE	TRUE	1279	13.9171	139.6										Medium Enriched	2	5	2	NA	NA	17.1805	19.7356	NA	24.0606	26.5746	25.1294	26.261	25.0621	NA	NA	17.2045	19.7474	NA	NA	NA	148540	873002	NA	1.74964e+07	9.994e+07	3.67035e+07	8.04174e+07
Q12841	Follistatin-related protein 1 OS=Homo sapiens OX=9606 GN=FSTL1 PE=1 SV=1	FSTL1	11167	High	13	102	13	FALSE	TRUE	308	40.5844	35										Medium Enriched	2	5	1	NA	21.3178	19.2496	NA	NA	26.7254	28.2478	27.7456	25.8286	22.713	NA	17.5617	NA	NA	NA	NA	2.6139e+06	623314	NA	NA	110954094	3.18728e+08	2.25044e+08	5.95893e+07
Q12913	Receptor-type tyrosine-protein phosphatase eta OS=Homo sapiens OX=9606 GN=PTPRJ PE=1 SV=3	PTPRJ	5795	High	20	71	19	FALSE	TRUE	1337	19.5213	145.9										Medium Enriched	0	5	1	NA	NA	NA	NA	NA	24.2484	25.439	22.5641	24.8977	22.6933	NA	18.3265	NA	NA	NA	NA	NA	NA	NA	NA	1.99288e+07	4.54883e+07	6.20133e+06	3.12571e+07
Q13275	Semaphorin-3F OS=Homo sapiens OX=9606 GN=SEMA3F PE=2 SV=2	SEMA3F	6405	High	9	36	2	FALSE	TRUE	785	13.121	88.3										Medium Enriched	0	5	0	NA	NA	NA	NA	NA	21.9604	23.4225	23.0903	23.4025	22.1161	NA	NA	NA	NA	NA	NA	NA	NA	NA	NA	4.08084e+06	1.1243e+07	8.93015e+06	1.10879e+07
Q13308	Inactive tyrosine-protein kinase 7 OS=Homo sapiens OX=9606 GN=PTK7 PE=1 SV=2	PTK7	5754	High	19	71	19	FALSE	TRUE	1070	21.1215	118.3										Medium Enriched	0	5	0	NA	NA	NA	NA	NA	25.6314	26.4007	25.0885	25.4341	24.3249	NA	NA	NA	NA	NA	NA	NA	NA	NA	NA	5.19785e+07	8.85964e+07	3.56779e+07	4.53336e+07
Q13421	Mesothelin OS=Homo sapiens OX=9606 GN=MSLN PE=1 SV=2	MSLN	10232	High	13	73	13	FALSE	TRUE	630	25.5556	68.9										Medium Enriched	0	5	0	NA	NA	NA	NA	NA	24.4474	24.2267	26.967	24.7829	19.8292	NA	NA	NA	NA	NA	NA	NA	NA	NA	NA	2.28767e+07	1.96322e+07	1.31179e+08	28867259
Q13433	Zinc transporter ZIP6 OS=Homo sapiens OX=9606 GN=SLC39A6 PE=1 SV=3	SLC39A6	25800	High	8	61	8	FALSE	TRUE	755	10.0662	85										Medium Enriched	1	5	2	NA	NA	21.0038	NA	NA	24.1646	25.73	24.4343	24.8726	24.1117	NA	NA	19.3632	19.4307	NA	NA	NA	2.10267e+06	NA	NA	1.88043e+07	5.5654e+07	2.26704e+07	3.07185e+07
Q13443	Disintegrin and metalloproteinase domain-containing protein 9 OS=Homo sapiens OX=9606 GN=ADAM9 PE=1 SV=1	ADAM9	8754	High	27	242	6	FALSE	TRUE	819	42.4908	90.5										Medium Enriched	0	5	0	NA	NA	NA	NA	NA	27.4159	27.9119	27.7115	26.3397	26.6525	NA	NA	NA	NA	NA	NA	NA	NA	NA	NA	1.7906e+08	2.52542e+08	2.19775e+08	8.49252e+07
Q13501	Sequestosome-1 OS=Homo sapiens OX=9606 GN=SQSTM1 PE=1 SV=1	SQSTM1	8878	High	4	13	4	FALSE	TRUE	440	15.2273	47.7										Medium Enriched	2	5	2	21.0189	NA	NA	NA	21.3215	22.9648	18.2066	22.6983	21.1113	23.6272	19.6848	NA	NA	NA	20.8973	2.12478e+06	NA	NA	NA	2.62073e+06	8.18618e+06	302500	6.80552e+06	2.26542e+06
Q13586	Stromal interaction molecule 1 OS=Homo sapiens OX=9606 GN=STIM1 PE=1 SV=3	STIM1	6786	High	18	82	18	FALSE	TRUE	685	32.4088	77.4										Medium Enriched	2	5	1	15.6275	NA	17.9616	NA	NA	25.0129	25.3312	27.6783	22.9668	22.8313	17.9835	NA	NA	NA	NA	50621.4	NA	255254	NA	NA	3.3855e+07	4.22145e+07	2.14785e+08	8.19751e+06
Q13740	CD166 antigen OS=Homo sapiens OX=9606 GN=ALCAM PE=1 SV=2	ALCAM	214	High	15	97	15	FALSE	TRUE	583	30.5317	65.1										Medium Enriched	0	5	0	NA	NA	NA	NA	NA	27.2608	26.9738	26.6685	27.2632	24.1407	NA	NA	NA	NA	NA	NA	NA	NA	NA	NA	1.60807e+08	1.31801e+08	1.06664e+08	1.61079e+08
Q14114	Low-density lipoprotein receptor-related protein 8 OS=Homo sapiens OX=9606 GN=LRP8 PE=1 SV=4	LRP8	7804	High	15	57	15	FALSE	TRUE	963	18.0685	105.6										Medium Enriched	0	5	0	NA	NA	NA	NA	NA	24.8491	25.2683	23.1446	24.5057	22.768	NA	NA	NA	NA	NA	NA	NA	NA	NA	NA	30222217	4.04132e+07	9.27273e+06	2.38204e+07
Q14257	Reticulocalbin-2 OS=Homo sapiens OX=9606 GN=RCN2 PE=1 SV=1	RCN2	5955	High	15	250	15	FALSE	TRUE	317	50.7886	36.9										Medium Enriched	1	5	1	NA	NA	NA	20.0099	NA	27.6101	30.3343	27.2502	26.6791	24.6213	NA	NA	NA	19.5547	NA	NA	NA	NA	1.0558e+06	NA	2.04871e+08	1.35373e+09	1.59634e+08	1.07448e+08
Q14766	Latent-transforming growth factor beta-binding protein 1 OS=Homo sapiens OX=9606 GN=LTBP1 PE=1 SV=4	LTBP1	4052	High	13	46	13	FALSE	TRUE	1721	10.3428	186.7										Medium Enriched	0	5	0	NA	NA	NA	NA	NA	23.5371	23.7122	23.0953	22.4155	24.0635	NA	NA	NA	NA	NA	NA	NA	NA	NA	NA	1.21724e+07	1.3743e+07	8.96136e+06	5.59432e+06
Q15113	Procollagen C-endopeptidase enhancer 1 OS=Homo sapiens OX=9606 GN=PCOLCE PE=1 SV=2	PCOLCE	5118	High	8	34	8	FALSE	TRUE	449	27.6169	47.9										Medium Enriched	1	5	1	19.8827	NA	NA	NA	NA	22.8878	23.5815	21.9671	24.2748	19.9694	19.1193	NA	NA	NA	NA	966718	NA	NA	NA	NA	7.76095e+06	1.25527e+07	4.0998e+06	2.02971e+07
Q15631	Translin OS=Homo sapiens OX=9606 GN=TSN PE=1 SV=1	TSN	7247	High	5	20	5	FALSE	TRUE	228	19.2982	26.2										Medium Enriched	2	5	2	20.5505	20.2553	NA	NA	NA	23.3356	24.08	22.0313	22.0494	17.4268	20.5676	21.5211	NA	NA	NA	1.53577e+06	1.25158e+06	NA	NA	NA	10585248	17733360	4.28637e+06	4.34045e+06
Q16270	Insulin-like growth factor-binding protein 7 OS=Homo sapiens OX=9606 GN=IGFBP7 PE=1 SV=1	IGFBP7	3490	High	15	150	15	FALSE	TRUE	282	56.383	29.1										Medium Enriched	0	5	0	NA	NA	NA	NA	NA	27.5244	26.2812	26.8867	27.5262	24.4321	NA	NA	NA	NA	NA	NA	NA	NA	NA	NA	1.93056e+08	8.15514e+07	1.24078e+08	1.93295e+08
Q16531	DNA damage-binding protein 1 OS=Homo sapiens OX=9606 GN=DDB1 PE=1 SV=1	DDB1	1642	High	14	48	14	FALSE	TRUE	1140	15	126.9										Medium Enriched	2	5	2	NA	21.492	NA	NA	21.9656	22.3228	25.5649	22.1909	21.5611	24.5276	NA	22.168	NA	NA	22.1679	NA	2.94951e+06	NA	NA	4.09548e+06	5.2462e+06	4.9638e+07	4.7877e+06	3.09422e+06
Q24JP5	Transmembrane protein 132A OS=Homo sapiens OX=9606 GN=TMEM132A PE=1 SV=1	TMEM132A	54972	High	15	61	15	FALSE	TRUE	1023	21.7009	110										Medium Enriched	0	5	0	NA	NA	NA	NA	NA	24.2853	24.4004	22.7399	23.1789	23.4912	NA	NA	NA	NA	NA	NA	NA	NA	NA	NA	2.0446e+07	2.21435e+07	7.00483e+06	9.49618e+06
Q32MZ4	Leucine-rich repeat flightless-interacting protein 1 OS=Homo sapiens OX=9606 GN=LRRFIP1 PE=1 SV=2	LRRFIP1	9208	High	10	24	9	FALSE	TRUE	808	18.4406	89.2										Medium Enriched	0	5	0	NA	NA	NA	NA	NA	22.2145	23.5748	21.4355	20.8615	22.877	NA	NA	NA	NA	NA	NA	NA	NA	NA	NA	4.86676e+06	1.2495e+07	2.83607e+06	1.90524e+06
Q4G148	Glucoside xylosyltransferase 1 OS=Homo sapiens OX=9606 GN=GXYLT1 PE=1 SV=2	GXYLT1	283464	High	8	42	8	FALSE	TRUE	440	19.5455	50.5										Medium Enriched	0	5	0	NA	NA	NA	NA	NA	25.3796	24.8494	24.0995	24.016	22.1351	NA	NA	NA	NA	NA	NA	NA	NA	NA	NA	43654680	3.02282e+07	1.79746e+07	1.69645e+07
Q4JCQ2	BMP6 protein (Fragment) OS=Homo sapiens OX=9606 GN=BMP6 PE=2 SV=1	BMP6	654	High	5	36	5	FALSE	TRUE	483	14.2857	53.9										Medium Enriched	2	5	2	NA	17.3616	19.6317	NA	NA	21.3127	24.1608	24.8955	21.998	22.585	NA	17.3647	21.3179	NA	NA	NA	168403	812342	NA	NA	2.60481e+06	1.87557e+07	3.12096e+07	4.18846e+06
Q4KMG0	Cell adhesion molecule-related/down-regulated by oncogenes OS=Homo sapiens OX=9606 GN=CDON PE=1 SV=2	CDON	50937	High	4	8	4	FALSE	TRUE	1287	4.8174	139.1										Medium Enriched	0	5	0	NA	NA	NA	NA	NA	19.9481	19.5483	19.6712	21.1101	20.0079	NA	NA	NA	NA	NA	NA	NA	NA	NA	NA	1.01154e+06	766700	834899	2.26342e+06
Q4KMQ2	Anoctamin-6 OS=Homo sapiens OX=9606 GN=ANO6 PE=1 SV=2	ANO6	196527	High	8	37	8	FALSE	TRUE	910	11.4286	106.1										Medium Enriched	0	5	0	NA	NA	NA	NA	NA	24.3226	23.886	20.074	23.1949	21.7856	NA	NA	NA	NA	NA	NA	NA	NA	NA	NA	2.09815e+07	1.5503e+07	1.10373e+06	9.602e+06
Q4LE35	ITGA7 variant protein (Fragment) OS=Homo sapiens OX=9606 GN=ITGA7 variant protein PE=2 SV=1	ITGA7 variant protein	3679	High	7	26	7	FALSE	TRUE	1200	6.08333	130.7										Medium Enriched	0	5	0	NA	NA	NA	NA	NA	18.6804	23.5754	24.471	21.3442	23.5838	NA	NA	NA	NA	NA	NA	NA	NA	NA	NA	420108	1.24997e+07	2.3254e+07	2.6623e+06
Q4VC00	Alpha-mannosidase OS=Homo sapiens OX=9606 GN=MAN2B2 PE=2 SV=1	MAN2B2	23324	High	6	19	6	FALSE	TRUE	1009	8.42418	113.9										Medium Enriched	2	5	2	NA	18.3445	16.4863	NA	NA	19.6955	22.8804	22.9451	21.9482	22.9025	NA	18.7555	18.4257	NA	NA	NA	332852	91805.6	NA	NA	849050	7.72099e+06	8.07518e+06	4.04651e+06
Q4ZIN3	Membralin OS=Homo sapiens OX=9606 GN=TMEM259 PE=1 SV=1	TMEM259	91304	High	8	82	8	FALSE	TRUE	620	16.9355	67.8										Medium Enriched	2	5	2	21.3067	NA	NA	NA	23.2719	25.5767	26.2746	23.3324	24.6801	25.6572	22.7235	NA	NA	NA	21.245	2.59387e+06	NA	NA	NA	1.01286e+07	50043270	8.11808e+07	1.05624e+07	2.6881e+07
Q53XJ5	Peptidylprolyl isomerase OS=Homo sapiens OX=9606 GN=FKBP2 PE=2 SV=1	FKBP2	2286	High	7	47	7	FALSE	TRUE	142	57.7465	15.6										Medium Enriched	0	5	0	NA	NA	NA	NA	NA	23.2821	26.1259	24.7393	23.7916	23.3911	NA	NA	NA	NA	NA	NA	NA	NA	NA	NA	1.02002e+07	7.32271e+07	28007452	1.4521e+07
Q53XS6	Antigen p97 (Melanoma associated) identified by monoclonal antibodies 133.2 and 96.5, isoform CRA_b OS=Homo sapiens OX=9606 GN=MFI2 PE=2 SV=1	2 and 96	4241	High	7	19	7	FALSE	TRUE	302	29.4702	32.7										Medium Enriched	0	5	0	NA	NA	NA	NA	NA	21.3615	23.8581	20.6342	21.4996	19.3978	NA	NA	NA	NA	NA	NA	NA	NA	NA	NA	2.69429e+06	1.52061e+07	1.62746e+06	2.96492e+06
Q53ZR1	Bumetanide-sensitive Na-K-Cl cotransporter OS=Homo sapiens OX=9606 GN=SLC12A2 PE=2 SV=1	SLC12A2	6558	High	7	20	7	FALSE	TRUE	1212	8.33333	131.4										Medium Enriched	0	5	0	NA	NA	NA	NA	NA	22.2173	22.5496	21.6892	22.2665	18.3859	NA	NA	NA	NA	NA	NA	NA	NA	NA	NA	4.87621e+06	6.13896e+06	3.3814e+06	5.04521e+06
Q59E93	Aminopeptidase (Fragment) OS=Homo sapiens OX=9606 PE=2 SV=1	ANPEP	290	High	12	32	12	FALSE	TRUE	977	15.5578	110.5										Medium Enriched	0	5	0	NA	NA	NA	NA	NA	19.9948	19.4691	22.0423	23.7225	20.4796	NA	NA	NA	NA	NA	NA	NA	NA	NA	NA	1044770	725738	4.31897e+06	1.38412e+07
Q59EN6	Sphingomyelin phosphodiesterase 1, acid lysosomal isoform 1 variant (Fragment) OS=Homo sapiens OX=9606 PE=2 SV=1	SMPD1	6609	High	4	17	4	FALSE	TRUE	664	7.07831	73										Medium Enriched	0	5	0	NA	NA	NA	NA	NA	23.6602	22.4603	25.4507	17.7065	19.83	NA	NA	NA	NA	NA	NA	NA	NA	NA	NA	1.32564e+07	5.77069e+06	4.58601e+07	213888
Q59EV7	Transporter (Fragment) OS=Homo sapiens OX=9606 PE=2 SV=1	SLC6A8	6535	High	3	25	2	FALSE	TRUE	644	5.90062	71.4										Medium Enriched	0	5	0	NA	NA	NA	NA	NA	21.2952	22.3245	20.7612	22.973	21.7956	NA	NA	NA	NA	NA	NA	NA	NA	NA	NA	2.5734e+06	5252170	1.77729e+06	8.23333e+06
Q59GF1	Anion exchange protein (Fragment) OS=Homo sapiens OX=9606 PE=2 SV=1	SLC4A2	6522	High	9	39	9	FALSE	TRUE	1244	11.8167	137.2										Medium Enriched	0	5	0	NA	NA	NA	NA	NA	23.7017	24.6103	23.3803	24.3139	25.1327	NA	NA	NA	NA	NA	NA	NA	NA	NA	NA	13643490	2.56119e+07	1.09186e+07	2.08548e+07
Q5H8A4	GPI ethanolamine phosphate transferase 2 OS=Homo sapiens OX=9606 GN=PIGG PE=1 SV=1	PIGG	54872	High	10	61	9	FALSE	TRUE	983	11.5972	108.1										Medium Enriched	0	5	0	NA	NA	NA	NA	NA	25.4564	25.0967	23.7287	25.1386	23.7533	NA	NA	NA	NA	NA	NA	NA	NA	NA	NA	4.6039e+07	3.5881e+07	1.3901e+07	3.69392e+07
Q5HY75	Protein FAM3A OS=Homo sapiens OX=9606 GN=FAM3A PE=1 SV=1	FAM3A	60343	High	6	50	6	FALSE	TRUE	237	28.692	25.8										Medium Enriched	2	5	1	18.5773	NA	NA	17.3848	NA	23.6167	25.0417	24.6699	24.8116	25.0184	18.6432	NA	NA	NA	NA	391132	NA	NA	171139	NA	1.28632e+07	3.45387e+07	2.66916e+07	2.94462e+07
Q5HYA8	Meckelin OS=Homo sapiens OX=9606 GN=TMEM67 PE=1 SV=2	TMEM67	91147	High	3	19	3	FALSE	TRUE	995	3.51759	111.7										Medium Enriched	0	5	0	NA	NA	NA	NA	NA	22.0986	21.5388	21.2984	21.481	22.1205	NA	NA	NA	NA	NA	NA	NA	NA	NA	NA	4.49094e+06	3.04677e+06	2.57912e+06	2927081
Q5JZ47	Major histocompatibility complex, class I, F OS=Homo sapiens OX=9606 GN=HLA-F PE=3 SV=1	HLA-F	3134	High	9	40	7	FALSE	TRUE	346	34.9711	39										Medium Enriched	0	5	0	NA	NA	NA	NA	NA	22.2442	22.6528	21.5507	21.7468	19.2391	NA	NA	NA	NA	NA	NA	NA	NA	NA	NA	4.96803e+06	6.59441e+06	3.07184e+06	3.51919e+06
Q5SGD2	Protein phosphatase 1L OS=Homo sapiens OX=9606 GN=PPM1L PE=1 SV=1	PPM1L	151742	High	5	18	5	FALSE	TRUE	360	15	41										Medium Enriched	0	5	0	NA	NA	NA	NA	NA	24.3119	23.408	19.7049	23.0263	22.0133	NA	NA	NA	NA	NA	NA	NA	NA	NA	NA	20825864	1.11304e+07	854594	8.54288e+06
Q5SRI9	Glycoprotein endo-alpha-1,2-mannosidase OS=Homo sapiens OX=9606 GN=MANEA PE=1 SV=1	MANEA	79694	High	5	11	5	FALSE	TRUE	462	16.2338	53.6										Medium Enriched	0	5	0	NA	NA	NA	NA	NA	22.2012	22.4712	23.7505	19.8608	22.5284	NA	NA	NA	NA	NA	NA	NA	NA	NA	NA	4.82208e+06	5.81453e+06	14112795	952151
Q5T7M9	Protein FAM69A OS=Homo sapiens OX=9606 GN=FAM69A PE=2 SV=1	FAM69A	388650	High	6	20	6	FALSE	TRUE	428	16.5888	49										Medium Enriched	1	5	0	NA	21.7088	NA	NA	NA	21.6342	22.5868	23.4112	21.6549	20.5802	NA	NA	NA	NA	NA	NA	3427570	NA	NA	NA	3.25503e+06	6.29953e+06	1.11554e+07	3.30192e+06
Q5T7S2	Receptor protein serine/threonine kinase OS=Homo sapiens OX=9606 GN=TGFBR1 PE=3 SV=1	TGFBR1	7046	High	7	31	7	FALSE	TRUE	503	18.4891	55.9										Medium Enriched	0	5	0	NA	NA	NA	NA	NA	22.8725	24.05	24.0656	21.8647	21.9249	NA	NA	NA	NA	NA	NA	NA	NA	NA	NA	7.67887e+06	1.7369e+07	1.75577e+07	3.81871e+06
Q5U0N0	Sarcoglycan, beta (43kDa dystrophin-associated glycoprotein), isoform CRA_a OS=Homo sapiens OX=9606 GN=SGCB PE=2 SV=1	SGCB	6443	High	6	21	6	FALSE	TRUE	318	21.6981	34.8										Medium Enriched	1	5	1	NA	NA	17.141	NA	NA	21.8241	21.5579	23.8016	23.022	20.8921	NA	NA	17.7769	NA	NA	NA	NA	144526	NA	NA	3.71274e+06	3.08725e+06	1.46212e+07	8.51742e+06
Q5VSG8	Glycoprotein endo-alpha-1,2-mannosidase-like protein OS=Homo sapiens OX=9606 GN=MANEAL PE=2 SV=1	MANEAL	149175	High	8	55	8	FALSE	TRUE	457	22.7571	51.3										Medium Enriched	0	5	0	NA	NA	NA	NA	NA	25.2199	23.9764	24.2554	25.4836	23.9559	NA	NA	NA	NA	NA	NA	NA	NA	NA	NA	3.90794e+07	1.65047e+07	2.00263e+07	4.69153e+07
Q5VU97	VWFA and cache domain-containing protein 1 OS=Homo sapiens OX=9606 GN=CACHD1 PE=2 SV=2	CACHD1	57685	High	8	15	8	FALSE	TRUE	1274	7.61381	142.2										Medium Enriched	0	5	0	NA	NA	NA	NA	NA	22.1284	22.6253	23.2359	21.7935	21.0124	NA	NA	NA	NA	NA	NA	NA	NA	NA	NA	4.58471e+06	6.46972e+06	9.8791e+06	3634917
Q5VW38	Protein GPR107 OS=Homo sapiens OX=9606 GN=GPR107 PE=1 SV=1	GPR107	57720	High	4	18	1	FALSE	TRUE	600	9	66.9										Medium Enriched	0	5	0	NA	NA	NA	NA	NA	22.0939	21.4096	21.6223	20.2259	20.3813	NA	NA	NA	NA	NA	NA	NA	NA	NA	NA	4.47649e+06	2.78569e+06	3.22818e+06	1.22632e+06
Q64LD2	WD repeat-containing protein 25 OS=Homo sapiens OX=9606 GN=WDR25 PE=1 SV=3	WDR25	79446	High	4	44	4	FALSE	TRUE	544	7.72059	60.1										Medium Enriched	2	5	2	NA	20.8838	21.6835	NA	NA	23.6575	25.0538	25.4484	22.4355	22.0468	NA	21.1634	19.3806	NA	NA	NA	1.93487e+06	3.36804e+06	NA	NA	1.32319e+07	3.48296e+07	4.57858e+07	5.67245e+06
Q68BL7	Olfactomedin-like protein 2A OS=Homo sapiens OX=9606 GN=OLFML2A PE=2 SV=1	OLFML2A	169611	High	8	103	8	FALSE	TRUE	652	15.6442	73										Medium Enriched	0	5	0	NA	NA	NA	NA	NA	26.432	25.8126	25.6757	24.0265	24.4451	NA	NA	NA	NA	NA	NA	NA	NA	NA	NA	9.05344e+07	5.89361e+07	5.36e+07	1.70888e+07
Q68CR1	Protein sel-1 homolog 3 OS=Homo sapiens OX=9606 GN=SEL1L3 PE=1 SV=2	SEL1L3	23231	High	12	64	12	FALSE	TRUE	1132	13.9576	128.5										Medium Enriched	2	5	1	17.023	14.9304	NA	NA	NA	24.2658	26.4867	24.9227	23.8933	23.8405	NA	18.0259	NA	NA	NA	133175	31223.9	NA	NA	NA	2.01706e+07	9.40349e+07	3.18042e+07	1.55807e+07
Q6AZW6	Activating transcription factor 6 beta OS=Homo sapiens OX=9606 GN=ATF6B PE=2 SV=1	ATF6B	1388	High	13	118	13	FALSE	TRUE	703	21.4794	76.7										Medium Enriched	2	5	1	NA	NA	18.1721	19.4112	NA	26.0161	27.7186	27.2794	26.4319	26.236	NA	NA	NA	19.8564	NA	NA	NA	295367	697179	NA	6.78617e+07	2.20861e+08	1.62894e+08	9.05296e+07
Q6FHC9	STC2 protein (Fragment) OS=Homo sapiens OX=9606 GN=STC2 PE=2 SV=1	STC2	8614	High	2	16	2	FALSE	TRUE	302	6.62252	33.2										Medium Enriched	0	5	0	NA	NA	NA	NA	NA	18.0576	23.8322	20.1427	22.4926	20.3483	NA	NA	NA	NA	NA	NA	NA	NA	NA	NA	272823	1.49348e+07	1.15762e+06	5.90122e+06
Q6IAD8	SLC39A1 protein OS=Homo sapiens OX=9606 GN=SLC39A1 PE=2 SV=1	SLC39A1	27173	High	2	8	2	FALSE	TRUE	324	5.8642	34.1										Medium Enriched	0	5	0	NA	NA	NA	NA	NA	19.4567	21.8994	22.845	22.8343	18.7791	NA	NA	NA	NA	NA	NA	NA	NA	NA	NA	719541	3.9117e+06	7533925	7.47844e+06
Q6P4E1	Protein CASC4 OS=Homo sapiens OX=9606 GN=CASC4 PE=1 SV=1	CASC4	113201	High	19	148	19	FALSE	TRUE	433	42.2633	48.8										Medium Enriched	1	5	1	NA	NA	20.6938	NA	NA	25.5901	27.0278	28.4821	25.9917	26.6472	NA	NA	19.8135	NA	NA	NA	NA	1.69616e+06	NA	NA	5.05109e+07	1.36829e+08	3.74943e+08	6.6726e+07
Q6PKC3	Thioredoxin domain-containing protein 11 OS=Homo sapiens OX=9606 GN=TXNDC11 PE=1 SV=2	TXNDC11	51061	High	20	91	3	FALSE	TRUE	985	23.7563	110.5										Medium Enriched	2	5	2	19.2377	18.2225	NA	NA	NA	26.1827	27.3801	27.1852	25.1177	25.4726	21.06	21.6372	NA	NA	NA	618187	305864	NA	NA	NA	7.61713e+07	1.74675e+08	1.52604e+08	3.64059e+07
Q6RJV6	Alpha-1,4-galactosyltransferase OS=Homo sapiens OX=9606 GN=A4GALT PE=4 SV=1	A4GALT	53947	High	3	12	3	FALSE	TRUE	436	8.7156	48.9										Medium Enriched	0	5	1	NA	NA	NA	NA	NA	20.2011	20.9986	20.3972	20.1655	17.0934	NA	NA	19.6708	NA	NA	NA	NA	NA	NA	NA	1.2054e+06	2.09516e+06	1.38092e+06	1.17601e+06
Q6Y288	Beta-1,3-glucosyltransferase OS=Homo sapiens OX=9606 GN=B3GLCT PE=1 SV=2	B3GLCT	145173	High	13	89	13	FALSE	TRUE	498	34.5382	56.5										Medium Enriched	1	5	1	NA	NA	NA	20.7518	NA	27.6186	27.0086	25.2458	26.7767	25.7173	NA	NA	NA	17.6781	NA	NA	NA	NA	1.76563e+06	NA	2.06079e+08	1.35016e+08	3.97867e+07	1.14974e+08
Q6ZWT7	Lysophospholipid acyltransferase 2 OS=Homo sapiens OX=9606 GN=MBOAT2 PE=2 SV=2	MBOAT2	129642	High	5	30	5	FALSE	TRUE	520	15	59.5										Medium Enriched	1	5	1	NA	18.9295	NA	NA	NA	21.254	24.9824	22.5215	21.6215	20.9499	NA	18.2492	NA	NA	NA	NA	499288	NA	NA	NA	2.50086e+06	3.31475e+07	6.02072e+06	3.22634e+06
Q7L1W4	Volume-regulated anion channel subunit LRRC8D OS=Homo sapiens OX=9606 GN=LRRC8D PE=1 SV=1	LRRC8D	55144	High	19	64	18	FALSE	TRUE	858	25.0583	98.1										Medium Enriched	1	5	1	NA	20.4867	NA	NA	NA	24.022	25.8771	24.0009	24.4124	22.8201	NA	21.2565	NA	NA	NA	NA	1.46928e+06	NA	NA	NA	1.70345e+07	6.1627e+07	16787323	2.23287e+07
Q7LGC8	Carbohydrate sulfotransferase 3 OS=Homo sapiens OX=9606 GN=CHST3 PE=1 SV=3	CHST3	9469	High	6	49	6	FALSE	TRUE	479	17.5365	54.7										Medium Enriched	0	5	0	NA	NA	NA	NA	NA	24.2925	25.1964	24.5103	24.3876	22.8197	NA	NA	NA	NA	NA	NA	NA	NA	NA	NA	20548407	3.8447e+07	2.38968e+07	2.19481e+07
Q7Z2K6	Endoplasmic reticulum metallopeptidase 1 OS=Homo sapiens OX=9606 GN=ERMP1 PE=1 SV=2	ERMP1	79956	High	13	109	13	FALSE	TRUE	904	16.4823	100.2										Medium Enriched	1	5	1	NA	17.7462	NA	NA	NA	26.2607	26.4102	25.4041	26.5322	25.2338	18.1409	NA	NA	NA	NA	NA	219851	NA	NA	NA	8.03992e+07	8.91772e+07	4.44011e+07	9.70463e+07
Q7Z3D4	LysM and putative peptidoglycan-binding domain-containing protein 3 OS=Homo sapiens OX=9606 GN=LYSMD3 PE=1 SV=2	LYSMD3	116068	High	5	31	5	FALSE	TRUE	306	27.451	34.5										Medium Enriched	0	5	0	NA	NA	NA	NA	NA	23.686	24.6108	17.0544	20.4073	19.7597	NA	NA	NA	NA	NA	NA	NA	NA	NA	NA	1.34954e+07	2.5621e+07	136108	1.39066e+06
Q7Z4F1	Low-density lipoprotein receptor-related protein 10 OS=Homo sapiens OX=9606 GN=LRP10 PE=1 SV=2	LRP10	26020	High	6	63	6	FALSE	TRUE	713	11.641	76.1										Medium Enriched	0	5	0	NA	NA	NA	NA	NA	26.2213	23.7164	25.6819	23.7103	22.7256	NA	NA	NA	NA	NA	NA	NA	NA	NA	NA	7.82369e+07	1.37832e+07	5.3828e+07	1.37253e+07
Q7Z4N8	Prolyl 4-hydroxylase subunit alpha-3 OS=Homo sapiens OX=9606 GN=P4HA3 PE=1 SV=1	P4HA3	283208	High	10	42	10	FALSE	TRUE	544	25.1838	61.1										Medium Enriched	1	5	1	NA	NA	NA	17.3752	NA	23.7432	24.354	25.226	24.9531	23.6645	NA	NA	NA	18.1544	NA	NA	NA	NA	170008	NA	1.40417e+07	2.14429e+07	3.92451e+07	3.24814e+07
Q86SR1	Polypeptide N-acetylgalactosaminyltransferase 10 OS=Homo sapiens OX=9606 GN=GALNT10 PE=1 SV=2	GALNT10	55568	High	15	99	13	FALSE	TRUE	603	29.5191	68.9										Medium Enriched	0	5	0	NA	NA	NA	NA	NA	25.4339	24.7109	26.0685	25.4115	26.0386	NA	NA	NA	NA	NA	NA	NA	NA	NA	NA	4.53272e+07	2.74608e+07	7.03716e+07	4.46308e+07
Q86V85	Integral membrane protein GPR180 OS=Homo sapiens OX=9606 GN=GPR180 PE=2 SV=1	GPR180	160897	High	3	24	3	FALSE	TRUE	440	8.18182	49.4										Medium Enriched	0	5	0	NA	NA	NA	NA	NA	23.1632	24.3187	21.3581	23.2007	23.7338	NA	NA	NA	NA	NA	NA	NA	NA	NA	NA	9.39327e+06	2.09242e+07	2.68801e+06	9.64097e+06
Q86VZ4	Low-density lipoprotein receptor-related protein 11 OS=Homo sapiens OX=9606 GN=LRP11 PE=2 SV=2	LRP11	84918	High	7	43	7	FALSE	TRUE	500	21.8	53.3										Medium Enriched	0	5	1	NA	NA	NA	NA	NA	23.0546	24.7721	25.0417	22.5723	24.8398	NA	NA	NA	NA	19.5945	NA	NA	NA	NA	NA	8.71196e+06	2.86515e+07	34538823	6.2366e+06
Q86X52	Chondroitin sulfate synthase 1 OS=Homo sapiens OX=9606 GN=CHSY1 PE=1 SV=3	CHSY1	22856	High	22	146	19	FALSE	TRUE	802	29.6758	91.7										Medium Enriched	1	5	1	NA	18.1657	NA	NA	NA	26.6854	26.6457	26.1508	26.9225	25.3756	NA	17.8549	NA	NA	NA	NA	294041	NA	NA	NA	1.07923e+08	1.04992e+08	7.45014e+07	1.27199e+08
Q86XX4	Extracellular matrix protein FRAS1 OS=Homo sapiens OX=9606 GN=FRAS1 PE=1 SV=2	FRAS1	80144	High	36	106	36	FALSE	TRUE	4008	11.5519	442.9										Medium Enriched	1	5	2	NA	22.1713	NA	NA	NA	26.638	26.7262	23.52	20.53	24.3463	22.7507	19.8829	NA	NA	NA	NA	4.72301e+06	NA	NA	NA	104429347	1.11014e+08	1.2029e+07	1.51404e+06
Q8IWU5	Extracellular sulfatase Sulf-2 OS=Homo sapiens OX=9606 GN=SULF2 PE=1 SV=1	SULF2	55959	High	6	21	6	FALSE	TRUE	870	7.47126	100.4										Medium Enriched	0	5	0	NA	NA	NA	NA	NA	21.1145	22.8955	22.4226	19.0452	22.9115	NA	NA	NA	NA	NA	NA	NA	NA	NA	NA	2.2704e+06	7.80257e+06	5.62177e+06	540976
Q8IYS2	Uncharacterized protein KIAA2013 OS=Homo sapiens OX=9606 GN=KIAA2013 PE=1 SV=1	KIAA2013	90231	High	11	63	11	FALSE	TRUE	634	23.9748	69.1										Medium Enriched	2	5	2	17.6591	20.7498	NA	NA	NA	24.6615	25.2916	27.3174	24.0252	26.9289	18.0294	16.4255	NA	NA	NA	206981	1.76323e+06	NA	NA	NA	2.65361e+07	4.10692e+07	1.67241e+08	1.70734e+07
Q8IZU8	Dermatan-sulfate epimerase-like protein OS=Homo sapiens OX=9606 GN=DSEL PE=2 SV=2	DSEL	92126	High	12	43	12	FALSE	TRUE	1212	12.7888	139.1										Medium Enriched	0	5	0	NA	NA	NA	NA	NA	23.3056	25.0575	24.9165	25.2482	24.5408	NA	NA	NA	NA	NA	NA	NA	NA	NA	NA	1.03676e+07	3.49187e+07	3.16678e+07	3.98541e+07
Q8N129	Protein canopy homolog 4 OS=Homo sapiens OX=9606 GN=CNPY4 PE=2 SV=1	CNPY4	245812	High	11	106	11	FALSE	TRUE	248	36.6935	28.3										Medium Enriched	1	5	1	NA	NA	NA	19.4632	NA	25.856	26.1099	25.5027	26.8713	22.9552	NA	NA	NA	18.5261	NA	NA	NA	NA	722770	NA	6.07323e+07	7.24221e+07	4.75436e+07	1.22767e+08
Q8N2K0	Monoacylglycerol lipase ABHD12 OS=Homo sapiens OX=9606 GN=ABHD12 PE=1 SV=2	ABHD12	26090	High	13	76	13	FALSE	TRUE	398	33.4171	45.1										Medium Enriched	1	5	1	NA	NA	NA	17.502	NA	26.7186	27.5703	25.8851	26.6823	25.3204	NA	NA	NA	18.798	NA	NA	NA	NA	185623	NA	1.10431e+08	1.99287e+08	6.19693e+07	1.07688e+08
Q8N353	TMEM106B protein (Fragment) OS=Homo sapiens OX=9606 GN=TMEM106B PE=2 SV=1	TMEM106B	54664	High	8	70	8	FALSE	TRUE	314	32.4841	35.1										Medium Enriched	1	5	0	18.2381	NA	NA	NA	NA	24.6185	25.4521	23.0467	24.0943	23.754	NA	NA	NA	NA	NA	309187	NA	NA	NA	NA	2.57577e+07	4.59048e+07	8.66437e+06	1.79106e+07
Q8N3Y3	LARGE xylosyl- and glucuronyltransferase 2 OS=Homo sapiens OX=9606 GN=LARGE2 PE=1 SV=2	LARGE2	120071	High	5	12	5	FALSE	TRUE	721	7.62829	81.7										Medium Enriched	1	5	1	NA	NA	NA	NA	23.7035	22.3519	18.8266	21.7047	20.0903	24.4229	NA	NA	NA	NA	24.1308	NA	NA	NA	NA	1.36604e+07	5.35277e+06	464920	3.41805e+06	1.11629e+06
Q8N4A0	Polypeptide N-acetylgalactosaminyltransferase 4 OS=Homo sapiens OX=9606 GN=GALNT4 PE=1 SV=2	GALNT4	8693	High	8	87	7	FALSE	TRUE	578	16.09	66.6										Medium Enriched	0	5	0	NA	NA	NA	NA	NA	21.8738	19.972	22.1257	22.8452	23.3123	NA	NA	NA	NA	NA	NA	NA	NA	NA	NA	3.84306e+06	1.02841e+06	4.57626e+06	7.53522e+06
Q8N4V1	Membrane magnesium transporter 1 OS=Homo sapiens OX=9606 GN=MMGT1 PE=1 SV=1	MMGT1	93380	High	4	67	4	FALSE	TRUE	131	49.6183	14.7										Medium Enriched	1	5	1	NA	NA	20.807	NA	NA	25.7039	25.2222	28.0226	27.4629	23.2279	NA	NA	19.1335	NA	NA	NA	NA	1.83449e+06	NA	NA	5.46568e+07	3.9141e+07	2.72681e+08	1.84992e+08
Q8N6G5	Chondroitin sulfate N-acetylgalactosaminyltransferase 2 OS=Homo sapiens OX=9606 GN=CSGALNACT2 PE=1 SV=1	CSGALNACT2	55454	High	13	64	12	FALSE	TRUE	542	24.9077	62.5										Medium Enriched	0	5	0	NA	NA	NA	NA	NA	24.1828	25.0792	23.6564	22.6236	24.7538	NA	NA	NA	NA	NA	NA	NA	NA	NA	NA	1.90431e+07	3.54474e+07	1.32214e+07	6.46223e+06
Q8N6L1	Keratinocyte-associated protein 2 OS=Homo sapiens OX=9606 GN=KRTCAP2 PE=1 SV=2	KRTCAP2	200185	High	1	35	1	FALSE	TRUE	136	12.5	14.7										Medium Enriched	0	5	0	NA	NA	NA	NA	NA	25.6456	23.2152	26.1241	20.4563	21.2345	NA	NA	NA	NA	NA	NA	NA	NA	NA	NA	5.24919e+07	9.73796e+06	7.31346e+07	1.43868e+06
Q8N8Z6	Discoidin, CUB and LCCL domain-containing protein 1 OS=Homo sapiens OX=9606 GN=DCBLD1 PE=1 SV=2	DCBLD1	285761	High	6	35	6	FALSE	TRUE	715	12.1678	77.9										Medium Enriched	2	5	1	NA	17.6352	NA	20.1247	NA	24.0922	23.6304	24.8938	23.4084	22.8661	NA	18.2464	NA	NA	NA	NA	203576	NA	1.14324e+06	NA	1.78841e+07	1.29855e+07	3.11731e+07	1.11336e+07
Q8NBI6	Xyloside xylosyltransferase 1 OS=Homo sapiens OX=9606 GN=XXYLT1 PE=1 SV=1	XXYLT1	152002	High	12	96	12	FALSE	TRUE	393	39.4402	43.8										Medium Enriched	1	5	1	NA	25.5399	NA	NA	NA	27.6187	27.226	26.5107	26.1532	25.5405	NA	23.4292	NA	NA	NA	NA	48784024	NA	NA	NA	2.06087e+08	1.56977e+08	9.56099e+07	7.46287e+07
Q8NBJ4	Golgi membrane protein 1 OS=Homo sapiens OX=9606 GN=GOLM1 PE=1 SV=1	GOLM1	51280	High	18	159	18	FALSE	TRUE	401	40.6484	45.3										Medium Enriched	1	5	1	NA	NA	NA	NA	18.8822	26.4404	25.4395	27.4762	26.3141	27.2077	NA	NA	NA	NA	18.8379	NA	NA	NA	NA	483165	9.1066e+07	4.55036e+07	1.86712e+08	8.34342e+07
Q8NBK3	Formylglycine-generating enzyme OS=Homo sapiens OX=9606 GN=SUMF1 PE=1 SV=3	SUMF1	285362	High	7	103	7	FALSE	TRUE	374	22.9947	40.5										Medium Enriched	2	5	1	NA	NA	NA	21.1767	17.669	26.3718	26.2844	26.9011	27.0959	23.7917	NA	NA	NA	21.0593	NA	NA	NA	NA	2.37048e+06	208400	8.68383e+07	8.17304e+07	1.25323e+08	1.43438e+08
Q8NBL1	Protein O-glucosyltransferase 1 OS=Homo sapiens OX=9606 GN=POGLUT1 PE=1 SV=1	POGLUT1	56983	High	16	87	16	FALSE	TRUE	392	37.2449	46.2										Medium Enriched	1	5	1	NA	NA	NA	21.8168	NA	27.3679	27.7765	25.677	28.0568	24.9663	NA	NA	NA	20.4464	NA	NA	NA	NA	3.69411e+06	NA	1.73201e+08	2.29913e+08	53646517	2.79214e+08
Q8NC42	E3 ubiquitin-protein ligase RNF149 OS=Homo sapiens OX=9606 GN=RNF149 PE=2 SV=2	RNF149	284996	High	3	9	3	FALSE	TRUE	400	9	43.1										Medium Enriched	0	5	0	NA	NA	NA	NA	NA	21.3111	20.2482	21.3477	22.9388	21.9427	NA	NA	NA	NA	NA	NA	NA	NA	NA	NA	2.60188e+06	1.24543e+06	2.66872e+06	8.03996e+06
Q8NC54	Keratinocyte-associated transmembrane protein 2 OS=Homo sapiens OX=9606 GN=KCT2 PE=1 SV=2	KCT2	56951	High	4	72	4	FALSE	TRUE	265	16.6038	29.2										Medium Enriched	0	5	0	NA	NA	NA	NA	NA	24.6566	25.2699	23.9301	24.6236	24.9847	NA	NA	NA	NA	NA	NA	NA	NA	NA	NA	2.64468e+07	4.04583e+07	1.59839e+07	2.58493e+07
Q8NC56	LEM domain-containing protein 2 OS=Homo sapiens OX=9606 GN=LEMD2 PE=1 SV=1	LEMD2	221496	High	10	48	10	FALSE	TRUE	503	21.8688	56.9										Medium Enriched	1	5	1	NA	NA	NA	19.2268	NA	24.1112	25.2282	24.8646	25.9763	23.632	NA	NA	NA	19.7514	NA	NA	NA	NA	613525	NA	1.81213e+07	3.93047e+07	3.05485e+07	6.60159e+07
Q8NCC3	Group XV phospholipase A2 OS=Homo sapiens OX=9606 GN=PLA2G15 PE=1 SV=2	PLA2G15	23659	High	6	32	6	FALSE	TRUE	412	19.4175	46.6										Medium Enriched	0	5	0	NA	NA	NA	NA	NA	23.3463	23.6547	24.303	23.2874	20.0888	NA	NA	NA	NA	NA	NA	NA	NA	NA	NA	1.06646e+07	1.32059e+07	2.06983e+07	1.02379e+07
Q8NHP8	Putative phospholipase B-like 2 OS=Homo sapiens OX=9606 GN=PLBD2 PE=1 SV=2	PLBD2	196463	High	12	83	12	FALSE	TRUE	589	24.618	65.4										Medium Enriched	2	5	2	NA	18.3854	NA	17.7875	NA	25.7172	25.8741	27.2644	26.2796	26.494	NA	18.8451	NA	17.4435	NA	NA	342425	NA	226235	NA	5.51622e+07	6.1502e+07	1.61218e+08	8.14598e+07
Q8NI22	Multiple coagulation factor deficiency protein 2 OS=Homo sapiens OX=9606 GN=MCFD2 PE=1 SV=1	MCFD2	90411	High	2	12	2	FALSE	TRUE	146	11.6438	16.4										Medium Enriched	0	5	0	NA	NA	NA	NA	NA	21.9175	20.4718	18.6031	21.2565	22.4967	NA	NA	NA	NA	NA	NA	NA	NA	NA	NA	3.96121e+06	1.45424e+06	398181	2.50516e+06
Q8TB96	T-cell immunomodulatory protein OS=Homo sapiens OX=9606 GN=ITFG1 PE=1 SV=1	ITFG1	81533	High	7	23	7	FALSE	TRUE	612	13.3987	68.1										Medium Enriched	0	5	0	NA	NA	NA	NA	NA	24.4153	23.9278	24.0725	22.2369	23.5941	NA	NA	NA	NA	NA	NA	NA	NA	NA	NA	2.23743e+07	15957966	1.76421e+07	4.94295e+06
Q8TDW0	Volume-regulated anion channel subunit LRRC8C OS=Homo sapiens OX=9606 GN=LRRC8C PE=1 SV=2	LRRC8C	84230	High	13	28	11	FALSE	TRUE	803	18.3064	92.4										Medium Enriched	0	5	0	NA	NA	NA	NA	NA	22.8634	25.6228	22.7761	23.8306	20.2342	NA	NA	NA	NA	NA	NA	NA	NA	NA	NA	7630722	51670936	7.18268e+06	1.49183e+07
Q8TDX6	Chondroitin sulfate N-acetylgalactosaminyltransferase 1 OS=Homo sapiens OX=9606 GN=CSGALNACT1 PE=1 SV=2	CSGALNACT1	55790	High	13	65	12	FALSE	TRUE	532	28.7594	61.3										Medium Enriched	0	5	0	NA	NA	NA	NA	NA	23.8394	25.3169	22.583	23.8106	24.6699	NA	NA	NA	NA	NA	NA	NA	NA	NA	NA	1.50099e+07	4.17983e+07	6.28307e+06	14712977
Q8TEQ8	GPI ethanolamine phosphate transferase 3 OS=Homo sapiens OX=9606 GN=PIGO PE=1 SV=3	PIGO	84720	High	6	27	5	FALSE	TRUE	1089	6.42792	118.6										Medium Enriched	2	5	2	19.6816	19.4961	NA	NA	NA	23.6806	24.6267	20.3826	21.7429	22.0234	20.1213	20.525	NA	NA	NA	840942	739429	NA	NA	NA	1.34454e+07	2.59047e+07	1.36702e+06	3.50958e+06
Q8WVC6	Dephospho-CoA kinase domain-containing protein OS=Homo sapiens OX=9606 GN=DCAKD PE=1 SV=1	DCAKD	79877	High	6	23	6	FALSE	TRUE	231	22.9437	26.5										Medium Enriched	1	5	1	NA	NA	NA	17.58	NA	22.9396	24.0683	23.9032	23.23	22.3599	NA	NA	NA	15.9328	NA	NA	NA	NA	195930	NA	8.04441e+06	1.75905e+07	1.56883e+07	9.83833e+06
Q8WWX9	Selenoprotein M OS=Homo sapiens OX=9606 GN=SELENOM PE=1 SV=3	SELENOM	140606	High	2	9	2	FALSE	TRUE	145	19.3103	16.2										Medium Enriched	0	5	0	NA	NA	NA	NA	NA	19.4411	19.4353	22.035	21.9277	18.766	NA	NA	NA	NA	NA	NA	NA	NA	NA	NA	711781	708954	4.29727e+06	3.98916e+06
Q8WZA1	Protein O-linked-mannose beta-1,2-N-acetylglucosaminyltransferase 1 OS=Homo sapiens OX=9606 GN=POMGNT1 PE=1 SV=2	POMGNT1	55624	High	16	72	16	FALSE	TRUE	660	25	75.2										Medium Enriched	0	5	0	NA	NA	NA	NA	NA	23.7945	23.4008	26.0964	24.9582	25.8449	NA	NA	NA	NA	NA	NA	NA	NA	NA	NA	14550254	1.1075e+07	71746131	3.25966e+07
Q92508	Piezo-type mechanosensitive ion channel component 1 OS=Homo sapiens OX=9606 GN=PIEZO1 PE=1 SV=4	PIEZO1	9780	High	17	46	17	FALSE	TRUE	2521	10.7497	286.6										Medium Enriched	1	5	0	18.2711	NA	NA	NA	NA	23.5247	25.8746	22.0745	21.494	24.2235	NA	NA	NA	NA	NA	316332	NA	NA	NA	NA	1.20681e+07	6.15211e+07	4.41654e+06	2.95351e+06
Q92611	ER degradation-enhancing alpha-mannosidase-like protein 1 OS=Homo sapiens OX=9606 GN=EDEM1 PE=1 SV=1	EDEM1	9695	High	7	33	7	FALSE	TRUE	657	12.7854	73.7										Medium Enriched	2	5	2	22.3838	18.7577	NA	NA	NA	25.7287	24.2676	21.6288	18.7358	23.2328	21.4841	19.1368	NA	NA	NA	5.47279e+06	443230	NA	NA	NA	5.5603e+07	2.01968e+07	3.24288e+06	436545
Q93084	Sarcoplasmic/endoplasmic reticulum calcium ATPase 3 OS=Homo sapiens OX=9606 GN=ATP2A3 PE=1 SV=2	ATP2A3	489	High	22	247	14	FALSE	TRUE	1043	23.6817	113.9										Medium Enriched	1	5	1	NA	NA	NA	18.5307	NA	22.4279	23.8081	26.9638	25.0381	23.2628	NA	NA	NA	20.2526	NA	NA	NA	NA	378690	NA	5.64268e+06	1.46881e+07	1.30888e+08	3.44513e+07
Q95460	Major histocompatibility complex class I-related gene protein OS=Homo sapiens OX=9606 GN=MR1 PE=1 SV=1	MR1	3140	Medium	1	7	1	FALSE	TRUE	341	3.81232	39.3										Medium Enriched	0	5	0	NA	NA	NA	NA	NA	21.8309	21.7473	20.5881	19.5679	20.8344	NA	NA	NA	NA	NA	NA	NA	NA	NA	NA	3730489	3520401	1.57625e+06	777169
Q969H8	Myeloid-derived growth factor OS=Homo sapiens OX=9606 GN=MYDGF PE=1 SV=1	MYDGF	56005	High	6	355	6	FALSE	TRUE	173	33.526	18.8										Medium Enriched	2	5	2	NA	NA	18.9675	24.7127	NA	30.7004	30.5489	32.2241	32.4036	28.9349	NA	NA	20.7533	24.012	NA	NA	NA	512599	2.74957e+07	NA	1.74482e+09	1.57087e+09	5.01659e+09	5.68131e+09
Q969P0	Immunoglobulin superfamily member 8 OS=Homo sapiens OX=9606 GN=IGSF8 PE=1 SV=1	IGSF8	93185	High	9	19	9	FALSE	TRUE	613	17.7814	65										Medium Enriched	1	5	1	21.8475	NA	NA	NA	NA	23.6537	23.233	19.4237	23.3305	22.6516	20.897	NA	NA	NA	NA	3.77365e+06	NA	NA	NA	NA	1.31973e+07	9.85922e+06	703237	1.05485e+07
Q96AG4	Leucine-rich repeat-containing protein 59 OS=Homo sapiens OX=9606 GN=LRRC59 PE=1 SV=1	LRRC59	55379	High	7	33	7	FALSE	TRUE	307	25.4072	34.9										Medium Enriched	2	5	2	21.1562	NA	NA	NA	19.69	27.0088	26.0281	22.9698	23.0379	26.2273	20.7842	NA	NA	NA	20.3017	2.33693e+06	NA	NA	NA	845848	135039884	6.84303e+07	8.21501e+06	8611988
Q96CN7	Isochorismatase domain-containing protein 1 OS=Homo sapiens OX=9606 GN=ISOC1 PE=1 SV=3	ISOC1	51015	High	2	6	2	FALSE	TRUE	298	8.72483	32.2										Medium Enriched	1	5	1	19.1569	NA	NA	NA	NA	20.9147	19.8839	17.1037	18.7978	16.9591	18.2684	NA	NA	NA	NA	584528	NA	NA	NA	NA	1.97676e+06	967506	140845	455728
Q96D15	Reticulocalbin-3 OS=Homo sapiens OX=9606 GN=RCN3 PE=1 SV=1	RCN3	57333	High	7	27	7	FALSE	TRUE	328	20.7317	37.5										Medium Enriched	1	5	1	NA	15.5357	NA	NA	NA	21.5296	24.2918	21.2207	22.7871	20.2207	NA	15.7253	NA	NA	NA	NA	47502.9	NA	NA	NA	3.02731e+06	2.05374e+07	2.44381e+06	7.23768e+06
Q96EU7	C1GALT1-specific chaperone 1 OS=Homo sapiens OX=9606 GN=C1GALT1C1 PE=1 SV=1	C1GALT1C1	29071	High	11	76	11	FALSE	TRUE	318	34.2767	36.4										Medium Enriched	0	5	0	NA	NA	NA	NA	NA	26.0284	26.2722	25.8542	25.258	26.2368	NA	NA	NA	NA	NA	NA	NA	NA	NA	NA	6.84452e+07	8.10426e+07	6.06572e+07	4.01262e+07
Q96J42	Thioredoxin domain-containing protein 15 OS=Homo sapiens OX=9606 GN=TXNDC15 PE=1 SV=1	TXNDC15	79770	High	6	82	6	FALSE	TRUE	360	22.5	39.9										Medium Enriched	1	5	1	NA	NA	NA	20.1676	NA	26.62	26.7068	27.6364	26.9983	24.6388	NA	NA	NA	19.9108	NA	NA	NA	NA	1.17774e+06	NA	1.03136e+08	1.09535e+08	2.08629e+08	1.34063e+08
Q96K19	E3 ubiquitin-protein ligase RNF170 OS=Homo sapiens OX=9606 GN=RNF170 PE=1 SV=2	RNF170	81790	High	5	27	5	FALSE	TRUE	258	24.031	29.8										Medium Enriched	0	5	0	NA	NA	NA	NA	NA	22.3275	23.9193	24.6836	23.7605	22.5694	NA	NA	NA	NA	NA	NA	NA	NA	NA	NA	5.26307e+06	1.58642e+07	2.69458e+07	1.42111e+07
Q96KC8	DnaJ homolog subfamily C member 1 OS=Homo sapiens OX=9606 GN=DNAJC1 PE=1 SV=1	DNAJC1	64215	High	13	67	13	FALSE	TRUE	554	28.1588	63.8										Medium Enriched	1	5	1	NA	NA	NA	20.2303	NA	24.9445	24.4258	26.2084	26.3069	25.2609	NA	NA	NA	23.3293	NA	NA	NA	NA	1.23005e+06	NA	3.22876e+07	2.25366e+07	7.75359e+07	8.30195e+07
Q96KH7	Organic cation transporter 3 OS=Homo sapiens OX=9606 GN=SLC22A3 PE=4 SV=1	SLC22A3	6581	High	2	16	2	FALSE	TRUE	557	4.12926	61.3										Medium Enriched	0	5	0	NA	NA	NA	NA	NA	20.5858	19.1275	22.5014	21.3807	23.0886	NA	NA	NA	NA	NA	NA	NA	NA	NA	NA	1.57382e+06	572731	5.93721e+06	2.73044e+06
Q96MM7	Heparan-sulfate 6-O-sulfotransferase 2 OS=Homo sapiens OX=9606 GN=HS6ST2 PE=2 SV=2	HS6ST2	90161	High	8	43	6	FALSE	TRUE	605	14.3802	69.1										Medium Enriched	0	5	0	NA	NA	NA	NA	NA	23.3514	23.3096	25.2204	24.8568	21.2446	NA	NA	NA	NA	NA	NA	NA	NA	NA	NA	1.0702e+07	1.03967e+07	3.9093e+07	3.03828e+07
Q99442	Translocation protein SEC62 OS=Homo sapiens OX=9606 GN=SEC62 PE=1 SV=1	SEC62	7095	High	8	40	8	FALSE	TRUE	399	16.0401	45.8										Medium Enriched	2	5	2	16.0178	18.5607	NA	NA	NA	25.2852	26.8662	24.0418	23.7342	23.4513	17.8895	17.1616	NA	NA	NA	66347.9	386662	NA	NA	NA	4.0889e+07	1.22326e+08	1.72701e+07	1.39541e+07
Q99650	Oncostatin-M-specific receptor subunit beta OS=Homo sapiens OX=9606 GN=OSMR PE=1 SV=1	OSMR	9180	High	17	95	17	FALSE	TRUE	979	23.3912	110.4										Medium Enriched	0	5	1	NA	NA	NA	NA	NA	25.4103	27.0816	24.767	25.7538	20.6156	NA	NA	NA	15.0411	NA	NA	NA	NA	NA	NA	4.45921e+07	1.4203e+08	2.85503e+07	5.65788e+07
Q9BRX8	Redox-regulatory protein FAM213A OS=Homo sapiens OX=9606 GN=FAM213A PE=1 SV=3	FAM213A	84293	High	7	18	7	FALSE	TRUE	229	32.3144	25.7										Medium Enriched	1	5	1	NA	17.079	NA	NA	NA	19.0776	24.2341	20.2984	15.6492	22.8201	NA	17.7097	NA	NA	NA	NA	138448	NA	NA	NA	553255	1.97327e+07	1.28948e+06	51388.3
Q9BV81	ER membrane protein complex subunit 6 OS=Homo sapiens OX=9606 GN=EMC6 PE=1 SV=1	EMC6	83460	High	3	59	3	FALSE	TRUE	110	20.9091	12										Medium Enriched	2	5	1	18.3058	NA	19.1576	NA	NA	26.5339	25.2247	27.2266	22.6903	26.9589	NA	NA	18.9215	NA	NA	324026	NA	584811	NA	NA	9.7162e+07	3.92096e+07	1.57042e+08	6.76806e+06
Q9BV94	ER degradation-enhancing alpha-mannosidase-like protein 2 OS=Homo sapiens OX=9606 GN=EDEM2 PE=1 SV=2	EDEM2	55741	High	11	46	11	FALSE	TRUE	578	26.1246	64.7										Medium Enriched	1	5	1	20.0722	NA	NA	NA	NA	25.3127	24.6667	24.9676	23.2163	22.0363	18.782	NA	NA	NA	NA	1.10242e+06	NA	NA	NA	NA	4.16744e+07	2.66326e+07	3.28084e+07	9.74558e+06
Q9BZ76	Contactin-associated protein-like 3 OS=Homo sapiens OX=9606 GN=CNTNAP3 PE=2 SV=3	CNTNAP3	79937	High	20	140	19	FALSE	TRUE	1288	19.0994	140.6										Medium Enriched	0	5	0	NA	NA	NA	NA	NA	25.6261	26.9458	26.043	25.7319	24.7384	NA	NA	NA	NA	NA	NA	NA	NA	NA	NA	5.17875e+07	1.29268e+08	6.91376e+07	5.57273e+07
Q9C0B7	Transport and Golgi organization protein 6 homolog OS=Homo sapiens OX=9606 GN=TANGO6 PE=1 SV=2	TANGO6	79613	High	10	31	10	FALSE	TRUE	1094	14.4424	120.7										Medium Enriched	2	5	2	20.997	20.8919	NA	NA	NA	23.4045	23.3013	19.615	20.3862	21.3759	19.3562	21.7876	NA	NA	NA	2.09278e+06	1.94578e+06	NA	NA	NA	1.11033e+07	1.03367e+07	802994	1.37039e+06
Q9H1B5	Xylosyltransferase 2 OS=Homo sapiens OX=9606 GN=XYLT2 PE=1 SV=2	XYLT2	64132	High	7	56	7	FALSE	TRUE	865	9.59538	96.7										Medium Enriched	0	5	1	NA	NA	NA	NA	NA	25.6079	24.4283	23.7137	23.8075	23.0383	NA	18.3188	NA	NA	NA	NA	NA	NA	NA	NA	5.11379e+07	2.25754e+07	1.37578e+07	1.46819e+07
Q9H1C4	Protein unc-93 homolog B1 OS=Homo sapiens OX=9606 GN=UNC93B1 PE=1 SV=2	UNC93B1	81622	High	3	16	3	FALSE	TRUE	597	7.03518	66.6										Medium Enriched	0	5	0	NA	NA	NA	NA	NA	21.0807	22.1813	18.4495	18.6149	18.0662	NA	NA	NA	NA	NA	NA	NA	NA	NA	NA	2.21778e+06	4.75596e+06	357978	401450
Q9H1E5	Thioredoxin-related transmembrane protein 4 OS=Homo sapiens OX=9606 GN=TMX4 PE=1 SV=1	TMX4	56255	High	8	24	8	FALSE	TRUE	349	34.6705	38.9										Medium Enriched	0	5	0	NA	NA	NA	NA	NA	23.4319	26.2521	22.8923	23.4959	24.3253	NA	NA	NA	NA	NA	NA	NA	NA	NA	NA	1.13166e+07	7.99205e+07	7.78516e+06	1.183e+07
Q9H2J7	Sodium-dependent neutral amino acid transporter B(0)AT2 OS=Homo sapiens OX=9606 GN=SLC6A15 PE=1 SV=1	SLC6A15	55117	High	4	18	4	FALSE	TRUE	730	6.16438	81.8										Medium Enriched	0	5	0	NA	NA	NA	NA	NA	17.5581	19.5802	21.0057	20.9286	19.1069	NA	NA	NA	NA	NA	NA	NA	NA	NA	NA	192979	783828	2.10551e+06	1.99595e+06
Q9H330	Transmembrane protein 245 OS=Homo sapiens OX=9606 GN=TMEM245 PE=1 SV=3	TMEM245	23731	High	7	80	7	FALSE	TRUE	879	10.4664	97.3										Medium Enriched	0	5	1	NA	NA	NA	NA	NA	26.1976	26.7722	25.2444	24.6049	25.2903	NA	NA	20.0808	NA	NA	NA	NA	NA	NA	NA	7.69592e+07	1.14615e+08	3.97496e+07	25515958
Q9H490	Phosphatidylinositol glycan anchor biosynthesis class U protein OS=Homo sapiens OX=9606 GN=PIGU PE=1 SV=3	PIGU	128869	High	4	77	4	FALSE	TRUE	435	10.1149	50										Medium Enriched	1	5	2	NA	NA	NA	17.079	NA	27.8379	28.3846	26.4438	26.2386	25.4348	21.9081	NA	NA	14.6309	NA	NA	NA	NA	138452	NA	239905548	3.50442e+08	91282705	7.91807e+07
Q9H4F1	Alpha-N-acetyl-neuraminyl-2,3-beta-galactosyl-1,3-N-acetyl-galactosaminide alpha-2,6-sialyltransferase OS=Homo sapiens OX=9606 GN=ST6GALNAC4 PE=2 SV=2	ST6GALNAC4	27090	High	7	45	7	FALSE	TRUE	302	28.4768	34.2										Medium Enriched	0	5	0	NA	NA	NA	NA	NA	23.75	25.003	23.8857	23.6071	24.8174	NA	NA	NA	NA	NA	NA	NA	NA	NA	NA	1.41082e+07	3.36242e+07	1.54992e+07	1.27775e+07
Q9H4F8	SPARC-related modular calcium-binding protein 1 OS=Homo sapiens OX=9606 GN=SMOC1 PE=1 SV=1	SMOC1	64093	High	12	158	12	FALSE	TRUE	434	26.4977	48.1										Medium Enriched	2	5	2	NA	21.7064	NA	20.1757	NA	24.6794	28.2468	26.7715	27.9275	25.8943	NA	22.0944	NA	19.1899	NA	NA	3.42201e+06	NA	1.18437e+06	NA	2.68688e+07	3.18513e+08	1.14562e+08	2.55284e+08
Q9H5K3	Protein O-mannose kinase OS=Homo sapiens OX=9606 GN=POMK PE=1 SV=1	POMK	84197	High	9	38	9	FALSE	TRUE	350	33.7143	40										Medium Enriched	0	5	0	NA	NA	NA	NA	NA	25.7497	27.743	23.9787	25.4403	20.9972	NA	NA	NA	NA	NA	NA	NA	NA	NA	NA	5.64214e+07	2.24631e+08	1.65315e+07	4.55305e+07
Q9H819	DnaJ homolog subfamily C member 18 OS=Homo sapiens OX=9606 GN=DNAJC18 PE=2 SV=1	DNAJC18	202052	High	7	23	7	FALSE	TRUE	358	25.1397	41.5										Medium Enriched	0	5	0	NA	NA	NA	NA	NA	22.8358	21.5705	22.2717	20.0987	21.2347	NA	NA	NA	NA	NA	NA	NA	NA	NA	NA	7.48619e+06	3.11438e+06	5.06361e+06	1.12279e+06
Q9H9S5	Fukutin-related protein OS=Homo sapiens OX=9606 GN=FKRP PE=1 SV=1	FKRP	79147	High	8	35	8	FALSE	TRUE	495	19.3939	54.5										Medium Enriched	1	5	0	NA	NA	17.2142	NA	NA	22.8733	23.4402	22.9594	24.293	24.4085	NA	NA	NA	NA	NA	NA	NA	152056	NA	NA	7.68326e+06	1.13818e+07	8.15558e+06	2.05546e+07
Q9HAT2	Sialate O-acetylesterase OS=Homo sapiens OX=9606 GN=SIAE PE=1 SV=1	SIAE	54414	High	3	16	3	FALSE	TRUE	523	7.45698	58.3										Medium Enriched	0	5	0	NA	NA	NA	NA	NA	22.7972	21.283	22.8635	22.7531	22.8838	NA	NA	NA	NA	NA	NA	NA	NA	NA	NA	7.28832e+06	2.55166e+06	7.63146e+06	7.06889e+06
Q9HB40	Retinoid-inducible serine carboxypeptidase OS=Homo sapiens OX=9606 GN=SCPEP1 PE=1 SV=1	SCPEP1	59342	High	10	45	10	FALSE	TRUE	452	27.8761	50.8										Medium Enriched	1	5	2	21.5026	NA	NA	NA	NA	26.3913	27.137	23.6078	24.0367	20.0245	20.4861	20.7229	NA	NA	NA	2.9712e+06	NA	NA	NA	NA	8.80203e+07	1.47584e+08	1.27833e+07	1.72092e+07
Q9NQZ7	Ectonucleoside triphosphate diphosphohydrolase 7 OS=Homo sapiens OX=9606 GN=ENTPD7 PE=2 SV=1	ENTPD7	57089	High	7	27	6	FALSE	TRUE	604	14.2384	68.9										Medium Enriched	0	5	0	NA	NA	NA	NA	NA	23.665	21.6909	23.2894	23.3379	20.6861	NA	NA	NA	NA	NA	NA	NA	NA	NA	NA	1.33006e+07	3.38548e+06	1.02518e+07	1.06026e+07
Q9NS00	Glycoprotein-N-acetylgalactosamine 3-beta-galactosyltransferase 1 OS=Homo sapiens OX=9606 GN=C1GALT1 PE=1 SV=1	C1GALT1	56913	High	10	82	10	FALSE	TRUE	363	38.292	42.2										Medium Enriched	0	5	0	NA	NA	NA	NA	NA	25.712	25.3612	25.3617	26.7291	24.5805	NA	NA	NA	NA	NA	NA	NA	NA	NA	NA	5.49632e+07	4.31001e+07	4.31164e+07	1.1124e+08
Q9NWD8	Transmembrane protein 248 OS=Homo sapiens OX=9606 GN=TMEM248 PE=1 SV=1	TMEM248	55069	High	3	22	3	FALSE	TRUE	314	11.1465	35										Medium Enriched	1	5	2	NA	NA	NA	15.2856	NA	23.6101	24.4618	22.1939	24.023	23.7065	NA	NA	20.8381	15.9839	NA	NA	NA	NA	39941.6	NA	12803730	2.31058e+07	4797609	17047418
Q9NXG6	Transmembrane prolyl 4-hydroxylase OS=Homo sapiens OX=9606 GN=P4HTM PE=1 SV=2	P4HTM	54681	High	10	126	10	FALSE	TRUE	502	29.6813	56.6										Medium Enriched	1	5	1	NA	NA	19.8873	NA	NA	25.5572	26.1791	26.9064	23.0371	22.905	NA	NA	19.9195	NA	NA	NA	NA	969802	NA	NA	4.93731e+07	7.59774e+07	1.25784e+08	8.60735e+06
Q9NYQ6	Cadherin EGF LAG seven-pass G-type receptor 1 OS=Homo sapiens OX=9606 GN=CELSR1 PE=1 SV=1	CELSR1	9620	High	16	43	16	FALSE	TRUE	3014	6.60252	329.3										Medium Enriched	1	5	0	18.4288	NA	NA	NA	NA	24.422	25.3818	21.7014	21.4813	24.0516	NA	NA	NA	NA	NA	352876	NA	NA	NA	NA	22477925	4.37209e+07	3.41008e+06	2.92761e+06
Q9NZJ5	Eukaryotic translation initiation factor 2-alpha kinase 3 OS=Homo sapiens OX=9606 GN=EIF2AK3 PE=1 SV=3	EIF2AK3	9451	High	23	117	1	FALSE	TRUE	1116	26.6129	125.1										Medium Enriched	2	5	2	NA	NA	19.8693	19.3101	NA	25.0454	26.9499	26.6234	25.3479	26.441	NA	NA	17.5777	16.524	NA	NA	NA	957787	649989	NA	3.46276e+07	1.29637e+08	1.03384e+08	4.27064e+07
Q9NZP8	Complement C1r subcomponent-like protein OS=Homo sapiens OX=9606 GN=C1RL PE=1 SV=2	C1RL	51279	Medium	1	14	1	FALSE	TRUE	487	2.87474	53.5										Medium Enriched	0	5	0	NA	NA	NA	NA	NA	21.5261	20.0579	22.3434	18.5605	21.5341	NA	NA	NA	NA	NA	NA	NA	NA	NA	NA	3.02003e+06	1.0915e+06	5.32133e+06	386618
Q9NZV1	Cysteine-rich motor neuron 1 protein OS=Homo sapiens OX=9606 GN=CRIM1 PE=1 SV=1	CRIM1	51232	High	12	81	12	FALSE	TRUE	1036	16.7954	113.7										Medium Enriched	0	5	0	NA	NA	NA	NA	NA	22.0215	24.9837	25.9009	24.6804	22.2791	NA	NA	NA	NA	NA	NA	NA	NA	NA	NA	4.25724e+06	3.31777e+07	6.26526e+07	2.68876e+07
Q9NZV5	Selenoprotein N OS=Homo sapiens OX=9606 GN=SELENON PE=1 SV=5	SELENON	57190	High	4	38	4	FALSE	TRUE	590	7.9661	65.8										Medium Enriched	1	5	0	16.9264	NA	NA	NA	NA	24.518	24.8814	22.8399	22.929	21.4588	NA	NA	NA	NA	NA	124556	NA	NA	NA	NA	2.40248e+07	3.09064e+07	7.50767e+06	7.98585e+06
Q9P2B2	Prostaglandin F2 receptor negative regulator OS=Homo sapiens OX=9606 GN=PTGFRN PE=1 SV=2	PTGFRN	5738	High	25	97	2	FALSE	TRUE	879	33.1058	98.5										Medium Enriched	1	5	1	NA	21.89	NA	NA	NA	26.7151	28.1412	26.6873	26.8463	24.0429	NA	21.4519	NA	NA	NA	NA	3.88638e+06	NA	NA	NA	1.10166e+08	2.96042e+08	1.08062e+08	1.20655e+08
Q9P2K2	Thioredoxin domain-containing protein 16 OS=Homo sapiens OX=9606 GN=TXNDC16 PE=1 SV=4	TXNDC16	57544	High	14	89	14	FALSE	TRUE	825	19.7576	93.5										Medium Enriched	0	5	0	NA	NA	NA	NA	NA	27.015	25.8875	25.6435	24.3028	22.999	NA	NA	NA	NA	NA	NA	NA	NA	NA	NA	1.35616e+08	6.20759e+07	5.24157e+07	20695366
Q9UBS9	SUN domain-containing ossification factor OS=Homo sapiens OX=9606 GN=SUCO PE=1 SV=1	SUCO	51430	High	10	32	10	FALSE	TRUE	1254	10.5263	139.3										Medium Enriched	0	5	0	NA	NA	NA	NA	NA	24.5223	24.2718	22.8908	20.0902	21.0058	NA	NA	NA	NA	NA	NA	NA	NA	NA	NA	2.40957e+07	2.02552e+07	7.77686e+06	1.11619e+06
Q9UBV7	Beta-1,4-galactosyltransferase 7 OS=Homo sapiens OX=9606 GN=B4GALT7 PE=1 SV=1	B4GALT7	11285	High	7	42	7	FALSE	TRUE	327	22.9358	37.4										Medium Enriched	1	5	1	NA	NA	NA	19.3265	NA	26.5612	26.2242	23.744	25.7205	25.8325	NA	NA	NA	18.2887	NA	NA	NA	NA	657419	NA	9.90155e+07	7.83917e+07	14049716	5.5291e+07
Q9UHV9	Prefoldin subunit 2 OS=Homo sapiens OX=9606 GN=PFDN2 PE=1 SV=1	PFDN2	5202	High	3	9	3	FALSE	TRUE	154	24.026	16.6										Medium Enriched	0	5	0	NA	NA	NA	NA	NA	21.682	19.2082	21.0555	20.4624	21.3949	NA	NA	NA	NA	NA	NA	NA	NA	NA	NA	3.36449e+06	605681	2.17947e+06	1.44473e+06
Q9UIW2	Plexin-A1 OS=Homo sapiens OX=9606 GN=PLXNA1 PE=1 SV=3	PLXNA1	5361	High	22	91	13	FALSE	TRUE	1896	13.2384	210.9										Medium Enriched	0	5	0	NA	NA	NA	NA	NA	23.64	24.7534	22.7509	24.3464	21.1488	NA	NA	NA	NA	NA	NA	NA	NA	NA	NA	1.30721e+07	2.82831e+07	7.05846e+06	2.13309e+07
Q9UJJ9	N-acetylglucosamine-1-phosphotransferase subunit gamma OS=Homo sapiens OX=9606 GN=GNPTG PE=1 SV=1	GNPTG	84572	High	6	35	6	FALSE	TRUE	305	24.5902	34										Medium Enriched	1	5	0	NA	NA	16.2036	NA	NA	24.7165	23.551	25.0505	24.917	22.0245	NA	NA	NA	NA	NA	NA	NA	75469.6	NA	NA	27567238	1.22903e+07	3.47506e+07	3.1679e+07
Q9UKY4	Protein O-mannosyl-transferase 2 OS=Homo sapiens OX=9606 GN=POMT2 PE=1 SV=2	POMT2	29954	High	6	27	6	FALSE	TRUE	750	10.4	84.2										Medium Enriched	1	5	1	NA	NA	NA	19.5679	NA	24.786	24.5103	22.6092	24.1081	22.6695	NA	NA	NA	18.2626	NA	NA	NA	NA	777205	NA	2.89288e+07	2.38965e+07	6.39797e+06	1.80831e+07
Q9ULF5	Zinc transporter ZIP10 OS=Homo sapiens OX=9606 GN=SLC39A10 PE=1 SV=2	SLC39A10	57181	High	14	137	14	FALSE	TRUE	831	21.42	94.1										Medium Enriched	0	5	0	NA	NA	NA	NA	NA	26.9445	27.5623	25.8205	24.0379	21.8069	NA	NA	NA	NA	NA	NA	NA	NA	NA	NA	1.29155e+08	1.98186e+08	5.92566e+07	1.72237e+07
Q9ULI3	Protein HEG homolog 1 OS=Homo sapiens OX=9606 GN=HEG1 PE=1 SV=3	HEG1	57493	High	12	26	11	FALSE	TRUE	1381	12.1651	147.4										Medium Enriched	0	5	0	NA	NA	NA	NA	NA	21.5286	18.2412	22.3682	17.7533	22.3288	NA	NA	NA	NA	NA	NA	NA	NA	NA	NA	3.0252e+06	309851	5.41362e+06	220941
Q9UM47	Neurogenic locus notch homolog protein 3 OS=Homo sapiens OX=9606 GN=NOTCH3 PE=1 SV=2	NOTCH3	4854	High	34	219	31	FALSE	TRUE	2321	17.4494	243.5										Medium Enriched	0	5	0	NA	NA	NA	NA	NA	27.0888	27.9138	25.8646	26.2901	26.7335	NA	NA	NA	NA	NA	NA	NA	NA	NA	NA	1.42743e+08	2.52858e+08	6.10956e+07	8.20557e+07
Q9Y219	Protein jagged-2 OS=Homo sapiens OX=9606 GN=JAG2 PE=1 SV=3	JAG2	3714	High	6	31	6	FALSE	TRUE	1238	8.31987	133.3										Medium Enriched	0	5	0	NA	NA	NA	NA	NA	21.7108	21.4958	23.3227	23.6386	18.3073	NA	NA	NA	NA	NA	NA	NA	NA	NA	NA	3.43239e+06	2.9571e+06	1.04913e+07	1.30592e+07
Q9Y2B0	Protein canopy homolog 2 OS=Homo sapiens OX=9606 GN=CNPY2 PE=1 SV=1	CNPY2	10330	High	9	96	9	FALSE	TRUE	182	58.7912	20.6										Medium Enriched	2	5	1	NA	NA	17.4035	20.4982	NA	26.5002	26.8267	26.9052	27.9466	24.9311	NA	NA	NA	19.5365	NA	NA	NA	173370	1.48106e+06	NA	9.49191e+07	1.19027e+08	1.2568e+08	2.58686e+08
Q9Y487	V-type proton ATPase 116 kDa subunit a isoform 2 OS=Homo sapiens OX=9606 GN=ATP6V0A2 PE=1 SV=2	ATP6V0A2	23545	High	12	45	11	FALSE	TRUE	856	17.757	98										Medium Enriched	0	5	0	NA	NA	NA	NA	NA	24.8327	24.3586	25.116	23.9321	24.052	NA	NA	NA	NA	NA	NA	NA	NA	NA	NA	2.98797e+07	2.15117e+07	3.63627e+07	16005657
Q9Y4D7	Plexin-D1 OS=Homo sapiens OX=9606 GN=PLXND1 PE=1 SV=3	PLXND1	23129	High	26	71	14	FALSE	TRUE	1925	16.0519	211.9										Medium Enriched	0	5	0	NA	NA	NA	NA	NA	23.7027	25.0966	23.8344	24.6227	22.131	NA	NA	NA	NA	NA	NA	NA	NA	NA	NA	1.36531e+07	3.58782e+07	1.49582e+07	2.58326e+07
Q9Y5W7	Sorting nexin-14 OS=Homo sapiens OX=9606 GN=SNX14 PE=1 SV=3	SNX14	57231	High	6	15	6	FALSE	TRUE	946	7.50529	110.1										Medium Enriched	1	5	1	20.1385	NA	NA	NA	NA	22.9704	19.6517	22.8242	21.6446	18.7348	20.8891	NA	NA	NA	NA	1154213	NA	NA	NA	NA	8.21799e+06	823681	7426374	3.27838e+06
Q9Y639	Neuroplastin OS=Homo sapiens OX=9606 GN=NPTN PE=1 SV=2	NPTN	27020	High	7	62	7	FALSE	TRUE	398	18.8442	44.4										Medium Enriched	2	5	0	NA	18.3707	NA	18.9367	NA	27.1445	27.9516	26.8333	26.1752	24.4814	NA	NA	NA	NA	NA	NA	338956	NA	501778	NA	1.48357e+08	2.59583e+08	1.19572e+08	7.57763e+07
Q9Y6A1	Protein O-mannosyl-transferase 1 OS=Homo sapiens OX=9606 GN=POMT1 PE=1 SV=3	POMT1	10585	High	12	52	12	FALSE	TRUE	747	18.0723	84.8										Medium Enriched	1	5	1	NA	18.001	NA	NA	NA	24.1752	26.5736	23.5686	21.8736	21.4303	NA	19.3857	NA	NA	NA	NA	262335	NA	NA	NA	1.89435e+07	9.9876e+07	1.24412e+07	3.84251e+06
Q9Y6N6	Laminin subunit gamma-3 OS=Homo sapiens OX=9606 GN=LAMC3 PE=1 SV=3	LAMC3	10319	High	20	74	19	FALSE	TRUE	1575	17.5873	171.1										Medium Enriched	0	5	0	NA	NA	NA	NA	NA	25.4496	24.9326	23.0121	23.5295	23.8388	NA	NA	NA	NA	NA	NA	NA	NA	NA	NA	4.58233e+07	3.20235e+07	8.45948e+06	1.21086e+07
Q9Y6N7	Roundabout homolog 1 OS=Homo sapiens OX=9606 GN=ROBO1 PE=1 SV=1	ROBO1	6091	High	26	136	25	FALSE	TRUE	1651	23.622	180.8										Medium Enriched	1	5	1	NA	NA	17.303	NA	NA	25.7052	27.1691	24.836	26.3003	23.7245	NA	NA	17.9831	NA	NA	NA	NA	161700	NA	NA	5.47046e+07	1.50909e+08	2.99493e+07	8.26397e+07
R4GMU1	GDH/6PGL endoplasmic bifunctional protein OS=Homo sapiens OX=9606 GN=H6PD PE=1 SV=1	H6PD	9563	High	15	41	15	FALSE	TRUE	802	21.3217	90.1										Medium Enriched	1	5	0	NA	19.622	NA	NA	NA	24.9209	24.3896	25.9016	23.871	22.171	NA	NA	NA	NA	NA	NA	806891	NA	NA	NA	3.17652e+07	2.19793e+07	6.26825e+07	15341718
R4GN18	Membrane cofactor protein (Fragment) OS=Homo sapiens OX=9606 GN=CD46 PE=1 SV=1	CD46	4179	High	2	47	2	FALSE	TRUE	78	19.2308	8.5										Medium Enriched	0	5	0	NA	NA	NA	NA	NA	23.4588	25.2406	24.7111	24.8186	23.8254	NA	NA	NA	NA	NA	NA	NA	NA	NA	NA	1.15295e+07	3.96433e+07	2.7465e+07	2.95903e+07
X6R8A1	Carboxypeptidase OS=Homo sapiens OX=9606 GN=CTSA PE=1 SV=1	CTSA	5476	High	8	68	8	FALSE	TRUE	498	18.8755	56.2										Medium Enriched	1	5	1	21.1221	NA	NA	NA	NA	26.3874	26.1295	26.2172	20.7981	25.0191	20.106	NA	NA	NA	NA	2282351	NA	NA	NA	NA	8.77827e+07	7.34136e+07	7.80103e+07	1.82331e+06
J9R021	Eukaryotic translation initiation factor 3 subunit A OS=Homo sapiens OX=9606 GN=eIF3a PE=2 SV=1	eIF3a	8661	High	6	13	6	FALSE	TRUE	1382	6.72938	166.4										Medium Enriched	2	4	2	21.7704	18.9923	NA	NA	NA	23.0195	23.3672	17.079	19.2504	NA	21.0353	19.9848	NA	NA	NA	3.57724e+06	521488	NA	NA	NA	8.50278e+06	1.08203e+07	138452	623667
Q3B7K3	IKIP protein (Fragment) OS=Homo sapiens OX=9606 GN=IKIP PE=2 SV=1	IKIP	121457	High	17	299	1	FALSE	TRUE	267	53.9326	30.3										Medium Enriched	2	4	2	NA	22.2165	18.8705	NA	NA	20.0661	29.1018	25.5034	26.5267	NA	NA	22.341	17.0661	NA	NA	NA	4.87338e+06	479287	NA	NA	1.09773e+06	5.76141e+08	4.75644e+07	9.668e+07
Q5Y190	Anchor protein OS=Homo sapiens OX=9606 GN=RESDA1 PE=2 SV=1	RESDA1	1951	High	21	40	21	FALSE	TRUE	4186	6.40229	453										Medium Enriched	2	4	2	18.4258	23.1765	NA	NA	NA	24.524	24.8473	19.9404	NA	23.7055	17.8873	21.6157	NA	NA	NA	352153	9.48016e+06	NA	NA	NA	24124946	3.01852e+07	1.00611e+06	NA
A0A291FGD9	Protein RFT1 homolog OS=Homo sapiens OX=9606 GN=RFT1 PE=2 SV=1	RFT1	91869	High	2	12	2	FALSE	TRUE	541	3.32717	60.2										Medium Enriched	2	4	1	21.4259	21.0974	NA	NA	NA	24.1828	25.2027	NA	20.02	24.195	NA	19.8608	NA	NA	NA	2.81724e+06	2243593	NA	NA	NA	1.90433e+07	38617154	NA	1.06323e+06
A0A2P9DU05	Rho-associated protein kinase OS=Homo sapiens OX=9606 GN=ROCK2 PE=2 SV=1	ROCK2	9475	High	9	18	7	FALSE	TRUE	1388	7.99712	160.8										Medium Enriched	0	4	0	NA	NA	NA	NA	NA	22.6949	22.28	21.9554	NA	22.0461	NA	NA	NA	NA	NA	NA	NA	NA	NA	NA	6.78953e+06	5.09265e+06	4.06651e+06	NA
A0A024QZ22	PRA1 family protein OS=Homo sapiens OX=9606 GN=PRAF2 PE=3 SV=1	PRAF2	11230	High	3	23	2	FALSE	TRUE	178	22.4719	19.2										Medium Enriched	2	4	2	21.0194	NA	22.1811	NA	NA	25.1202	21.7846	26.0069	19.6739	NA	20.505	NA	20.7131	NA	NA	2.12548e+06	NA	4.75521e+06	NA	NA	3.647e+07	3.61263e+06	6.74316e+07	836459
A0A024R006	Family with sequence similarity 8, member A1, isoform CRA_a OS=Homo sapiens OX=9606 GN=FAM8A1 PE=4 SV=1	FAM8A1	51439	High	3	8	3	FALSE	TRUE	413	14.0436	44.1										Medium Enriched	1	4	1	NA	NA	NA	18.8735	NA	19.3937	23.2536	NA	21.3697	17.7585	NA	NA	NA	18.1939	NA	NA	NA	NA	480271	NA	688792	1.00009e+07	NA	2.70967e+06
A0A024R058	NAD kinase, isoform CRA_a OS=Homo sapiens OX=9606 GN=NADK PE=3 SV=1	NADK	65220	High	2	5	2	FALSE	TRUE	446	6.50224	49.2										Medium Enriched	0	4	0	NA	NA	NA	NA	NA	19.9389	20.3724	18.3312	20.7376	NA	NA	NA	NA	NA	NA	NA	NA	NA	NA	NA	1.00512e+06	1357366	329799	1.74839e+06
A0A024R0E2	Cold shock domain containing E1, RNA-binding, isoform CRA_a OS=Homo sapiens OX=9606 GN=CSDE1 PE=4 SV=1	CSDE1	7812	High	8	14	8	FALSE	TRUE	798	12.1554	88.8										Medium Enriched	1	4	1	NA	NA	NA	18.2237	NA	19.9404	21.3967	22.1275	21.8608	NA	NA	NA	NA	19.2326	NA	NA	NA	NA	306122	NA	1.00614e+06	2.76094e+06	4.58173e+06	3.80857e+06
A0A024R1Y8	Follistatin-like 3 (Secreted glycoprotein), isoform CRA_a OS=Homo sapiens OX=9606 GN=FSTL3 PE=4 SV=1	FSTL3	10272	High	4	21	4	FALSE	TRUE	263	23.5741	27.6										Medium Enriched	1	4	1	NA	NA	18.8208	NA	NA	21.3642	22.5876	23.498	22.6749	NA	NA	NA	18.3532	NA	NA	NA	NA	463047	NA	NA	2.69942e+06	6.30295e+06	1.18467e+07	6.69614e+06
A0A024R292	Follicular lymphoma variant translocation 1, isoform CRA_a OS=Homo sapiens OX=9606 GN=FVT1 PE=3 SV=1	FVT1	2531	High	3	8	3	FALSE	TRUE	332	10.5422	36.2										Medium Enriched	0	4	0	NA	NA	NA	NA	NA	19.7057	23.4668	18.7592	NA	20.7708	NA	NA	NA	NA	NA	NA	NA	NA	NA	NA	855108	1.15937e+07	443706	NA
A0A024R2U4	Three prime repair exonuclease 1, isoform CRA_b OS=Homo sapiens OX=9606 GN=TREX1 PE=4 SV=1	TREX1	84126	High	4	16	4	FALSE	TRUE	791	6.57396	85.8										Medium Enriched	2	4	2	NA	21.4205	18.157	NA	NA	NA	23.2291	20.0285	20.0679	20.0984	NA	22.0023	17.1396	NA	NA	NA	2.80681e+06	292274	NA	NA	NA	9.83238e+06	1.06948e+06	1.09914e+06
A0A024R2Y7	Hyaluronidase-3 OS=Homo sapiens OX=9606 GN=HYAL3 PE=3 SV=1	HYAL3	8372	High	3	7	3	FALSE	TRUE	417	9.11271	46.5										Medium Enriched	1	4	1	NA	NA	18.0888	NA	NA	18.8744	21.0982	21.0946	18.7108	NA	NA	NA	18.2537	NA	NA	NA	NA	278778	NA	NA	480580	2.2448e+06	2.23926e+06	429065
A0A024R3P1	Degenerative spermatocyte homolog 1, lipid desaturase (Drosophila), isoform CRA_a OS=Homo sapiens OX=9606 GN=DEGS1 PE=3 SV=1	DEGS1	8560	High	3	11	3	FALSE	TRUE	323	10.5263	37.8										Medium Enriched	1	4	1	NA	NA	NA	18.6937	NA	20.2675	21.8756	21.7766	21.5698	NA	NA	NA	NA	19.0058	NA	NA	NA	NA	423993	NA	1.26221e+06	3.84768e+06	3.59272e+06	3.11283e+06
A0A024R3Q6	F-box protein 28, isoform CRA_a OS=Homo sapiens OX=9606 GN=FBXO28 PE=4 SV=1	FBXO28	23219	High	7	16	7	FALSE	TRUE	368	27.7174	41.1										Medium Enriched	0	4	0	NA	NA	NA	NA	NA	NA	23.9193	18.3079	21.1391	19.9055	NA	NA	NA	NA	NA	NA	NA	NA	NA	NA	NA	1.58642e+07	324501	2.30948e+06
A0A024R3V6	ARV1 homolog (Yeast), isoform CRA_b OS=Homo sapiens OX=9606 GN=ARV1 PE=4 SV=1	ARV1	64801	High	2	6	2	FALSE	TRUE	271	14.0221	31										Medium Enriched	0	4	0	NA	NA	NA	NA	NA	18.525	20.8347	19.1259	18.0213	NA	NA	NA	NA	NA	NA	NA	NA	NA	NA	NA	377197	1.87014e+06	572086	266038
A0A024R466	Integral membrane protein 2C, isoform CRA_a OS=Homo sapiens OX=9606 GN=ITM2C PE=4 SV=1	ITM2C	81618	High	6	44	6	FALSE	TRUE	267	27.3408	30.2										Medium Enriched	2	4	2	19.5813	20.7475	NA	NA	NA	22.9114	25.6487	19.169	NA	23.5406	18.9513	22.1329	NA	NA	NA	784462	1.76042e+06	NA	NA	NA	7.88879e+06	5.26046e+07	589447	NA
A0A024R509	Arylsulfatase A, isoform CRA_a OS=Homo sapiens OX=9606 GN=ARSA PE=4 SV=1	ARSA	410	High	4	17	3	FALSE	TRUE	509	11.9843	53.8										Medium Enriched	0	4	0	NA	NA	NA	NA	NA	20.1474	20.4778	20.9182	19.781	NA	NA	NA	NA	NA	NA	NA	NA	NA	NA	NA	1.1614e+06	1.46023e+06	1.98159e+06	900908
A0A024R6H0	Cleavage and polyadenylation specificity factor subunit 2 OS=Homo sapiens OX=9606 GN=CPSF2 PE=3 SV=1	CPSF2	53981	High	7	11	7	FALSE	TRUE	782	8.31202	88.4										Medium Enriched	1	4	1	20.1154	NA	NA	NA	NA	23.0541	17.8468	18.0435	17.8201	NA	19.8285	NA	NA	NA	NA	1.13589e+06	NA	NA	NA	NA	8.70903e+06	235730	270162	231407
A0A024R6K8	Tryptophanyl-tRNA synthetase, isoform CRA_a OS=Homo sapiens OX=9606 GN=WARS PE=3 SV=1	WARS	7453	High	6	23	6	FALSE	TRUE	471	18.0467	53.1										Medium Enriched	2	4	2	NA	23.0595	NA	NA	18.5326	18.859	24.7622	NA	17.8327	20.1276	NA	24.3226	NA	NA	19.5532	NA	8.74186e+06	NA	NA	379205	475466	2.84561e+07	NA	233437
A0A024R7N7	Interferon, gamma-inducible protein 30, isoform CRA_b OS=Homo sapiens OX=9606 GN=IFI30 PE=4 SV=1	IFI30	10437	High	2	8	2	FALSE	TRUE	250	8	27.9										Medium Enriched	1	4	1	19.3728	NA	NA	NA	NA	24.8432	24.2267	16.1474	NA	17.4855	18.0843	NA	NA	NA	NA	678876	NA	NA	NA	NA	30099747	19632190	72586.1	NA
A0A024RBE7	Thymopoietin, isoform CRA_c OS=Homo sapiens OX=9606 GN=TMPO PE=4 SV=1	TMPO	7112	High	9	62	4	FALSE	TRUE	454	31.7181	50.6										Medium Enriched	0	4	0	NA	NA	NA	NA	NA	20.4389	22.8948	19.5354	22.5568	NA	NA	NA	NA	NA	NA	NA	NA	NA	NA	NA	1.42147e+06	7.79878e+06	759893	6.16981e+06
A0A024RDY3	Lysosomal-associated membrane protein 1, isoform CRA_a OS=Homo sapiens OX=9606 GN=LAMP1 PE=3 SV=1	LAMP1	3916	High	5	27	5	FALSE	TRUE	417	14.3885	44.9										Medium Enriched	0	4	0	NA	NA	NA	NA	NA	25.3425	24.107	27.29	26.2882	NA	NA	NA	NA	NA	NA	NA	NA	NA	NA	NA	4.25454e+07	1.80689e+07	1.64099e+08	8.19454e+07
A0A087WTW0	E3 ubiquitin-protein ligase UHRF1 OS=Homo sapiens OX=9606 GN=UHRF1 PE=1 SV=1	UHRF1	29128	High	8	15	8	FALSE	TRUE	857	13.6523	96.6										Medium Enriched	1	4	1	NA	NA	NA	18.2923	NA	19.3232	19.1036	20.4477	23.0118	NA	NA	NA	NA	19.6783	NA	NA	NA	NA	321022	NA	655936	563305	1.43007e+06	8457591
A0A087WY96	Transporter OS=Homo sapiens OX=9606 GN=SLC6A6 PE=1 SV=1	SLC6A6	6533	High	2	13	2	FALSE	TRUE	721	3.6061	81.3										Medium Enriched	0	4	0	NA	NA	NA	NA	NA	22.2233	22.7505	21.8739	19.08	NA	NA	NA	NA	NA	NA	NA	NA	NA	NA	NA	4.8963e+06	7.0565e+06	3843138	554182
A0A087WYL5	Seizure 6-like protein 2 OS=Homo sapiens OX=9606 GN=SEZ6L2 PE=1 SV=1	SEZ6L2	26470	High	5	10	5	FALSE	TRUE	923	8.77573	99.1										Medium Enriched	0	4	0	NA	NA	NA	NA	NA	20.5335	22.1996	19.2176	19.3584	NA	NA	NA	NA	NA	NA	NA	NA	NA	NA	NA	1.5178e+06	4.81661e+06	609652	672119
A0A087X1Z3	Proteasome activator complex subunit 2 OS=Homo sapiens OX=9606 GN=PSME2 PE=1 SV=1	PSME2	5721	High	3	8	3	FALSE	TRUE	254	12.9921	29.1										Medium Enriched	0	4	0	NA	NA	NA	NA	NA	21.0399	21.4823	20.8557	NA	19.8423	NA	NA	NA	NA	NA	NA	NA	NA	NA	NA	2.15601e+06	2.92957e+06	1.89748e+06	NA
A0A096LNW5	Neuroblastoma breakpoint family member 26 OS=Homo sapiens OX=9606 GN=NBPF26 PE=4 SV=1	NBPF26	101060684	High	5	58	2	FALSE	TRUE	236	28.8136	25.9										Medium Enriched	0	4	0	NA	NA	NA	NA	NA	23.8138	24.7507	19.4506	18.8182	NA	NA	NA	NA	NA	NA	NA	NA	NA	NA	NA	14745402	2.82298e+07	716492	462222
A0A0E3SU01	Brain-derived neurotrophic factor OS=Homo sapiens OX=9606 GN=BDNF PE=2 SV=1	BDNF	627	High	3	12	2	FALSE	TRUE	247	15.3846	27.8										Medium Enriched	1	4	0	NA	17.9101	NA	NA	NA	17.1707	21.2985	19.728	21.144	NA	NA	NA	NA	NA	NA	NA	246299	NA	NA	NA	147535	2.57928e+06	868417	2.31729e+06
A0A0G2JPR0	Complement C4-A OS=Homo sapiens OX=9606 GN=C4A PE=1 SV=1	C4A	720	High	7	11	5	FALSE	TRUE	1744	5.56193	192.8										Medium Enriched	0	4	0	NA	NA	NA	NA	NA	19.6817	20.5169	20.9067	19.3196	NA	NA	NA	NA	NA	NA	NA	NA	NA	NA	NA	840946	1.50041e+06	1.96579e+06	654308
A0A0S2Z2Z3	ATP-binding cassette sub-family B member 7 isoform 1 (Fragment) OS=Homo sapiens OX=9606 GN=ABCB7 PE=2 SV=1	ABCB7	22	High	5	14	5	FALSE	TRUE	753	8.63214	82.7										Medium Enriched	2	4	2	NA	NA	20.5691	22.0228	NA	18.9839	18.579	22.0398	23.0578	NA	NA	NA	19.7162	21.5132	NA	NA	NA	1.55568e+06	4.26123e+06	NA	518453	391592	4.31157e+06	8.73156e+06
A0A0S2Z455	Serpin peptidase inhibitor clade I member 1 isoform 1 (Fragment) OS=Homo sapiens OX=9606 GN=SERPINI1 PE=2 SV=1	SERPINI1	5274	High	7	37	7	FALSE	TRUE	410	17.561	46.4										Medium Enriched	1	4	0	NA	NA	NA	18.2742	NA	25.2999	26.1969	23.3441	22.677	NA	NA	NA	NA	NA	NA	NA	NA	NA	317015	NA	4.13089e+07	7.69223e+07	1.06479e+07	6.70605e+06
A0A0S2Z4L3	Protein S isoform 2 (Fragment) OS=Homo sapiens OX=9606 GN=PROS1 PE=2 SV=1	PROS1	5627	High	7	24	6	FALSE	TRUE	708	10.0282	78.8										Medium Enriched	0	4	0	NA	NA	NA	NA	NA	24.8687	24.2466	25.238	21.8979	NA	NA	NA	NA	NA	NA	NA	NA	NA	NA	NA	3.06355e+07	1.9904e+07	3.95736e+07	3.90782e+06
A0A0S2Z4V6	Wolfram syndrome 1 isoform 1 (Fragment) OS=Homo sapiens OX=9606 GN=WFS1 PE=2 SV=1	WFS1	7466	High	8	29	8	FALSE	TRUE	890	10.4494	100.2										Medium Enriched	0	4	0	NA	NA	NA	NA	NA	23.7452	25.5235	22.7697	19.7537	NA	NA	NA	NA	NA	NA	NA	NA	NA	NA	NA	1.40612e+07	4.82316e+07	7.1507e+06	884012
A0A140VJZ1	Ubiquitin carboxyl-terminal hydrolase OS=Homo sapiens OX=9606 PE=2 SV=1	USP5	8078	High	5	8	5	FALSE	TRUE	858	9.32401	95.7										Medium Enriched	2	4	2	20.4595	NA	NA	NA	20.0154	21.7768	NA	19.0342	19.8532	20.9256	20.9173	NA	NA	NA	19.8743	1.44187e+06	NA	NA	NA	1.05982e+06	3593026	NA	536865	947123
A0A140VK07	Testicular secretory protein Li 7 OS=Homo sapiens OX=9606 PE=2 SV=1	DPYSL3	1809	High	9	22	8	FALSE	TRUE	684	17.8363	73.9										Medium Enriched	0	4	0	NA	NA	NA	NA	NA	NA	20.3311	23.4407	20.5293	21.0499	NA	NA	NA	NA	NA	NA	NA	NA	NA	NA	NA	1.31911e+06	1.13853e+07	1.51336e+06
A0A140VK93	Adenylate kinase 2, mitochondrial OS=Homo sapiens OX=9606 GN=AK2 PE=2 SV=1	AK2	204	High	4	8	4	FALSE	TRUE	239	20.9205	26.5										Medium Enriched	1	4	1	16.0338	NA	NA	NA	NA	22.5509	21.7438	NA	22.0638	20.9597	16.1865	NA	NA	NA	NA	67087.7	NA	NA	NA	NA	6.14476e+06	3.51181e+06	NA	4.3841e+06
A0A140VKF1	Kinesin-like protein OS=Homo sapiens OX=9606 PE=2 SV=1	KIF2C	11004	High	6	19	6	FALSE	TRUE	725	9.93103	81.3										Medium Enriched	0	4	0	NA	NA	NA	NA	NA	NA	17.8775	21.0777	19.5186	21.2915	NA	NA	NA	NA	NA	NA	NA	NA	NA	NA	NA	240800	2.21317e+06	751096
A0A140VKH7	Testis tissue sperm-binding protein Li 94mP OS=Homo sapiens OX=9606 PE=2 SV=1	MATN2	4147	High	4	8	1	FALSE	TRUE	956	4.81172	106.8										Medium Enriched	0	4	0	NA	NA	NA	NA	NA	20.752	19.7805	NA	19.6272	22.4019	NA	NA	NA	NA	NA	NA	NA	NA	NA	NA	1.76593e+06	900556	NA	809782
A0A1W2PRS1	Lysosome membrane protein 2 (Fragment) OS=Homo sapiens OX=9606 GN=SCARB2 PE=1 SV=1	SCARB2	950	High	4	11	4	FALSE	TRUE	519	8.67052	58.1										Medium Enriched	0	4	0	NA	NA	NA	NA	NA	22.9954	22.5454	24.3668	NA	23.201	NA	NA	NA	NA	NA	NA	NA	NA	NA	NA	8361969	6.12108e+06	2.16334e+07	NA
A2A2G4	Alpha-1,3-glucosyltransferase OS=Homo sapiens OX=9606 GN=ALG6 PE=1 SV=1	ALG6	29929	Medium	2	10	2	FALSE	TRUE	509	3.33988	58.3										Medium Enriched	0	4	0	NA	NA	NA	NA	NA	20.1874	23.2434	19.4552	20.9254	NA	NA	NA	NA	NA	NA	NA	NA	NA	NA	NA	1.19406e+06	9.93042e+06	718801	1991535
A2RU67	Protein FAM234B OS=Homo sapiens OX=9606 GN=FAM234B PE=1 SV=1	FAM234B	57613	High	3	6	3	FALSE	TRUE	622	5.14469	67										Medium Enriched	0	4	0	NA	NA	NA	NA	NA	19.4167	19.9987	22.7443	19.8078	NA	NA	NA	NA	NA	NA	NA	NA	NA	NA	NA	699879	1047636	7.02632e+06	917777
A5PL36	USP19 protein (Fragment) OS=Homo sapiens OX=9606 GN=USP19 PE=2 SV=1	USP19	10869	High	11	23	11	FALSE	TRUE	1449	11.3182	158.9										Medium Enriched	1	4	2	NA	NA	18.0929	NA	NA	20.4051	22.6296	22.1556	21.042	NA	NA	18.4206	17.3153	NA	NA	NA	NA	279570	NA	NA	1.38854e+06	6.48898e+06	4.67204e+06	2.15913e+06
A7BI36	p180/ribosome receptor OS=Homo sapiens OX=9606 GN=RRBP1 PE=2 SV=2	RRBP1	6238	High	24	69	24	FALSE	TRUE	1540	22.5325	165.6										Medium Enriched	2	4	2	19.2895	23.8485	NA	NA	NA	24.9179	26.5087	20.0418	17.324	NA	17.5774	20.4407	NA	NA	NA	640805	1.51051e+07	NA	NA	NA	3.16983e+07	9.54812e+07	1.07942e+06	164078
A8K1Z4	cDNA FLJ76704, highly similar to Homo sapiens leukemia inhibitory factor receptor (LIFR), mRNA OS=Homo sapiens OX=9606 PE=2 SV=1	LIFR	3977	High	8	17	8	FALSE	TRUE	1097	8.11304	123.8										Medium Enriched	0	4	1	NA	NA	NA	NA	NA	20.8233	22.6459	22.9727	23.4632	NA	NA	NA	NA	18.2685	NA	NA	NA	NA	NA	NA	1.85535e+06	6.563e+06	8.23126e+06	1.15643e+07
A8K287	Synaptosomal-associated protein OS=Homo sapiens OX=9606 GN=SNAP23 PE=1 SV=1	SNAP23	8773	High	2	6	2	FALSE	TRUE	211	11.3744	23.3										Medium Enriched	0	4	0	NA	NA	NA	NA	NA	19.6915	20.0491	18.0629	19.4415	NA	NA	NA	NA	NA	NA	NA	NA	NA	NA	NA	846703	1.08488e+06	273833	711997
A8K6G4	cDNA FLJ77564 OS=Homo sapiens OX=9606 PE=2 SV=1	ADAM12	8038	High	12	61	2	FALSE	TRUE	735	19.1837	80.2										Medium Enriched	0	4	0	NA	NA	NA	NA	NA	23.8886	23.7842	24.3152	NA	24.2991	NA	NA	NA	NA	NA	NA	NA	NA	NA	NA	15529972	14446551	20874056	NA
A0A140GPP7	Prolyl endopeptidase FAP OS=Homo sapiens OX=9606 PE=3 SV=1	FAP	2191	High	9	28	9	FALSE	TRUE	760	14.0789	87.7										Medium Enriched	0	4	0	NA	NA	NA	NA	NA	21.3476	NA	23.7614	23.0845	18.2368	NA	NA	NA	NA	NA	NA	NA	NA	NA	NA	2.66847e+06	NA	1.42195e+07	8.89447e+06
A0A140VJK2	Glycerol-3-phosphate dehydrogenase OS=Homo sapiens OX=9606 PE=2 SV=1	GPD2	2597	High	9	12	9	FALSE	TRUE	727	14.8556	80.8										Medium Enriched	1	4	1	19.9683	NA	NA	NA	NA	22.6207	21.5273	21.9733	NA	21.5286	19.5998	NA	NA	NA	NA	1.0258e+06	NA	NA	NA	NA	6.4494e+06	3.02253e+06	4.11728e+06	NA
B2RWN7	DMXL1 protein OS=Homo sapiens OX=9606 GN=DMXL1 PE=2 SV=1	DMXL1	1657	High	12	19	12	FALSE	TRUE	3048	5.51181	340.1										Medium Enriched	2	4	2	23.1179	NA	NA	NA	19.4534	24.6394	22.4841	18.7544	NA	21.2315	22.3068	NA	NA	NA	19.2947	9.10272e+06	NA	NA	NA	717891	2.61329e+07	5.86671e+06	442218	NA
A6XND5	Ribonuclease T2 OS=Homo sapiens OX=9606 PE=2 SV=1	RNASET2	8365	High	4	12	4	FALSE	TRUE	307	14.3322	35.6										Medium Enriched	0	4	0	NA	NA	NA	NA	NA	19.2819	22.219	22.6504	NA	23.4189	NA	NA	NA	NA	NA	NA	NA	NA	NA	NA	637422	4.88186e+06	6.58342e+06	NA
A8K3Z5	Nucleoporin NUP53 OS=Homo sapiens OX=9606 PE=2 SV=1	NUP53	129401	High	4	12	4	FALSE	TRUE	326	19.9387	34.8										Medium Enriched	2	4	2	22.6977	22.3161	NA	NA	NA	22.7902	24.1342	17.7043	21.0664	NA	21.3829	22.1994	NA	NA	NA	6.80292e+06	5.22178e+06	NA	NA	NA	7.25309e+06	18412682	213567	2.19595e+06
A8K454	cDNA FLJ78187, highly similar to Homo sapiens calmegin, mRNA OS=Homo sapiens OX=9606 PE=2 SV=1	CLGN	1047	High	22	97	20	FALSE	TRUE	610	38.5246	70										Medium Enriched	0	4	0	NA	NA	NA	NA	NA	25.6006	26.4156	26.9417	23.6958	NA	NA	NA	NA	NA	NA	NA	NA	NA	NA	NA	5.08814e+07	8.95157e+07	1.28901e+08	1.3588e+07
A8K556	cDNA FLJ78217 OS=Homo sapiens OX=9606 PE=2 SV=1	GPRC5A		Medium	1	5	1	FALSE	TRUE	357	3.64146	40.3										Medium Enriched	0	4	0	NA	NA	NA	NA	NA	21.7653	21.1191	20.6058	21.6085	NA	NA	NA	NA	NA	NA	NA	NA	NA	NA	NA	3.56463e+06	2.27766e+06	1.59572e+06	3.19741e+06
A8K7E0	Biglycan OS=Homo sapiens OX=9606 PE=2 SV=1	BGN	633	High	4	12	4	FALSE	TRUE	368	14.6739	41.6										Medium Enriched	0	4	0	NA	NA	NA	NA	NA	23.851	18.3702	20.9719	18.8835	NA	NA	NA	NA	NA	NA	NA	NA	NA	NA	NA	1.51306e+07	338823	2.05667e+06	483609
B3KQY7	cDNA FLJ33305 fis, clone BNGH42003529, highly similar to E3 ubiquitin protein ligase TRAF7 OS=Homo sapiens OX=9606 PE=2 SV=1	TRAF7	84231	High	3	10	3	FALSE	TRUE	670	4.77612	74.5										Medium Enriched	2	4	2	15.665	NA	NA	NA	21.1738	23.4916	22.8291	NA	19.7444	23.3588	17.7198	NA	NA	NA	21.2274	51955.1	NA	NA	NA	2.36566e+06	1.17942e+07	7.45155e+06	NA	878346
B3KSG7	cDNA FLJ36171 fis, clone TESTI2026215, highly similar to Homo sapiens two pore segment channel 1 (TPCN1), mRNA OS=Homo sapiens OX=9606 PE=2 SV=1	TPCN1	53373	High	4	16	4	FALSE	TRUE	816	6.86275	94.1										Medium Enriched	0	4	0	NA	NA	NA	NA	NA	22.358	23.6015	NA	19.1463	21.8354	NA	NA	NA	NA	NA	NA	NA	NA	NA	NA	5.3758e+06	1.27278e+07	NA	580254
A8K8N3	cDNA FLJ78740, highly similar to Homo sapiens sperm associated antigen 5 (SPAG5), mRNA OS=Homo sapiens OX=9606 PE=2 SV=1	SPAG5	10615	High	2	14	2	FALSE	TRUE	1193	2.2632	134.3										Medium Enriched	0	4	0	NA	NA	NA	NA	NA	20.9381	22.012	18.8589	NA	20.3575	NA	NA	NA	NA	NA	NA	NA	NA	NA	NA	2.00909e+06	4.22946e+06	475433	NA
A8K8R5	Receptor protein serine/threonine kinase OS=Homo sapiens OX=9606 PE=2 SV=1	BMPR2		High	4	10	4	FALSE	TRUE	1038	5.97303	115.1										Medium Enriched	0	4	0	NA	NA	NA	NA	NA	NA	22.4946	20.2064	21.4223	20.4844	NA	NA	NA	NA	NA	NA	NA	NA	NA	NA	NA	5.90946e+06	1.20982e+06	2810391
A8KA27	3-hydroxy-3-methylglutaryl coenzyme A reductase OS=Homo sapiens OX=9606 PE=2 SV=1	HMGCR	3156	High	9	24	9	FALSE	TRUE	888	12.8378	97.4										Medium Enriched	0	4	0	NA	NA	NA	NA	NA	23.8838	23.9678	19.617	NA	18.6716	NA	NA	NA	NA	NA	NA	NA	NA	NA	NA	1.54791e+07	16407475	804091	NA
B2R6H3	Kinesin-like protein OS=Homo sapiens OX=9606 PE=2 SV=1	KIF18A		High	9	15	8	FALSE	TRUE	898	12.3608	102.1										Medium Enriched	2	4	2	22.3065	NA	NA	22.2052	NA	23.0999	18.4111	20.8733	22.5242	NA	21.9475	NA	NA	21.6413	NA	5.18698e+06	NA	NA	4.83541e+06	NA	8.99013e+06	348567	1.92087e+06	6.03201e+06
B2R6Q9	cDNA, FLJ93067, highly similar to Homo sapiens interferon gamma receptor 1 (IFNGR1), mRNA OS=Homo sapiens OX=9606 PE=2 SV=1	IFNGR1	3459	High	5	15	5	FALSE	TRUE	489	13.2924	54.3										Medium Enriched	0	4	0	NA	NA	NA	NA	NA	21.7645	21.7604	24.4641	21.9332	NA	NA	NA	NA	NA	NA	NA	NA	NA	NA	NA	3.56265e+06	3.55256e+06	2.31433e+07	4.00458e+06
B2R704	cDNA, FLJ93207, highly similar to Homo sapiens microtubule-associated protein 7 (MAP7), mRNA OS=Homo sapiens OX=9606 PE=2 SV=1	MAP7	9053	High	7	38	6	FALSE	TRUE	749	10.8144	83.9										Medium Enriched	2	4	2	22.7778	22.876	NA	NA	NA	23.7206	24.5789	21.2382	NA	21.2662	21.9219	22.8642	NA	NA	NA	7.19138e+06	7.69795e+06	NA	NA	NA	1.38232e+07	2.50605e+07	2.47368e+06	NA
B2R7I0	cDNA, FLJ93451, highly similar to Homo sapiens thioredoxin domain containing 14 (TXNDC14), mRNA OS=Homo sapiens OX=9606 PE=2 SV=1	TXNDC14	51075	High	4	13	4	FALSE	TRUE	296	13.1757	34										Medium Enriched	2	4	2	20.6676	17.8294	NA	NA	NA	24.4057	22.9365	20.7336	NA	19.2124	19.8412	17.6533	NA	NA	NA	1.66557e+06	232913	NA	NA	NA	2.22249e+07	8.02727e+06	1.7436e+06	NA
B2R960	cDNA, FLJ94230, highly similar to Homo sapiens thioredoxin-like 1 (TXNL1), mRNA OS=Homo sapiens OX=9606 PE=2 SV=1	TXNL1	9352	High	7	21	7	FALSE	TRUE	289	32.1799	32.2										Medium Enriched	2	4	2	22.2648	22.7005	NA	NA	NA	24.1438	24.8072	18.1651	NA	20.9824	21.973	23.7501	NA	NA	NA	5.03917e+06	6.81619e+06	NA	NA	NA	1.85351e+07	2.93574e+07	293918	NA
B2R9H9	cDNA, FLJ94402, highly similar to Homo sapiens frizzled homolog 6 (Drosophila) (FZD6), mRNA OS=Homo sapiens OX=9606 PE=2 SV=1	FZD6	8323	High	7	18	7	FALSE	TRUE	706	11.0482	79.3										Medium Enriched	0	4	0	NA	NA	NA	NA	NA	NA	23.8417	21.1181	22.5443	22.6338	NA	NA	NA	NA	NA	NA	NA	NA	NA	NA	NA	1.50342e+07	2.27611e+06	6.11668e+06
B3KM95	Phosphatidate cytidylyltransferase OS=Homo sapiens OX=9606 PE=2 SV=1	Uncharacterised Protein		High	1	19	1	FALSE	TRUE	445	4.26966	51.3										Medium Enriched	1	4	1	NA	21.0056	NA	NA	NA	23.328	24.9303	20.851	NA	21.9507	NA	19.751	NA	NA	NA	NA	2.10528e+06	NA	NA	NA	1.05302e+07	3.19718e+07	1.89134e+06	NA
[truncated: 214 more rows]
[truncated: 38 more columns]
