# Supplementary material for: ESCPE-1 mediates retrograde endosomal sorting of the SARS-CoV-2 host factor Neuropilin-1
Source: Proc Natl Acad Sci U S A. 2022 Jun 13;119(25):e2201980119. doi: 10.1073/pnas.2201980119 (PMC9231623; doi:10.1073/pnas.2201980119)
Supplement: Supplementary File [file pnas.2201980119.sd03.xlsx]

## Sheet: Dataset S3
Analysis Type:	PANTHER Overrepresentation Test (Released 20190711)
Annotation Version and Release Date:	GO Ontology database Released 2020-01-03
Analyzed List:	SignificantAndPresentIn4OutOf5EntrezIDs.txt (Homo sapiens)
Reference List:	Homo sapiens (all genes in database)
Test Type:	FISHER
Correction:	FDR
Gene Ontology Category	Category Size	# Proteins Identified	# Proteins Expected	Over/Under Representation	Fold Enrichment	p-Value	FDR
endomembrane system (GO:0012505)	4585	819	345.47	+	2.37	7.52e-137	1.51e-133
endoplasmic reticulum (GO:0005783)	1447	386	109.03	+	3.54	5.1e-95	5.11e-92
organelle membrane (GO:0031090)	3576	605	269.44	+	2.25	7.96e-82	5.32e-79
endoplasmic reticulum membrane (GO:0005789)	1097	306	82.66	+	3.7	1.48e-77	7.39e-75
nuclear outer membrane-endoplasmic reticulum membrane network (GO:0042175)	1119	308	84.31	+	3.65	6.3e-77	2.52e-74
membrane (GO:0016020)	9898	1122	745.79	+	1.5	3.71e-76	1.24e-73
intrinsic component of membrane (GO:0031224)	5940	800	447.57	+	1.79	1.26e-71	3.61e-69
integral component of membrane (GO:0016021)	5787	784	436.04	+	1.8	1.32e-70	3.31e-68
membrane-bounded organelle (GO:0043227)	12661	1256	953.98	+	1.32	2.04e-55	4.54e-53
vesicle (GO:0031982)	3889	564	293.03	+	1.92	1.67e-53	3.35e-51
extracellular vesicle (GO:1903561)	2119	370	159.66	+	2.32	3.83e-48	6.97e-46
extracellular organelle (GO:0043230)	2124	370	160.04	+	2.31	4.82e-48	8.05e-46
extracellular region (GO:0005576)	4391	595	330.85	+	1.8	6.98e-48	1.08e-45
extracellular exosome (GO:0070062)	2098	366	158.08	+	2.32	1.18e-47	1.68e-45
Golgi apparatus (GO:0005794)	1602	308	120.71	+	2.55	1.04e-46	1.39e-44
organelle (GO:0043226)	13794	1304	1039.35	+	1.25	1.43e-46	1.79e-44
extracellular space (GO:0005615)	3358	492	253.02	+	1.94	3.08e-46	3.63e-44
endoplasmic reticulum lumen (GO:0005788)	310	128	23.36	+	5.48	4.29e-46	4.78e-44
cytoplasm (GO:0005737)	11544	1154	869.81	+	1.33	1.03e-45	1.09e-43
cellular anatomical entity (GO:0110165)	18739	1554	1411.94	+	1.1	3.81e-42	3.81e-40
bounding membrane of organelle (GO:0098588)	2117	353	159.51	+	2.21	8.37e-42	7.99e-40
cellular_component (GO:0005575)	18929	1558	1426.26	+	1.09	9.54e-40	8.31e-38
Unclassified (UNCLASSIFIED)	2067	24	155.74	-	0.15	9.54e-40	8.69e-38
Golgi membrane (GO:0000139)	761	186	57.34	+	3.24	2.62e-39	2.19e-37
intracellular vesicle (GO:0097708)	2396	348	180.53	+	1.93	2.48e-30	1.99e-28
intracellular membrane-bounded organelle (GO:0043231)	10959	1058	825.74	+	1.28	3.94e-30	3.04e-28
cytoplasmic vesicle (GO:0031410)	2393	347	180.31	+	1.92	5.31e-30	3.94e-28
intracellular organelle (GO:0043229)	12761	1170	961.51	+	1.22	1.77e-26	1.27e-24
collagen-containing extracellular matrix (GO:0062023)	410	107	30.89	+	3.46	1.11e-24	7.67e-23
integral component of organelle membrane (GO:0031301)	379	98	28.56	+	3.43	1.92e-22	1.28e-20
intrinsic component of organelle membrane (GO:0031300)	410	102	30.89	+	3.3	2.95e-22	1.91e-20
cell surface (GO:0009986)	948	169	71.43	+	2.37	4.38e-22	2.74e-20
integral component of endoplasmic reticulum membrane (GO:0030176)	163	62	12.28	+	5.05	2.28e-21	1.38e-19
intrinsic component of endoplasmic reticulum membrane (GO:0031227)	171	63	12.88	+	4.89	4.1e-21	2.41e-19
extracellular matrix (GO:0031012)	538	115	40.54	+	2.84	2.22e-20	1.27e-18
lysosome (GO:0005764)	702	133	52.89	+	2.51	1.91e-19	1.04e-17
lytic vacuole (GO:0000323)	702	133	52.89	+	2.51	1.91e-19	1.07e-17
vacuole (GO:0005773)	805	145	60.65	+	2.39	2.51e-19	1.33e-17
intracellular (GO:0005622)	14571	1261	1097.89	+	1.15	4.57e-19	2.35e-17
secretory granule (GO:0030141)	846	146	63.74	+	2.29	5.35e-18	2.68e-16
endoplasmic reticulum-Golgi intermediate compartment (GO:0005793)	133	51	10.02	+	5.09	6.15e-18	3.01e-16
whole membrane (GO:0098805)	1715	234	129.22	+	1.81	6.94e-17	3.31e-15
focal adhesion (GO:0005925)	409	90	30.82	+	2.92	7.16e-17	3.34e-15
Golgi cisterna (GO:0031985)	116	46	8.74	+	5.26	9.24e-17	4.21e-15
Golgi stack (GO:0005795)	150	52	11.3	+	4.6	9.31e-17	4.15e-15
organelle subcompartment (GO:0031984)	394	87	29.69	+	2.93	2e-16	8.69e-15
cell-substrate junction (GO:0030055)	416	90	31.34	+	2.87	2.46e-16	1.05e-14
cell (GO:0005623)	1117	169	84.16	+	2.01	8.56e-16	3.57e-14
secretory vesicle (GO:0099503)	1016	157	76.55	+	2.05	2.12e-15	8.68e-14
basement membrane (GO:0005604)	99	40	7.46	+	5.36	5.65e-15	2.26e-13
Golgi subcompartment (GO:0098791)	367	80	27.65	+	2.89	6.1e-15	2.4e-13
Golgi cisterna membrane (GO:0032580)	93	38	7.01	+	5.42	2.02e-14	7.8e-13
anchoring junction (GO:0070161)	830	133	62.54	+	2.13	2.84e-14	1.07e-12
lysosomal lumen (GO:0043202)	96	38	7.23	+	5.25	4.52e-14	1.68e-12
intrinsic component of plasma membrane (GO:0031226)	1719	223	129.52	+	1.72	6.31e-14	2.3e-12
vacuolar lumen (GO:0005775)	172	50	12.96	+	3.86	1.09e-13	3.9e-12
integral component of plasma membrane (GO:0005887)	1643	214	123.8	+	1.73	1.25e-13	4.4e-12
plasma membrane (GO:0005886)	5757	563	433.78	+	1.3	9.62e-12	3.33e-10
endoplasmic reticulum-Golgi intermediate compartment membrane (GO:0033116)	73	30	5.5	+	5.45	9.85e-12	3.35e-10
perinuclear region of cytoplasm (GO:0048471)	735	114	55.38	+	2.06	1.51e-11	5.06e-10
azurophil granule (GO:0042582)	154	43	11.6	+	3.71	1.72e-11	5.64e-10
primary lysosome (GO:0005766)	154	43	11.6	+	3.71	1.72e-11	5.55e-10
cell periphery (GO:0071944)	5888	571	443.65	+	1.29	2.4e-11	7.63e-10
vesicle membrane (GO:0012506)	809	121	60.96	+	1.99	2.97e-11	9.31e-10
cell junction (GO:0030054)	1365	177	102.85	+	1.72	3.69e-11	1.14e-09
Golgi-associated vesicle (GO:0005798)	186	47	14.01	+	3.35	3.71e-11	1.13e-09
cytoplasmic vesicle membrane (GO:0030659)	787	118	59.3	+	1.99	4.25e-11	1.27e-09
melanosome (GO:0042470)	105	34	7.91	+	4.3	8.68e-11	2.56e-09
pigment granule (GO:0048770)	105	34	7.91	+	4.3	8.68e-11	2.52e-09
nuclear envelope (GO:0005635)	479	82	36.09	+	2.27	2.43e-10	6.95e-09
rough endoplasmic reticulum (GO:0005791)	86	30	6.48	+	4.63	2.55e-10	7.2e-09
coated vesicle (GO:0030135)	298	60	22.45	+	2.67	3.56e-10	9.91e-09
plasma membrane region (GO:0098590)	1167	151	87.93	+	1.72	1.43e-09	3.92e-08
secretory granule membrane (GO:0030667)	303	58	22.83	+	2.54	3.81e-09	1.03e-07
membrane protein complex (GO:0098796)	1318	161	99.31	+	1.62	1.42e-08	3.81e-07
membrane raft (GO:0045121)	328	59	24.71	+	2.39	1.55e-08	4.08e-07
membrane microdomain (GO:0098857)	329	59	24.79	+	2.38	1.67e-08	4.34e-07
secretory granule lumen (GO:0034774)	320	58	24.11	+	2.41	1.8e-08	4.62e-07
endosome (GO:0005768)	950	125	71.58	+	1.75	1.93e-08	4.9e-07
cytoplasmic vesicle lumen (GO:0060205)	324	58	24.41	+	2.38	2.35e-08	5.89e-07
vacuolar membrane (GO:0005774)	430	70	32.4	+	2.16	2.52e-08	6.24e-07
vesicle lumen (GO:0031983)	326	58	24.56	+	2.36	2.73e-08	6.68e-07
membrane region (GO:0098589)	342	60	25.77	+	2.33	2.88e-08	6.94e-07
COPII-coated ER to Golgi transport vesicle (GO:0030134)	98	28	7.38	+	3.79	3.73e-08	8.9e-07
nuclear membrane (GO:0031965)	303	55	22.83	+	2.41	4.67e-08	1.1e-06
endoplasmic reticulum quality control compartment (GO:0044322)	23	14	1.73	+	8.08	8.55e-08	1.99e-06
plasma membrane bounded cell projection (GO:0120025)	2209	238	166.44	+	1.43	9.19e-08	2.12e-06
lytic vacuole membrane (GO:0098852)	372	62	28.03	+	2.21	9.98e-08	2.27e-06
lysosomal membrane (GO:0005765)	372	62	28.03	+	2.21	9.98e-08	2.25e-06
axon (GO:0030424)	653	91	49.2	+	1.85	1.7e-07	3.79e-06
nuclear inner membrane (GO:0005637)	62	21	4.67	+	4.5	1.82e-07	4e-06
transport vesicle (GO:0030133)	419	66	31.57	+	2.09	2e-07	4.36e-06
specific granule (GO:0042581)	160	35	12.06	+	2.9	2.39e-07	5.15e-06
cell projection (GO:0042995)	2297	243	173.07	+	1.4	2.87e-07	6.13e-06
integral component of Golgi membrane (GO:0030173)	66	21	4.97	+	4.22	4.28e-07	9.02e-06
neuron projection (GO:0043005)	1385	160	104.36	+	1.53	4.84e-07	1.01e-05
basolateral plasma membrane (GO:0016323)	228	42	17.18	+	2.44	9.79e-07	2.02e-05
azurophil granule lumen (GO:0035578)	90	24	6.78	+	3.54	9.81e-07	2.01e-05
side of membrane (GO:0098552)	630	86	47.47	+	1.81	1.04e-06	2.11e-05
cell body (GO:0044297)	592	82	44.61	+	1.84	1.08e-06	2.16e-05
intrinsic component of Golgi membrane (GO:0031228)	71	21	5.35	+	3.93	1.15e-06	2.28e-05
oligosaccharyltransferase complex (GO:0008250)	13	10	0.98	+	10.21	1.36e-06	2.68e-05
external side of plasma membrane (GO:0009897)	430	64	32.4	+	1.98	1.78e-06	3.47e-05
neuronal cell body (GO:0043025)	523	74	39.41	+	1.88	1.88e-06	3.62e-05
ER membrane protein complex (GO:0072546)	10	9	0.75	+	11.94	1.93e-06	3.68e-05
somatodendritic compartment (GO:0036477)	863	107	65.03	+	1.65	3.17e-06	5.99e-05
cell projection membrane (GO:0031253)	337	53	25.39	+	2.09	3.2e-06	5.99e-05
rough endoplasmic reticulum membrane (GO:0030867)	29	13	2.19	+	5.95	3.48e-06	6.47e-05
complex of collagen trimers (GO:0098644)	21	11	1.58	+	6.95	6.29e-06	0.000116
sarcolemma (GO:0042383)	133	28	10.02	+	2.79	6.94e-06	0.000126
coated vesicle membrane (GO:0030662)	179	34	13.49	+	2.52	8.52e-06	0.000154
nuclear lumen (GO:0031981)	4768	284	359.26	-	0.79	8.7e-06	0.000156
early endosome (GO:0005769)	369	55	27.8	+	1.98	1.17e-05	0.000206
nucleoplasm (GO:0005654)	3994	232	300.94	-	0.77	1.17e-05	0.000208
nucleus (GO:0005634)	7540	483	568.12	-	0.85	1.46e-05	0.000255
plasma membrane raft (GO:0044853)	112	24	8.44	+	2.84	2.39e-05	0.000413
leading edge membrane (GO:0031256)	175	32	13.19	+	2.43	2.45e-05	0.00042
Golgi-associated vesicle membrane (GO:0030660)	113	24	8.51	+	2.82	2.71e-05	0.00046
cell-cell contact zone (GO:0044291)	76	19	5.73	+	3.32	2.77e-05	0.000466
protein complex involved in cell adhesion (GO:0098636)	37	13	2.79	+	4.66	2.86e-05	0.000478
specific granule membrane (GO:0035579)	91	21	6.86	+	3.06	2.98e-05	0.000494
late endosome (GO:0005770)	273	43	20.57	+	2.09	2.99e-05	0.000491
dendrite (GO:0030425)	621	79	46.79	+	1.69	3.07e-05	0.000501
synapse (GO:0045202)	1379	149	103.9	+	1.43	3.14e-05	0.000507
dendritic tree (GO:0097447)	623	79	46.94	+	1.68	3.17e-05	0.000508
integrin complex (GO:0008305)	32	12	2.41	+	4.98	3.44e-05	0.000548
azurophil granule membrane (GO:0035577)	58	16	4.37	+	3.66	4.32e-05	0.000682
endosome membrane (GO:0010008)	493	65	37.15	+	1.75	5.02e-05	0.000786
COPI-coated vesicle (GO:0030137)	28	11	2.11	+	5.21	5.18e-05	0.000805
COPI-coated vesicle membrane (GO:0030663)	18	9	1.36	+	6.64	5.86e-05	0.000903
receptor complex (GO:0043235)	527	68	39.71	+	1.71	6.13e-05	0.000937
caveola (GO:0005901)	83	19	6.25	+	3.04	7.7e-05	0.00117
collagen trimer (GO:0005581)	91	20	6.86	+	2.92	8.2e-05	0.00124
endoplasmic reticulum chaperone complex (GO:0034663)	10	7	0.75	+	9.29	8.51e-05	0.00127
sarcoplasmic reticulum (GO:0016529)	71	17	5.35	+	3.18	0.000113	0.00168
protein-containing complex (GO:0032991)	5560	490	418.93	+	1.17	0.000129	0.00189
nuclear body (GO:0016604)	797	32	60.05	-	0.53	0.000129	0.00188
laminin complex (GO:0043256)	11	7	0.83	+	8.45	0.000131	0.0019
semaphorin receptor complex (GO:0002116)	11	7	0.83	+	8.45	0.000131	0.00189
sarcoplasm (GO:0016528)	80	18	6.03	+	2.99	0.000142	0.00203
intrinsic component of nuclear inner membrane (GO:0031229)	16	8	1.21	+	6.64	0.000152	0.00216
integral component of nuclear inner membrane (GO:0005639)	16	8	1.21	+	6.64	0.000152	0.00214
cell leading edge (GO:0031252)	423	56	31.87	+	1.76	0.000182	0.00255
intercalated disc (GO:0014704)	53	14	3.99	+	3.51	0.000188	0.00262
lamellipodium membrane (GO:0031258)	22	9	1.66	+	5.43	0.000195	0.0027
cell-cell junction (GO:0005911)	499	63	37.6	+	1.68	0.000213	0.00292
GPI-anchor transamidase complex (GO:0042765)	5	5	0.38	+	13.27	0.000314	0.00428
basement membrane collagen trimer (GO:0098651)	9	6	0.68	+	8.85	0.000338	0.00458
Golgi lumen (GO:0005796)	100	20	7.53	+	2.65	0.000406	0.00547
endocytic vesicle membrane (GO:0030666)	194	30	14.62	+	2.05	0.000558	0.00745
cis-Golgi network (GO:0005801)	69	15	5.2	+	2.89	0.000675	0.00896
T cell receptor complex (GO:0042101)	139	1	10.47	-	0.1	0.000726	0.00957
phagocytic vesicle (GO:0045335)	134	23	10.1	+	2.28	0.000746	0.00977
basal part of cell (GO:0045178)	55	13	4.14	+	3.14	0.000777	0.0101
ficolin-1-rich granule (GO:0101002)	124	22	9.34	+	2.35	0.000824	0.0107
ficolin-1-rich granule lumen (GO:1904813)	124	22	9.34	+	2.35	0.000824	0.0106
collagen type IV trimer (GO:0005587)	7	5	0.53	+	9.48	0.000876	0.0112
smooth endoplasmic reticulum (GO:0005790)	35	10	2.64	+	3.79	0.000919	0.0117
envelope (GO:0031975)	1223	126	92.15	+	1.37	0.000938	0.0118
organelle envelope (GO:0031967)	1223	126	92.15	+	1.37	0.000938	0.0117
lumenal side of membrane (GO:0098576)	36	10	2.71	+	3.69	0.0011	0.0137
endocytic vesicle (GO:0030139)	327	43	24.64	+	1.75	0.00131	0.0162
collagen network (GO:0098645)	8	5	0.6	+	8.29	0.00134	0.0165
network-forming collagen trimer (GO:0098642)	8	5	0.6	+	8.29	0.00134	0.0164
COPI vesicle coat (GO:0030126)	13	6	0.98	+	6.13	0.00144	0.0174
apical part of cell (GO:0045177)	406	50	30.59	+	1.63	0.00156	0.0188
endoplasmic reticulum tubular network (GO:0071782)	25	8	1.88	+	4.25	0.00163	0.0194
lamellipodium (GO:0030027)	199	29	14.99	+	1.93	0.00163	0.0195
growth cone (GO:0030426)	188	28	14.17	+	1.98	0.00175	0.0208
trans-Golgi network (GO:0005802)	246	34	18.54	+	1.83	0.00194	0.0229
platelet dense tubular network membrane (GO:0031095)	9	5	0.68	+	7.37	0.00197	0.0231
ER to Golgi transport vesicle membrane (GO:0012507)	62	13	4.67	+	2.78	0.00199	0.0232
specific granule lumen (GO:0035580)	62	13	4.67	+	2.78	0.00199	0.023
ruffle membrane (GO:0032587)	94	17	7.08	+	2.4	0.00214	0.0246
organelle lumen (GO:0043233)	5887	501	443.57	+	1.13	0.00215	0.0247
intracellular organelle lumen (GO:0070013)	5887	501	443.57	+	1.13	0.00215	0.0245
membrane-enclosed lumen (GO:0031974)	5887	501	443.57	+	1.13	0.00215	0.0244
acrosomal vesicle (GO:0001669)	111	19	8.36	+	2.27	0.00263	0.0296
nuclear envelope lumen (GO:0005641)	10	5	0.75	+	6.64	0.00278	0.0311
sarcoplasmic reticulum lumen (GO:0033018)	10	5	0.75	+	6.64	0.00278	0.031
distal axon (GO:0150034)	312	40	23.51	+	1.7	0.00295	0.0327
centriole (GO:0005814)	146	2	11	-	0.18	0.00309	0.0341
site of polarized growth (GO:0030427)	196	28	14.77	+	1.9	0.00334	0.0366
neuromuscular junction (GO:0031594)	80	15	6.03	+	2.49	0.00343	0.0374
endoplasmic reticulum subcompartment (GO:0098827)	29	8	2.19	+	3.66	0.00353	0.0382
integral component of lumenal side of endoplasmic reticulum membrane (GO:0071556)	29	8	2.19	+	3.66	0.00353	0.038
lumenal side of endoplasmic reticulum membrane (GO:0098553)	29	8	2.19	+	3.66	0.00353	0.0378
platelet alpha granule (GO:0031091)	91	16	6.86	+	2.33	0.00356	0.0379
postsynaptic Golgi apparatus (GO:0150051)	6	4	0.45	+	8.85	0.00358	0.0379
invadopodium membrane (GO:0071438)	6	4	0.45	+	8.85	0.00358	0.0377
signal peptidase complex (GO:0005787)	6	4	0.45	+	8.85	0.00358	0.0376
postsynapse (GO:0098794)	649	71	48.9	+	1.45	0.00368	0.0384
platelet dense tubular network (GO:0031094)	11	5	0.83	+	6.03	0.00381	0.0396
clathrin-coated vesicle (GO:0030136)	192	27	14.47	+	1.87	0.00464	0.0479
methylosome (GO:0034709)	12	5	0.9	+	5.53	0.0051	0.0524
fibrillar collagen trimer (GO:0005583)	12	5	0.9	+	5.53	0.0051	0.0521
banded collagen fibril (GO:0098643)	12	5	0.9	+	5.53	0.0051	0.0518
phagocytic vesicle membrane (GO:0030670)	76	14	5.73	+	2.44	0.00528	0.0535
chromosome (GO:0005694)	1720	99	129.6	-	0.76	0.00545	0.0549
ATPase dependent transmembrane transport complex (GO:0098533)	25	7	1.88	+	3.72	0.00583	0.0584
laminin-11 complex (GO:0043260)	3	3	0.23	+	13.27	0.00585	0.0583
laminin-10 complex (GO:0043259)	3	3	0.23	+	13.27	0.00585	0.058
laminin-5 complex (GO:0005610)	3	3	0.23	+	13.27	0.00585	0.0577
laminin-1 complex (GO:0005606)	3	3	0.23	+	13.27	0.00585	0.0574
anchoring collagen complex (GO:0030934)	3	3	0.23	+	13.27	0.00585	0.0572
filopodium (GO:0030175)	106	17	7.99	+	2.13	0.00675	0.0657
integral component of postsynaptic membrane (GO:0099055)	123	19	9.27	+	2.05	0.00711	0.0689
intrinsic component of postsynaptic membrane (GO:0098936)	129	19	9.72	+	1.95	0.00917	0.0883
perinuclear endoplasmic reticulum (GO:0097038)	21	6	1.58	+	3.79	0.00968	0.0928
platelet dense granule (GO:0042827)	21	6	1.58	+	3.79	0.00968	0.0924
elastic fiber (GO:0071953)	4	3	0.3	+	9.95	0.0097	0.0921
PML body (GO:0016605)	100	1	7.53	-	0.13	0.00998	0.0944
keratin filament (GO:0045095)	101	1	7.61	-	0.13	0.0101	0.0948
cortical endoplasmic reticulum (GO:0032541)	9	4	0.68	+	5.9	0.0103	0.0963
MHC class I peptide loading complex (GO:0042824)	9	4	0.68	+	5.9	0.0103	0.0959
Golgi medial cisterna (GO:0005797)	9	4	0.68	+	5.9	0.0103	0.0954
nucleolus (GO:0005730)	935	49	70.45	-	0.7	0.0105	0.0966
ruffle (GO:0001726)	177	24	13.34	+	1.8	0.0114	0.105
intermediate filament cytoskeleton (GO:0045111)	263	9	19.82	-	0.45	0.0119	0.109
basal plasma membrane (GO:0009925)	37	8	2.79	+	2.87	0.012	0.109
integral component of postsynaptic specialization membrane (GO:0099060)	78	13	5.88	+	2.21	0.012	0.109
integral component of synaptic membrane (GO:0099699)	160	22	12.06	+	1.82	0.0122	0.11
RNA polymerase complex (GO:0030880)	121	2	9.12	-	0.22	0.0123	0.11
invadopodium (GO:0071437)	16	5	1.21	+	4.15	0.0133	0.119
fascia adherens (GO:0005916)	10	4	0.75	+	5.31	0.0136	0.121
microfibril (GO:0001527)	10	4	0.75	+	5.31	0.0136	0.12
autolysosome (GO:0044754)	10	4	0.75	+	5.31	0.0136	0.12
intermediate filament (GO:0005882)	227	7	17.1	-	0.41	0.0136	0.121
mitochondrial inner membrane (GO:0005743)	488	22	36.77	-	0.6	0.0138	0.121
apical plasma membrane (GO:0016324)	338	39	25.47	+	1.53	0.0142	0.124
cullin-RING ubiquitin ligase complex (GO:0031461)	166	4	12.51	-	0.32	0.0145	0.126
nuclear chromosome (GO:0000228)	1269	72	95.62	-	0.75	0.0151	0.13
nuclear speck (GO:0016607)	404	17	30.44	-	0.56	0.0154	0.133
intrinsic component of synaptic membrane (GO:0099240)	173	23	13.04	+	1.76	0.0157	0.134
cytoplasmic side of endoplasmic reticulum membrane (GO:0098554)	17	5	1.28	+	3.9	0.0162	0.138
non-membrane-bounded organelle (GO:0043228)	4966	332	374.18	-	0.89	0.0164	0.139
nuclear DNA-directed RNA polymerase complex (GO:0055029)	116	2	8.74	-	0.23	0.0174	0.147
DNA-directed RNA polymerase complex (GO:0000428)	117	2	8.82	-	0.23	0.0175	0.148
late endosome membrane (GO:0031902)	138	19	10.4	+	1.83	0.0178	0.148
intracellular non-membrane-bounded organelle (GO:0043232)	4957	332	373.5	-	0.89	0.0178	0.149
early endosome membrane (GO:0031901)	158	21	11.9	+	1.76	0.0181	0.15
sorting endosome (GO:0097443)	6	3	0.45	+	6.64	0.0209	0.173
translocon complex (GO:0071256)	6	3	0.45	+	6.64	0.0209	0.173
transcription factor TFIIIC complex (GO:0000127)	6	3	0.45	+	6.64	0.0209	0.172
platelet dense granule membrane (GO:0031088)	6	3	0.45	+	6.64	0.0209	0.171
Sec61 translocon complex (GO:0005784)	6	3	0.45	+	6.64	0.0209	0.171
sodium:potassium-exchanging ATPase complex (GO:0005890)	12	4	0.9	+	4.42	0.0221	0.18
Wnt signalosome (GO:1990909)	12	4	0.9	+	4.42	0.0221	0.179
trans-Golgi network transport vesicle (GO:0030140)	34	7	2.56	+	2.73	0.0225	0.181
presynapse (GO:0098793)	539	56	40.61	+	1.38	0.0226	0.182
platelet alpha granule lumen (GO:0031093)	67	11	5.05	+	2.18	0.0231	0.185
intrinsic component of postsynaptic specialization membrane (GO:0098948)	82	13	6.18	+	2.1	0.0232	0.184
glycoprotein complex (GO:0090665)	19	5	1.43	+	3.49	0.0233	0.184
cation-transporting ATPase complex (GO:0090533)	19	5	1.43	+	3.49	0.0233	0.184
dystrophin-associated glycoprotein complex (GO:0016010)	19	5	1.43	+	3.49	0.0233	0.183
dendrite membrane (GO:0032590)	43	8	3.24	+	2.47	0.0245	0.192
methylcrotonoyl-CoA carboxylase complex (GO:1905202)	2	2	0.15	+	13.27	0.0268	0.209
MHC class Ib protein complex (GO:0032398)	2	2	0.15	+	13.27	0.0268	0.208
procollagen-proline 4-dioxygenase complex (GO:0016222)	2	2	0.15	+	13.27	0.0268	0.207
endoplasmic reticulum Sec complex (GO:0031205)	2	2	0.15	+	13.27	0.0268	0.206
caveolar macromolecular signaling complex (GO:0002095)	2	2	0.15	+	13.27	0.0268	0.206
amino acid transport complex (GO:1990184)	2	2	0.15	+	13.27	0.0268	0.205
laminin-3 complex (GO:0005608)	2	2	0.15	+	13.27	0.0268	0.204
oncostatin-M receptor complex (GO:0005900)	2	2	0.15	+	13.27	0.0268	0.203
Scrib-APC-beta-catenin complex (GO:0034750)	2	2	0.15	+	13.27	0.0268	0.202
glucosidase II complex (GO:0017177)	2	2	0.15	+	13.27	0.0268	0.202
PCSK9-AnxA2 complex (GO:1990667)	2	2	0.15	+	13.27	0.0268	0.201
PCSK9-LDLR complex (GO:1990666)	2	2	0.15	+	13.27	0.0268	0.2
integrin alphav-beta8 complex (GO:0034686)	2	2	0.15	+	13.27	0.0268	0.199
integrin alphav-beta5 complex (GO:0034684)	2	2	0.15	+	13.27	0.0268	0.199
integrin alpha11-beta1 complex (GO:0034681)	2	2	0.15	+	13.27	0.0268	0.198
integrin alpha5-beta1 complex (GO:0034674)	2	2	0.15	+	13.27	0.0268	0.197
integrin alpha3-beta1 complex (GO:0034667)	2	2	0.15	+	13.27	0.0268	0.196
integrin alpha1-beta1 complex (GO:0034665)	2	2	0.15	+	13.27	0.0268	0.196
oligosaccharyltransferase I complex (GO:0034998)	2	2	0.15	+	13.27	0.0268	0.195
3-methylcrotonyl-CoA carboxylase complex, mitochondrial (GO:0002169)	2	2	0.15	+	13.27	0.0268	0.194
apicolateral plasma membrane (GO:0016327)	20	5	1.51	+	3.32	0.0275	0.199
endocytic vesicle lumen (GO:0071682)	20	5	1.51	+	3.32	0.0275	0.198
asymmetric synapse (GO:0032279)	355	39	26.75	+	1.46	0.0281	0.202
U7 snRNP (GO:0005683)	7	3	0.53	+	5.69	0.0284	0.203
FACIT collagen trimer (GO:0005593)	7	3	0.53	+	5.69	0.0284	0.202
dystroglycan complex (GO:0016011)	7	3	0.53	+	5.69	0.0284	0.202
organelle membrane contact site (GO:0044232)	28	6	2.11	+	2.84	0.029	0.205
immunoglobulin complex (GO:0019814)	185	6	13.94	-	0.43	0.032	0.224
chromatin (GO:0000785)	1215	71	91.55	-	0.78	0.0324	0.226
podosome (GO:0002102)	29	6	2.19	+	2.75	0.033	0.23
GABA-ergic synapse (GO:0098982)	78	12	5.88	+	2.04	0.0341	0.237
lipoprotein particle (GO:1990777)	38	7	2.86	+	2.44	0.0357	0.247
plasma lipoprotein particle (GO:0034358)	38	7	2.86	+	2.44	0.0357	0.246
condensin complex (GO:0000796)	8	3	0.6	+	4.98	0.037	0.254
HFE-transferrin receptor complex (GO:1990712)	8	3	0.6	+	4.98	0.037	0.253
Derlin-1 retrotranslocation complex (GO:0036513)	8	3	0.6	+	4.98	0.037	0.252
multivesicular body (GO:0005771)	52	9	3.92	+	2.3	0.0373	0.253
proton-transporting two-sector ATPase complex (GO:0016469)	53	9	3.99	+	2.25	0.039	0.264
immunological synapse (GO:0001772)	39	7	2.94	+	2.38	0.0397	0.268
lipid droplet (GO:0005811)	82	12	6.18	+	1.94	0.0397	0.267
secondary lysosome (GO:0005767)	15	4	1.13	+	3.54	0.0399	0.267
integral component of postsynaptic density membrane (GO:0099061)	54	9	4.07	+	2.21	0.0409	0.274
mitotic spindle astral microtubule end (GO:1905721)	3	2	0.23	+	8.85	0.0426	0.283
integrin alpha2-beta1 complex (GO:0034666)	3	2	0.23	+	8.85	0.0426	0.282
mitochondrion-derived vesicle (GO:0099073)	3	2	0.23	+	8.85	0.0426	0.281
sarcoplasmic reticulum membrane (GO:0033017)	40	7	3.01	+	2.32	0.0439	0.29
adherens junction (GO:0005912)	170	21	12.81	+	1.64	0.0442	0.29
extrinsic component of external side of plasma membrane (GO:0031232)	9	3	0.68	+	4.42	0.0469	0.307
MHC class I protein complex (GO:0042612)	9	3	0.68	+	4.42	0.0469	0.306
endoplasmic reticulum-plasma membrane contact site (GO:0140268)	9	3	0.68	+	4.42	0.0469	0.305
integral component of presynaptic active zone membrane (GO:0099059)	16	4	1.21	+	3.32	0.0472	0.306
postsynaptic membrane (GO:0045211)	292	32	22	+	1.45	0.0478	0.309
intrinsic component of external side of plasma membrane (GO:0031233)	24	5	1.81	+	2.76	0.0488	0.315
acrosomal membrane (GO:0002080)	24	5	1.81	+	2.76	0.0488	0.314
polysome (GO:0005844)	74	11	5.58	+	1.97	0.0501	0.321
spliceosomal complex (GO:0005681)	194	7	14.62	-	0.48	0.0508	0.324
intrinsic component of postsynaptic density membrane (GO:0099146)	58	9	4.37	+	2.06	0.051	0.325
host cellular component (GO:0018995)	75	11	5.65	+	1.95	0.0518	0.329
host cell (GO:0043657)	75	11	5.65	+	1.95	0.0518	0.328
plasma membrane protein complex (GO:0098797)	703	68	52.97	+	1.28	0.0521	0.329
neuron to neuron synapse (GO:0098984)	379	40	28.56	+	1.4	0.0524	0.329
dendrite cytoplasm (GO:0032839)	33	6	2.49	+	2.41	0.0525	0.328
nuclear chromatin (GO:0000790)	1038	61	78.21	-	0.78	0.0525	0.328
clathrin-coated endocytic vesicle membrane (GO:0030669)	76	11	5.73	+	1.92	0.0538	0.335
SMN-Sm protein complex (GO:0034719)	17	4	1.28	+	3.12	0.0552	0.342
platelet alpha granule membrane (GO:0031092)	17	4	1.28	+	3.12	0.0552	0.341
ubiquitin ligase complex (GO:0000151)	294	13	22.15	-	0.59	0.0553	0.341
postsynaptic density (GO:0014069)	350	37	26.37	+	1.4	0.0555	0.341
tertiary granule (GO:0070820)	164	20	12.36	+	1.62	0.057	0.349
ER ubiquitin ligase complex (GO:0000835)	10	3	0.75	+	3.98	0.0578	0.353
contractile ring (GO:0070938)	10	3	0.75	+	3.98	0.0578	0.352
polysomal ribosome (GO:0042788)	34	6	2.56	+	2.34	0.0582	0.353
transport vesicle membrane (GO:0030658)	221	25	16.65	+	1.5	0.0586	0.355
synaptic membrane (GO:0097060)	399	41	30.06	+	1.36	0.0591	0.357
catenin-TCF7L2 complex (GO:0071664)	4	2	0.3	+	6.64	0.0609	0.367
vacuolar proton-transporting V-type ATPase, V0 domain (GO:0000220)	4	2	0.3	+	6.64	0.0609	0.365
Wnt-Frizzled-LRP5/6 complex (GO:1990851)	4	2	0.3	+	6.64	0.0609	0.364
growth cone filopodium (GO:1990812)	4	2	0.3	+	6.64	0.0609	0.363
alphav-beta3 integrin-IGF-1-IGF1R complex (GO:0035867)	4	2	0.3	+	6.64	0.0609	0.362
muscle thin filament tropomyosin (GO:0005862)	4	2	0.3	+	6.64	0.0609	0.361
eukaryotic translation elongation factor 1 complex (GO:0005853)	4	2	0.3	+	6.64	0.0609	0.36
secretory IgA immunoglobulin complex (GO:0071751)	4	2	0.3	+	6.64	0.0609	0.359
polymeric IgA immunoglobulin complex (GO:0071749)	4	2	0.3	+	6.64	0.0609	0.358
monomeric IgA immunoglobulin complex (GO:0071748)	4	2	0.3	+	6.64	0.0609	0.357
IgA immunoglobulin complex, circulating (GO:0071746)	4	2	0.3	+	6.64	0.0609	0.356
IgA immunoglobulin complex (GO:0071745)	4	2	0.3	+	6.64	0.0609	0.355
external side of apical plasma membrane (GO:0098591)	4	2	0.3	+	6.64	0.0609	0.354
anchored component of membrane (GO:0031225)	169	20	12.73	+	1.57	0.0615	0.356
vesicle tethering complex (GO:0099023)	70	1	5.27	-	0.19	0.062	0.358
filopodium membrane (GO:0031527)	18	4	1.36	+	2.95	0.0638	0.368
synaptic cleft (GO:0043083)	18	4	1.36	+	2.95	0.0638	0.367
postsynaptic specialization (GO:0099572)	376	39	28.33	+	1.38	0.0642	0.368
endosome lumen (GO:0031904)	35	6	2.64	+	2.28	0.0643	0.367
microtubule end (GO:1990752)	35	6	2.64	+	2.28	0.0643	0.366
RNA polymerase II, holoenzyme (GO:0016591)	91	2	6.86	-	0.29	0.0662	0.376
U4 snRNP (GO:0005687)	11	3	0.83	+	3.62	0.0699	0.396
host cell cytoplasm (GO:0030430)	11	3	0.83	+	3.62	0.0699	0.395
ciliary rootlet (GO:0035253)	11	3	0.83	+	3.62	0.0699	0.393
host cell cytoplasm part (GO:0033655)	11	3	0.83	+	3.62	0.0699	0.392
RNA polymerase III transcription factor complex (GO:0090576)	11	3	0.83	+	3.62	0.0699	0.391
hemoglobin complex (GO:0005833)	11	3	0.83	+	3.62	0.0699	0.39
postsynaptic specialization membrane (GO:0099634)	131	16	9.87	+	1.62	0.073	0.406
anchored component of external side of plasma membrane (GO:0031362)	19	4	1.43	+	2.79	0.0732	0.406
transcription factor TFIID complex (GO:0005669)	45	0	3.39	-	< 0.01	0.0737	0.408
catenin complex (GO:0016342)	28	5	2.11	+	2.37	0.0777	0.429
protein-lipid complex (GO:0032994)	41	7	3.09	+	2.27	0.0789	0.435
endoplasmic reticulum tubular network membrane (GO:0098826)	5	2	0.38	+	5.31	0.0814	0.447
endolysosome lumen (GO:0036021)	5	2	0.38	+	5.31	0.0814	0.446
Weibel-Palade body (GO:0033093)	5	2	0.38	+	5.31	0.0814	0.444
clathrin-sculpted monoamine transport vesicle membrane (GO:0070083)	5	2	0.38	+	5.31	0.0814	0.443
clathrin-sculpted monoamine transport vesicle (GO:0070081)	5	2	0.38	+	5.31	0.0814	0.442
insulin receptor complex (GO:0005899)	5	2	0.38	+	5.31	0.0814	0.441
clathrin-coated vesicle membrane (GO:0030665)	114	14	8.59	+	1.63	0.0829	0.448
endolysosome (GO:0036019)	20	4	1.51	+	2.65	0.0832	0.448
host cell part (GO:0033643)	20	4	1.51	+	2.65	0.0832	0.447
intrinsic component of presynaptic active zone membrane (GO:0098945)	20	4	1.51	+	2.65	0.0832	0.446
blood microparticle (GO:0072562)	143	17	10.77	+	1.58	0.0848	0.453
glial cell projection (GO:0097386)	29	5	2.19	+	2.29	0.0861	0.459
contractile fiber (GO:0043292)	239	26	18.01	+	1.44	0.0883	0.469
peptidase complex (GO:1905368)	95	12	7.16	+	1.68	0.0884	0.469
SCF ubiquitin ligase complex (GO:0019005)	66	1	4.97	-	0.2	0.0897	0.474
P-body (GO:0000932)	88	2	6.63	-	0.3	0.0935	0.493
pericentric heterochromatin (GO:0005721)	21	4	1.58	+	2.53	0.0938	0.493
glutamatergic synapse (GO:0098978)	369	37	27.8	+	1.33	0.0953	0.5
beta-catenin destruction complex (GO:0030877)	13	3	0.98	+	3.06	0.097	0.508
ATP-binding cassette (ABC) transporter complex (GO:0043190)	6	2	0.45	+	4.42	0.104	0.541
integral component of vacuolar membrane (GO:0031166)	6	2	0.45	+	4.42	0.104	0.539
pICln-Sm protein complex (GO:0034715)	6	2	0.45	+	4.42	0.104	0.538
fumarate reductase complex (GO:0045283)	6	2	0.45	+	4.42	0.104	0.537
succinate dehydrogenase complex (GO:0045281)	6	2	0.45	+	4.42	0.104	0.535
respiratory chain complex II (GO:0045273)	6	2	0.45	+	4.42	0.104	0.534
succinate dehydrogenase complex (ubiquinone) (GO:0045257)	6	2	0.45	+	4.42	0.104	0.532
integral component of cytoplasmic side of endoplasmic reticulum membrane (GO:0071458)	6	2	0.45	+	4.42	0.104	0.531
sarcoglycan complex (GO:0016012)	6	2	0.45	+	4.42	0.104	0.53
myelin sheath abaxonal region (GO:0035748)	6	2	0.45	+	4.42	0.104	0.528
intrinsic component of vacuolar membrane (GO:0031310)	6	2	0.45	+	4.42	0.104	0.527
signal recognition particle receptor complex (GO:0005785)	6	2	0.45	+	4.42	0.104	0.526
mitochondrial respiratory chain complex II, succinate dehydrogenase complex (ubiquinone) (GO:0005749)	6	2	0.45	+	4.42	0.104	0.524
cytoplasmic side of rough endoplasmic reticulum membrane (GO:0098556)	6	2	0.45	+	4.42	0.104	0.523
mitochondrial proton-transporting ATP synthase complex (GO:0005753)	22	4	1.66	+	2.41	0.105	0.529
RNA polymerase II transcription factor complex (GO:0090575)	173	7	13.04	-	0.54	0.107	0.537
transcription factor complex (GO:0005667)	371	19	27.95	-	0.68	0.108	0.543
supramolecular complex (GO:0099080)	1324	116	99.76	+	1.16	0.109	0.547
mediator complex (GO:0016592)	38	0	2.86	-	< 0.01	0.11	0.548
Cul3-RING ubiquitin ligase complex (GO:0031463)	38	0	2.86	-	< 0.01	0.11	0.546
neuron projection cytoplasm (GO:0120111)	87	11	6.56	+	1.68	0.11	0.547
Sin3 complex (GO:0016580)	14	3	1.05	+	2.84	0.112	0.554
mitochondria-associated endoplasmic reticulum membrane (GO:0044233)	14	3	1.05	+	2.84	0.112	0.553
platelet dense granule lumen (GO:0031089)	14	3	1.05	+	2.84	0.112	0.551
clathrin-coated pit (GO:0005905)	68	9	5.12	+	1.76	0.114	0.56
cytoplasmic stress granule (GO:0010494)	68	9	5.12	+	1.76	0.114	0.559
proton-transporting two-sector ATPase complex, proton-transporting domain (GO:0033177)	23	4	1.73	+	2.31	0.117	0.571
proton-transporting ATP synthase complex (GO:0045259)	23	4	1.73	+	2.31	0.117	0.569
chloride channel complex (GO:0034707)	50	7	3.77	+	1.86	0.118	0.572
transmembrane transporter complex (GO:1902495)	328	33	24.71	+	1.34	0.118	0.574
phosphatidylinositol 3-kinase complex, class III (GO:0035032)	7	2	0.53	+	3.79	0.127	0.613
symbiont-containing vacuole (GO:0020003)	7	2	0.53	+	3.79	0.127	0.611
hemidesmosome (GO:0030056)	7	2	0.53	+	3.79	0.127	0.61
ribonucleoprotein complex (GO:1990904)	710	42	53.5	-	0.79	0.127	0.615
myosin complex (GO:0016459)	58	1	4.37	-	0.23	0.127	0.614
node of Ranvier (GO:0033268)	15	3	1.13	+	2.65	0.128	0.611
stereocilium bundle (GO:0032421)	60	1	4.52	-	0.22	0.128	0.611
microtubule plus-end (GO:0035371)	24	4	1.81	+	2.21	0.129	0.614
microvillus membrane (GO:0031528)	24	4	1.81	+	2.21	0.129	0.613
perikaryon (GO:0043204)	153	17	11.53	+	1.47	0.13	0.616
supramolecular polymer (GO:0099081)	1015	90	76.48	+	1.18	0.131	0.618
myofibril (GO:0030016)	228	24	17.18	+	1.4	0.134	0.633
spine apparatus membrane (GO:0098897)	1	1	0.08	+	13.27	0.135	0.636
gamma-catenin-TCF7L2 complex (GO:0071665)	1	1	0.08	+	13.27	0.135	0.635
mitochondrial proton-transporting ATP synthase, stator stalk (GO:0000274)	1	1	0.08	+	13.27	0.135	0.633
laminin-8 complex (GO:0043257)	1	1	0.08	+	13.27	0.135	0.632
oligosaccharyltransferase III complex (GO:0035000)	1	1	0.08	+	13.27	0.135	0.63
ACF complex (GO:0016590)	1	1	0.08	+	13.27	0.135	0.629
apical ectoplasmic specialization (GO:0061831)	1	1	0.08	+	13.27	0.135	0.627
lysosomal matrix (GO:1990836)	1	1	0.08	+	13.27	0.135	0.626
Sec62/Sec63 complex (GO:0031207)	1	1	0.08	+	13.27	0.135	0.624
phagolysosome membrane (GO:0061474)	1	1	0.08	+	13.27	0.135	0.623
host cell surface (GO:0044228)	1	1	0.08	+	13.27	0.135	0.622
apical pole of neuron (GO:0044225)	1	1	0.08	+	13.27	0.135	0.62
host cell perinuclear region of cytoplasm (GO:0044220)	1	1	0.08	+	13.27	0.135	0.619
PAS complex (GO:0070772)	1	1	0.08	+	13.27	0.135	0.617
integral component of omegasome membrane (GO:0097631)	1	1	0.08	+	13.27	0.135	0.616
intrinsic component of omegasome membrane (GO:0097630)	1	1	0.08	+	13.27	0.135	0.615
nuclear pore transmembrane ring (GO:0070762)	1	1	0.08	+	13.27	0.135	0.613
chaperone-mediated autophagy translocation complex (GO:0061742)	1	1	0.08	+	13.27	0.135	0.612
NF-kappaB p50/p65 complex (GO:0035525)	1	1	0.08	+	13.27	0.135	0.61
acetyl-CoA carboxylase complex (GO:0009317)	1	1	0.08	+	13.27	0.135	0.609
collagen type XIV trimer (GO:0005596)	1	1	0.08	+	13.27	0.135	0.608
collagen type XII trimer (GO:0005595)	1	1	0.08	+	13.27	0.135	0.606
collagen type VII trimer (GO:0005590)	1	1	0.08	+	13.27	0.135	0.605
collagen type III trimer (GO:0005586)	1	1	0.08	+	13.27	0.135	0.604
collagen type II trimer (GO:0005585)	1	1	0.08	+	13.27	0.135	0.602
collagen type XV trimer (GO:0005582)	1	1	0.08	+	13.27	0.135	0.601
proton-transporting ATP synthase, catalytic core (GO:0045267)	1	1	0.08	+	13.27	0.135	0.6
proton-transporting ATP synthase, stator stalk (GO:0045265)	1	1	0.08	+	13.27	0.135	0.598
collagen type VII anchoring fibril (GO:0098652)	1	1	0.08	+	13.27	0.135	0.597
collagen anchoring fibril (GO:0098648)	1	1	0.08	+	13.27	0.135	0.596
intrinsic component of spine apparatus membrane (GO:0098952)	1	1	0.08	+	13.27	0.135	0.594
4-aminobutyrate transaminase complex (GO:0032144)	1	1	0.08	+	13.27	0.135	0.593
integrin alpha7-beta1 complex (GO:0034677)	1	1	0.08	+	13.27	0.135	0.592
integrin alpha6-beta4 complex (GO:0034676)	1	1	0.08	+	13.27	0.135	0.59
integral component of spine apparatus membrane (GO:0099065)	1	1	0.08	+	13.27	0.135	0.589
perinuclear endoplasmic reticulum lumen (GO:0099020)	1	1	0.08	+	13.27	0.135	0.588
cyclin D2-CDK6 complex (GO:0097132)	1	1	0.08	+	13.27	0.135	0.587
mitochondrial proton-transporting ATP synthase, catalytic core (GO:0005754)	1	1	0.08	+	13.27	0.135	0.585
lumenal side of Golgi membrane (GO:0098547)	1	1	0.08	+	13.27	0.135	0.584
anchored component of plasma membrane (GO:0046658)	57	8	4.29	+	1.86	0.136	0.584
presynaptic active zone (GO:0048786)	78	10	5.88	+	1.7	0.137	0.587
actin filament bundle (GO:0032432)	79	10	5.95	+	1.68	0.139	0.598
mitochondrial envelope (GO:0005740)	768	46	57.87	-	0.79	0.141	0.605
astrocyte projection (GO:0097449)	16	3	1.21	+	2.49	0.144	0.616
NuRD complex (GO:0016581)	16	3	1.21	+	2.49	0.144	0.615
cytoplasmic ubiquitin ligase complex (GO:0000153)	16	3	1.21	+	2.49	0.144	0.613
CHD-type complex (GO:0090545)	16	3	1.21	+	2.49	0.144	0.612
transporter complex (GO:1990351)	336	33	25.32	+	1.3	0.149	0.631
cytosolic large ribosomal subunit (GO:0022625)	61	8	4.6	+	1.74	0.15	0.633
serine C-palmitoyltransferase complex (GO:0017059)	8	2	0.6	+	3.32	0.152	0.641
Lewy body (GO:0097413)	8	2	0.6	+	3.32	0.152	0.64
Hrd1p ubiquitin ligase ERAD-L complex (GO:0000839)	8	2	0.6	+	3.32	0.152	0.638
endoplasmic reticulum palmitoyltransferase complex (GO:0031211)	8	2	0.6	+	3.32	0.152	0.637
F-actin capping protein complex (GO:0008290)	8	2	0.6	+	3.32	0.152	0.636
fibrinogen complex (GO:0005577)	8	2	0.6	+	3.32	0.152	0.634
pyruvate dehydrogenase complex (GO:0045254)	8	2	0.6	+	3.32	0.152	0.633
mitotic spindle astral microtubule (GO:0061673)	8	2	0.6	+	3.32	0.152	0.632
protein-cysteine S-palmitoyltransferase complex (GO:1905961)	8	2	0.6	+	3.32	0.152	0.63
flotillin complex (GO:0016600)	8	2	0.6	+	3.32	0.152	0.629
neuron projection membrane (GO:0032589)	62	8	4.67	+	1.71	0.154	0.637
U12-type spliceosomal complex (GO:0005689)	26	4	1.96	+	2.04	0.155	0.64
desmosome (GO:0030057)	26	4	1.96	+	2.04	0.155	0.639
actin-based cell projection (GO:0098858)	214	22	16.12	+	1.36	0.158	0.65
proton-transporting two-sector ATPase complex, catalytic domain (GO:0033178)	17	3	1.28	+	2.34	0.161	0.661
Sin3-type complex (GO:0070822)	17	3	1.28	+	2.34	0.161	0.66
lamellar body (GO:0042599)	17	3	1.28	+	2.34	0.161	0.658
recycling endosome (GO:0055037)	182	19	13.71	+	1.39	0.165	0.674
protein acetyltransferase complex (GO:0031248)	98	3	7.38	-	0.41	0.166	0.675
acetyltransferase complex (GO:1902493)	98	3	7.38	-	0.41	0.166	0.673
mitochondrial membrane (GO:0031966)	726	44	54.7	-	0.8	0.172	0.696
fibrillar center (GO:0001650)	129	5	9.72	-	0.51	0.172	0.696
cytochrome complex (GO:0070069)	35	0	2.64	-	< 0.01	0.173	0.7
clathrin-coated endocytic vesicle (GO:0045334)	94	11	7.08	+	1.55	0.175	0.706
ciliary base (GO:0097546)	36	0	2.71	-	< 0.01	0.177	0.712
endonuclease complex (GO:1905348)	36	0	2.71	-	< 0.01	0.177	0.711
bleb (GO:0032059)	9	2	0.68	+	2.95	0.177	0.71
Hrd1p ubiquitin ligase complex (GO:0000836)	9	2	0.68	+	2.95	0.177	0.708
Golgi trans cisterna (GO:0000138)	9	2	0.68	+	2.95	0.177	0.707
zonula adherens (GO:0005915)	9	2	0.68	+	2.95	0.177	0.706
BBSome (GO:0034464)	9	2	0.68	+	2.95	0.177	0.704
axonemal microtubule (GO:0005879)	9	2	0.68	+	2.95	0.177	0.703
extracellular membrane-bounded organelle (GO:0065010)	9	2	0.68	+	2.95	0.177	0.702
U5 snRNP (GO:0005682)	18	3	1.36	+	2.21	0.179	0.706
postsynaptic cytosol (GO:0099524)	18	3	1.36	+	2.21	0.179	0.705
host intracellular part (GO:0033646)	18	3	1.36	+	2.21	0.179	0.703
host intracellular region (GO:0043656)	18	3	1.36	+	2.21	0.179	0.702
presynaptic active zone membrane (GO:0048787)	32	5	2.41	+	2.07	0.182	0.712
Cajal body (GO:0015030)	56	1	4.22	-	0.24	0.186	0.727
cytoplasmic microtubule (GO:0005881)	74	9	5.58	+	1.61	0.19	0.74
vesicle coat (GO:0030120)	52	7	3.92	+	1.79	0.192	0.747
T-tubule (GO:0030315)	52	7	3.92	+	1.79	0.192	0.745
plasma membrane bounded cell projection cytoplasm (GO:0032838)	208	21	15.67	+	1.34	0.193	0.747
macrophage migration inhibitory factor receptor complex (GO:0035692)	2	1	0.15	+	6.64	0.196	0.758
HSP90-CDC37 chaperone complex (GO:1990565)	2	1	0.15	+	6.64	0.196	0.756
amyloid-beta complex (GO:0106003)	2	1	0.15	+	6.64	0.196	0.755
cleavage body (GO:0071920)	2	1	0.15	+	6.64	0.196	0.753
interleukin-12 complex (GO:0043514)	2	1	0.15	+	6.64	0.196	0.752
proteasome storage granule (GO:0034515)	2	1	0.15	+	6.64	0.196	0.75
angiogenin-PRI complex (GO:0032311)	2	1	0.15	+	6.64	0.196	0.749
CRLF-CLCF1 complex (GO:0097058)	2	1	0.15	+	6.64	0.196	0.748
ribonucleoside-diphosphate reductase complex (GO:0005971)	2	1	0.15	+	6.64	0.196	0.746
laminin-2 complex (GO:0005607)	2	1	0.15	+	6.64	0.196	0.745
eukaryotic translation initiation factor 3 complex, eIF3e (GO:0071540)	2	1	0.15	+	6.64	0.196	0.743
RQC complex (GO:1990112)	2	1	0.15	+	6.64	0.196	0.742
integral component of autophagosome membrane (GO:0097637)	2	1	0.15	+	6.64	0.196	0.74
intrinsic component of autophagosome membrane (GO:0097636)	2	1	0.15	+	6.64	0.196	0.739
interleukin-23 complex (GO:0070743)	2	1	0.15	+	6.64	0.196	0.738
VCP-NSFL1C complex (GO:1990730)	2	1	0.15	+	6.64	0.196	0.736
methionine adenosyltransferase complex (GO:0048269)	2	1	0.15	+	6.64	0.196	0.735
collagen type I trimer (GO:0005584)	2	1	0.15	+	6.64	0.196	0.734
ERBB3:ERBB2 complex (GO:0038143)	2	1	0.15	+	6.64	0.196	0.732
NF-kappaB complex (GO:0071159)	2	1	0.15	+	6.64	0.196	0.731
heteromeric SMAD protein complex (GO:0071144)	2	1	0.15	+	6.64	0.196	0.729
calcium ion-transporting ATPase complex (GO:0090534)	2	1	0.15	+	6.64	0.196	0.728
endothelial microparticle (GO:0072563)	2	1	0.15	+	6.64	0.196	0.727
longitudinal sarcoplasmic reticulum (GO:0014801)	2	1	0.15	+	6.64	0.196	0.725
AnxA2-p11 complex (GO:1990665)	2	1	0.15	+	6.64	0.196	0.724
cytoplasmic cyclin-dependent protein kinase holoenzyme complex (GO:0000308)	2	1	0.15	+	6.64	0.196	0.723
amphisome (GO:0044753)	2	1	0.15	+	6.64	0.196	0.721
integrin alphav-beta6 complex (GO:0034685)	2	1	0.15	+	6.64	0.196	0.72
integrin alphav-beta3 complex (GO:0034683)	2	1	0.15	+	6.64	0.196	0.719
integrin alpha10-beta1 complex (GO:0034680)	2	1	0.15	+	6.64	0.196	0.717
TSC1-TSC2 complex (GO:0033596)	2	1	0.15	+	6.64	0.196	0.716
multi-eIF complex (GO:0043614)	2	1	0.15	+	6.64	0.196	0.715
H zone (GO:0031673)	2	1	0.15	+	6.64	0.196	0.714
BAK complex (GO:0097145)	2	1	0.15	+	6.64	0.196	0.712
lumenal side of lysosomal membrane (GO:0098575)	2	1	0.15	+	6.64	0.196	0.711
polycystin complex (GO:0002133)	2	1	0.15	+	6.64	0.196	0.71
vacuolar proton-transporting V-type ATPase complex (GO:0016471)	19	3	1.43	+	2.1	0.197	0.712
costamere (GO:0043034)	19	3	1.43	+	2.1	0.197	0.71
integral component of presynaptic membrane (GO:0099056)	76	9	5.73	+	1.57	0.197	0.71
postsynaptic density membrane (GO:0098839)	104	12	7.84	+	1.53	0.197	0.713
proton-transporting V-type ATPase, V0 domain (GO:0033179)	10	2	0.75	+	2.65	0.204	0.731
haptoglobin-hemoglobin complex (GO:0031838)	10	2	0.75	+	2.65	0.204	0.73
nuclear pore outer ring (GO:0031080)	10	2	0.75	+	2.65	0.204	0.729
nuclear pericentric heterochromatin (GO:0031618)	10	2	0.75	+	2.65	0.204	0.727
COP9 signalosome (GO:0008180)	36	5	2.71	+	1.84	0.208	0.74
cytosolic ribosome (GO:0022626)	111	12	8.36	+	1.43	0.215	0.764
voltage-gated potassium channel complex (GO:0008076)	87	3	6.56	-	0.46	0.215	0.765
histone acetyltransferase complex (GO:0000123)	88	3	6.63	-	0.45	0.215	0.765
intrinsic component of presynaptic membrane (GO:0098889)	85	10	6.4	+	1.56	0.221	0.783
nuclear heterochromatin (GO:0005720)	38	5	2.86	+	1.75	0.224	0.793
euchromatin (GO:0000791)	38	5	2.86	+	1.75	0.224	0.792
nuclear membrane protein complex (GO:0106083)	11	2	0.83	+	2.41	0.23	0.81
mitochondrial proton-transporting ATP synthase complex, coupling factor F(o) (GO:0000276)	11	2	0.83	+	2.41	0.23	0.809
astral microtubule (GO:0000235)	11	2	0.83	+	2.41	0.23	0.808
aster (GO:0005818)	11	2	0.83	+	2.41	0.23	0.806
meiotic nuclear membrane microtubule tethering complex (GO:0034993)	11	2	0.83	+	2.41	0.23	0.805
microtubule organizing center attachment site (GO:0034992)	11	2	0.83	+	2.41	0.23	0.803
palmitoyltransferase complex (GO:0002178)	11	2	0.83	+	2.41	0.23	0.802
nuclear membrane microtubule tethering complex (GO:0106094)	11	2	0.83	+	2.41	0.23	0.801
U1 snRNP (GO:0005685)	21	3	1.58	+	1.9	0.235	0.815
extrinsic component of plasma membrane (GO:0019897)	166	17	12.51	+	1.36	0.242	0.839
ciliary basal body (GO:0036064)	138	6	10.4	-	0.58	0.248	0.86
condensed nuclear chromosome (GO:0000794)	101	4	7.61	-	0.53	0.25	0.865
RAVE complex (GO:0043291)	3	1	0.23	+	4.42	0.252	0.87
ASTRA complex (GO:0070209)	3	1	0.23	+	4.42	0.252	0.868
early endosome lumen (GO:0031905)	3	1	0.23	+	4.42	0.252	0.867
CAF-1 complex (GO:0033186)	3	1	0.23	+	4.42	0.252	0.865
axonal spine (GO:0044308)	3	1	0.23	+	4.42	0.252	0.864
cytoskeletal calyx (GO:0033150)	3	1	0.23	+	4.42	0.252	0.862
Ku70:Ku80 complex (GO:0043564)	3	1	0.23	+	4.42	0.252	0.861
UDP-N-acetylglucosamine transferase complex (GO:0043541)	3	1	0.23	+	4.42	0.252	0.859
interleukin-28 receptor complex (GO:0032002)	3	1	0.23	+	4.42	0.252	0.858
protein kinase 5 complex (GO:0016533)	3	1	0.23	+	4.42	0.252	0.857
CHRAC (GO:0008623)	3	1	0.23	+	4.42	0.252	0.855
neuronal ribonucleoprotein granule (GO:0071598)	3	1	0.23	+	4.42	0.252	0.854
ciliary neurotrophic factor receptor complex (GO:0070110)	3	1	0.23	+	4.42	0.252	0.852
6-phosphofructokinase complex (GO:0005945)	3	1	0.23	+	4.42	0.252	0.851
phosphatidylinositol 3-kinase complex, class IB (GO:0005944)	3	1	0.23	+	4.42	0.252	0.849
Parkin-FBXW7-Cul1 ubiquitin ligase complex (GO:1990452)	3	1	0.23	+	4.42	0.252	0.848
nuclear condensin complex (GO:0000799)	3	1	0.23	+	4.42	0.252	0.847
growth cone lamellipodium (GO:1990761)	3	1	0.23	+	4.42	0.252	0.845
alphav-beta3 integrin-HMGB1 complex (GO:0035868)	3	1	0.23	+	4.42	0.252	0.844
alphav-beta3 integrin-PKCalpha complex (GO:0035866)	3	1	0.23	+	4.42	0.252	0.842
axonemal central apparatus (GO:1990716)	3	1	0.23	+	4.42	0.252	0.841
proteasome activator complex (GO:0008537)	3	1	0.23	+	4.42	0.252	0.839
Ski complex (GO:0055087)	3	1	0.23	+	4.42	0.252	0.838
rough endoplasmic reticulum lumen (GO:0048237)	3	1	0.23	+	4.42	0.252	0.837
collagen type VI trimer (GO:0005589)	3	1	0.23	+	4.42	0.252	0.835
collagen type V trimer (GO:0005588)	3	1	0.23	+	4.42	0.252	0.834
cytoophidium (GO:0097268)	3	1	0.23	+	4.42	0.252	0.833
interleukin-6 receptor complex (GO:0005896)	3	1	0.23	+	4.42	0.252	0.831
endosome to plasma membrane transport vesicle (GO:0070381)	3	1	0.23	+	4.42	0.252	0.83
beta-catenin-TCF7L2 complex (GO:0070369)	3	1	0.23	+	4.42	0.252	0.828
collagen beaded filament (GO:0098647)	3	1	0.23	+	4.42	0.252	0.827
pentameric IgM immunoglobulin complex (GO:0071756)	3	1	0.23	+	4.42	0.252	0.826
IgM immunoglobulin complex, circulating (GO:0071754)	3	1	0.23	+	4.42	0.252	0.824
IgM immunoglobulin complex (GO:0071753)	3	1	0.23	+	4.42	0.252	0.823
secretory dimeric IgA immunoglobulin complex (GO:0071752)	3	1	0.23	+	4.42	0.252	0.822
dimeric IgA immunoglobulin complex (GO:0071750)	3	1	0.23	+	4.42	0.252	0.82
myosin II filament (GO:0097513)	3	1	0.23	+	4.42	0.252	0.819
clathrin-sculpted acetylcholine transport vesicle membrane (GO:0060201)	3	1	0.23	+	4.42	0.252	0.818
clathrin-sculpted acetylcholine transport vesicle (GO:0060200)	3	1	0.23	+	4.42	0.252	0.816
germinal vesicle (GO:0042585)	3	1	0.23	+	4.42	0.252	0.815
integrin alpha8-beta1 complex (GO:0034678)	3	1	0.23	+	4.42	0.252	0.814
activin responsive factor complex (GO:0032444)	3	1	0.23	+	4.42	0.252	0.812
alphav-beta3 integrin-vitronectin complex (GO:0071062)	3	1	0.23	+	4.42	0.252	0.811
intrinsic component of endosome membrane (GO:0031302)	3	1	0.23	+	4.42	0.252	0.81
MAML1-RBP-Jkappa- ICN1 complex (GO:0002193)	3	1	0.23	+	4.42	0.252	0.809
U2-type post-mRNA release spliceosomal complex (GO:0071008)	3	1	0.23	+	4.42	0.252	0.807
gamma DNA polymerase complex (GO:0005760)	3	1	0.23	+	4.42	0.252	0.806
inward rectifier potassium channel complex (GO:1902937)	3	1	0.23	+	4.42	0.252	0.805
cell pole (GO:0060187)	3	1	0.23	+	4.42	0.252	0.803
cytoplasmic side of early endosome membrane (GO:0098559)	3	1	0.23	+	4.42	0.252	0.802
glial limiting end-foot (GO:0097451)	3	1	0.23	+	4.42	0.252	0.801
respirasome (GO:0070469)	104	4	7.84	-	0.51	0.253	0.802
U2 snRNP (GO:0005686)	22	3	1.66	+	1.81	0.254	0.804
triglyceride-rich plasma lipoprotein particle (GO:0034385)	22	3	1.66	+	1.81	0.254	0.802
very-low-density lipoprotein particle (GO:0034361)	22	3	1.66	+	1.81	0.254	0.801
integral component of mitochondrial outer membrane (GO:0031307)	22	3	1.66	+	1.81	0.254	0.8
npBAF complex (GO:0071564)	12	2	0.9	+	2.21	0.257	0.808
L-type voltage-gated calcium channel complex (GO:1990454)	12	2	0.9	+	2.21	0.257	0.807
symmetric synapse (GO:0032280)	12	2	0.9	+	2.21	0.257	0.805
proteasome regulatory particle, base subcomplex (GO:0008540)	12	2	0.9	+	2.21	0.257	0.804
ISWI-type complex (GO:0031010)	12	2	0.9	+	2.21	0.257	0.803
clathrin-sculpted vesicle (GO:0060198)	12	2	0.9	+	2.21	0.257	0.802
ciliary tip (GO:0097542)	46	1	3.47	-	0.29	0.258	0.803
condensed nuclear chromosome, centromeric region (GO:0000780)	28	0	2.11	-	< 0.01	0.26	0.808
integral component of mitochondrial inner membrane (GO:0031305)	51	1	3.84	-	0.26	0.267	0.829
intrinsic component of mitochondrial inner membrane (GO:0031304)	51	1	3.84	-	0.26	0.267	0.828
endoribonuclease complex (GO:1902555)	30	0	2.26	-	< 0.01	0.268	0.831
sex chromosome (GO:0000803)	30	0	2.26	-	< 0.01	0.268	0.829
SAGA-type complex (GO:0070461)	30	0	2.26	-	< 0.01	0.268	0.828
contractile actin filament bundle (GO:0097517)	72	8	5.43	+	1.47	0.271	0.836
stress fiber (GO:0001725)	72	8	5.43	+	1.47	0.271	0.835
tertiary granule membrane (GO:0070821)	73	8	5.5	+	1.45	0.277	0.85
proton-transporting V-type ATPase complex (GO:0033176)	28	4	2.11	+	1.9	0.281	0.862
neuronal cell body membrane (GO:0032809)	28	4	2.11	+	1.9	0.281	0.861
high-density lipoprotein particle (GO:0034364)	28	4	2.11	+	1.9	0.281	0.859
endoplasmic reticulum exit site (GO:0070971)	28	4	2.11	+	1.9	0.281	0.858
cytoplasmic region (GO:0099568)	251	24	18.91	+	1.27	0.283	0.863
Swr1 complex (GO:0000812)	13	2	0.98	+	2.04	0.284	0.864
MKS complex (GO:0036038)	13	2	0.98	+	2.04	0.284	0.862
multivesicular body membrane (GO:0032585)	13	2	0.98	+	2.04	0.284	0.861
GABA-A receptor complex (GO:1902711)	13	2	0.98	+	2.04	0.284	0.86
proton-transporting ATP synthase complex, coupling factor F(o) (GO:0045263)	13	2	0.98	+	2.04	0.284	0.858
dopaminergic synapse (GO:0098691)	13	2	0.98	+	2.04	0.284	0.857
anchored component of synaptic vesicle membrane (GO:0098993)	13	2	0.98	+	2.04	0.284	0.856
ribbon synapse (GO:0097470)	13	2	0.98	+	2.04	0.284	0.854
preribosome (GO:0030684)	83	3	6.25	-	0.48	0.286	0.862
nuclear transcription factor complex (GO:0044798)	213	11	16.05	-	0.69	0.29	0.872
mitochondrial protein complex (GO:0098798)	271	15	20.42	-	0.73	0.293	0.879
inclusion body (GO:0016234)	81	9	6.1	+	1.47	0.295	0.883
nuclear euchromatin (GO:0005719)	30	4	2.26	+	1.77	0.297	0.888
cell body membrane (GO:0044298)	30	4	2.26	+	1.77	0.297	0.887
U2-type catalytic step 2 spliceosome (GO:0071007)	30	4	2.26	+	1.77	0.297	0.886
supramolecular fiber (GO:0099512)	1007	85	75.88	+	1.12	0.301	0.898
spine apparatus (GO:0097444)	4	1	0.3	+	3.32	0.305	0.906
phosphatidylinositol 3-kinase complex, class III, type II (GO:0034272)	4	1	0.3	+	3.32	0.305	0.904
phosphatidylinositol 3-kinase complex, class III, type I (GO:0034271)	4	1	0.3	+	3.32	0.305	0.903
plasma membrane proton-transporting V-type ATPase complex (GO:0033181)	4	1	0.3	+	3.32	0.305	0.902
female germ cell nucleus (GO:0001674)	4	1	0.3	+	3.32	0.305	0.9
SPOTS complex (GO:0035339)	4	1	0.3	+	3.32	0.305	0.899
omegasome membrane (GO:1903349)	4	1	0.3	+	3.32	0.305	0.898
senescence-associated heterochromatin focus (GO:0035985)	4	1	0.3	+	3.32	0.305	0.896
transcription factor AP-1 complex (GO:0035976)	4	1	0.3	+	3.32	0.305	0.895
Ndc80 complex (GO:0031262)	4	1	0.3	+	3.32	0.305	0.894
smooth muscle contractile fiber (GO:0030485)	4	1	0.3	+	3.32	0.305	0.892
actin cap (GO:0030478)	4	1	0.3	+	3.32	0.305	0.891
glycine cleavage complex (GO:0005960)	4	1	0.3	+	3.32	0.305	0.89
acrosomal matrix (GO:0043159)	4	1	0.3	+	3.32	0.305	0.888
photoreceptor inner segment membrane (GO:0060342)	4	1	0.3	+	3.32	0.305	0.887
integral component of lysosomal membrane (GO:1905103)	4	1	0.3	+	3.32	0.305	0.886
perinuclear theca (GO:0033011)	4	1	0.3	+	3.32	0.305	0.885
tumor necrosis factor receptor superfamily complex (GO:0002947)	4	1	0.3	+	3.32	0.305	0.883
PR-DUB complex (GO:0035517)	4	1	0.3	+	3.32	0.305	0.882
aryl hydrocarbon receptor complex (GO:0034751)	4	1	0.3	+	3.32	0.305	0.881
collagen type IX trimer (GO:0005594)	4	1	0.3	+	3.32	0.305	0.88
dendritic filopodium (GO:1902737)	4	1	0.3	+	3.32	0.305	0.878
NLRP1 inflammasome complex (GO:0072558)	4	1	0.3	+	3.32	0.305	0.877
IPAF inflammasome complex (GO:0072557)	4	1	0.3	+	3.32	0.305	0.876
actomyosin contractile ring (GO:0005826)	4	1	0.3	+	3.32	0.305	0.874
terminal web (GO:1990357)	4	1	0.3	+	3.32	0.305	0.873
retromer, cargo-selective complex (GO:0030906)	4	1	0.3	+	3.32	0.305	0.872
clathrin-sculpted glutamate transport vesicle membrane (GO:0060203)	4	1	0.3	+	3.32	0.305	0.871
extrinsic component of vacuolar membrane (GO:0000306)	4	1	0.3	+	3.32	0.305	0.87
syntrophin complex (GO:0016013)	4	1	0.3	+	3.32	0.305	0.868
extrinsic component of Golgi membrane (GO:0090498)	4	1	0.3	+	3.32	0.305	0.867
TAP complex (GO:0042825)	4	1	0.3	+	3.32	0.305	0.866
CCAAT-binding factor complex (GO:0016602)	4	1	0.3	+	3.32	0.305	0.865
NMS complex (GO:0031617)	4	1	0.3	+	3.32	0.305	0.863
clathrin-sculpted glutamate transport vesicle (GO:0060199)	4	1	0.3	+	3.32	0.305	0.862
cytoplasmic side of endosome membrane (GO:0010009)	4	1	0.3	+	3.32	0.305	0.861
hippocampal mossy fiber (GO:0097457)	4	1	0.3	+	3.32	0.305	0.86
GAIT complex (GO:0097452)	4	1	0.3	+	3.32	0.305	0.859
endolysosome membrane (GO:0036020)	14	2	1.05	+	1.9	0.31	0.873
cytoplasmic exosome (RNase complex) (GO:0000177)	14	2	1.05	+	1.9	0.31	0.872
dendritic spine membrane (GO:0032591)	14	2	1.05	+	1.9	0.31	0.871
GABA receptor complex (GO:1902710)	14	2	1.05	+	1.9	0.31	0.869
cytoskeleton (GO:0005856)	2285	159	172.17	-	0.92	0.314	0.879
phagophore assembly site (GO:0000407)	32	4	2.41	+	1.66	0.316	0.884
axon terminus (GO:0043679)	129	13	9.72	+	1.34	0.319	0.892
tertiary granule lumen (GO:1904724)	55	6	4.14	+	1.45	0.321	0.894
tight junction (GO:0070160)	130	13	9.8	+	1.33	0.322	0.896
ribonucleoprotein granule (GO:0035770)	234	22	17.63	+	1.25	0.323	0.898
immunoglobulin complex, circulating (GO:0042571)	94	4	7.08	-	0.56	0.323	0.897
potassium channel complex (GO:0034705)	98	4	7.38	-	0.54	0.327	0.906
ficolin-1-rich granule membrane (GO:0101003)	61	7	4.6	+	1.52	0.334	0.923
COPII vesicle coat (GO:0030127)	15	2	1.13	+	1.77	0.337	0.93
nBAF complex (GO:0071565)	15	2	1.13	+	1.77	0.337	0.929
low-density lipoprotein particle (GO:0034362)	15	2	1.13	+	1.77	0.337	0.928
zymogen granule (GO:0042588)	15	2	1.13	+	1.77	0.337	0.927
lateral plasma membrane (GO:0016328)	62	7	4.67	+	1.5	0.337	0.927
transferase complex, transferring phosphorus-containing groups (GO:0061695)	266	15	20.04	-	0.75	0.345	0.948
autophagosome (GO:0005776)	99	10	7.46	+	1.34	0.346	0.949
apical junction complex (GO:0043296)	146	14	11	+	1.27	0.352	0.963
mitochondrial proton-transporting ATP synthase complex, catalytic core F(1) (GO:0000275)	5	1	0.38	+	2.65	0.353	0.966
tubular endosome (GO:0097422)	5	1	0.38	+	2.65	0.353	0.965
neurofibrillary tangle (GO:0097418)	5	1	0.38	+	2.65	0.353	0.963
BRISC complex (GO:0070552)	5	1	0.38	+	2.65	0.353	0.962
PeBoW complex (GO:0070545)	5	1	0.38	+	2.65	0.353	0.961
commitment complex (GO:0000243)	5	1	0.38	+	2.65	0.353	0.959
postsynaptic endocytic zone membrane (GO:0098844)	5	1	0.38	+	2.65	0.353	0.958
dentate gyrus mossy fiber (GO:0044302)	5	1	0.38	+	2.65	0.353	0.957
phagolysosome (GO:0032010)	5	1	0.38	+	2.65	0.353	0.956
inner acrosomal membrane (GO:0002079)	5	1	0.38	+	2.65	0.353	0.954
kainate selective glutamate receptor complex (GO:0032983)	5	1	0.38	+	2.65	0.353	0.953
phagocytic vesicle lumen (GO:0097013)	5	1	0.38	+	2.65	0.353	0.952
peptidase inhibitor complex (GO:1904090)	5	1	0.38	+	2.65	0.353	0.95
calcineurin complex (GO:0005955)	5	1	0.38	+	2.65	0.353	0.949
phosphatidylinositol 3-kinase complex, class I (GO:0097651)	5	1	0.38	+	2.65	0.353	0.948
spermatoproteasome complex (GO:1990111)	5	1	0.38	+	2.65	0.353	0.947
Cul4B-RING E3 ubiquitin ligase complex (GO:0031465)	5	1	0.38	+	2.65	0.353	0.945
extrinsic component of postsynaptic density membrane (GO:0099147)	5	1	0.38	+	2.65	0.353	0.944
cytolytic granule (GO:0044194)	5	1	0.38	+	2.65	0.353	0.943
R2TP complex (GO:0097255)	5	1	0.38	+	2.65	0.353	0.942
cortical microtubule cytoskeleton (GO:0030981)	5	1	0.38	+	2.65	0.353	0.94
protease inhibitor complex (GO:0097179)	5	1	0.38	+	2.65	0.353	0.939
AIM2 inflammasome complex (GO:0097169)	5	1	0.38	+	2.65	0.353	0.938
basal cortex (GO:0045180)	5	1	0.38	+	2.65	0.353	0.937
nuclear stress granule (GO:0097165)	5	1	0.38	+	2.65	0.353	0.935
central region of growth cone (GO:0090724)	5	1	0.38	+	2.65	0.353	0.934
proteasome complex (GO:0000502)	66	7	4.97	+	1.41	0.356	0.94
nuclear matrix (GO:0016363)	108	5	8.14	-	0.61	0.356	0.939
calcium channel complex (GO:0034704)	67	7	5.05	+	1.39	0.362	0.952
endopeptidase complex (GO:1905369)	67	7	5.05	+	1.39	0.362	0.951
DNA replication factor A complex (GO:0005662)	16	2	1.21	+	1.66	0.363	0.953
ESC/E(Z) complex (GO:0035098)	16	2	1.21	+	1.66	0.363	0.951
brush border (GO:0005903)	108	11	8.14	+	1.35	0.364	0.953
AP-type membrane coat adaptor complex (GO:0030119)	42	1	3.16	-	0.32	0.367	0.96
presynaptic membrane (GO:0042734)	159	15	11.98	+	1.25	0.371	0.97
nuclear ubiquitin ligase complex (GO:0000152)	44	1	3.32	-	0.3	0.372	0.971
intercellular bridge (GO:0045171)	73	3	5.5	-	0.55	0.373	0.973
extrinsic component of membrane (GO:0019898)	300	27	22.6	+	1.19	0.381	0.993
centrosome (GO:0005813)	594	38	44.76	-	0.85	0.384	0.998
voltage-gated calcium channel complex (GO:0005891)	43	5	3.24	+	1.54	0.385	1
apical dendrite (GO:0097440)	17	2	1.28	+	1.56	0.388	1
eukaryotic translation initiation factor 3 complex (GO:0005852)	17	2	1.28	+	1.56	0.388	1
postsynaptic density, intracellular component (GO:0099092)	17	2	1.28	+	1.56	0.388	1
spindle pole centrosome (GO:0031616)	17	2	1.28	+	1.56	0.388	1
pericentriolar material (GO:0000242)	21	0	1.58	-	< 0.01	0.396	1
respiratory chain complex IV (GO:0045277)	21	0	1.58	-	< 0.01	0.396	1
exon-exon junction complex (GO:0035145)	21	0	1.58	-	< 0.01	0.396	1
anaphase-promoting complex (GO:0005680)	22	0	1.66	-	< 0.01	0.399	1
BLOC complex (GO:0031082)	22	0	1.66	-	< 0.01	0.399	1
gamma-tubulin complex (GO:0000930)	22	0	1.66	-	< 0.01	0.399	1
small nucleolar ribonucleoprotein complex (GO:0005732)	22	0	1.66	-	< 0.01	0.399	1
extrinsic component of postsynaptic specialization membrane (GO:0098892)	6	1	0.45	+	2.21	0.399	1
symbiont-containing vacuole membrane (GO:0020005)	6	1	0.45	+	2.21	0.399	1
mitochondrial pyruvate dehydrogenase complex (GO:0005967)	6	1	0.45	+	2.21	0.399	1
proton-transporting ATP synthase complex, catalytic core F(1) (GO:0045261)	6	1	0.45	+	2.21	0.399	1
sperm annulus (GO:0097227)	6	1	0.45	+	2.21	0.399	1
alveolar lamellar body (GO:0097208)	6	1	0.45	+	2.21	0.399	1
CRD-mediated mRNA stability complex (GO:0070937)	6	1	0.45	+	2.21	0.399	1
myelin sheath adaxonal region (GO:0035749)	6	1	0.45	+	2.21	0.399	1
activin receptor complex (GO:0048179)	6	1	0.45	+	2.21	0.399	1
Bcl-2 family protein complex (GO:0097136)	6	1	0.45	+	2.21	0.399	1
ribosome (GO:0005840)	245	22	18.46	+	1.19	0.399	1
actin filament (GO:0005884)	125	12	9.42	+	1.27	0.4	1
cytoplasmic side of membrane (GO:0098562)	183	17	13.79	+	1.23	0.402	1
cilium (GO:0005929)	644	42	48.52	-	0.87	0.403	1
heterochromatin (GO:0000792)	81	8	6.1	+	1.31	0.406	1
microtubule organizing center (GO:0005815)	785	52	59.15	-	0.88	0.407	1
calyx of Held (GO:0044305)	24	0	1.81	-	< 0.01	0.409	1
sperm principal piece (GO:0097228)	24	0	1.81	-	< 0.01	0.409	1
kinetochore (GO:0000776)	138	7	10.4	-	0.67	0.412	1
respiratory chain complex (GO:0098803)	88	4	6.63	-	0.6	0.414	1
transferase complex (GO:1990234)	809	54	60.96	-	0.89	0.415	1
clathrin vesicle coat (GO:0030125)	25	0	1.88	-	< 0.01	0.416	1
organellar ribosome (GO:0000313)	90	4	6.78	-	0.59	0.416	1
mitochondrial ribosome (GO:0005761)	90	4	6.78	-	0.59	0.416	1
mitochondrial respirasome (GO:0005746)	92	4	6.93	-	0.58	0.419	1
mRNA cleavage and polyadenylation specificity factor complex (GO:0005847)	23	3	1.73	+	1.73	0.424	1
intrinsic component of mitochondrial outer membrane (GO:0031306)	23	3	1.73	+	1.73	0.424	1
ATPase complex (GO:1904949)	90	9	6.78	+	1.33	0.426	1
organelle envelope lumen (GO:0031970)	90	9	6.78	+	1.33	0.426	1
intrinsic component of synaptic vesicle membrane (GO:0098563)	49	5	3.69	+	1.35	0.427	1
sarcomere (GO:0030017)	207	19	15.6	+	1.22	0.43	1
organelle outer membrane (GO:0031968)	209	19	15.75	+	1.21	0.432	1
membrane coat (GO:0030117)	93	9	7.01	+	1.28	0.435	1
coated membrane (GO:0048475)	93	9	7.01	+	1.28	0.435	1
outer membrane (GO:0019867)	211	19	15.9	+	1.2	0.435	1
dynein complex (GO:0030286)	53	2	3.99	-	0.5	0.435	1
microbody lumen (GO:0031907)	55	2	4.14	-	0.48	0.436	1
peroxisomal matrix (GO:0005782)	55	2	4.14	-	0.48	0.436	1
neuron projection terminus (GO:0044306)	148	14	11.15	+	1.26	0.437	1
basal dendrite (GO:0097441)	7	1	0.53	+	1.9	0.441	1
BRCA1-A complex (GO:0070531)	7	1	0.53	+	1.9	0.441	1
dendritic spine neck (GO:0044326)	7	1	0.53	+	1.9	0.441	1
prefoldin complex (GO:0016272)	7	1	0.53	+	1.9	0.441	1
nuclear pore central transport channel (GO:0044613)	7	1	0.53	+	1.9	0.441	1
NURF complex (GO:0016589)	7	1	0.53	+	1.9	0.441	1
eukaryotic translation initiation factor 3 complex, eIF3m (GO:0071541)	7	1	0.53	+	1.9	0.441	1
gamma-secretase complex (GO:0070765)	7	1	0.53	+	1.9	0.441	1
oxoglutarate dehydrogenase complex (GO:0045252)	7	1	0.53	+	1.9	0.441	1
intermediate-density lipoprotein particle (GO:0034363)	7	1	0.53	+	1.9	0.441	1
I-kappaB/NF-kappaB complex (GO:0033256)	7	1	0.53	+	1.9	0.441	1
glycogen granule (GO:0042587)	7	1	0.53	+	1.9	0.441	1
Elongator holoenzyme complex (GO:0033588)	7	1	0.53	+	1.9	0.441	1
intercellular canaliculus (GO:0046581)	7	1	0.53	+	1.9	0.441	1
smooth endoplasmic reticulum membrane (GO:0030868)	7	1	0.53	+	1.9	0.441	1
TORC1 complex (GO:0031931)	7	1	0.53	+	1.9	0.441	1
organellar large ribosomal subunit (GO:0000315)	58	2	4.37	-	0.46	0.441	1
mitochondrial large ribosomal subunit (GO:0005762)	58	2	4.37	-	0.46	0.441	1
region of cytosol (GO:0099522)	25	3	1.88	+	1.59	0.443	1
exosome (RNase complex) (GO:0000178)	25	3	1.88	+	1.59	0.443	1
striated muscle thin filament (GO:0005865)	25	3	1.88	+	1.59	0.443	1
proteasome accessory complex (GO:0022624)	25	3	1.88	+	1.59	0.443	1
brush border membrane (GO:0031526)	56	6	4.22	+	1.42	0.448	1
cytoplasmic ribonucleoprotein granule (GO:0036464)	224	20	16.88	+	1.18	0.448	1
kinesin complex (GO:0005871)	57	6	4.29	+	1.4	0.451	1
microtubule associated complex (GO:0005875)	155	14	11.68	+	1.2	0.452	1
nuclear outer membrane (GO:0005640)	26	3	1.96	+	1.53	0.454	1
exoribonuclease complex (GO:1905354)	26	3	1.96	+	1.53	0.454	1
myofilament (GO:0036379)	27	3	2.03	+	1.47	0.465	1
mRNA cleavage factor complex (GO:0005849)	27	3	2.03	+	1.47	0.465	1
cytosol (GO:0005829)	5228	407	393.92	+	1.03	0.47	1
MHC protein complex (GO:0042611)	28	3	2.11	+	1.42	0.476	1
nuclear transcriptional repressor complex (GO:0090568)	28	3	2.11	+	1.42	0.476	1
macropinosome (GO:0044354)	8	1	0.6	+	1.66	0.48	1
pinosome (GO:0044352)	8	1	0.6	+	1.66	0.48	1
microtubule minus-end (GO:0036449)	8	1	0.6	+	1.66	0.48	1
clathrin-sculpted gamma-aminobutyric acid transport vesicle membrane (GO:0061202)	8	1	0.6	+	1.66	0.48	1
clathrin-sculpted gamma-aminobutyric acid transport vesicle (GO:0061200)	8	1	0.6	+	1.66	0.48	1
sperm fibrous sheath (GO:0035686)	8	1	0.6	+	1.66	0.48	1
axon hillock (GO:0043203)	8	1	0.6	+	1.66	0.48	1
MutLalpha complex (GO:0032389)	8	1	0.6	+	1.66	0.48	1
replication fork protection complex (GO:0031298)	8	1	0.6	+	1.66	0.48	1
extrinsic component of endoplasmic reticulum membrane (GO:0042406)	8	1	0.6	+	1.66	0.48	1
tRNA-splicing ligase complex (GO:0072669)	8	1	0.6	+	1.66	0.48	1
paranodal junction (GO:0033010)	8	1	0.6	+	1.66	0.48	1
mitochondrial crista (GO:0030061)	8	1	0.6	+	1.66	0.48	1
insulin-responsive compartment (GO:0032593)	8	1	0.6	+	1.66	0.48	1
growth cone membrane (GO:0032584)	8	1	0.6	+	1.66	0.48	1
SMAD protein complex (GO:0071141)	8	1	0.6	+	1.66	0.48	1
photoreceptor ribbon synapse (GO:0098684)	8	1	0.6	+	1.66	0.48	1
VCP-NPL4-UFD1 AAA ATPase complex (GO:0034098)	8	1	0.6	+	1.66	0.48	1
chromaffin granule (GO:0042583)	8	1	0.6	+	1.66	0.48	1
zona pellucida receptor complex (GO:0002199)	8	1	0.6	+	1.66	0.48	1
Mre11 complex (GO:0030870)	8	1	0.6	+	1.66	0.48	1
astrocyte end-foot (GO:0097450)	8	1	0.6	+	1.66	0.48	1
midbody (GO:0030496)	181	16	13.64	+	1.17	0.485	1
small nuclear ribonucleoprotein complex (GO:0030532)	68	3	5.12	-	0.59	0.486	1
phosphatidylinositol 3-kinase complex (GO:0005942)	29	3	2.19	+	1.37	0.489	1
Golgi cis cisterna (GO:0000137)	29	3	2.19	+	1.37	0.489	1
main axon (GO:0044304)	71	7	5.35	+	1.31	0.5	1
histone deacetylase complex (GO:0000118)	72	7	5.43	+	1.29	0.504	1
replication fork (GO:0005657)	73	7	5.5	+	1.27	0.508	1
ciliary membrane (GO:0060170)	73	7	5.5	+	1.27	0.508	1
ion channel complex (GO:0034702)	305	26	22.98	+	1.13	0.515	1
late endosome lumen (GO:0031906)	9	1	0.68	+	1.47	0.516	1
proton-transporting V-type ATPase, V1 domain (GO:0033180)	9	1	0.68	+	1.47	0.516	1
IkappaB kinase complex (GO:0008385)	9	1	0.68	+	1.47	0.516	1
cytosolic proteasome complex (GO:0031597)	9	1	0.68	+	1.47	0.516	1
slit diaphragm (GO:0036057)	9	1	0.68	+	1.47	0.516	1
filtration diaphragm (GO:0036056)	9	1	0.68	+	1.47	0.516	1
varicosity (GO:0043196)	9	1	0.68	+	1.47	0.516	1
nonhomologous end joining complex (GO:0070419)	9	1	0.68	+	1.47	0.516	1
proteasome core complex, alpha-subunit complex (GO:0019773)	9	1	0.68	+	1.47	0.516	1
NLRP3 inflammasome complex (GO:0072559)	9	1	0.68	+	1.47	0.516	1
spherical high-density lipoprotein particle (GO:0034366)	9	1	0.68	+	1.47	0.516	1
anchored component of presynaptic membrane (GO:0099026)	9	1	0.68	+	1.47	0.516	1
plasma membrane signaling receptor complex (GO:0098802)	315	27	23.73	+	1.14	0.521	1
microbody (GO:0042579)	142	8	10.7	-	0.75	0.521	1
peroxisome (GO:0005777)	142	8	10.7	-	0.75	0.521	1
small-subunit processome (GO:0032040)	38	1	2.86	-	0.35	0.522	1
mitochondrial intermembrane space (GO:0005758)	80	4	6.03	-	0.66	0.525	1
DNA packaging complex (GO:0044815)	83	8	6.25	+	1.28	0.533	1
transcriptional repressor complex (GO:0017053)	84	8	6.33	+	1.26	0.535	1
actomyosin (GO:0042641)	84	8	6.33	+	1.26	0.535	1
chromosomal region (GO:0098687)	342	22	25.77	-	0.85	0.535	1
autophagosome membrane (GO:0000421)	38	4	2.86	+	1.4	0.536	1
recycling endosome membrane (GO:0055038)	86	8	6.48	+	1.23	0.541	1
SWI/SNF superfamily-type complex (GO:0070603)	86	8	6.48	+	1.23	0.541	1
mitochondrial matrix (GO:0005759)	480	32	36.17	-	0.88	0.541	1
aggresome (GO:0016235)	39	4	2.94	+	1.36	0.542	1
filamentous actin (GO:0031941)	39	4	2.94	+	1.36	0.542	1
CatSper complex (GO:0036128)	10	1	0.75	+	1.33	0.55	1
extrinsic component of postsynaptic membrane (GO:0098890)	10	1	0.75	+	1.33	0.55	1
postsynaptic endocytic zone (GO:0098843)	10	1	0.75	+	1.33	0.55	1
presynaptic endocytic zone (GO:0098833)	10	1	0.75	+	1.33	0.55	1
ESCRT I complex (GO:0000813)	10	1	0.75	+	1.33	0.55	1
signal recognition particle (GO:0048500)	10	1	0.75	+	1.33	0.55	1
cholinergic synapse (GO:0098981)	10	1	0.75	+	1.33	0.55	1
SMN complex (GO:0032797)	10	1	0.75	+	1.33	0.55	1
tetraspanin-enriched microdomain (GO:0097197)	10	1	0.75	+	1.33	0.55	1
junctional sarcoplasmic reticulum membrane (GO:0014701)	10	1	0.75	+	1.33	0.55	1
U2-type spliceosomal complex (GO:0005684)	94	5	7.08	-	0.71	0.556	1
neuron spine (GO:0044309)	175	15	13.19	+	1.14	0.569	1
nuclear replication fork (GO:0043596)	43	4	3.24	+	1.23	0.57	1
mitochondrial nucleoid (GO:0042645)	44	4	3.32	+	1.21	0.577	1
nucleoid (GO:0009295)	44	4	3.32	+	1.21	0.577	1
mitochondrial outer membrane (GO:0005741)	185	16	13.94	+	1.15	0.578	1
H4 histone acetyltransferase complex (GO:1902562)	47	2	3.54	-	0.56	0.581	1
proteasome core complex, beta-subunit complex (GO:0019774)	11	1	0.83	+	1.21	0.582	1
neurofilament (GO:0005883)	11	1	0.83	+	1.21	0.582	1
chaperonin-containing T-complex (GO:0005832)	11	1	0.83	+	1.21	0.582	1
zymogen granule membrane (GO:0042589)	11	1	0.83	+	1.21	0.582	1
beta-catenin-TCF complex (GO:1990907)	11	1	0.83	+	1.21	0.582	1
TORC2 complex (GO:0031932)	11	1	0.83	+	1.21	0.582	1
chromosome, centromeric region (GO:0000775)	198	12	14.92	-	0.8	0.586	1
respiratory chain complex I (GO:0045271)	51	2	3.84	-	0.52	0.586	1
NADH dehydrogenase complex (GO:0030964)	51	2	3.84	-	0.52	0.586	1
mitochondrial respiratory chain complex I (GO:0005747)	51	2	3.84	-	0.52	0.586	1
myelin sheath (GO:0043209)	50	5	3.77	+	1.33	0.591	1
bicellular tight junction (GO:0005923)	123	11	9.27	+	1.19	0.608	1
cation channel complex (GO:0034703)	223	14	16.8	-	0.83	0.608	1
dendritic spine head (GO:0044327)	12	1	0.9	+	1.11	0.611	1
Schmidt-Lanterman incisure (GO:0043220)	12	1	0.9	+	1.11	0.611	1
nuclear pore nuclear basket (GO:0044615)	12	1	0.9	+	1.11	0.611	1
early phagosome (GO:0032009)	12	1	0.9	+	1.11	0.611	1
sperm head (GO:0061827)	12	1	0.9	+	1.11	0.611	1
mismatch repair complex (GO:0032300)	12	1	0.9	+	1.11	0.611	1
nuclear lamina (GO:0005652)	12	1	0.9	+	1.11	0.611	1
meiotic spindle (GO:0072687)	12	1	0.9	+	1.11	0.611	1
Cul4A-RING E3 ubiquitin ligase complex (GO:0031464)	12	1	0.9	+	1.11	0.611	1
dihydrolipoyl dehydrogenase complex (GO:0045240)	12	1	0.9	+	1.11	0.611	1
post-mRNA release spliceosomal complex (GO:0071014)	12	1	0.9	+	1.11	0.611	1
catalytic step 1 spliceosome (GO:0071012)	12	1	0.9	+	1.11	0.611	1
U2-type catalytic step 1 spliceosome (GO:0071006)	12	1	0.9	+	1.11	0.611	1
cleavage furrow (GO:0032154)	55	5	4.14	+	1.21	0.611	1
guanyl-nucleotide exchange factor complex (GO:0032045)	14	0	1.05	-	< 0.01	0.618	1
RNA cap binding complex (GO:0034518)	14	0	1.05	-	< 0.01	0.618	1
clathrin coat of trans-Golgi network vesicle (GO:0030130)	14	0	1.05	-	< 0.01	0.618	1
dendrite terminus (GO:0044292)	14	0	1.05	-	< 0.01	0.618	1
RISC complex (GO:0016442)	14	0	1.05	-	< 0.01	0.618	1
respiratory chain complex III (GO:0045275)	14	0	1.05	-	< 0.01	0.618	1
transcription factor TFTC complex (GO:0033276)	14	0	1.05	-	< 0.01	0.618	1
XY body (GO:0001741)	14	0	1.05	-	< 0.01	0.618	1
condensed chromosome outer kinetochore (GO:0000940)	14	0	1.05	-	< 0.01	0.618	1
RNAi effector complex (GO:0031332)	14	0	1.05	-	< 0.01	0.618	1
mitochondrial respiratory chain complex III (GO:0005750)	14	0	1.05	-	< 0.01	0.618	1
TIM23 mitochondrial import inner membrane translocase complex (GO:0005744)	14	0	1.05	-	< 0.01	0.618	1
lateral element (GO:0000800)	15	0	1.13	-	< 0.01	0.62	1
cohesin complex (GO:0008278)	15	0	1.13	-	< 0.01	0.62	1
photoreceptor outer segment membrane (GO:0042622)	15	0	1.13	-	< 0.01	0.62	1
Cul2-RING ubiquitin ligase complex (GO:0031462)	15	0	1.13	-	< 0.01	0.62	1
TRAPP complex (GO:0030008)	15	0	1.13	-	< 0.01	0.62	1
muscle myosin complex (GO:0005859)	15	0	1.13	-	< 0.01	0.62	1
NADPH oxidase complex (GO:0043020)	15	0	1.13	-	< 0.01	0.62	1
chromocenter (GO:0010369)	15	0	1.13	-	< 0.01	0.62	1
terminal bouton (GO:0043195)	57	5	4.29	+	1.16	0.622	1
trans-Golgi network transport vesicle membrane (GO:0012510)	16	0	1.21	-	< 0.01	0.623	1
intrinsic component of peroxisomal membrane (GO:0031231)	16	0	1.21	-	< 0.01	0.623	1
WASH complex (GO:0071203)	16	0	1.21	-	< 0.01	0.623	1
phagophore assembly site membrane (GO:0034045)	16	0	1.21	-	< 0.01	0.623	1
PRC1 complex (GO:0035102)	16	0	1.21	-	< 0.01	0.623	1
integral component of peroxisomal membrane (GO:0005779)	16	0	1.21	-	< 0.01	0.623	1
inner mitochondrial membrane protein complex (GO:0098800)	139	8	10.47	-	0.76	0.625	1
clathrin coat of coated pit (GO:0030132)	17	0	1.28	-	< 0.01	0.627	1
outer mitochondrial membrane protein complex (GO:0098799)	17	0	1.28	-	< 0.01	0.627	1
SAGA complex (GO:0000124)	17	0	1.28	-	< 0.01	0.627	1
condensed nuclear chromosome kinetochore (GO:0000778)	17	0	1.28	-	< 0.01	0.627	1
pseudopodium (GO:0031143)	17	0	1.28	-	< 0.01	0.627	1
BLOC-1 complex (GO:0031083)	17	0	1.28	-	< 0.01	0.627	1
spliceosomal snRNP complex (GO:0097525)	62	3	4.67	-	0.64	0.627	1
polymeric cytoskeletal fiber (GO:0099513)	777	54	58.55	-	0.92	0.628	1
microbody membrane (GO:0031903)	63	3	4.75	-	0.63	0.628	1
peroxisomal membrane (GO:0005778)	63	3	4.75	-	0.63	0.628	1
Ada2/Gcn5/Ada3 transcription activator complex (GO:0005671)	19	0	1.43	-	< 0.01	0.64	1
RNA polymerase III complex (GO:0005666)	19	0	1.43	-	< 0.01	0.64	1
MHC class II protein complex (GO:0042613)	19	0	1.43	-	< 0.01	0.64	1
carboxy-terminal domain protein kinase complex (GO:0032806)	19	0	1.43	-	< 0.01	0.64	1
stereocilium tip (GO:0032426)	19	0	1.43	-	< 0.01	0.64	1
microtubule (GO:0005874)	431	35	32.47	+	1.08	0.646	1
Sm-like protein family complex (GO:0120114)	78	4	5.88	-	0.68	0.662	1
telomerase holoenzyme complex (GO:0005697)	20	2	1.51	+	1.33	0.665	1
H4/H2A histone acetyltransferase complex (GO:0043189)	20	2	1.51	+	1.33	0.665	1
NuA4 histone acetyltransferase complex (GO:0035267)	20	2	1.51	+	1.33	0.665	1
germ cell nucleus (GO:0043073)	20	2	1.51	+	1.33	0.665	1
SWI/SNF complex (GO:0016514)	21	2	1.58	+	1.26	0.674	1
postsynaptic specialization, intracellular component (GO:0099091)	21	2	1.58	+	1.26	0.674	1
proteasome core complex (GO:0005839)	22	2	1.66	+	1.21	0.684	1
proteasome regulatory particle (GO:0005838)	22	2	1.66	+	1.21	0.684	1
nuclear pore (GO:0005643)	91	8	6.86	+	1.17	0.691	1
chaperone complex (GO:0101031)	23	2	1.73	+	1.15	0.694	1
pore complex (GO:0046930)	23	2	1.73	+	1.15	0.694	1
centriolar satellite (GO:0034451)	96	8	7.23	+	1.11	0.701	1
exocytic vesicle (GO:0070382)	230	19	17.33	+	1.1	0.707	1
M band (GO:0031430)	25	2	1.88	+	1.06	0.714	1
mitotic spindle pole (GO:0097431)	27	1	2.03	-	0.49	0.719	1
AMPA glutamate receptor complex (GO:0032281)	27	1	2.03	-	0.49	0.719	1
intraciliary transport particle (GO:0030990)	28	1	2.11	-	0.47	0.719	1
integrator complex (GO:0032039)	29	1	2.19	-	0.46	0.72	1
organellar small ribosomal subunit (GO:0000314)	29	1	2.19	-	0.46	0.72	1
mitochondrial small ribosomal subunit (GO:0005763)	29	1	2.19	-	0.46	0.72	1
exocytic vesicle membrane (GO:0099501)	115	7	8.66	-	0.81	0.722	1
synaptic vesicle membrane (GO:0030672)	115	7	8.66	-	0.81	0.722	1
oxidoreductase complex (GO:1990204)	119	10	8.97	+	1.12	0.728	1
methyltransferase complex (GO:0034708)	119	10	8.97	+	1.12	0.728	1
axonal growth cone (GO:0044295)	31	3	2.34	+	1.28	0.73	1
large ribosomal subunit (GO:0015934)	121	10	9.12	+	1.1	0.731	1
ciliary plasm (GO:0097014)	122	10	9.19	+	1.09	0.732	1
90S preribosome (GO:0030686)	32	3	2.41	+	1.24	0.734	1
U4/U6 x U5 tri-snRNP complex (GO:0046540)	33	3	2.49	+	1.21	0.738	1
spliceosomal tri-snRNP complex (GO:0097526)	34	3	2.56	+	1.17	0.743	1
spindle midzone (GO:0051233)	34	3	2.56	+	1.17	0.743	1
hippocampal mossy fiber to CA3 synapse (GO:0098686)	35	3	2.64	+	1.14	0.747	1
integral component of synaptic vesicle membrane (GO:0030285)	36	3	2.71	+	1.11	0.752	1
I band (GO:0031674)	144	12	10.85	+	1.11	0.752	1
cell cortex (GO:0005938)	328	26	24.71	+	1.05	0.753	1
dendritic shaft (GO:0043198)	37	3	2.79	+	1.08	0.758	1
A band (GO:0031672)	38	3	2.86	+	1.05	0.763	1
Cul4-RING E3 ubiquitin ligase complex (GO:0080008)	38	3	2.86	+	1.05	0.763	1
spindle (GO:0005819)	363	29	27.35	+	1.06	0.764	1
synaptonemal complex (GO:0000795)	41	2	3.09	-	0.65	0.768	1
synaptonemal structure (GO:0099086)	41	2	3.09	-	0.65	0.768	1
photoreceptor connecting cilium (GO:0032391)	43	2	3.24	-	0.62	0.769	1
clathrin coat (GO:0030118)	43	2	3.24	-	0.62	0.769	1
protein-DNA complex (GO:0032993)	172	14	12.96	+	1.08	0.772	1
dendritic spine (GO:0043197)	173	14	13.04	+	1.07	0.773	1
cytosolic small ribosomal subunit (GO:0022627)	47	4	3.54	+	1.13	0.781	1
extrinsic component of organelle membrane (GO:0031312)	50	4	3.77	+	1.06	0.79	1
synaptic vesicle (GO:0008021)	213	17	16.05	+	1.06	0.795	1
neurotransmitter receptor complex (GO:0098878)	55	3	4.14	-	0.72	0.797	1
photoreceptor inner segment (GO:0001917)	56	3	4.22	-	0.71	0.798	1
axon cytoplasm (GO:1904115)	58	5	4.37	+	1.14	0.802	1
actin cytoskeleton (GO:0015629)	522	41	39.33	+	1.04	0.802	1
organelle inner membrane (GO:0019866)	550	43	41.44	+	1.04	0.807	1
integral component of mitochondrial membrane (GO:0032592)	81	5	6.1	-	0.82	0.833	1
cell division site (GO:0032153)	81	5	6.1	-	0.82	0.833	1
intrinsic component of mitochondrial membrane (GO:0098573)	82	5	6.18	-	0.81	0.833	1
site of DNA damage (GO:0090734)	82	5	6.18	-	0.81	0.833	1
microvillus (GO:0005902)	86	7	6.48	+	1.08	0.837	1
Schaffer collateral - CA1 synapse (GO:0098685)	86	7	6.48	+	1.08	0.837	1
protein kinase complex (GO:1902911)	103	8	7.76	+	1.03	0.852	1
sperm flagellum (GO:0036126)	104	8	7.84	+	1.02	0.853	1
condensed chromosome kinetochore (GO:0000777)	107	7	8.06	-	0.87	0.855	1
nuclear chromosome, telomeric region (GO:0000784)	113	9	8.51	+	1.06	0.858	1
photoreceptor cell cilium (GO:0097733)	120	8	9.04	-	0.88	0.863	1
9+0 non-motile cilium (GO:0097731)	124	8	9.34	-	0.86	0.864	1
mitotic spindle (GO:0072686)	125	10	9.42	+	1.06	0.865	1
Z disc (GO:0030018)	131	10	9.87	+	1.01	0.869	1
nuclear periphery (GO:0034399)	133	9	10.02	-	0.9	0.87	1
cytoplasmic side of plasma membrane (GO:0009898)	156	12	11.75	+	1.02	0.879	1
mitochondrion (GO:0005739)	1641	125	123.65	+	1.01	0.884	1
motile cilium (GO:0031514)	190	13	14.32	-	0.91	0.89	1
ribosomal subunit (GO:0044391)	195	15	14.69	+	1.02	0.892	1
catalytic complex (GO:1902494)	1410	105	106.24	-	0.99	0.958	1
dense core granule lumen (GO:0098898)	1	0	0.08	-	< 0.01	1	1
postsynaptic early endosome membrane (GO:0098896)	1	0	0.08	-	< 0.01	1	1
extrinsic component of presynaptic active zone membrane (GO:0098891)	1	0	0.08	-	< 0.01	1	1
fatty acid beta-oxidation multienzyme complex (GO:0036125)	1	0	0.08	-	< 0.01	1	1
late recombination nodule (GO:0005715)	1	0	0.08	-	< 0.01	1	1
intracellular cyclic nucleotide activated cation channel complex (GO:0017071)	1	0	0.08	-	< 0.01	1	1
epididymosome (GO:0098875)	1	0	0.08	-	< 0.01	1	1
ectoplasm (GO:0043265)	1	0	0.08	-	< 0.01	1	1
negative cofactor 2 complex (GO:0017054)	1	0	0.08	-	< 0.01	1	1
cytoplasmic viral factory (GO:0039714)	1	0	0.08	-	< 0.01	1	1
viral factory (GO:0039713)	1	0	0.08	-	< 0.01	1	1
classical Lewy body (GO:0097414)	1	0	0.08	-	< 0.01	1	1
Lsd1/2 complex (GO:0033193)	1	0	0.08	-	< 0.01	1	1
glial cytoplasmic inclusion (GO:0097409)	1	0	0.08	-	< 0.01	1	1
Toll-like receptor 2-Toll-like receptor 6 protein complex (GO:0035355)	1	0	0.08	-	< 0.01	1	1
cortical granule (GO:0060473)	1	0	0.08	-	< 0.01	1	1
cytoplasmic chromosome (GO:0000229)	1	0	0.08	-	< 0.01	1	1
presynaptic endosome (GO:0098830)	1	0	0.08	-	< 0.01	1	1
L-cysteine desulfurase complex (GO:1990221)	1	0	0.08	-	< 0.01	1	1
ARC complex (GO:0033167)	1	0	0.08	-	< 0.01	1	1
rod spherule (GO:0044317)	1	0	0.08	-	< 0.01	1	1
NOS2-CD74 complex (GO:0035693)	1	0	0.08	-	< 0.01	1	1
mitochondrial DNA-directed RNA polymerase complex (GO:0034245)	1	0	0.08	-	< 0.01	1	1
CAK-ERCC2 complex (GO:0070516)	1	0	0.08	-	< 0.01	1	1
TERT-RMRP complex (GO:1990572)	1	0	0.08	-	< 0.01	1	1
synaptic vesicle lumen (GO:0034592)	1	0	0.08	-	< 0.01	1	1
9+0 motile cilium (GO:0097728)	1	0	0.08	-	< 0.01	1	1
RNA polymerase I core factor complex (GO:0070860)	1	0	0.08	-	< 0.01	1	1
eRF1 methyltransferase complex (GO:0035657)	1	0	0.08	-	< 0.01	1	1
6-phosphofructo-2-kinase/fructose-2,6-biphosphatase complex (GO:0043540)	1	0	0.08	-	< 0.01	1	1
katanin complex (GO:0008352)	1	0	0.08	-	< 0.01	1	1
growth cone leading edge (GO:0061850)	1	0	0.08	-	< 0.01	1	1
glycosylphosphatidylinositol-mannosyltransferase I complex (GO:1990529)	1	0	0.08	-	< 0.01	1	1
paraferritin complex (GO:0070826)	1	0	0.08	-	< 0.01	1	1
dendritic spine cytoplasm (GO:0061846)	1	0	0.08	-	< 0.01	1	1
neuron projection branch point (GO:0061845)	1	0	0.08	-	< 0.01	1	1
NuA3 histone acetyltransferase complex (GO:0033100)	1	0	0.08	-	< 0.01	1	1
GET complex (GO:0043529)	1	0	0.08	-	< 0.01	1	1
cytoplasmic side of nuclear pore (GO:1990876)	1	0	0.08	-	< 0.01	1	1
Cry-Per complex (GO:1990512)	1	0	0.08	-	< 0.01	1	1
basal ectoplasmic specialization (GO:0061832)	1	0	0.08	-	< 0.01	1	1
concave side of sperm head (GO:0061830)	1	0	0.08	-	< 0.01	1	1
inhibin B complex (GO:0043513)	1	0	0.08	-	< 0.01	1	1
basal tubulobulbar complex (GO:0061829)	1	0	0.08	-	< 0.01	1	1
apical tubulobulbar complex (GO:0061828)	1	0	0.08	-	< 0.01	1	1
podosome core (GO:0061825)	1	0	0.08	-	< 0.01	1	1
activin A complex (GO:0043509)	1	0	0.08	-	< 0.01	1	1
pseudopodium membrane (GO:0031260)	1	0	0.08	-	< 0.01	1	1
uropod membrane (GO:0031259)	1	0	0.08	-	< 0.01	1	1
cell trailing edge membrane (GO:0031257)	1	0	0.08	-	< 0.01	1	1
interfibrillar mitochondrion (GO:1990844)	1	0	0.08	-	< 0.01	1	1
subsarcolemmal mitochondrion (GO:1990843)	1	0	0.08	-	< 0.01	1	1
host cell PML body (GO:0075341)	1	0	0.08	-	< 0.01	1	1
chromosome, centromeric core domain (GO:0034506)	1	0	0.08	-	< 0.01	1	1
centrosomal corona (GO:0031592)	1	0	0.08	-	< 0.01	1	1
COPI-coated Golgi to ER transport vesicle (GO:0030142)	1	0	0.08	-	< 0.01	1	1
mitochondrial fatty acid beta-oxidation multienzyme complex (GO:0016507)	1	0	0.08	-	< 0.01	1	1
Bcl3-Bcl10 complex (GO:0032996)	1	0	0.08	-	< 0.01	1	1
U6atac snRNP (GO:0005691)	1	0	0.08	-	< 0.01	1	1
striated muscle dense body (GO:0055120)	1	0	0.08	-	< 0.01	1	1
DRM complex (GO:0070176)	1	0	0.08	-	< 0.01	1	1
Mis6-Sim4 complex (GO:0031511)	1	0	0.08	-	< 0.01	1	1
cone matrix sheath (GO:0090658)	1	0	0.08	-	< 0.01	1	1
glomerular endothelium fenestra (GO:0036053)	1	0	0.08	-	< 0.01	1	1
inner dense plaque of desmosome (GO:0090637)	1	0	0.08	-	< 0.01	1	1
outer dense plaque of desmosome (GO:0090636)	1	0	0.08	-	< 0.01	1	1
TCR signalosome (GO:0036398)	1	0	0.08	-	< 0.01	1	1
protein C inhibitor-plasma kallikrein complex (GO:0036030)	1	0	0.08	-	< 0.01	1	1
mitochondrial crista junction (GO:0044284)	1	0	0.08	-	< 0.01	1	1
integral component of external side of plasma membrane (GO:0071575)	1	0	0.08	-	< 0.01	1	1
meiotic spindle pole (GO:0090619)	1	0	0.08	-	< 0.01	1	1
protein C inhibitor-KLK3 complex (GO:0036029)	1	0	0.08	-	< 0.01	1	1
protein C inhibitor-thrombin complex (GO:0036028)	1	0	0.08	-	< 0.01	1	1
protein C inhibitor-PLAU complex (GO:0036027)	1	0	0.08	-	< 0.01	1	1
protein C inhibitor-PLAT complex (GO:0036026)	1	0	0.08	-	< 0.01	1	1
protein C inhibitor-TMPRSS11E complex (GO:0036025)	1	0	0.08	-	< 0.01	1	1
protein C inhibitor-TMPRSS7 complex (GO:0036024)	1	0	0.08	-	< 0.01	1	1
nucleus-vacuole junction (GO:0071561)	1	0	0.08	-	< 0.01	1	1
serine-pyruvate aminotransferase complex (GO:0005969)	1	0	0.08	-	< 0.01	1	1
collagen type XIII trimer (GO:0005600)	1	0	0.08	-	< 0.01	1	1
acrosomal lumen (GO:0043160)	1	0	0.08	-	< 0.01	1	1
anchored component of the cytoplasmic side of the plasma membrane (GO:0098753)	1	0	0.08	-	< 0.01	1	1
integrin alphaIIb-beta3 complex (GO:0070442)	1	0	0.08	-	< 0.01	1	1
AP-5 adaptor complex (GO:0044599)	1	0	0.08	-	< 0.01	1	1
host cell presynaptic membrane (GO:0044231)	1	0	0.08	-	< 0.01	1	1
Dcp1-Dcp2 complex (GO:0098745)	1	0	0.08	-	< 0.01	1	1
host cell synapse (GO:0044221)	1	0	0.08	-	< 0.01	1	1
A axonemal microtubule (GO:0097649)	1	0	0.08	-	< 0.01	1	1
DNA ligase III-XRCC1 complex (GO:0070421)	1	0	0.08	-	< 0.01	1	1
other organism cell membrane (GO:0044218)	1	0	0.08	-	< 0.01	1	1
spot adherens junction (GO:0005914)	1	0	0.08	-	< 0.01	1	1
translation initiation ternary complex (GO:0044207)	1	0	0.08	-	< 0.01	1	1
nucleotide-excision repair factor 3 complex (GO:0000112)	1	0	0.08	-	< 0.01	1	1
nucleotide-excision repair factor 2 complex (GO:0000111)	1	0	0.08	-	< 0.01	1	1
NuA3b histone acetyltransferase complex (GO:1990468)	1	0	0.08	-	< 0.01	1	1
NuA3a histone acetyltransferase complex (GO:1990467)	1	0	0.08	-	< 0.01	1	1
interleukin-12 receptor complex (GO:0042022)	1	0	0.08	-	< 0.01	1	1
DNA polymerase III complex (GO:0009360)	1	0	0.08	-	< 0.01	1	1
mitochondrial oxoglutarate dehydrogenase complex (GO:0009353)	1	0	0.08	-	< 0.01	1	1
chromaffin granule lumen (GO:0034466)	1	0	0.08	-	< 0.01	1	1
upper tip-link density (GO:1990435)	1	0	0.08	-	< 0.01	1	1
stereocilia tip-link density (GO:1990427)	1	0	0.08	-	< 0.01	1	1
DNA topoisomerase type II (double strand cut, ATP-hydrolyzing) complex (GO:0009330)	1	0	0.08	-	< 0.01	1	1
cytoplasmic chromatin (GO:0000789)	1	0	0.08	-	< 0.01	1	1
subtelomeric heterochromatin (GO:1990421)	1	0	0.08	-	< 0.01	1	1
cytoplasmic side of dendritic spine plasma membrane (GO:1990780)	1	0	0.08	-	< 0.01	1	1
HIR complex (GO:0000417)	1	0	0.08	-	< 0.01	1	1
outer mucus layer (GO:0070703)	1	0	0.08	-	< 0.01	1	1
inner mucus layer (GO:0070702)	1	0	0.08	-	< 0.01	1	1
autophagosome lumen (GO:0034423)	1	0	0.08	-	< 0.01	1	1
lipid tube (GO:0060987)	1	0	0.08	-	< 0.01	1	1
recycling endosome lumen (GO:0034777)	1	0	0.08	-	< 0.01	1	1
cerebellar Golgi cell to granule cell synapse (GO:0099192)	1	0	0.08	-	< 0.01	1	1
cytosolic aryl hydrocarbon receptor complex (GO:0034752)	1	0	0.08	-	< 0.01	1	1
cellularization cleavage furrow (GO:0110070)	1	0	0.08	-	< 0.01	1	1
postsynaptic spectrin-associated cytoskeleton (GO:0099189)	1	0	0.08	-	< 0.01	1	1
distal portion of axoneme (GO:0120135)	1	0	0.08	-	< 0.01	1	1
proximal portion of axoneme (GO:0120134)	1	0	0.08	-	< 0.01	1	1
presynaptic intermediate filament cytoskeleton (GO:0099182)	1	0	0.08	-	< 0.01	1	1
cytoplasmic microtubule bundle (GO:1905720)	1	0	0.08	-	< 0.01	1	1
axonemal central pair projection (GO:1990718)	1	0	0.08	-	< 0.01	1	1
host cell mitochondrion (GO:0033650)	1	0	0.08	-	< 0.01	1	1
myosin VII complex (GO:0031477)	1	0	0.08	-	< 0.01	1	1
nuclear subtelomeric heterochromatin (GO:1990707)	1	0	0.08	-	< 0.01	1	1
myosin V complex (GO:0031475)	1	0	0.08	-	< 0.01	1	1
integral component of endoplasmic reticulum-Golgi intermediate compartment (ERGIC) membrane (GO:1990701)	1	0	0.08	-	< 0.01	1	1
host cell membrane (GO:0033644)	1	0	0.08	-	< 0.01	1	1
heparanase complex (GO:1904974)	1	0	0.08	-	< 0.01	1	1
SMN-Gemin2 complex (GO:0034718)	1	0	0.08	-	< 0.01	1	1
short-chain collagen trimer (GO:0005598)	1	0	0.08	-	< 0.01	1	1
collagen type XVI trimer (GO:0005597)	1	0	0.08	-	< 0.01	1	1
collagen type VIII trimer (GO:0005591)	1	0	0.08	-	< 0.01	1	1
GTPase activator complex (GO:1902773)	1	0	0.08	-	< 0.01	1	1
RecQ family helicase-topoisomerase III complex (GO:0031422)	1	0	0.08	-	< 0.01	1	1
Noc2p-Noc3p complex (GO:0030691)	1	0	0.08	-	< 0.01	1	1
Noc1p-Noc2p complex (GO:0030690)	1	0	0.08	-	< 0.01	1	1
alpha9-beta1 integrin-ADAM8 complex (GO:0071133)	1	0	0.08	-	< 0.01	1	1
nucleoplasmic reticulum (GO:0044195)	1	0	0.08	-	< 0.01	1	1
interleukin-13 receptor complex (GO:0005898)	1	0	0.08	-	< 0.01	1	1
host cell mitochondrial envelope (GO:0044190)	1	0	0.08	-	< 0.01	1	1
interleukin-5 receptor complex (GO:0005895)	1	0	0.08	-	< 0.01	1	1
potassium:proton exchanging ATPase complex (GO:0005889)	1	0	0.08	-	< 0.01	1	1
nuclear microtubule (GO:0005880)	1	0	0.08	-	< 0.01	1	1
cochlear hair cell ribbon synapse (GO:0098683)	1	0	0.08	-	< 0.01	1	1
TRAPPI protein complex (GO:1990070)	1	0	0.08	-	< 0.01	1	1
host cell cytosol (GO:0044164)	1	0	0.08	-	< 0.01	1	1
caveola neck (GO:0099400)	1	0	0.08	-	< 0.01	1	1
intracellular canaliculus (GO:0046691)	1	0	0.08	-	< 0.01	1	1
extrinsic component of neuronal dense core vesicle membrane (GO:0098674)	1	0	0.08	-	< 0.01	1	1
succinate-CoA ligase complex (GDP-forming) (GO:0045244)	1	0	0.08	-	< 0.01	1	1
sperm end piece (GO:0097229)	1	0	0.08	-	< 0.01	1	1
Cdc48p-Npl4p-Vms1p AAA ATPase complex (GO:0036266)	1	0	0.08	-	< 0.01	1	1
mRNA cleavage stimulating factor complex (GO:0005848)	1	0	0.08	-	< 0.01	1	1
apical distal dendrite (GO:0150014)	1	0	0.08	-	< 0.01	1	1
spindle matrix (GO:1990047)	1	0	0.08	-	< 0.01	1	1
host cell viral assembly compartment (GO:0072517)	1	0	0.08	-	< 0.01	1	1
distal dendrite (GO:0150002)	1	0	0.08	-	< 0.01	1	1
Lewy body corona (GO:1990038)	1	0	0.08	-	< 0.01	1	1
collagen sheet (GO:0098646)	1	0	0.08	-	< 0.01	1	1
parallel fiber (GO:1990032)	1	0	0.08	-	< 0.01	1	1
pinceau fiber (GO:1990031)	1	0	0.08	-	< 0.01	1	1
terminal cisterna lumen (GO:0014804)	1	0	0.08	-	< 0.01	1	1
isoamylase complex (GO:0043033)	1	0	0.08	-	< 0.01	1	1
protein complex involved in cell-matrix adhesion (GO:0098637)	1	0	0.08	-	< 0.01	1	1
extrinsic component of postsynaptic early endosome membrane (GO:0098998)	1	0	0.08	-	< 0.01	1	1
macropinocytic cup (GO:0070685)	1	0	0.08	-	< 0.01	1	1
ciliary inversin compartment (GO:0097543)	1	0	0.08	-	< 0.01	1	1
axonemal basal plate (GO:0097541)	1	0	0.08	-	< 0.01	1	1
transmembrane collagen trimer (GO:0030936)	1	0	0.08	-	< 0.01	1	1
sheet-forming collagen trimer (GO:0030935)	1	0	0.08	-	< 0.01	1	1
ensheathing process (GO:1990015)	1	0	0.08	-	< 0.01	1	1
hexameric IgM immunoglobulin complex (GO:0071757)	1	0	0.08	-	< 0.01	1	1
serine-type endopeptidase complex (GO:1905370)	1	0	0.08	-	< 0.01	1	1
neurosecretory vesicle (GO:1990008)	1	0	0.08	-	< 0.01	1	1
BCOR complex (GO:0140261)	1	0	0.08	-	< 0.01	1	1
sumoylated E2 ligase complex (GO:1990356)	1	0	0.08	-	< 0.01	1	1
eukaryotic 80S initiation complex (GO:0033291)	1	0	0.08	-	< 0.01	1	1
lysosomal proton-transporting V-type ATPase complex (GO:0046611)	1	0	0.08	-	< 0.01	1	1
Rad6-Rad18 complex (GO:0097505)	1	0	0.08	-	< 0.01	1	1
DNA polymerase processivity factor complex (GO:0044796)	1	0	0.08	-	< 0.01	1	1
chylomicron remnant (GO:0034360)	1	0	0.08	-	< 0.01	1	1
Ire1 complex (GO:1990332)	1	0	0.08	-	< 0.01	1	1
translation initiation complex (GO:0070992)	1	0	0.08	-	< 0.01	1	1
telomerase catalytic core complex (GO:0000333)	1	0	0.08	-	< 0.01	1	1
mature chylomicron (GO:0034359)	1	0	0.08	-	< 0.01	1	1
protein N-acetylglucosaminyltransferase complex (GO:0017122)	1	0	0.08	-	< 0.01	1	1
septin collar (GO:0032173)	1	0	0.08	-	< 0.01	1	1
Grb2-Sos complex (GO:0070618)	1	0	0.08	-	< 0.01	1	1
extrinsic component of dense core granule membrane (GO:0098922)	1	0	0.08	-	< 0.01	1	1
Golgi cis cisterna membrane (GO:1990674)	1	0	0.08	-	< 0.01	1	1
intrinsic component of endoplasmic reticulum-Golgi intermediate compartment (ERGIC) membrane (GO:1990673)	1	0	0.08	-	< 0.01	1	1
rhabdomere (GO:0016028)	1	0	0.08	-	< 0.01	1	1
U11/U12 snRNP (GO:0034693)	1	0	0.08	-	< 0.01	1	1
BRCA2-MAGE-D1 complex (GO:0033593)	1	0	0.08	-	< 0.01	1	1
integrin alpha9-beta1 complex (GO:0034679)	1	0	0.08	-	< 0.01	1	1
insulin-like growth factor binary complex (GO:0042568)	1	0	0.08	-	< 0.01	1	1
NLS-dependent protein nuclear import complex (GO:0042564)	1	0	0.08	-	< 0.01	1	1
integrin alpha4-beta1 complex (GO:0034668)	1	0	0.08	-	< 0.01	1	1
Golgi-associated vesicle lumen (GO:0070931)	1	0	0.08	-	< 0.01	1	1
PCNA complex (GO:0043626)	1	0	0.08	-	< 0.01	1	1
Rad17 RFC-like complex (GO:0031389)	1	0	0.08	-	< 0.01	1	1
activin complex (GO:0048180)	1	0	0.08	-	< 0.01	1	1
EMILIN complex (GO:1990971)	1	0	0.08	-	< 0.01	1	1
hinge region between urothelial plaques of apical plasma membrane (GO:0120003)	1	0	0.08	-	< 0.01	1	1
mitochondrial endopeptidase Clp complex (GO:0009841)	1	0	0.08	-	< 0.01	1	1
extrinsic component of lysosome membrane (GO:0032419)	1	0	0.08	-	< 0.01	1	1
ooplasm (GO:1990917)	1	0	0.08	-	< 0.01	1	1
neuronal dense core vesicle lumen (GO:0099013)	1	0	0.08	-	< 0.01	1	1
integral component of nuclear outer membrane (GO:0031309)	1	0	0.08	-	< 0.01	1	1
intrinsic component of nuclear outer membrane (GO:0031308)	1	0	0.08	-	< 0.01	1	1
protein C inhibitor-coagulation factor XI complex (GO:0097183)	1	0	0.08	-	< 0.01	1	1
G protein-coupled receptor homodimeric complex (GO:0038038)	1	0	0.08	-	< 0.01	1	1
protein C inhibitor-coagulation factor Xa complex (GO:0097182)	1	0	0.08	-	< 0.01	1	1
protein C inhibitor-coagulation factor V complex (GO:0097181)	1	0	0.08	-	< 0.01	1	1
host cell mitochondrial intermembrane space (GO:0072492)	1	0	0.08	-	< 0.01	1	1
kinesin I complex (GO:0016938)	1	0	0.08	-	< 0.01	1	1
perivitelline space (GO:0098595)	1	0	0.08	-	< 0.01	1	1
mucin granule (GO:0098594)	1	0	0.08	-	< 0.01	1	1
BAX complex (GO:0097144)	1	0	0.08	-	< 0.01	1	1
BIM-BCL-2 complex (GO:0097141)	1	0	0.08	-	< 0.01	1	1
BIM-BCL-xl complex (GO:0097140)	1	0	0.08	-	< 0.01	1	1
U4atac/U6atac snRNP (GO:0071002)	1	0	0.08	-	< 0.01	1	1
RES complex (GO:0070274)	1	0	0.08	-	< 0.01	1	1
granulocyte macrophage colony-stimulating factor receptor complex (GO:0030526)	1	0	0.08	-	< 0.01	1	1
cytosolic tRNA wobble base thiouridylase complex (GO:0002144)	1	0	0.08	-	< 0.01	1	1
stereocilia tip link (GO:0002140)	1	0	0.08	-	< 0.01	1	1
inactive sex chromosome (GO:0098577)	1	0	0.08	-	< 0.01	1	1
multivesicular body, internal vesicle lumen (GO:0097489)	1	0	0.08	-	< 0.01	1	1
nucleolar chromatin (GO:0030874)	1	0	0.08	-	< 0.01	1	1
Las1 complex (GO:0090730)	1	0	0.08	-	< 0.01	1	1
Lewy neurite (GO:0097462)	1	0	0.08	-	< 0.01	1	1
nucleolus organizer region (GO:0005731)	1	0	0.08	-	< 0.01	1	1
pyruvate kinase complex (GO:1902912)	1	0	0.08	-	< 0.01	1	1
C zone (GO:0014705)	1	0	0.08	-	< 0.01	1	1
mesaxon (GO:0097453)	1	0	0.08	-	< 0.01	1	1
SUMO ligase complex (GO:0106068)	7	0	0.53	-	< 0.01	1	1
cerebellar mossy fiber (GO:0044300)	7	0	0.53	-	< 0.01	1	1
cyclin/CDK positive transcription elongation factor complex (GO:0008024)	7	0	0.53	-	< 0.01	1	1
cell body fiber (GO:0070852)	7	0	0.53	-	< 0.01	1	1
intrinsic component of the cytoplasmic side of the plasma membrane (GO:0031235)	7	0	0.53	-	< 0.01	1	1
shelterin complex (GO:0070187)	7	0	0.53	-	< 0.01	1	1
PTW/PP1 phosphatase complex (GO:0072357)	7	0	0.53	-	< 0.01	1	1
chromatin silencing complex (GO:0005677)	7	0	0.53	-	< 0.01	1	1
pi-body (GO:0071546)	7	0	0.53	-	< 0.01	1	1
spanning component of plasma membrane (GO:0044214)	7	0	0.53	-	< 0.01	1	1
DNA recombinase mediator complex (GO:0033061)	7	0	0.53	-	< 0.01	1	1
MOZ/MORF histone acetyltransferase complex (GO:0070776)	7	0	0.53	-	< 0.01	1	1
H3 histone acetyltransferase complex (GO:0070775)	7	0	0.53	-	< 0.01	1	1
host cell nucleus (GO:0042025)	7	0	0.53	-	< 0.01	1	1
pre-snoRNP complex (GO:0070761)	7	0	0.53	-	< 0.01	1	1
radial spoke (GO:0001534)	7	0	0.53	-	< 0.01	1	1
outer dense fiber (GO:0001520)	7	0	0.53	-	< 0.01	1	1
mitochondrial tricarboxylic acid cycle enzyme complex (GO:0030062)	7	0	0.53	-	< 0.01	1	1
Lsm2-8 complex (GO:0120115)	7	0	0.53	-	< 0.01	1	1
box C/D snoRNP complex (GO:0031428)	7	0	0.53	-	< 0.01	1	1
membrane attack complex (GO:0005579)	7	0	0.53	-	< 0.01	1	1
junctional membrane complex (GO:0030314)	7	0	0.53	-	< 0.01	1	1
glycinergic synapse (GO:0098690)	7	0	0.53	-	< 0.01	1	1
intraciliary transport particle A (GO:0030991)	7	0	0.53	-	< 0.01	1	1
dynactin complex (GO:0005869)	7	0	0.53	-	< 0.01	1	1
kinetochore microtubule (GO:0005828)	7	0	0.53	-	< 0.01	1	1
transcriptional preinitiation complex (GO:0097550)	7	0	0.53	-	< 0.01	1	1
cell tip (GO:0051286)	7	0	0.53	-	< 0.01	1	1
Smc5-Smc6 complex (GO:0030915)	7	0	0.53	-	< 0.01	1	1
cardiac myofibril (GO:0097512)	7	0	0.53	-	< 0.01	1	1
G protein-coupled receptor dimeric complex (GO:0038037)	7	0	0.53	-	< 0.01	1	1
signal recognition particle, endoplasmic reticulum targeting (GO:0005786)	7	0	0.53	-	< 0.01	1	1
meiotic cohesin complex (GO:0030893)	7	0	0.53	-	< 0.01	1	1
multivesicular body lumen (GO:0097486)	7	0	0.53	-	< 0.01	1	1
stereocilia coupling link (GO:0002139)	7	0	0.53	-	< 0.01	1	1
extrinsic component of presynaptic membrane (GO:0098888)	6	0	0.45	-	< 0.01	1	1
dense body (GO:0097433)	6	0	0.45	-	< 0.01	1	1
microtubule bundle (GO:0097427)	6	0	0.45	-	< 0.01	1	1
Ragulator complex (GO:0071986)	6	0	0.45	-	< 0.01	1	1
postsynaptic recycling endosome (GO:0098837)	6	0	0.45	-	< 0.01	1	1
granular component (GO:0001652)	6	0	0.45	-	< 0.01	1	1
RSC-type complex (GO:0016586)	6	0	0.45	-	< 0.01	1	1
CD95 death-inducing signaling complex (GO:0031265)	6	0	0.45	-	< 0.01	1	1
male pronucleus (GO:0001940)	6	0	0.45	-	< 0.01	1	1
transcription factor TFIIA complex (GO:0005672)	6	0	0.45	-	< 0.01	1	1
annulate lamellae (GO:0005642)	6	0	0.45	-	< 0.01	1	1
ripoptosome (GO:0097342)	6	0	0.45	-	< 0.01	1	1
histone pre-mRNA 3'end processing complex (GO:0071204)	6	0	0.45	-	< 0.01	1	1
ribonuclease MRP complex (GO:0000172)	6	0	0.45	-	< 0.01	1	1
mitochondrial alpha-ketoglutarate dehydrogenase complex (GO:0005947)	6	0	0.45	-	< 0.01	1	1
GATOR1 complex (GO:1990130)	6	0	0.45	-	< 0.01	1	1
PCAF complex (GO:0000125)	6	0	0.45	-	< 0.01	1	1
paraspeckles (GO:0042382)	6	0	0.45	-	< 0.01	1	1
THO complex part of transcription export complex (GO:0000445)	6	0	0.45	-	< 0.01	1	1
nuclear cohesin complex (GO:0000798)	6	0	0.45	-	< 0.01	1	1
EKC/KEOPS complex (GO:0000408)	6	0	0.45	-	< 0.01	1	1
Cul5-RING ubiquitin ligase complex (GO:0031466)	6	0	0.45	-	< 0.01	1	1
CCR4-NOT core complex (GO:0030015)	6	0	0.45	-	< 0.01	1	1
periciliary membrane compartment (GO:1990075)	6	0	0.45	-	< 0.01	1	1
eukaryotic translation initiation factor 2B complex (GO:0005851)	6	0	0.45	-	< 0.01	1	1
eukaryotic translation initiation factor 2 complex (GO:0005850)	6	0	0.45	-	< 0.01	1	1
polar microtubule (GO:0005827)	6	0	0.45	-	< 0.01	1	1
asymmetric, glutamatergic, excitatory synapse (GO:0098985)	6	0	0.45	-	< 0.01	1	1
sperm plasma membrane (GO:0097524)	6	0	0.45	-	< 0.01	1	1
THO complex (GO:0000347)	6	0	0.45	-	< 0.01	1	1
endodeoxyribonuclease complex (GO:1905347)	6	0	0.45	-	< 0.01	1	1
chromaffin granule membrane (GO:0042584)	6	0	0.45	-	< 0.01	1	1
sex chromatin (GO:0001739)	6	0	0.45	-	< 0.01	1	1
anchored component of postsynaptic membrane (GO:0099025)	6	0	0.45	-	< 0.01	1	1
apical cortex (GO:0045179)	6	0	0.45	-	< 0.01	1	1
cytoskeleton of presynaptic active zone (GO:0048788)	6	0	0.45	-	< 0.01	1	1
stereocilia ankle link complex (GO:0002142)	6	0	0.45	-	< 0.01	1	1
stereocilia ankle link (GO:0002141)	6	0	0.45	-	< 0.01	1	1
cytoplasmic side of lysosomal membrane (GO:0098574)	6	0	0.45	-	< 0.01	1	1
chromatoid body (GO:0033391)	13	0	0.98	-	< 0.01	1	1
spanning component of membrane (GO:0089717)	13	0	0.98	-	< 0.01	1	1
ribonuclease P complex (GO:0030677)	13	0	0.98	-	< 0.01	1	1
mitotic spindle midzone (GO:1990023)	13	0	0.98	-	< 0.01	1	1
Golgi transport complex (GO:0017119)	13	0	0.98	-	< 0.01	1	1
G-protein beta/gamma-subunit complex (GO:0031680)	13	0	0.98	-	< 0.01	1	1
mitochondrial respiratory chain complex IV (GO:0005751)	13	0	0.98	-	< 0.01	1	1
RNA polymerase I complex (GO:0005736)	13	0	0.98	-	< 0.01	1	1
core mediator complex (GO:0070847)	10	0	0.75	-	< 0.01	1	1
nucleotide-activated protein kinase complex (GO:0031588)	10	0	0.75	-	< 0.01	1	1
ESCRT III complex (GO:0000815)	10	0	0.75	-	< 0.01	1	1
AP-3 adaptor complex (GO:0030123)	10	0	0.75	-	< 0.01	1	1
cAMP-dependent protein kinase complex (GO:0005952)	10	0	0.75	-	< 0.01	1	1
juxtaparanode region of axon (GO:0044224)	10	0	0.75	-	< 0.01	1	1
unconventional myosin complex (GO:0016461)	10	0	0.75	-	< 0.01	1	1
N-terminal protein acetyltransferase complex (GO:0031414)	10	0	0.75	-	< 0.01	1	1
multimeric ribonuclease P complex (GO:0030681)	10	0	0.75	-	< 0.01	1	1
ciliary transition fiber (GO:0097539)	10	0	0.75	-	< 0.01	1	1
MICOS complex (GO:0061617)	10	0	0.75	-	< 0.01	1	1
extrinsic component of endosome membrane (GO:0031313)	10	0	0.75	-	< 0.01	1	1
manchette (GO:0002177)	10	0	0.75	-	< 0.01	1	1
mitochondrial outer membrane translocase complex (GO:0005742)	10	0	0.75	-	< 0.01	1	1
mitochondrial processing peptidase complex (GO:0017087)	3	0	0.23	-	< 0.01	1	1
CA3 pyramidal cell dendrite (GO:0097442)	3	0	0.23	-	< 0.01	1	1
matrix side of mitochondrial inner membrane (GO:0099617)	3	0	0.23	-	< 0.01	1	1
serine-type peptidase complex (GO:1905286)	3	0	0.23	-	< 0.01	1	1
HCN channel complex (GO:0098855)	3	0	0.23	-	< 0.01	1	1
Atg12-Atg5-Atg16 complex (GO:0034274)	3	0	0.23	-	< 0.01	1	1
dolichol-phosphate-mannose synthase complex (GO:0033185)	3	0	0.23	-	< 0.01	1	1
postsynaptic early endosome (GO:0098842)	3	0	0.23	-	< 0.01	1	1
cardiac Troponin complex (GO:1990584)	3	0	0.23	-	< 0.01	1	1
vacuolar proton-transporting V-type ATPase, V1 domain (GO:0000221)	3	0	0.23	-	< 0.01	1	1
dendritic branch (GO:0044307)	3	0	0.23	-	< 0.01	1	1
translation release factor complex (GO:0018444)	3	0	0.23	-	< 0.01	1	1
XPC complex (GO:0071942)	3	0	0.23	-	< 0.01	1	1
nuclear pore inner ring (GO:0044611)	3	0	0.23	-	< 0.01	1	1
nuclear proteasome complex (GO:0031595)	3	0	0.23	-	< 0.01	1	1
ESCRT II complex (GO:0000814)	3	0	0.23	-	< 0.01	1	1
GINS complex (GO:0000811)	3	0	0.23	-	< 0.01	1	1
MutSalpha complex (GO:0032301)	3	0	0.23	-	< 0.01	1	1
core-binding factor complex (GO:0016513)	3	0	0.23	-	< 0.01	1	1
photoreceptor distal connecting cilium (GO:0120206)	3	0	0.23	-	< 0.01	1	1
interleukin-18 receptor complex (GO:0045092)	3	0	0.23	-	< 0.01	1	1
Fc-epsilon receptor I complex (GO:0032998)	3	0	0.23	-	< 0.01	1	1
Fc receptor complex (GO:0032997)	3	0	0.23	-	< 0.01	1	1
ciliary pocket membrane (GO:0020018)	3	0	0.23	-	< 0.01	1	1
ciliary pocket (GO:0020016)	3	0	0.23	-	< 0.01	1	1
Myb complex (GO:0031523)	3	0	0.23	-	< 0.01	1	1
tRNA (m1A) methyltransferase complex (GO:0031515)	3	0	0.23	-	< 0.01	1	1
SUMO activating enzyme complex (GO:0031510)	3	0	0.23	-	< 0.01	1	1
apical cytoplasm (GO:0090651)	3	0	0.23	-	< 0.01	1	1
nuclear pre-replicative complex (GO:0005656)	3	0	0.23	-	< 0.01	1	1
SREBP-SCAP-Insig complex (GO:0032937)	3	0	0.23	-	< 0.01	1	1
pre-replicative complex (GO:0036387)	3	0	0.23	-	< 0.01	1	1
protein farnesyltransferase complex (GO:0005965)	3	0	0.23	-	< 0.01	1	1
mitotic spindle microtubule (GO:1990498)	3	0	0.23	-	< 0.01	1	1
muscle tendon junction (GO:0005927)	3	0	0.23	-	< 0.01	1	1
other organism part (GO:0044217)	3	0	0.23	-	< 0.01	1	1
other organism cell (GO:0044216)	3	0	0.23	-	< 0.01	1	1
nucleotide-excision repair factor 1 complex (GO:0000110)	3	0	0.23	-	< 0.01	1	1
extrinsic component of omegasome membrane (GO:0097629)	3	0	0.23	-	< 0.01	1	1
inward rectifying potassium channel (GO:0008282)	3	0	0.23	-	< 0.01	1	1
gamma-tubulin small complex (GO:0008275)	3	0	0.23	-	< 0.01	1	1
radial spoke stalk (GO:0001536)	3	0	0.23	-	< 0.01	1	1
ribonuclease H2 complex (GO:0032299)	3	0	0.23	-	< 0.01	1	1
supraspliceosomal complex (GO:0044530)	3	0	0.23	-	< 0.01	1	1
FANCM-MHF complex (GO:0071821)	3	0	0.23	-	< 0.01	1	1
core TFIIH complex portion of holo TFIIH complex (GO:0000438)	3	0	0.23	-	< 0.01	1	1
condensin core heterodimer (GO:0000797)	3	0	0.23	-	< 0.01	1	1
BAT3 complex (GO:0071818)	3	0	0.23	-	< 0.01	1	1
Mpp10 complex (GO:0034457)	3	0	0.23	-	< 0.01	1	1
UTP-C complex (GO:0034456)	3	0	0.23	-	< 0.01	1	1
peroxisomal importomer complex (GO:1990429)	3	0	0.23	-	< 0.01	1	1
t-UTP complex (GO:0034455)	3	0	0.23	-	< 0.01	1	1
glycerol-3-phosphate dehydrogenase complex (GO:0009331)	3	0	0.23	-	< 0.01	1	1
ryanodine receptor complex (GO:1990425)	3	0	0.23	-	< 0.01	1	1
RZZ complex (GO:1990423)	3	0	0.23	-	< 0.01	1	1
Pex17p-Pex14p docking complex (GO:1990415)	3	0	0.23	-	< 0.01	1	1
mucus layer (GO:0070701)	3	0	0.23	-	< 0.01	1	1
growing cell tip (GO:0035838)	3	0	0.23	-	< 0.01	1	1
CURI complex (GO:0032545)	3	0	0.23	-	< 0.01	1	1
collagen type XI trimer (GO:0005592)	3	0	0.23	-	< 0.01	1	1
cortical microtubule (GO:0055028)	3	0	0.23	-	< 0.01	1	1
NatC complex (GO:0031417)	3	0	0.23	-	< 0.01	1	1
Noc complex (GO:0030689)	3	0	0.23	-	< 0.01	1	1
mitochondrial ribonuclease P complex (GO:0030678)	3	0	0.23	-	< 0.01	1	1
synaptobrevin 2-SNAP-25-syntaxin-1a-complexin II complex (GO:0070033)	3	0	0.23	-	< 0.01	1	1
plus-end kinesin complex (GO:0005873)	3	0	0.23	-	< 0.01	1	1
DNA ligase IV complex (GO:0032807)	3	0	0.23	-	< 0.01	1	1
TRAPPII protein complex (GO:1990071)	3	0	0.23	-	< 0.01	1	1
striated muscle myosin thick filament (GO:0005863)	3	0	0.23	-	< 0.01	1	1
SLIK (SAGA-like) complex (GO:0046695)	3	0	0.23	-	< 0.01	1	1
nuclear cap binding complex (GO:0005846)	3	0	0.23	-	< 0.01	1	1
glutamyl-tRNA(Gln) amidotransferase complex (GO:0030956)	3	0	0.23	-	< 0.01	1	1
Lewy body core (GO:1990037)	3	0	0.23	-	< 0.01	1	1
axonemal outer doublet (GO:0097545)	3	0	0.23	-	< 0.01	1	1
endoplasmic reticulum-endosome membrane contact site (GO:0140284)	3	0	0.23	-	< 0.01	1	1
discoidal high-density lipoprotein particle (GO:0034365)	3	0	0.23	-	< 0.01	1	1
storage vacuole (GO:0000322)	3	0	0.23	-	< 0.01	1	1
BLOC-2 complex (GO:0031084)	3	0	0.23	-	< 0.01	1	1
adrenomedullin receptor complex (GO:1903143)	3	0	0.23	-	< 0.01	1	1
nucleocytoplasmic transport complex (GO:0031074)	3	0	0.23	-	< 0.01	1	1
inhibin-betaglycan-ActRII complex (GO:0034673)	3	0	0.23	-	< 0.01	1	1
Dsl1/NZR complex (GO:0070939)	3	0	0.23	-	< 0.01	1	1
stereocilium base (GO:0120044)	3	0	0.23	-	< 0.01	1	1
Elg1 RFC-like complex (GO:0031391)	3	0	0.23	-	< 0.01	1	1
ESCRT-0 complex (GO:0033565)	3	0	0.23	-	< 0.01	1	1
RNA-directed RNA polymerase complex (GO:0031379)	3	0	0.23	-	< 0.01	1	1
potassium ion-transporting ATPase complex (GO:0031004)	3	0	0.23	-	< 0.01	1	1
activating signal cointegrator 1 complex (GO:0099053)	3	0	0.23	-	< 0.01	1	1
apical plasma membrane urothelial plaque (GO:0120001)	3	0	0.23	-	< 0.01	1	1
cyclin-dependent protein kinase activating kinase holoenzyme complex (GO:0019907)	3	0	0.23	-	< 0.01	1	1
dendritic microtubule (GO:1901588)	3	0	0.23	-	< 0.01	1	1
PET complex (GO:1990923)	3	0	0.23	-	< 0.01	1	1
G protein-coupled receptor heterodimeric complex (GO:0038039)	3	0	0.23	-	< 0.01	1	1
serine protease inhibitor complex (GO:0097180)	3	0	0.23	-	< 0.01	1	1
kinociliary basal body (GO:1902636)	3	0	0.23	-	< 0.01	1	1
FAR/SIN/STRIPAK complex (GO:0090443)	3	0	0.23	-	< 0.01	1	1
post-spliceosomal complex (GO:0071020)	3	0	0.23	-	< 0.01	1	1
muscle cell projection membrane (GO:0036195)	3	0	0.23	-	< 0.01	1	1
muscle cell projection (GO:0036194)	3	0	0.23	-	< 0.01	1	1
kinesin II complex (GO:0016939)	3	0	0.23	-	< 0.01	1	1
cytoplasmic side of apical plasma membrane (GO:0098592)	3	0	0.23	-	< 0.01	1	1
centralspindlin complex (GO:0097149)	3	0	0.23	-	< 0.01	1	1
apolipoprotein B mRNA editing enzyme complex (GO:0030895)	3	0	0.23	-	< 0.01	1	1
U4/U6 snRNP (GO:0071001)	3	0	0.23	-	< 0.01	1	1
cyclin E1-CDK2 complex (GO:0097134)	3	0	0.23	-	< 0.01	1	1
cyclin A2-CDK2 complex (GO:0097124)	3	0	0.23	-	< 0.01	1	1
brahma complex (GO:0035060)	3	0	0.23	-	< 0.01	1	1
Schwann cell microvillus (GO:0097454)	3	0	0.23	-	< 0.01	1	1
postsynaptic specialization of symmetric synapse (GO:0099629)	3	0	0.23	-	< 0.01	1	1
postsynaptic endosome membrane (GO:0098895)	4	0	0.3	-	< 0.01	1	1
keratohyalin granule (GO:0036457)	4	0	0.3	-	< 0.01	1	1
ASAP complex (GO:0061574)	4	0	0.3	-	< 0.01	1	1
histone locus body (GO:0035363)	4	0	0.3	-	< 0.01	1	1
extrinsic component of synaptic vesicle membrane (GO:0098850)	4	0	0.3	-	< 0.01	1	1
ERCC4-ERCC1 complex (GO:0070522)	4	0	0.3	-	< 0.01	1	1
perinuclear endoplasmic reticulum membrane (GO:1990578)	4	0	0.3	-	< 0.01	1	1
SOSS complex (GO:0070876)	4	0	0.3	-	< 0.01	1	1
tRNA-intron endonuclease complex (GO:0000214)	4	0	0.3	-	< 0.01	1	1
lateral loop (GO:0043219)	4	0	0.3	-	< 0.01	1	1
NELF complex (GO:0032021)	4	0	0.3	-	< 0.01	1	1
CST complex (GO:1990879)	4	0	0.3	-	< 0.01	1	1
nuclear MIS12/MIND complex (GO:0000818)	4	0	0.3	-	< 0.01	1	1
TIM22 mitochondrial import inner membrane insertion complex (GO:0042721)	4	0	0.3	-	< 0.01	1	1
outer acrosomal membrane (GO:0002081)	4	0	0.3	-	< 0.01	1	1
box H/ACA telomerase RNP complex (GO:0090661)	4	0	0.3	-	< 0.01	1	1
perisynaptic space (GO:0099544)	4	0	0.3	-	< 0.01	1	1
synapse-associated extracellular matrix (GO:0099535)	4	0	0.3	-	< 0.01	1	1
Rab-protein geranylgeranyltransferase complex (GO:0005968)	4	0	0.3	-	< 0.01	1	1
DNA-dependent protein kinase-DNA ligase 4 complex (GO:0005958)	4	0	0.3	-	< 0.01	1	1
protein kinase CK2 complex (GO:0005956)	4	0	0.3	-	< 0.01	1	1
Gtr1-Gtr2 GTPase complex (GO:1990131)	4	0	0.3	-	< 0.01	1	1
Rad51B-Rad51C-Rad51D-XRCC2 complex (GO:0033063)	4	0	0.3	-	< 0.01	1	1
RNA polymerase I transcription factor complex (GO:0000120)	4	0	0.3	-	< 0.01	1	1
BMP receptor complex (GO:0070724)	4	0	0.3	-	< 0.01	1	1
EGO complex (GO:0034448)	4	0	0.3	-	< 0.01	1	1
proximal neuron projection (GO:1990769)	4	0	0.3	-	< 0.01	1	1
microvesicle (GO:1990742)	4	0	0.3	-	< 0.01	1	1
TRAMP complex (GO:0031499)	4	0	0.3	-	< 0.01	1	1
RNA polymerase II transcription repressor complex (GO:0090571)	4	0	0.3	-	< 0.01	1	1
box H/ACA scaRNP complex (GO:0072589)	4	0	0.3	-	< 0.01	1	1
synaptobrevin 2-SNAP-25-syntaxin-1a complex (GO:0070044)	4	0	0.3	-	< 0.01	1	1
synaptobrevin 2-SNAP-25-syntaxin-1a-complexin I complex (GO:0070032)	4	0	0.3	-	< 0.01	1	1
viral replication complex (GO:0019034)	4	0	0.3	-	< 0.01	1	1
epidermal lamellar body (GO:0097209)	4	0	0.3	-	< 0.01	1	1
enzyme activator complex (GO:0150005)	4	0	0.3	-	< 0.01	1	1
terminal cisterna (GO:0014802)	4	0	0.3	-	< 0.01	1	1
symmetric, GABA-ergic, inhibitory synapse (GO:0098983)	4	0	0.3	-	< 0.01	1	1
phosphopyruvate hydratase complex (GO:0000015)	4	0	0.3	-	< 0.01	1	1
tricellular tight junction (GO:0061689)	4	0	0.3	-	< 0.01	1	1
perisynaptic extracellular matrix (GO:0098966)	4	0	0.3	-	< 0.01	1	1
retromer, tubulation complex (GO:0030905)	4	0	0.3	-	< 0.01	1	1
FACT complex (GO:0035101)	4	0	0.3	-	< 0.01	1	1
USH2 complex (GO:1990696)	4	0	0.3	-	< 0.01	1	1
internode region of axon (GO:0033269)	4	0	0.3	-	< 0.01	1	1
zeta DNA polymerase complex (GO:0016035)	4	0	0.3	-	< 0.01	1	1
CORVET complex (GO:0033263)	4	0	0.3	-	< 0.01	1	1
insulin-like growth factor ternary complex (GO:0042567)	4	0	0.3	-	< 0.01	1	1
GID complex (GO:0034657)	4	0	0.3	-	< 0.01	1	1
interphase microtubule organizing center (GO:0031021)	4	0	0.3	-	< 0.01	1	1
amylin receptor complex (GO:1903440)	4	0	0.3	-	< 0.01	1	1
IRE1-TRAF2-ASK1 complex (GO:1990604)	4	0	0.3	-	< 0.01	1	1
protein phosphatase 4 complex (GO:0030289)	4	0	0.3	-	< 0.01	1	1
CBM complex (GO:0032449)	4	0	0.3	-	< 0.01	1	1
condensed nuclear chromosome outer kinetochore (GO:0000942)	4	0	0.3	-	< 0.01	1	1
anchored component of postsynaptic density membrane (GO:0099031)	4	0	0.3	-	< 0.01	1	1
anchored component of postsynaptic specialization membrane (GO:0099030)	4	0	0.3	-	< 0.01	1	1
anchored component of presynaptic active zone membrane (GO:0099029)	4	0	0.3	-	< 0.01	1	1
Piccolo NuA4 histone acetyltransferase complex (GO:0032777)	4	0	0.3	-	< 0.01	1	1
neuronal dense core vesicle membrane (GO:0099012)	4	0	0.3	-	< 0.01	1	1
multivesicular body, internal vesicle (GO:0097487)	4	0	0.3	-	< 0.01	1	1
mitochondrial permeability transition pore complex (GO:0005757)	4	0	0.3	-	< 0.01	1	1
inner dynein arm (GO:0036156)	4	0	0.3	-	< 0.01	1	1
microspike (GO:0044393)	4	0	0.3	-	< 0.01	1	1
telomeric heterochromatin (GO:0031933)	4	0	0.3	-	< 0.01	1	1
apoptosome (GO:0043293)	2	0	0.15	-	< 0.01	1	1
extrinsic component of presynaptic endocytic zone membrane (GO:0098894)	2	0	0.15	-	< 0.01	1	1
CHOP-C/EBP complex (GO:0036488)	2	0	0.15	-	< 0.01	1	1
recombination nodule (GO:0005713)	2	0	0.15	-	< 0.01	1	1
chiasma (GO:0005712)	2	0	0.15	-	< 0.01	1	1
hyaluranon cable (GO:0036117)	2	0	0.15	-	< 0.01	1	1
ribonuclease III complex (GO:1903095)	2	0	0.15	-	< 0.01	1	1
UBC13-UEV1A complex (GO:0035370)	2	0	0.15	-	< 0.01	1	1
PCNA-p21 complex (GO:0070557)	2	0	0.15	-	< 0.01	1	1
synaptobrevin 2-SNAP-25-syntaxin-3-complexin complex (GO:0070554)	2	0	0.15	-	< 0.01	1	1
guanylate cyclase complex, soluble (GO:0008074)	2	0	0.15	-	< 0.01	1	1
Toll-like receptor 1-Toll-like receptor 2 protein complex (GO:0035354)	2	0	0.15	-	< 0.01	1	1
AIP1-IRE1 complex (GO:1990597)	2	0	0.15	-	< 0.01	1	1
ATF1-ATF4 transcription factor complex (GO:1990590)	2	0	0.15	-	< 0.01	1	1
ATF4-CREB1 transcription factor complex (GO:1990589)	2	0	0.15	-	< 0.01	1	1
intracellular ferritin complex (GO:0008043)	2	0	0.15	-	< 0.01	1	1
cone cell pedicle (GO:0044316)	2	0	0.15	-	< 0.01	1	1
nuclear SCF ubiquitin ligase complex (GO:0043224)	2	0	0.15	-	< 0.01	1	1
microprocessor complex (GO:0070877)	2	0	0.15	-	< 0.01	1	1
climbing fiber (GO:0044301)	2	0	0.15	-	< 0.01	1	1
dense fibrillar component (GO:0001651)	2	0	0.15	-	< 0.01	1	1
DSIF complex (GO:0032044)	2	0	0.15	-	< 0.01	1	1
leading edge of lamellipodium (GO:0061851)	2	0	0.15	-	< 0.01	1	1
prominosome (GO:0071914)	2	0	0.15	-	< 0.01	1	1
DBIRD complex (GO:0044609)	2	0	0.15	-	< 0.01	1	1
inhibin A complex (GO:0043512)	2	0	0.15	-	< 0.01	1	1
inhibin complex (GO:0043511)	2	0	0.15	-	< 0.01	1	1
dehydrodolichyl diphosphate synthase complex (GO:1904423)	2	0	0.15	-	< 0.01	1	1
PAN complex (GO:0031251)	2	0	0.15	-	< 0.01	1	1
GMP reductase complex (GO:1902560)	2	0	0.15	-	< 0.01	1	1
MutSbeta complex (GO:0032302)	2	0	0.15	-	< 0.01	1	1
RSF complex (GO:0031213)	2	0	0.15	-	< 0.01	1	1
Y chromosome (GO:0000806)	2	0	0.15	-	< 0.01	1	1
mitochondrial inner membrane peptidase complex (GO:0042720)	2	0	0.15	-	< 0.01	1	1
transverse filament (GO:0000802)	2	0	0.15	-	< 0.01	1	1
polkadots (GO:0002096)	2	0	0.15	-	< 0.01	1	1
succinate-CoA ligase complex (GO:0042709)	2	0	0.15	-	< 0.01	1	1
TRC complex (GO:0072380)	2	0	0.15	-	< 0.01	1	1
Scc2-Scc4 cohesin loading complex (GO:0090694)	2	0	0.15	-	< 0.01	1	1
U4atac snRNP (GO:0005690)	2	0	0.15	-	< 0.01	1	1
growth hormone receptor complex (GO:0070195)	2	0	0.15	-	< 0.01	1	1
CNTFR-CLCF1 complex (GO:0097059)	2	0	0.15	-	< 0.01	1	1
TRAF2-GSTP1 complex (GO:0097057)	2	0	0.15	-	< 0.01	1	1
mRNA cap methyltransferase complex (GO:0031533)	2	0	0.15	-	< 0.01	1	1
transcription factor TFIIF complex (GO:0005674)	2	0	0.15	-	< 0.01	1	1
transcription factor TFIIE complex (GO:0005673)	2	0	0.15	-	< 0.01	1	1
RNA polymerase transcription factor SL1 complex (GO:0005668)	2	0	0.15	-	< 0.01	1	1
snRNA-activating protein complex (GO:0019185)	2	0	0.15	-	< 0.01	1	1
Nem1-Spo7 phosphatase complex (GO:0071595)	2	0	0.15	-	< 0.01	1	1
mitochondrial degradosome (GO:0045025)	2	0	0.15	-	< 0.01	1	1
MCM8-MCM9 complex (GO:0097362)	2	0	0.15	-	< 0.01	1	1
perinucleolar compartment (GO:0097356)	2	0	0.15	-	< 0.01	1	1
Rix1 complex (GO:0097344)	2	0	0.15	-	< 0.01	1	1
neurofilament cytoskeleton (GO:0060053)	2	0	0.15	-	< 0.01	1	1
complement component C1 complex (GO:0005602)	2	0	0.15	-	< 0.01	1	1
CAAX-protein geranylgeranyltransferase complex (GO:0005953)	2	0	0.15	-	< 0.01	1	1
phosphatidylinositol 3-kinase complex, class IA (GO:0005943)	2	0	0.15	-	< 0.01	1	1
interleukin-1 receptor complex (GO:0045323)	2	0	0.15	-	< 0.01	1	1
Grb2-EGFR complex (GO:0070436)	2	0	0.15	-	< 0.01	1	1
Shc-EGFR complex (GO:0070435)	2	0	0.15	-	< 0.01	1	1
Rad51C-XRCC3 complex (GO:0033065)	2	0	0.15	-	< 0.01	1	1
DNA-dependent protein kinase complex (GO:0070418)	2	0	0.15	-	< 0.01	1	1
extrinsic component of autophagosome membrane (GO:0097635)	2	0	0.15	-	< 0.01	1	1
extrinsic component of phagophore assembly site membrane (GO:0097632)	2	0	0.15	-	< 0.01	1	1
omegasome (GO:1990462)	2	0	0.15	-	< 0.01	1	1
endopeptidase Clp complex (GO:0009368)	2	0	0.15	-	< 0.01	1	1
DUBm complex (GO:0071819)	2	0	0.15	-	< 0.01	1	1
cone photoreceptor outer segment (GO:0120199)	2	0	0.15	-	< 0.01	1	1
phenylalanine-tRNA ligase complex (GO:0009328)	2	0	0.15	-	< 0.01	1	1
cyclin K-CDK13 complex (GO:0002945)	2	0	0.15	-	< 0.01	1	1
cyclin K-CDK12 complex (GO:0002944)	2	0	0.15	-	< 0.01	1	1
CGRP receptor complex (GO:1990406)	2	0	0.15	-	< 0.01	1	1
tRNA-specific adenosine-34 deaminase complex (GO:0052718)	2	0	0.15	-	< 0.01	1	1
new growing cell tip (GO:0035841)	2	0	0.15	-	< 0.01	1	1
cytoplasmic periphery of the nuclear pore complex (GO:1990723)	2	0	0.15	-	< 0.01	1	1
actomyosin, actin portion (GO:0042643)	2	0	0.15	-	< 0.01	1	1
postsynaptic intermediate filament cytoskeleton (GO:0099160)	2	0	0.15	-	< 0.01	1	1
serotonergic synapse (GO:0099154)	2	0	0.15	-	< 0.01	1	1
serotonin-activated cation-selective channel complex (GO:1904602)	2	0	0.15	-	< 0.01	1	1
BRCA1-BARD1 complex (GO:0031436)	2	0	0.15	-	< 0.01	1	1
Dbf4-dependent protein kinase complex (GO:0031431)	2	0	0.15	-	< 0.01	1	1
Noc4p-Nop14p complex (GO:0030692)	2	0	0.15	-	< 0.01	1	1
NatB complex (GO:0031416)	2	0	0.15	-	< 0.01	1	1
TEAD-2-YAP complex (GO:0071149)	2	0	0.15	-	< 0.01	1	1
TEAD-1-YAP complex (GO:0071148)	2	0	0.15	-	< 0.01	1	1
tubulin complex (GO:0045298)	2	0	0.15	-	< 0.01	1	1
mitochondrial ATP-gated potassium channel complex (GO:0062157)	2	0	0.15	-	< 0.01	1	1
CERF complex (GO:0090537)	2	0	0.15	-	< 0.01	1	1
interleukin-2 receptor complex (GO:0005893)	2	0	0.15	-	< 0.01	1	1
amylin receptor complex 3 (GO:0150058)	2	0	0.15	-	< 0.01	1	1
amylin receptor complex 2 (GO:0150057)	2	0	0.15	-	< 0.01	1	1
amylin receptor complex 1 (GO:0150056)	2	0	0.15	-	< 0.01	1	1
tubulobulbar complex (GO:0036284)	2	0	0.15	-	< 0.01	1	1
TRAPPIII protein complex (GO:1990072)	2	0	0.15	-	< 0.01	1	1
sperm cytoplasmic droplet (GO:0097598)	2	0	0.15	-	< 0.01	1	1
alveolar lamellar body membrane (GO:0097233)	2	0	0.15	-	< 0.01	1	1
lamellar body membrane (GO:0097232)	2	0	0.15	-	< 0.01	1	1
Rb-E2F complex (GO:0035189)	2	0	0.15	-	< 0.01	1	1
intrinsic component of neuronal dense core vesicle membrane (GO:0098675)	2	0	0.15	-	< 0.01	1	1
viral integration complex (GO:0019035)	2	0	0.15	-	< 0.01	1	1
interleukin-23 receptor complex (GO:0072536)	2	0	0.15	-	< 0.01	1	1
perineuronal net (GO:0072534)	2	0	0.15	-	< 0.01	1	1
lateral cell cortex (GO:0097575)	2	0	0.15	-	< 0.01	1	1
lateral part of cell (GO:0097574)	2	0	0.15	-	< 0.01	1	1
primary dendrite (GO:0150001)	2	0	0.15	-	< 0.01	1	1
RIC1-RGP1 guanyl-nucleotide exchange factor complex (GO:0034066)	2	0	0.15	-	< 0.01	1	1
molybdopterin synthase complex (GO:0019008)	2	0	0.15	-	< 0.01	1	1
pericellular basket (GO:1990030)	2	0	0.15	-	< 0.01	1	1
extrinsic component of postsynaptic endosome membrane (GO:0098999)	2	0	0.15	-	< 0.01	1	1
hippocampal mossy fiber expansion (GO:1990026)	2	0	0.15	-	< 0.01	1	1
pituitary gonadotropin complex (GO:0061696)	2	0	0.15	-	< 0.01	1	1
granular vesicle (GO:1990005)	2	0	0.15	-	< 0.01	1	1
DNA recombinase complex (GO:0097519)	2	0	0.15	-	< 0.01	1	1
nuclear RNA export factor complex (GO:0042272)	2	0	0.15	-	< 0.01	1	1
intrinsic component of dense core granule membrane (GO:0098956)	2	0	0.15	-	< 0.01	1	1
intrinsic component of postsynaptic recycling endosome membrane (GO:0098951)	2	0	0.15	-	< 0.01	1	1
intrinsic component of postsynaptic endosome membrane (GO:0098949)	2	0	0.15	-	< 0.01	1	1
postsynaptic recycling endosome membrane (GO:0098944)	2	0	0.15	-	< 0.01	1	1
transcription factor TFIIK complex (GO:0070985)	2	0	0.15	-	< 0.01	1	1
CSF1-CSF1R complex (GO:1990682)	2	0	0.15	-	< 0.01	1	1
BLOC-3 complex (GO:0031085)	2	0	0.15	-	< 0.01	1	1
Bcl3/NF-kappaB2 complex (GO:0033257)	2	0	0.15	-	< 0.01	1	1
glutamate-cysteine ligase complex (GO:0017109)	2	0	0.15	-	< 0.01	1	1
Derlin-1-VIMP complex (GO:0036502)	2	0	0.15	-	< 0.01	1	1
UFD1-NPL4 complex (GO:0036501)	2	0	0.15	-	< 0.01	1	1
integrin alphaM-beta2 complex (GO:0034688)	2	0	0.15	-	< 0.01	1	1
integrin alphaL-beta2 complex (GO:0034687)	2	0	0.15	-	< 0.01	1	1
mitotic checkpoint complex (GO:0033597)	2	0	0.15	-	< 0.01	1	1
RNA nuclear export complex (GO:0042565)	2	0	0.15	-	< 0.01	1	1
integrin alpha4-beta7 complex (GO:0034669)	2	0	0.15	-	< 0.01	1	1
IRE1-RACK1-PP2A complex (GO:1990630)	2	0	0.15	-	< 0.01	1	1
stereocilium shaft (GO:0120043)	2	0	0.15	-	< 0.01	1	1
CHOP-ATF3 complex (GO:1990622)	2	0	0.15	-	< 0.01	1	1
SMC loading complex (GO:0032116)	2	0	0.15	-	< 0.01	1	1
cytoplasmic side of mitochondrial outer membrane (GO:0032473)	2	0	0.15	-	< 0.01	1	1
CHOP-ATF4 complex (GO:1990617)	2	0	0.15	-	< 0.01	1	1
nuclear RNA-directed RNA polymerase complex (GO:0031380)	2	0	0.15	-	< 0.01	1	1
Slx1-Slx4 complex (GO:0033557)	2	0	0.15	-	< 0.01	1	1
UBC13-MMS2 complex (GO:0031372)	2	0	0.15	-	< 0.01	1	1
integral component of neuronal dense core vesicle membrane (GO:0099066)	2	0	0.15	-	< 0.01	1	1
cytoplasmic microtubule plus-end (GO:1904511)	2	0	0.15	-	< 0.01	1	1
condensed nuclear chromosome inner kinetochore (GO:0000941)	2	0	0.15	-	< 0.01	1	1
Swi5-Sfr1 complex (GO:0032798)	2	0	0.15	-	< 0.01	1	1
taste receptor complex (GO:1903768)	2	0	0.15	-	< 0.01	1	1
sweet taste receptor complex (GO:1903767)	2	0	0.15	-	< 0.01	1	1
anchored component of postsynaptic endosome membrane (GO:0099034)	2	0	0.15	-	< 0.01	1	1
anchored component of postsynaptic recycling endosome membrane (GO:0099033)	2	0	0.15	-	< 0.01	1	1
cortical microtubule plus-end (GO:1903754)	2	0	0.15	-	< 0.01	1	1
sperm head plasma membrane (GO:1990913)	2	0	0.15	-	< 0.01	1	1
alpha9-beta1 integrin-vascular cell adhesion molecule-1 complex (GO:0071065)	2	0	0.15	-	< 0.01	1	1
extrinsic component of mitochondrial outer membrane (GO:0031315)	2	0	0.15	-	< 0.01	1	1
Shu complex (GO:0097196)	2	0	0.15	-	< 0.01	1	1
U2-type post-spliceosomal complex (GO:0071021)	2	0	0.15	-	< 0.01	1	1
glycine-gated chloride channel complex (GO:0016935)	2	0	0.15	-	< 0.01	1	1
ferritin complex (GO:0070288)	2	0	0.15	-	< 0.01	1	1
early phagosome membrane (GO:0036186)	2	0	0.15	-	< 0.01	1	1
mitotic cohesin complex (GO:0030892)	2	0	0.15	-	< 0.01	1	1
cyclin E2-CDK2 complex (GO:0097135)	2	0	0.15	-	< 0.01	1	1
follicle-stimulating hormone complex (GO:0016914)	2	0	0.15	-	< 0.01	1	1
cyclin D2-CDK4 complex (GO:0097129)	2	0	0.15	-	< 0.01	1	1
cyclin B1-CDK1 complex (GO:0097125)	2	0	0.15	-	< 0.01	1	1
cyclin A1-CDK2 complex (GO:0097123)	2	0	0.15	-	< 0.01	1	1
cytoplasmic side of late endosome membrane (GO:0098560)	2	0	0.15	-	< 0.01	1	1
m-AAA complex (GO:0005745)	2	0	0.15	-	< 0.01	1	1
perinucleolar chromocenter (GO:0010370)	2	0	0.15	-	< 0.01	1	1
postsynaptic endocytic zone cytoplasmic component (GO:0099631)	2	0	0.15	-	< 0.01	1	1
bub1-bub3 complex (GO:1990298)	2	0	0.15	-	< 0.01	1	1
peripheral region of growth cone (GO:0090725)	2	0	0.15	-	< 0.01	1	1
meprin A complex (GO:0017090)	2	0	0.15	-	< 0.01	1	1
autosome (GO:0030849)	2	0	0.15	-	< 0.01	1	1
nuclear telomeric heterochromatin (GO:0005724)	2	0	0.15	-	< 0.01	1	1
deuterosome (GO:0098536)	5	0	0.38	-	< 0.01	1	1
postsynaptic actin cytoskeleton (GO:0098871)	5	0	0.38	-	< 0.01	1	1
growth factor complex (GO:0036454)	5	0	0.38	-	< 0.01	1	1
uniplex complex (GO:1990246)	5	0	0.38	-	< 0.01	1	1
interphotoreceptor matrix (GO:0033165)	5	0	0.38	-	< 0.01	1	1
alpha-beta T cell receptor complex (GO:0042105)	5	0	0.38	-	< 0.01	1	1
Mon1-Ccz1 complex (GO:0035658)	5	0	0.38	-	< 0.01	1	1
cis-Golgi network membrane (GO:0033106)	5	0	0.38	-	< 0.01	1	1
nuclear pore cytoplasmic filaments (GO:0044614)	5	0	0.38	-	< 0.01	1	1
tRNA methyltransferase complex (GO:0043527)	5	0	0.38	-	< 0.01	1	1
DNA replication preinitiation complex (GO:0031261)	5	0	0.38	-	< 0.01	1	1
B cell receptor complex (GO:0019815)	5	0	0.38	-	< 0.01	1	1
epsilon DNA polymerase complex (GO:0008622)	5	0	0.38	-	< 0.01	1	1
AP-4 adaptor complex (GO:0030124)	5	0	0.38	-	< 0.01	1	1
mitochondrial intermembrane space protein transporter complex (GO:0042719)	5	0	0.38	-	< 0.01	1	1
rod photoreceptor outer segment (GO:0120200)	5	0	0.38	-	< 0.01	1	1
type III intermediate filament (GO:0045098)	5	0	0.38	-	< 0.01	1	1
ER membrane insertion complex (GO:0072379)	5	0	0.38	-	< 0.01	1	1
DNA replication factor C complex (GO:0005663)	5	0	0.38	-	< 0.01	1	1
MPP7-DLG1-LIN7 complex (GO:0097025)	5	0	0.38	-	< 0.01	1	1
mannosyltransferase complex (GO:0031501)	5	0	0.38	-	< 0.01	1	1
alpha DNA polymerase:primase complex (GO:0005658)	5	0	0.38	-	< 0.01	1	1
nucleolar ribonuclease P complex (GO:0005655)	5	0	0.38	-	< 0.01	1	1
lamin filament (GO:0005638)	5	0	0.38	-	< 0.01	1	1
CIA complex (GO:0097361)	5	0	0.38	-	< 0.01	1	1
phosphorylase kinase complex (GO:0005964)	5	0	0.38	-	< 0.01	1	1
calcium- and calmodulin-dependent protein kinase complex (GO:0005954)	5	0	0.38	-	< 0.01	1	1
piP-body (GO:0071547)	5	0	0.38	-	< 0.01	1	1
transcription factor TFIIIB complex (GO:0000126)	5	0	0.38	-	< 0.01	1	1
KICSTOR complex (GO:0140007)	5	0	0.38	-	< 0.01	1	1
NSL complex (GO:0044545)	5	0	0.38	-	< 0.01	1	1
MIS12/MIND type complex (GO:0000444)	5	0	0.38	-	< 0.01	1	1
MMXD complex (GO:0071817)	5	0	0.38	-	< 0.01	1	1
EARP complex (GO:1990745)	5	0	0.38	-	< 0.01	1	1
Lsm1-7-Pat1 complex (GO:1990726)	5	0	0.38	-	< 0.01	1	1
Cul7-RING ubiquitin ligase complex (GO:0031467)	5	0	0.38	-	< 0.01	1	1
egg coat (GO:0035805)	5	0	0.38	-	< 0.01	1	1
box H/ACA snoRNP complex (GO:0031429)	5	0	0.38	-	< 0.01	1	1
NatA complex (GO:0031415)	5	0	0.38	-	< 0.01	1	1
external encapsulating structure (GO:0030312)	5	0	0.38	-	< 0.01	1	1
box H/ACA RNP complex (GO:0072588)	5	0	0.38	-	< 0.01	1	1
transcription export complex 2 (GO:0070390)	5	0	0.38	-	< 0.01	1	1
lipopolysaccharide receptor complex (GO:0046696)	5	0	0.38	-	< 0.01	1	1
sperm connecting piece (GO:0097224)	5	0	0.38	-	< 0.01	1	1
nascent polypeptide-associated complex (GO:0005854)	5	0	0.38	-	< 0.01	1	1
LUBAC complex (GO:0071797)	5	0	0.38	-	< 0.01	1	1
FHF complex (GO:0070695)	5	0	0.38	-	< 0.01	1	1
3M complex (GO:1990393)	5	0	0.38	-	< 0.01	1	1
PAM complex, Tim23 associated import motor (GO:0001405)	5	0	0.38	-	< 0.01	1	1
SAM complex (GO:0001401)	5	0	0.38	-	< 0.01	1	1
Barr body (GO:0001740)	5	0	0.38	-	< 0.01	1	1
chromosome passenger complex (GO:0032133)	5	0	0.38	-	< 0.01	1	1
proximal dendrite (GO:1990635)	5	0	0.38	-	< 0.01	1	1
dense core granule membrane (GO:0032127)	5	0	0.38	-	< 0.01	1	1
delta DNA polymerase complex (GO:0043625)	5	0	0.38	-	< 0.01	1	1
rDNA heterochromatin (GO:0033553)	5	0	0.38	-	< 0.01	1	1
nuclear meiotic cohesin complex (GO:0034991)	5	0	0.38	-	< 0.01	1	1
calcitonin family receptor complex (GO:1903439)	5	0	0.38	-	< 0.01	1	1
condensed chromosome inner kinetochore (GO:0000939)	5	0	0.38	-	< 0.01	1	1
GARP complex (GO:0000938)	5	0	0.38	-	< 0.01	1	1
ELL-EAF complex (GO:0032783)	5	0	0.38	-	< 0.01	1	1
equatorial microtubule organizing center (GO:0000923)	5	0	0.38	-	< 0.01	1	1
HULC complex (GO:0033503)	5	0	0.38	-	< 0.01	1	1
Holliday junction resolvase complex (GO:0048476)	5	0	0.38	-	< 0.01	1	1
MSL complex (GO:0072487)	5	0	0.38	-	< 0.01	1	1
ribose phosphate diphosphokinase complex (GO:0002189)	5	0	0.38	-	< 0.01	1	1
host cell nuclear part (GO:0044094)	5	0	0.38	-	< 0.01	1	1
insulin-like growth factor binding protein complex (GO:0016942)	5	0	0.38	-	< 0.01	1	1
checkpoint clamp complex (GO:0030896)	5	0	0.38	-	< 0.01	1	1
VCB complex (GO:0030891)	5	0	0.38	-	< 0.01	1	1
interchromatin granule (GO:0035061)	5	0	0.38	-	< 0.01	1	1
stereocilium membrane (GO:0060171)	5	0	0.38	-	< 0.01	1	1
perichromatin fibrils (GO:0005726)	5	0	0.38	-	< 0.01	1	1
presynaptic endocytic zone membrane (GO:0098835)	8	0	0.6	-	< 0.01	1	1
Cdc73/Paf1 complex (GO:0016593)	8	0	0.6	-	< 0.01	1	1
glycosylphosphatidylinositol-N-acetylglucosaminyltransferase (GPI-GnT) complex (GO:0000506)	8	0	0.6	-	< 0.01	1	1
central element (GO:0000801)	8	0	0.6	-	< 0.01	1	1
AP-1 adaptor complex (GO:0030121)	8	0	0.6	-	< 0.01	1	1
U6 snRNP (GO:0005688)	8	0	0.6	-	< 0.01	1	1
postsynaptic cytoskeleton (GO:0099571)	8	0	0.6	-	< 0.01	1	1
presynaptic cytoskeleton (GO:0099569)	8	0	0.6	-	< 0.01	1	1
RNA N6-methyladenosine methyltransferase complex (GO:0036396)	8	0	0.6	-	< 0.01	1	1
gamma-tubulin ring complex (GO:0008274)	8	0	0.6	-	< 0.01	1	1
transcription factor TFIIH core complex (GO:0000439)	8	0	0.6	-	< 0.01	1	1
U2AF (GO:0089701)	8	0	0.6	-	< 0.01	1	1
proteasome regulatory particle, lid subcomplex (GO:0008541)	8	0	0.6	-	< 0.01	1	1
mRNA editing complex (GO:0045293)	8	0	0.6	-	< 0.01	1	1
troponin complex (GO:0005861)	8	0	0.6	-	< 0.01	1	1
clathrin complex (GO:0071439)	8	0	0.6	-	< 0.01	1	1
Pwp2p-containing subcomplex of 90S preribosome (GO:0034388)	8	0	0.6	-	< 0.01	1	1
Atg1/ULK1 kinase complex (GO:1990316)	8	0	0.6	-	< 0.01	1	1
Ctf18 RFC-like complex (GO:0031390)	8	0	0.6	-	< 0.01	1	1
gamma-tubulin large complex (GO:0000931)	8	0	0.6	-	< 0.01	1	1
CD40 receptor complex (GO:0035631)	11	0	0.83	-	< 0.01	1	1
AP-2 adaptor complex (GO:0030122)	11	0	0.83	-	< 0.01	1	1
neuronal dense core vesicle (GO:0098992)	11	0	0.83	-	< 0.01	1	1
NMDA selective glutamate receptor complex (GO:0017146)	11	0	0.83	-	< 0.01	1	1
Gemini of coiled bodies (GO:0097504)	11	0	0.83	-	< 0.01	1	1
nuclear inclusion body (GO:0042405)	12	0	0.9	-	< 0.01	1	1
clathrin coat of endocytic vesicle (GO:0030128)	12	0	0.9	-	< 0.01	1	1
transcription factor TFIIH holo complex (GO:0005675)	12	0	0.9	-	< 0.01	1	1
interstitial matrix (GO:0005614)	12	0	0.9	-	< 0.01	1	1
nucleotide-excision repair complex (GO:0000109)	12	0	0.9	-	< 0.01	1	1
mRNA cap binding complex (GO:0005845)	12	0	0.9	-	< 0.01	1	1
STAGA complex (GO:0030914)	12	0	0.9	-	< 0.01	1	1
aminoacyl-tRNA synthetase multienzyme complex (GO:0017101)	12	0	0.9	-	< 0.01	1	1
MCM complex (GO:0042555)	12	0	0.9	-	< 0.01	1	1
Set1C/COMPASS complex (GO:0048188)	12	0	0.9	-	< 0.01	1	1
nuclear cyclin-dependent protein kinase holoenzyme complex (GO:0019908)	12	0	0.9	-	< 0.01	1	1
HOPS complex (GO:0030897)	12	0	0.9	-	< 0.01	1	1
RISC-loading complex (GO:0070578)	9	0	0.68	-	< 0.01	1	1
spectrin (GO:0008091)	9	0	0.68	-	< 0.01	1	1
9+2 non-motile cilium (GO:0097732)	9	0	0.68	-	< 0.01	1	1
death-inducing signaling complex (GO:0031264)	9	0	0.68	-	< 0.01	1	1
female pronucleus (GO:0001939)	9	0	0.68	-	< 0.01	1	1
origin recognition complex (GO:0000808)	9	0	0.68	-	< 0.01	1	1
X chromosome (GO:0000805)	9	0	0.68	-	< 0.01	1	1
SCAR complex (GO:0031209)	9	0	0.68	-	< 0.01	1	1
nuclear origin of replication recognition complex (GO:0005664)	9	0	0.68	-	< 0.01	1	1
kinocilium (GO:0060091)	9	0	0.68	-	< 0.01	1	1
dendritic growth cone (GO:0044294)	9	0	0.68	-	< 0.01	1	1
protein phosphatase type 1 complex (GO:0000164)	9	0	0.68	-	< 0.01	1	1
elongin complex (GO:0070449)	9	0	0.68	-	< 0.01	1	1
messenger ribonucleoprotein complex (GO:1990124)	9	0	0.68	-	< 0.01	1	1
G protein-coupled receptor complex (GO:0097648)	9	0	0.68	-	< 0.01	1	1
host intracellular membrane-bounded organelle (GO:0033648)	9	0	0.68	-	< 0.01	1	1
host intracellular organelle (GO:0033647)	9	0	0.68	-	< 0.01	1	1
centriolar subdistal appendage (GO:0120103)	9	0	0.68	-	< 0.01	1	1
HAUS complex (GO:0070652)	9	0	0.68	-	< 0.01	1	1
BORC complex (GO:0099078)	9	0	0.68	-	< 0.01	1	1
ubiquitin conjugating enzyme complex (GO:0031371)	9	0	0.68	-	< 0.01	1	1
cuticular plate (GO:0032437)	9	0	0.68	-	< 0.01	1	1
spectrin-associated cytoskeleton (GO:0014731)	9	0	0.68	-	< 0.01	1	1
outer dynein arm (GO:0036157)	9	0	0.68	-	< 0.01	1	1
Fanconi anaemia nuclear complex (GO:0043240)	13	1	0.98	+	1.02	1	1
postsynaptic endosome (GO:0098845)	13	1	0.98	+	1.02	1	1
eukaryotic translation initiation factor 4F complex (GO:0016281)	13	1	0.98	+	1.02	1	1
cell trailing edge (GO:0031254)	13	1	0.98	+	1.02	1	1
uropod (GO:0001931)	13	1	0.98	+	1.02	1	1
GATOR2 complex (GO:0061700)	13	1	0.98	+	1.02	1	1
anchored component of synaptic membrane (GO:0099144)	13	1	0.98	+	1.02	1	1
Arp2/3 protein complex (GO:0005885)	13	1	0.98	+	1.02	1	1
paranode region of axon (GO:0033270)	13	1	0.98	+	1.02	1	1
Prp19 complex (GO:0000974)	13	1	0.98	+	1.02	1	1
sodium channel complex (GO:0034706)	26	2	1.96	+	1.02	1	1
sperm midpiece (GO:0097225)	26	2	1.96	+	1.02	1	1
nuclear replisome (GO:0043601)	26	2	1.96	+	1.02	1	1
DNA repair complex (GO:1990391)	40	3	3.01	-	1	1	1
phagocytic cup (GO:0001891)	27	2	2.03	-	0.98	1	1
cyclin-dependent protein kinase holoenzyme complex (GO:0000307)	42	3	3.16	-	0.95	1	1
INO80-type complex (GO:0097346)	28	2	2.11	-	0.95	1	1
replisome (GO:0030894)	28	2	2.11	-	0.95	1	1
melanosome membrane (GO:0033162)	14	1	1.05	-	0.95	1	1
MLL3/4 complex (GO:0044666)	14	1	1.05	-	0.95	1	1
extrinsic component of synaptic membrane (GO:0099243)	14	1	1.05	-	0.95	1	1
TOR complex (GO:0038201)	14	1	1.05	-	0.95	1	1
presynaptic cytosol (GO:0099523)	14	1	1.05	-	0.95	1	1
chitosome (GO:0045009)	14	1	1.05	-	0.95	1	1
septin ring (GO:0005940)	14	1	1.05	-	0.95	1	1
nuclear nucleosome (GO:0000788)	14	1	1.05	-	0.95	1	1
nuclear telomere cap complex (GO:0000783)	14	1	1.05	-	0.95	1	1
telomere cap complex (GO:0000782)	14	1	1.05	-	0.95	1	1
chylomicron (GO:0042627)	14	1	1.05	-	0.95	1	1
septin complex (GO:0031105)	14	1	1.05	-	0.95	1	1
extrinsic component of mitochondrial inner membrane (GO:0031314)	14	1	1.05	-	0.95	1	1
pigment granule membrane (GO:0090741)	14	1	1.05	-	0.95	1	1
cell cortex region (GO:0099738)	43	3	3.24	-	0.93	1	1
protein serine/threonine phosphatase complex (GO:0008287)	45	3	3.39	-	0.88	1	1
phosphatase complex (GO:1903293)	45	3	3.39	-	0.88	1	1
cornified envelope (GO:0001533)	45	3	3.39	-	0.88	1	1
compact myelin (GO:0043218)	15	1	1.13	-	0.88	1	1
RNA polymerase II, core complex (GO:0005665)	15	1	1.13	-	0.88	1	1
inflammasome complex (GO:0061702)	15	1	1.13	-	0.88	1	1
eukaryotic 48S preinitiation complex (GO:0033290)	15	1	1.13	-	0.88	1	1
transcription export complex (GO:0000346)	15	1	1.13	-	0.88	1	1
septin cytoskeleton (GO:0032156)	15	1	1.13	-	0.88	1	1
MLL1/2 complex (GO:0044665)	31	2	2.34	-	0.86	1	1
Flemming body (GO:0090543)	31	2	2.34	-	0.86	1	1
MLL1 complex (GO:0071339)	31	2	2.34	-	0.86	1	1
heterotrimeric G-protein complex (GO:0005834)	32	2	2.41	-	0.83	1	1
GTPase complex (GO:1905360)	32	2	2.41	-	0.83	1	1
male germ cell nucleus (GO:0001673)	16	1	1.21	-	0.83	1	1
actin cortical patch (GO:0030479)	16	1	1.21	-	0.83	1	1
nuclear exosome (RNase complex) (GO:0000176)	16	1	1.21	-	0.83	1	1
preribosome, small subunit precursor (GO:0030688)	16	1	1.21	-	0.83	1	1
axolemma (GO:0030673)	16	1	1.21	-	0.83	1	1
tricarboxylic acid cycle enzyme complex (GO:0045239)	16	1	1.21	-	0.83	1	1
endocytic patch (GO:0061645)	16	1	1.21	-	0.83	1	1
PcG protein complex (GO:0031519)	48	3	3.62	-	0.83	1	1
gap junction (GO:0005921)	33	2	2.49	-	0.8	1	1
presynaptic active zone cytoplasmic component (GO:0098831)	17	1	1.28	-	0.78	1	1
eukaryotic 43S preinitiation complex (GO:0016282)	17	1	1.28	-	0.78	1	1
voltage-gated sodium channel complex (GO:0001518)	17	1	1.28	-	0.78	1	1
CCR4-NOT complex (GO:0030014)	17	1	1.28	-	0.78	1	1
parallel fiber to Purkinje cell synapse (GO:0098688)	17	1	1.28	-	0.78	1	1
DNA helicase complex (GO:0033202)	17	1	1.28	-	0.78	1	1
Ino80 complex (GO:0031011)	17	1	1.28	-	0.78	1	1
pronucleus (GO:0045120)	17	1	1.28	-	0.78	1	1
inhibitory synapse (GO:0060077)	18	1	1.36	-	0.74	1	1
Seh1-associated complex (GO:0035859)	18	1	1.36	-	0.74	1	1
acetylcholine-gated channel complex (GO:0005892)	18	1	1.36	-	0.74	1	1
translation preinitiation complex (GO:0070993)	18	1	1.36	-	0.74	1	1
filopodium tip (GO:0032433)	18	1	1.36	-	0.74	1	1
axon initial segment (GO:0043194)	19	1	1.43	-	0.7	1	1
protein phosphatase type 2A complex (GO:0000159)	19	1	1.43	-	0.7	1	1
exocyst (GO:0000145)	19	1	1.43	-	0.7	1	1
axonemal dynein complex (GO:0005858)	19	1	1.43	-	0.7	1	1
prespliceosome (GO:0071010)	19	1	1.43	-	0.7	1	1
U2-type prespliceosome (GO:0071004)	19	1	1.43	-	0.7	1	1
P granule (GO:0043186)	20	1	1.51	-	0.66	1	1
intraciliary transport particle B (GO:0030992)	20	1	1.51	-	0.66	1	1
germ plasm (GO:0060293)	20	1	1.51	-	0.66	1	1
pole plasm (GO:0045495)	20	1	1.51	-	0.66	1	1
myosin II complex (GO:0016460)	21	1	1.58	-	0.63	1	1
cytoplasmic dynein complex (GO:0005868)	21	1	1.58	-	0.63	1	1
retromer complex (GO:0030904)	21	1	1.58	-	0.63	1	1
myosin filament (GO:0032982)	22	1	1.66	-	0.6	1	1
photoreceptor disc membrane (GO:0097381)	22	1	1.66	-	0.6	1	1
connexin complex (GO:0005922)	22	1	1.66	-	0.6	1	1
mast cell granule (GO:0042629)	22	1	1.66	-	0.6	1	1
DNA polymerase complex (GO:0042575)	22	1	1.66	-	0.6	1	1
transcriptionally active chromatin (GO:0035327)	24	1	1.81	-	0.55	1	1
clathrin adaptor complex (GO:0030131)	25	1	1.88	-	0.53	1	1
dense core granule (GO:0031045)	25	1	1.88	-	0.53	1	1
ESCRT complex (GO:0036452)	26	1	1.96	-	0.51	1	1
preribosome, large subunit precursor (GO:0030687)	26	1	1.96	-	0.51	1	1
photoreceptor outer segment (GO:0001750)	92	7	6.93	+	1.01	1	1
cortical actin cytoskeleton (GO:0030864)	93	7	7.01	-	1	1	1
extrinsic component of cytoplasmic side of plasma membrane (GO:0031234)	94	7	7.08	-	0.99	1	1
axoneme (GO:0005930)	121	9	9.12	-	0.99	1	1
condensed chromosome, centromeric region (GO:0000779)	121	9	9.12	-	0.99	1	1
cortical cytoskeleton (GO:0030863)	121	9	9.12	-	0.99	1	1
chromosome, telomeric region (GO:0000781)	148	11	11.15	-	0.99	1	1
microtubule cytoskeleton (GO:0015630)	1256	94	94.64	-	0.99	1	1
cluster of actin-based cell projections (GO:0098862)	162	12	12.21	-	0.98	1	1
trans-Golgi network membrane (GO:0032588)	95	7	7.16	-	0.98	1	1
9+2 motile cilium (GO:0097729)	109	8	8.21	-	0.97	1	1
spindle pole (GO:0000922)	166	12	12.51	-	0.96	1	1
condensed chromosome (GO:0000793)	225	16	16.95	-	0.94	1	1
non-motile cilium (GO:0097730)	157	11	11.83	-	0.93	1	1
serine/threonine protein kinase complex (GO:1902554)	86	6	6.48	-	0.93	1	1
catalytic step 2 spliceosome (GO:0071013)	86	6	6.48	-	0.93	1	1
ciliary transition zone (GO:0035869)	72	5	5.43	-	0.92	1	1
nucleosome (GO:0000786)	75	5	5.65	-	0.88	1	1
[truncated: 9 more rows]
