# Supplementary material for: ESCPE-1 mediates retrograde endosomal sorting of the SARS-CoV-2 host factor Neuropilin-1
Source: Proc Natl Acad Sci U S A. 2022 Jun 13;119(25):e2201980119. doi: 10.1073/pnas.2201980119 (PMC9231623; doi:10.1073/pnas.2201980119)
Supplement: Supplementary File [file pnas.2201980119.sd04.xlsx]

## Sheet: Dataset S4
Analysis Type:	PANTHER Overrepresentation Test (Released 20190711)
Annotation Version and Release Date:	PANTHER version 14.1 Released 2019-03-12
Analyzed List:	SignificantAndPresentIn4OutOf5EntrezIDs.txt (Homo sapiens)
Reference List:	Homo sapiens (all genes in database)
Test Type:	FISHER
Correction:	FDR
Database:	GO Biological Process SLIM
Gene Ontology Category	Category Size	# Proteins Identified	# Proteins Expected	Over/Under Representation	Fold Enrichment	p-Value	FDR
protein glycosylation (GO:0006486)	95	46	7.16	+	6.43	2e-19	3.59e-16
glycoprotein biosynthetic process (GO:0009101)	101	47	7.61	+	6.18	2.83e-19	2.54e-16
carbohydrate derivative biosynthetic process (GO:1901137)	129	49	9.72	+	5.04	3.73e-17	2.23e-14
carbohydrate derivative metabolic process (GO:1901135)	282	72	21.25	+	3.39	1.46e-16	6.58e-14
Unclassified (UNCLASSIFIED)	10588	636	797.78	-	0.8	4.38e-15	1.58e-12
cell adhesion (GO:0007155)	373	67	28.1	+	2.38	2.03e-09	6.07e-07
biological adhesion (GO:0022610)	373	67	28.1	+	2.38	2.03e-09	5.2e-07
glycoprotein metabolic process (GO:0009100)	31	17	2.34	+	7.28	1.14e-08	2.56e-06
protein N-linked glycosylation (GO:0006487)	29	16	2.19	+	7.32	2.88e-08	5.76e-06
protein folding (GO:0006457)	117	30	8.82	+	3.4	9.46e-08	1.7e-05
ER to Golgi vesicle-mediated transport (GO:0006888)	84	25	6.33	+	3.95	1.03e-07	1.68e-05
cellular process (GO:0009987)	6070	558	457.36	+	1.22	1.34e-07	2e-05
Golgi vesicle transport (GO:0048193)	124	29	9.34	+	3.1	7.88e-07	0.000109
carbohydrate metabolic process (GO:0005975)	185	37	13.94	+	2.65	8.33e-07	0.000107
sensory perception of chemical stimulus (GO:0007606)	224	1	16.88	-	0.06	2.37e-06	0.000283
cellular metabolic process (GO:0044237)	1744	185	131.41	+	1.41	8.85e-06	0.000935
cell-matrix adhesion (GO:0007160)	50	16	3.77	+	4.25	9.36e-06	0.000934
cell-substrate adhesion (GO:0031589)	54	16	4.07	+	3.93	2.08e-05	0.00187
response to organonitrogen compound (GO:0010243)	37	13	2.79	+	4.66	2.86e-05	0.00245
transcription, DNA-templated (GO:0006351)	1251	56	94.26	-	0.59	3.37e-05	0.00275
detection of chemical stimulus involved in sensory perception (GO:0050907)	184	1	13.86	-	0.07	3.47e-05	0.00271
neuron development (GO:0048666)	172	31	12.96	+	2.39	4e-05	0.003
organonitrogen compound metabolic process (GO:1901564)	191	33	14.39	+	2.29	5.33e-05	0.00383
cellular modified amino acid metabolic process (GO:0006575)	54	15	4.07	+	3.69	6.95e-05	0.0048
sterol metabolic process (GO:0016125)	35	12	2.64	+	4.55	7.01e-05	0.00466
neuron differentiation (GO:0030182)	224	36	16.88	+	2.13	0.000114	0.00704
inorganic ion homeostasis (GO:0098771)	247	38	18.61	+	2.04	0.000146	0.00845
regulation of metabolic process (GO:0019222)	1347	65	101.49	-	0.64	0.000157	0.0088
response to nitrogen compound (GO:1901698)	52	14	3.92	+	3.57	0.000159	0.00864
response to topologically incorrect protein (GO:0035966)	33	11	2.49	+	4.42	0.000171	0.00905
ion homeostasis (GO:0050801)	252	38	18.99	+	2	0.000179	0.00921
localization (GO:0051179)	2059	203	155.14	+	1.31	0.000184	0.00917
generation of neurons (GO:0048699)	240	37	18.08	+	2.05	0.00019	0.0092
cell morphogenesis involved in neuron differentiation (GO:0048667)	110	22	8.29	+	2.65	0.00019	0.00899
axonogenesis (GO:0007409)	98	20	7.38	+	2.71	0.000195	0.009
primary metabolic process (GO:0044238)	547	68	41.22	+	1.65	0.000207	0.00931
polysaccharide metabolic process (GO:0005976)	62	15	4.67	+	3.21	0.000255	0.0109
neurogenesis (GO:0022008)	255	38	19.21	+	1.98	0.00029	0.0121
multicellular organism development (GO:0007275)	609	73	45.89	+	1.59	0.000318	0.013
ubiquitin-dependent ERAD pathway (GO:0030433)	24	9	1.81	+	4.98	0.000329	0.0131
endomembrane system organization (GO:0010256)	112	21	8.44	+	2.49	0.000437	0.0171
system development (GO:0048731)	474	59	35.71	+	1.65	0.000542	0.0207
axon guidance (GO:0007411)	75	16	5.65	+	2.83	0.000542	0.0203
peptide metabolic process (GO:0006518)	39	11	2.94	+	3.74	0.000566	0.0196
gene expression (GO:0010467)	1842	100	138.79	-	0.72	0.000571	0.0193
organic hydroxy compound metabolic process (GO:1901615)	46	12	3.47	+	3.46	0.000584	0.0194
regulation of cellular biosynthetic process (GO:0031326)	752	32	56.66	-	0.56	0.000606	0.0198
regulation of biosynthetic process (GO:0009889)	753	32	56.74	-	0.56	0.000607	0.0195
chemical homeostasis (GO:0048878)	299	41	22.53	+	1.82	0.000793	0.0241
positive regulation of neuron projection development (GO:0010976)	22	8	1.66	+	4.83	0.000829	0.0248
transcription by RNA polymerase II (GO:0006366)	1011	48	76.18	-	0.63	0.00084	0.0247
regulation of RNA biosynthetic process (GO:2001141)	740	32	55.76	-	0.57	0.000929	0.0269
peptidyl-amino acid modification (GO:0018193)	184	28	13.86	+	2.02	0.00107	0.0304
metabolic process (GO:0008152)	4072	361	306.82	+	1.18	0.00115	0.0323
regulation of biological quality (GO:0065008)	643	73	48.45	+	1.51	0.00131	0.0363
bone morphogenesis (GO:0060349)	24	8	1.81	+	4.42	0.00131	0.0358
extracellular matrix organization (GO:0030198)	69	14	5.2	+	2.69	0.00178	0.047
nervous system development (GO:0007399)	325	42	24.49	+	1.72	0.00181	0.0472
regulation of cell differentiation (GO:0045595)	92	17	6.93	+	2.45	0.00185	0.0475
cartilage development (GO:0051216)	26	8	1.96	+	4.08	0.002	0.0486
GPI anchor biosynthetic process (GO:0006506)	20	7	1.51	+	4.65	0.00209	0.0501
tissue morphogenesis (GO:0048729)	27	8	2.03	+	3.93	0.00244	0.0576
retrograde vesicle-mediated transport, Golgi to ER (GO:0006890)	27	8	2.03	+	3.93	0.00244	0.0569
extracellular structure organization (GO:0043062)	72	14	5.43	+	2.58	0.00251	0.0578
membrane lipid metabolic process (GO:0006643)	34	9	2.56	+	3.51	0.00255	0.058
cellular catabolic process (GO:0044248)	111	19	8.36	+	2.27	0.00263	0.059
sensory perception (GO:0007600)	335	11	25.24	-	0.44	0.00283	0.0605
positive regulation of neuron differentiation (GO:0045666)	28	8	2.11	+	3.79	0.00295	0.0622
organic substance metabolic process (GO:0071704)	3338	297	251.51	+	1.18	0.00322	0.0673
positive regulation of cell differentiation (GO:0045597)	43	10	3.24	+	3.09	0.00337	0.0696
cellular metal ion homeostasis (GO:0006875)	43	10	3.24	+	3.09	0.00337	0.0689
homeostatic process (GO:0042592)	346	43	26.07	+	1.65	0.00341	0.0689
establishment of protein localization to organelle (GO:0072594)	29	8	2.19	+	3.66	0.00353	0.0705
positive regulation of neurogenesis (GO:0050769)	29	8	2.19	+	3.66	0.00353	0.0697
skeletal system development (GO:0001501)	51	11	3.84	+	2.86	0.00356	0.0695
enzyme linked receptor protein signaling pathway (GO:0007167)	238	32	17.93	+	1.78	0.00364	0.0703
lipid localization (GO:0010876)	92	16	6.93	+	2.31	0.00384	0.0704
chaperone-mediated protein folding (GO:0061077)	30	8	2.26	+	3.54	0.0042	0.0762
DNA replication (GO:0006260)	141	2	10.62	-	0.19	0.00444	0.0798
response to chemical (GO:0042221)	576	64	43.4	+	1.47	0.00451	0.0802
regulation of transcription, DNA-templated (GO:0006355)	687	32	51.76	-	0.62	0.00472	0.083
regulation of nucleic acid-templated transcription (GO:1903506)	687	32	51.76	-	0.62	0.00472	0.0822
chondrocyte differentiation (GO:0002062)	24	7	1.81	+	3.87	0.00484	0.0836
nucleotide phosphorylation (GO:0046939)	24	7	1.81	+	3.87	0.00484	0.0828
sphingolipid metabolic process (GO:0006665)	31	8	2.34	+	3.42	0.00497	0.0842
cellular macromolecule metabolic process (GO:0044260)	1001	101	75.42	+	1.34	0.00531	0.0867
transmembrane receptor protein tyrosine kinase signaling pathway (GO:0007169)	197	27	14.84	+	1.82	0.00538	0.087
divalent inorganic cation homeostasis (GO:0072507)	179	25	13.49	+	1.85	0.00561	0.09
cellular protein localization (GO:0034613)	853	88	64.27	+	1.37	0.00601	0.0947
cellular macromolecule localization (GO:0070727)	857	88	64.57	+	1.36	0.00615	0.0961
protein localization to organelle (GO:0033365)	152	22	11.45	+	1.92	0.00665	0.103
macromolecule catabolic process (GO:0009057)	300	37	22.6	+	1.64	0.00681	0.104
cell morphogenesis involved in differentiation (GO:0000904)	26	7	1.96	+	3.57	0.00696	0.106
metal ion homeostasis (GO:0055065)	69	13	5.2	+	2.5	0.00701	0.106
regulation of developmental process (GO:0050793)	124	19	9.34	+	2.03	0.00737	0.11
cellular protein metabolic process (GO:0044267)	998	100	75.2	+	1.33	0.00752	0.112
cellular homeostasis (GO:0019725)	34	8	2.56	+	3.12	0.00791	0.114
ceramide metabolic process (GO:0006672)	27	7	2.03	+	3.44	0.00824	0.118
phosphorylation (GO:0016310)	27	7	2.03	+	3.44	0.00824	0.117
developmental process (GO:0032502)	431	49	32.47	+	1.51	0.00845	0.119
positive regulation of cell development (GO:0010720)	35	8	2.64	+	3.03	0.00914	0.126
regulation of microtubule cytoskeleton organization (GO:0070507)	28	7	2.11	+	3.32	0.0097	0.133
negative regulation of cellular biosynthetic process (GO:0031327)	99	1	7.46	-	0.13	0.00994	0.135
monosaccharide metabolic process (GO:0005996)	90	15	6.78	+	2.21	0.0107	0.144
regulation of GTPase activity (GO:0043087)	44	9	3.32	+	2.71	0.0107	0.143
hexose metabolic process (GO:0019318)	44	9	3.32	+	2.71	0.0107	0.142
protein catabolic process (GO:0030163)	289	35	21.78	+	1.61	0.0111	0.146
Golgi organization (GO:0007030)	66	12	4.97	+	2.41	0.0113	0.146
developmental growth (GO:0048589)	29	7	2.19	+	3.2	0.0113	0.146
regulation of biological process (GO:0050789)	2673	167	201.4	-	0.83	0.0118	0.152
negative regulation of neuron differentiation (GO:0045665)	23	6	1.73	+	3.46	0.0138	0.174
cellular localization (GO:0051641)	934	92	70.37	+	1.31	0.0145	0.182
regulation of transcription by RNA polymerase II (GO:0006357)	651	32	49.05	-	0.65	0.0146	0.182
macromolecule localization (GO:0033036)	172	23	12.96	+	1.77	0.0153	0.19
sulfur compound metabolic process (GO:0006790)	60	11	4.52	+	2.43	0.0158	0.195
cellular lipid metabolic process (GO:0044255)	294	35	22.15	+	1.58	0.016	0.195
tissue development (GO:0009888)	117	17	8.82	+	1.93	0.0161	0.195
negative regulation of protein serine/threonine kinase activity (GO:0071901)	24	6	1.81	+	3.32	0.0162	0.194
negative regulation of neurogenesis (GO:0050768)	24	6	1.81	+	3.32	0.0162	0.193
sphingolipid biosynthetic process (GO:0030148)	32	7	2.41	+	2.9	0.0174	0.206
membrane lipid biosynthetic process (GO:0046467)	32	7	2.41	+	2.9	0.0174	0.204
cell migration (GO:0016477)	177	23	13.34	+	1.72	0.0174	0.203
cellular protein modification process (GO:0006464)	907	89	68.34	+	1.3	0.0186	0.214
response to toxic substance (GO:0009636)	91	14	6.86	+	2.04	0.0191	0.218
regulation of nucleobase-containing compound metabolic process (GO:0019219)	180	5	13.56	-	0.37	0.0193	0.22
animal organ development (GO:0048513)	126	18	9.49	+	1.9	0.0198	0.223
G-protein coupled receptor signaling pathway (GO:0007186)	309	12	23.28	-	0.52	0.02	0.223
mitochondrion organization (GO:0007005)	90	1	6.78	-	0.15	0.0212	0.232
positive regulation of nucleic acid-templated transcription (GO:1903508)	63	0	4.75	-	< 0.01	0.022	0.239
positive regulation of transcription, DNA-templated (GO:0045893)	63	0	4.75	-	< 0.01	0.022	0.238
positive regulation of RNA biosynthetic process (GO:1902680)	63	0	4.75	-	< 0.01	0.022	0.236
negative regulation of nucleic acid-templated transcription (GO:1903507)	92	1	6.93	-	0.14	0.022	0.235
negative regulation of transcription, DNA-templated (GO:0045892)	92	1	6.93	-	0.14	0.022	0.233
negative regulation of RNA biosynthetic process (GO:1902679)	92	1	6.93	-	0.14	0.022	0.232
negative regulation of cell development (GO:0010721)	26	6	1.96	+	3.06	0.022	0.231
regulation of cell morphogenesis involved in differentiation (GO:0010769)	34	7	2.56	+	2.73	0.0225	0.235
calcium ion homeostasis (GO:0055074)	152	20	11.45	+	1.75	0.0236	0.243
lipid transport (GO:0006869)	83	13	6.25	+	2.08	0.024	0.246
regulation of macromolecule metabolic process (GO:0060255)	112	2	8.44	-	0.24	0.0249	0.254
establishment of localization (GO:0051234)	1255	117	94.56	+	1.24	0.0252	0.256
transport (GO:0006810)	1255	117	94.56	+	1.24	0.0252	0.254
maintenance of location (GO:0051235)	35	7	2.64	+	2.65	0.0254	0.255
macromolecule metabolic process (GO:0043170)	2419	153	182.27	-	0.84	0.0266	0.265
localization of cell (GO:0051674)	205	25	15.45	+	1.62	0.0267	0.265
cell motility (GO:0048870)	205	25	15.45	+	1.62	0.0267	0.264
cell surface receptor signaling pathway (GO:0007166)	716	71	53.95	+	1.32	0.0274	0.261
axon extension (GO:0048675)	20	5	1.51	+	3.32	0.0275	0.26
negative regulation of cell growth (GO:0030308)	20	5	1.51	+	3.32	0.0275	0.258
regulation of cell size (GO:0008361)	28	6	2.11	+	2.84	0.029	0.27
cellular response to stimulus (GO:0051716)	1977	176	148.96	+	1.18	0.0295	0.273
negative regulation of cell differentiation (GO:0045596)	37	7	2.79	+	2.51	0.032	0.295
regulation of cell growth (GO:0001558)	21	5	1.58	+	3.16	0.0321	0.294
negative regulation of response to external stimulus (GO:0032102)	21	5	1.58	+	3.16	0.0321	0.293
proteolysis involved in cellular protein catabolic process (GO:0051603)	253	29	19.06	+	1.52	0.0345	0.311
organelle organization (GO:0006996)	771	42	58.09	-	0.72	0.0356	0.32
protein processing (GO:0016485)	38	7	2.86	+	2.44	0.0357	0.319
signal transduction (GO:0007165)	1685	151	126.96	+	1.19	0.0358	0.318
neuron projection development (GO:0031175)	51	9	3.84	+	2.34	0.0358	0.317
regulation of chemotaxis (GO:0050920)	22	5	1.66	+	3.02	0.0372	0.326
amide biosynthetic process (GO:0043604)	22	5	1.66	+	3.02	0.0372	0.324
cell-cell adhesion via plasma-membrane adhesion molecules (GO:0098742)	52	9	3.92	+	2.3	0.0373	0.324
regulation of cellular component size (GO:0032535)	30	6	2.26	+	2.65	0.0373	0.322
ribonucleotide biosynthetic process (GO:0009260)	39	7	2.94	+	2.38	0.0397	0.341
regulation of cellular metabolic process (GO:0031323)	473	23	35.64	-	0.65	0.0401	0.341
regulation of cellular pH (GO:0030641)	23	5	1.73	+	2.89	0.0428	0.351
regulation of growth (GO:0040008)	23	5	1.73	+	2.89	0.0428	0.349
regulation of pH (GO:0006885)	23	5	1.73	+	2.89	0.0428	0.348
cellular macromolecule biosynthetic process (GO:0034645)	158	5	11.9	-	0.42	0.0448	0.362
cellular protein catabolic process (GO:0044257)	255	29	19.21	+	1.51	0.0454	0.365
cellular amino acid catabolic process (GO:0009063)	56	9	4.22	+	2.13	0.0455	0.365
protein-containing complex subunit organization (GO:0043933)	227	26	17.1	+	1.52	0.0468	0.374
monovalent inorganic cation homeostasis (GO:0055067)	32	6	2.41	+	2.49	0.0471	0.366
negative regulation of transcription by RNA polymerase II (GO:0000122)	139	4	10.47	-	0.38	0.0472	0.362
humoral immune response (GO:0006959)	139	4	10.47	-	0.38	0.0472	0.361
cellular calcium ion homeostasis (GO:0006874)	151	19	11.38	+	1.67	0.0475	0.361
lipoprotein biosynthetic process (GO:0042158)	57	9	4.29	+	2.1	0.0482	0.365
protein lipidation (GO:0006497)	57	9	4.29	+	2.1	0.0482	0.363
endocytosis (GO:0006897)	314	14	23.66	-	0.59	0.0495	0.372
regulation of hydrolase activity (GO:0051336)	74	11	5.58	+	1.97	0.0501	0.375
cell chemotaxis (GO:0060326)	33	6	2.49	+	2.41	0.0525	0.391
multicellular organismal process (GO:0032501)	1375	124	103.6	+	1.2	0.0525	0.389
fatty acid biosynthetic process (GO:0006633)	59	9	4.45	+	2.02	0.0541	0.4
ameboidal-type cell migration (GO:0001667)	25	5	1.88	+	2.65	0.0553	0.407
pyrimidine-containing compound metabolic process (GO:0072527)	34	6	2.56	+	2.34	0.0582	0.422
positive regulation of immune system process (GO:0002684)	26	5	1.96	+	2.55	0.0623	0.45
regulation of gene expression (GO:0010468)	72	1	5.43	-	0.18	0.0627	0.45
regulation of MAPK cascade (GO:0043408)	80	11	6.03	+	1.82	0.0635	0.454
purine ribonucleotide biosynthetic process (GO:0009152)	35	6	2.64	+	2.28	0.0643	0.457
negative regulation of biosynthetic process (GO:0009890)	113	3	8.51	-	0.35	0.0661	0.467
negative regulation of metabolic process (GO:0009892)	115	3	8.66	-	0.35	0.0672	0.473
cell development (GO:0048468)	106	14	7.99	+	1.75	0.069	0.484
cellular divalent inorganic cation homeostasis (GO:0072503)	27	5	2.03	+	2.46	0.0698	0.488
regulation of axonogenesis (GO:0050770)	27	5	2.03	+	2.46	0.0698	0.486
regulation of response to external stimulus (GO:0032101)	36	6	2.71	+	2.21	0.0708	0.491
import into cell (GO:0098657)	69	10	5.2	+	1.92	0.071	0.49
immune system process (GO:0002376)	620	34	46.72	-	0.73	0.0732	0.504
regulation of cell migration (GO:0030334)	70	10	5.27	+	1.9	0.0732	0.502
transcription initiation from RNA polymerase II promoter (GO:0006367)	46	0	3.47	-	< 0.01	0.075	0.512
positive regulation of hydrolase activity (GO:0051345)	47	0	3.54	-	< 0.01	0.0767	0.522
RNA processing (GO:0006396)	233	10	17.56	-	0.57	0.077	0.522
lymphocyte activation (GO:0046649)	146	5	11	-	0.45	0.0778	0.526
negative regulation of biological process (GO:0048519)	148	5	11.15	-	0.45	0.0784	0.527
organic substance transport (GO:0071702)	112	14	8.44	+	1.66	0.0784	0.525
cAMP-mediated signaling (GO:0019933)	41	7	3.09	+	2.27	0.0789	0.527
regulation of cell morphogenesis (GO:0022604)	41	7	3.09	+	2.27	0.0789	0.525
purine-containing compound metabolic process (GO:0072521)	20	4	1.51	+	2.65	0.0832	0.541
chromosome segregation (GO:0007059)	20	4	1.51	+	2.65	0.0832	0.539
response to external biotic stimulus (GO:0043207)	126	4	9.49	-	0.42	0.084	0.543
response to other organism (GO:0051707)	126	4	9.49	-	0.42	0.084	0.541
response to bacterium (GO:0009617)	126	4	9.49	-	0.42	0.084	0.539
response to biotic stimulus (GO:0009607)	127	4	9.57	-	0.42	0.0842	0.538
gamete generation (GO:0007276)	130	4	9.8	-	0.41	0.0861	0.548
cellular component disassembly (GO:0022411)	44	7	3.32	+	2.11	0.0882	0.56
response to growth factor (GO:0070848)	75	10	5.65	+	1.77	0.0884	0.559
organonitrogen compound catabolic process (GO:1901565)	75	10	5.65	+	1.77	0.0884	0.557
cellular response to growth factor stimulus (GO:0071363)	75	10	5.65	+	1.77	0.0884	0.555
regulation of response to stimulus (GO:0048583)	206	23	15.52	+	1.48	0.0886	0.554
DNA biosynthetic process (GO:0071897)	64	1	4.82	-	0.21	0.0889	0.555
establishment or maintenance of cell polarity (GO:0007163)	65	1	4.9	-	0.2	0.0891	0.554
cellular response to chemical stimulus (GO:0070887)	208	23	15.67	+	1.47	0.0903	0.559
regulation of RNA metabolic process (GO:0051252)	85	2	6.4	-	0.31	0.0918	0.567
alcohol metabolic process (GO:0006066)	68	1	5.12	-	0.2	0.0919	0.565
nucleoside triphosphate biosynthetic process (GO:0009142)	21	4	1.58	+	2.53	0.0938	0.575
regulation of intracellular pH (GO:0051453)	21	4	1.58	+	2.53	0.0938	0.573
carboxylic acid transport (GO:0046942)	21	4	1.58	+	2.53	0.0938	0.571
positive regulation of adaptive immune response (GO:0002821)	21	4	1.58	+	2.53	0.0938	0.569
organic acid transport (GO:0015849)	21	4	1.58	+	2.53	0.0938	0.567
nucleoside phosphate metabolic process (GO:0006753)	126	15	9.49	+	1.58	0.0965	0.582
regulation of cellular component movement (GO:0051270)	82	11	6.18	+	1.78	0.0976	0.579
positive regulation of MAPK cascade (GO:0043410)	47	7	3.54	+	1.98	0.101	0.599
inorganic cation transmembrane transport (GO:0098662)	84	11	6.33	+	1.74	0.102	0.599
sexual reproduction (GO:0019953)	142	5	10.7	-	0.47	0.103	0.602
ion transmembrane transport (GO:0034220)	85	11	6.4	+	1.72	0.104	0.603
inorganic ion transmembrane transport (GO:0098660)	85	11	6.4	+	1.72	0.104	0.601
positive regulation of cell migration (GO:0030335)	31	5	2.34	+	2.14	0.104	0.6
response to unfolded protein (GO:0006986)	22	4	1.66	+	2.41	0.105	0.602
positive regulation of immune response (GO:0050778)	22	4	1.66	+	2.41	0.105	0.6
cellular response to unfolded protein (GO:0034620)	22	4	1.66	+	2.41	0.105	0.598
organic substance biosynthetic process (GO:1901576)	265	28	19.97	+	1.4	0.105	0.597
RNA splicing (GO:0008380)	176	7	13.26	-	0.53	0.108	0.61
DNA repair (GO:0006281)	177	7	13.34	-	0.52	0.108	0.612
cellular response to lipopolysaccharide (GO:0071222)	38	0	2.86	-	< 0.01	0.11	0.62
activation of phospholipase C activity (GO:0007202)	39	0	2.94	-	< 0.01	0.111	0.624
phospholipase C-activating G-protein coupled receptor signaling pathway (GO:0007200)	39	0	2.94	-	< 0.01	0.111	0.622
regulation of actin cytoskeleton organization (GO:0032956)	39	0	2.94	-	< 0.01	0.111	0.62
positive regulation of phospholipase activity (GO:0010518)	39	0	2.94	-	< 0.01	0.111	0.618
positive regulation of phospholipase C activity (GO:0010863)	39	0	2.94	-	< 0.01	0.111	0.616
coenzyme biosynthetic process (GO:0009108)	49	7	3.69	+	1.9	0.112	0.613
transition metal ion homeostasis (GO:0055076)	49	7	3.69	+	1.9	0.112	0.612
response to xenobiotic stimulus (GO:0009410)	40	0	3.01	-	< 0.01	0.113	0.614
regulation of actin filament-based process (GO:0032970)	40	0	3.01	-	< 0.01	0.113	0.612
sensory perception of taste (GO:0050909)	40	0	3.01	-	< 0.01	0.113	0.61
organic hydroxy compound biosynthetic process (GO:1901617)	40	0	3.01	-	< 0.01	0.113	0.608
cellular amino acid metabolic process (GO:0006520)	88	11	6.63	+	1.66	0.113	0.607
cellular nitrogen compound metabolic process (GO:0034641)	68	9	5.12	+	1.76	0.114	0.612
defense response to bacterium (GO:0042742)	124	4	9.34	-	0.43	0.114	0.61
cellular response to endogenous stimulus (GO:0071495)	115	14	8.66	+	1.62	0.115	0.615
intracellular protein transport (GO:0006886)	714	66	53.8	+	1.23	0.116	0.615
response to stimulus (GO:0050896)	1190	105	89.66	+	1.17	0.116	0.615
glutathione metabolic process (GO:0006749)	23	4	1.73	+	2.31	0.117	0.617
pyruvate metabolic process (GO:0006090)	23	4	1.73	+	2.31	0.117	0.615
response to endogenous stimulus (GO:0009719)	116	14	8.74	+	1.6	0.117	0.613
positive regulation of lipase activity (GO:0060193)	42	0	3.16	-	< 0.01	0.118	0.618
nucleotide metabolic process (GO:0009117)	117	14	8.82	+	1.59	0.118	0.618
B cell receptor signaling pathway (GO:0050853)	100	3	7.53	-	0.4	0.12	0.626
divalent metal ion transport (GO:0070838)	37	6	2.79	+	2.15	0.122	0.631
divalent inorganic cation transport (GO:0072511)	37	6	2.79	+	2.15	0.122	0.629
translation (GO:0006412)	253	26	19.06	+	1.36	0.125	0.647
formation of translation initiation ternary complex (GO:0001677)	217	23	16.35	+	1.41	0.126	0.646
translational termination (GO:0006415)	217	23	16.35	+	1.41	0.126	0.644
translational elongation (GO:0006414)	217	23	16.35	+	1.41	0.126	0.642
cell death (GO:0008219)	342	34	25.77	+	1.32	0.126	0.641
Rho protein signal transduction (GO:0007266)	58	1	4.37	-	0.23	0.127	0.647
cytokinesis (GO:0000910)	81	2	6.1	-	0.33	0.128	0.636
positive regulation of protein kinase activity (GO:0045860)	60	1	4.52	-	0.22	0.128	0.636
anion transport (GO:0006820)	24	4	1.81	+	2.21	0.129	0.639
cell division (GO:0051301)	83	2	6.25	-	0.32	0.13	0.643
cell-cell signaling by wnt (GO:0198738)	99	12	7.46	+	1.61	0.132	0.648
nucleotide biosynthetic process (GO:0009165)	76	10	5.73	+	1.75	0.132	0.648
regulation of cell motility (GO:2000145)	76	10	5.73	+	1.75	0.132	0.647
organic substance catabolic process (GO:1901575)	196	21	14.77	+	1.42	0.139	0.66
transition metal ion transport (GO:0000041)	41	6	3.09	+	1.94	0.141	0.668
phospholipid metabolic process (GO:0006644)	80	10	6.03	+	1.66	0.142	0.671
protein maturation (GO:0051604)	60	8	4.52	+	1.77	0.146	0.675
regulation of lymphocyte activation (GO:0051249)	114	4	8.59	-	0.47	0.147	0.68
carboxylic acid biosynthetic process (GO:0046394)	82	10	6.18	+	1.62	0.149	0.689
organic acid biosynthetic process (GO:0016053)	82	10	6.18	+	1.62	0.149	0.687
B cell activation (GO:0042113)	118	4	8.89	-	0.45	0.15	0.691
vesicle-mediated transport (GO:0016192)	643	59	48.45	+	1.22	0.153	0.695
response to external stimulus (GO:0009605)	83	10	6.25	+	1.6	0.153	0.694
animal organ morphogenesis (GO:0009887)	62	8	4.67	+	1.71	0.154	0.697
canonical Wnt signaling pathway (GO:0060070)	63	8	4.75	+	1.69	0.159	0.718
positive regulation of lymphocyte activation (GO:0051251)	92	3	6.93	-	0.43	0.161	0.725
protein targeting to mitochondrion (GO:0006626)	31	0	2.34	-	< 0.01	0.167	0.748
nucleotide-excision repair (GO:0006289)	31	0	2.34	-	< 0.01	0.167	0.746
meiosis I cell cycle phase (GO:0098764)	32	0	2.41	-	< 0.01	0.167	0.744
meiotic cell cycle phase (GO:0098762)	32	0	2.41	-	< 0.01	0.167	0.743
meiotic telophase I (GO:0007134)	32	0	2.41	-	< 0.01	0.167	0.741
biological phase (GO:0044848)	32	0	2.41	-	< 0.01	0.167	0.739
meiosis I (GO:0007127)	32	0	2.41	-	< 0.01	0.167	0.737
cell cycle phase (GO:0022403)	32	0	2.41	-	< 0.01	0.167	0.735
regulation of cellular protein metabolic process (GO:0032268)	33	0	2.49	-	< 0.01	0.169	0.738
lipid homeostasis (GO:0055088)	33	0	2.49	-	< 0.01	0.169	0.736
cellular response to starvation (GO:0009267)	33	0	2.49	-	< 0.01	0.169	0.735
sensory perception of sound (GO:0007605)	33	0	2.49	-	< 0.01	0.169	0.733
cellular nitrogen compound biosynthetic process (GO:0044271)	45	6	3.39	+	1.77	0.169	0.734
SCF-dependent proteasomal ubiquitin-dependent protein catabolic process (GO:0031146)	34	0	2.56	-	< 0.01	0.171	0.738
positive regulation of cellular process (GO:0048522)	126	5	9.49	-	0.53	0.171	0.74
mRNA splicing, via spliceosome (GO:0000398)	164	7	12.36	-	0.57	0.173	0.747
RNA splicing, via transesterification reactions with bulged adenosine as nucleophile (GO:0000377)	164	7	12.36	-	0.57	0.173	0.745
positive regulation of macromolecule metabolic process (GO:0010604)	35	0	2.64	-	< 0.01	0.173	0.744
RNA splicing, via transesterification reactions (GO:0000375)	165	7	12.43	-	0.56	0.174	0.745
cofactor metabolic process (GO:0051186)	159	17	11.98	+	1.42	0.179	0.755
negative regulation of intracellular signal transduction (GO:1902532)	71	9	5.35	+	1.68	0.181	0.76
cell cycle (GO:0007049)	605	36	45.59	-	0.79	0.182	0.76
nucleoside triphosphate metabolic process (GO:0009141)	32	5	2.41	+	2.07	0.182	0.76
regulation of primary metabolic process (GO:0080090)	32	5	2.41	+	2.07	0.182	0.758
regulation of catalytic activity (GO:0050790)	203	21	15.3	+	1.37	0.186	0.773
glycerophospholipid metabolic process (GO:0006650)	73	9	5.5	+	1.64	0.186	0.773
positive regulation of catalytic activity (GO:0043085)	57	1	4.29	-	0.23	0.189	0.781
activation of protein kinase activity (GO:0032147)	57	1	4.29	-	0.23	0.189	0.779
response to stress (GO:0006950)	406	38	30.59	+	1.24	0.189	0.778
Wnt signaling pathway (GO:0016055)	98	11	7.38	+	1.49	0.189	0.778
cellular response to tumor necrosis factor (GO:0071356)	34	5	2.56	+	1.95	0.193	0.793
anatomical structure morphogenesis (GO:0009653)	141	6	10.62	-	0.56	0.195	0.796
cellular amino acid biosynthetic process (GO:0008652)	53	7	3.99	+	1.75	0.196	0.798
cellular response to DNA damage stimulus (GO:0006974)	221	11	16.65	-	0.66	0.197	0.776
phosphorus metabolic process (GO:0006793)	104	12	7.84	+	1.53	0.197	0.776
cell-cell adhesion (GO:0098609)	104	12	7.84	+	1.53	0.197	0.774
regulation of protein serine/threonine kinase activity (GO:0071900)	54	7	4.07	+	1.72	0.2	0.776
negative regulation of molecular function (GO:0044092)	54	7	4.07	+	1.72	0.2	0.775
reactive oxygen species metabolic process (GO:0072593)	35	5	2.64	+	1.9	0.2	0.775
negative regulation of signal transduction (GO:0009968)	106	12	7.99	+	1.5	0.201	0.776
cofactor biosynthetic process (GO:0051188)	55	7	4.14	+	1.69	0.204	0.766
regulation of cytoskeleton organization (GO:0051493)	55	7	4.14	+	1.69	0.204	0.765
lipid translocation (GO:0034204)	36	5	2.71	+	1.84	0.208	0.775
protein-containing complex disassembly (GO:0032984)	37	5	2.79	+	1.79	0.216	0.804
regulation of immune system process (GO:0002682)	37	5	2.79	+	1.79	0.216	0.802
regulation of cellular response to stress (GO:0080135)	38	5	2.86	+	1.75	0.224	0.833
phosphate-containing compound metabolic process (GO:0006796)	88	10	6.63	+	1.51	0.229	0.848
nucleobase-containing small molecule metabolic process (GO:0055086)	157	16	11.83	+	1.35	0.232	0.846
positive regulation of translation (GO:0045727)	21	3	1.58	+	1.9	0.235	0.855
lipid biosynthetic process (GO:0008610)	21	3	1.58	+	1.9	0.235	0.853
generation of precursor metabolites and energy (GO:0006091)	21	3	1.58	+	1.9	0.235	0.851
intracellular signal transduction (GO:0035556)	777	49	58.55	-	0.84	0.238	0.861
neurotransmitter secretion (GO:0007269)	66	2	4.97	-	0.4	0.238	0.86
I-kappaB kinase/NF-kappaB signaling (GO:0007249)	68	2	5.12	-	0.39	0.239	0.861
ubiquitin-dependent protein catabolic process (GO:0006511)	68	2	5.12	-	0.39	0.239	0.86
nucleic acid metabolic process (GO:0090304)	386	22	29.08	-	0.76	0.239	0.859
regulation of cell shape (GO:0008360)	40	5	3.01	+	1.66	0.243	0.872
cell-cell signaling (GO:0007267)	523	47	39.41	+	1.19	0.244	0.873
cell communication (GO:0007154)	527	47	39.71	+	1.18	0.247	0.882
muscle system process (GO:0003012)	102	4	7.69	-	0.52	0.251	0.894
receptor-mediated endocytosis (GO:0006898)	103	4	7.76	-	0.52	0.252	0.895
regulation of neurotransmitter levels (GO:0001505)	22	3	1.66	+	1.81	0.254	0.889
mitochondrial translation (GO:0032543)	22	3	1.66	+	1.81	0.254	0.887
NLS-bearing protein import into nucleus (GO:0006607)	22	3	1.66	+	1.81	0.254	0.885
protein depolymerization (GO:0051261)	22	3	1.66	+	1.81	0.254	0.884
chromosome condensation (GO:0030261)	22	3	1.66	+	1.81	0.254	0.882
aromatic compound catabolic process (GO:0019439)	26	0	1.96	-	< 0.01	0.256	0.888
negative regulation of sequestering of calcium ion (GO:0051283)	26	0	1.96	-	< 0.01	0.256	0.886
RNA polymerase II transcriptional preinitiation complex assembly (GO:0051123)	27	0	2.03	-	< 0.01	0.257	0.877
organophosphate biosynthetic process (GO:0090407)	27	0	2.03	-	< 0.01	0.257	0.875
autophagy (GO:0006914)	48	1	3.62	-	0.28	0.259	0.88
process utilizing autophagic mechanism (GO:0061919)	48	1	3.62	-	0.28	0.259	0.879
small molecule catabolic process (GO:0044282)	49	1	3.69	-	0.27	0.261	0.883
mitochondrial transmembrane transport (GO:1990542)	29	0	2.19	-	< 0.01	0.263	0.889
sensory perception of bitter taste (GO:0050913)	29	0	2.19	-	< 0.01	0.263	0.888
detection of chemical stimulus involved in sensory perception of bitter taste (GO:0001580)	29	0	2.19	-	< 0.01	0.263	0.886
antimicrobial humoral response (GO:0019730)	29	0	2.19	-	< 0.01	0.263	0.884
transcription elongation from RNA polymerase II promoter (GO:0006368)	29	0	2.19	-	< 0.01	0.263	0.883
negative regulation of cell cycle (GO:0045786)	50	1	3.77	-	0.27	0.264	0.882
ribosomal small subunit biogenesis (GO:0042274)	50	1	3.77	-	0.27	0.264	0.88
chromosome organization (GO:0051276)	199	10	14.99	-	0.67	0.274	0.912
cellular response to transforming growth factor beta stimulus (GO:0071560)	27	4	2.03	+	1.97	0.274	0.911
transforming growth factor beta receptor signaling pathway (GO:0007179)	27	4	2.03	+	1.97	0.274	0.91
T cell receptor signaling pathway (GO:0050852)	27	4	2.03	+	1.97	0.274	0.908
cell differentiation (GO:0030154)	302	28	22.76	+	1.23	0.277	0.917
cellular developmental process (GO:0048869)	302	28	22.76	+	1.23	0.277	0.916
positive regulation of biological process (GO:0048518)	254	14	19.14	-	0.73	0.28	0.922
metal ion transport (GO:0030001)	49	6	3.69	+	1.63	0.28	0.922
adenylate cyclase-inhibiting G-protein coupled receptor signaling pathway (GO:0007193)	28	4	2.11	+	1.9	0.281	0.922
protein transport (GO:0015031)	28	4	2.11	+	1.9	0.281	0.92
glucose metabolic process (GO:0006006)	28	4	2.11	+	1.9	0.281	0.919
positive regulation of transcription by RNA polymerase II (GO:0045944)	260	14	19.59	-	0.71	0.282	0.921
regulation of leukocyte activation (GO:0002694)	116	5	8.74	-	0.57	0.282	0.92
regulation of cell activation (GO:0050865)	118	5	8.89	-	0.56	0.284	0.918
ribosome biogenesis (GO:0042254)	119	5	8.97	-	0.56	0.286	0.921
mitotic nuclear division (GO:0140014)	209	11	15.75	-	0.7	0.288	0.927
nucleotide catabolic process (GO:0009166)	29	4	2.19	+	1.83	0.289	0.927
negative regulation of response to stimulus (GO:0048585)	114	12	8.59	+	1.4	0.289	0.928
mitotic cell cycle (GO:0000278)	213	11	16.05	-	0.69	0.29	0.93
mitotic cell cycle process (GO:1903047)	213	11	16.05	-	0.69	0.29	0.928
positive regulation of GTPase activity (GO:0043547)	30	4	2.26	+	1.77	0.297	0.948
establishment of protein localization (GO:0045184)	30	4	2.26	+	1.77	0.297	0.946
negative regulation of catalytic activity (GO:0043086)	31	4	2.34	+	1.71	0.306	0.939
positive regulation of molecular function (GO:0044093)	129	6	9.72	-	0.62	0.309	0.946
cell morphogenesis (GO:0000902)	60	2	4.52	-	0.44	0.323	0.977
mitotic cell cycle phase transition (GO:0044772)	61	2	4.6	-	0.44	0.323	0.976
regulation of mRNA processing (GO:0050684)	62	2	4.67	-	0.43	0.324	0.977
spermatogenesis (GO:0007283)	63	2	4.75	-	0.42	0.326	0.98
transmembrane receptor protein serine/threonine kinase signaling pathway (GO:0007178)	33	4	2.49	+	1.61	0.327	0.981
movement of cell or subcellular component (GO:0006928)	64	2	4.82	-	0.41	0.328	0.983
muscle contraction (GO:0006936)	99	4	7.46	-	0.54	0.329	0.983
regulation of mRNA metabolic process (GO:1903311)	65	2	4.9	-	0.41	0.331	0.988
male gamete generation (GO:0048232)	65	2	4.9	-	0.41	0.331	0.986
carboxylic acid catabolic process (GO:0046395)	94	10	7.08	+	1.41	0.331	0.985
organic acid catabolic process (GO:0016054)	94	10	7.08	+	1.41	0.331	0.983
ion transport (GO:0006811)	186	18	14.01	+	1.28	0.332	0.987
chromatin organization (GO:0006325)	142	7	10.7	-	0.65	0.334	0.989
nitrogen compound transport (GO:0071705)	62	7	4.67	+	1.5	0.337	0.988
phospholipid translocation (GO:0045332)	34	4	2.56	+	1.56	0.338	0.988
nucleoside monophosphate metabolic process (GO:0009123)	35	4	2.64	+	1.52	0.349	1
organic cyclic compound biosynthetic process (GO:1901362)	35	4	2.64	+	1.52	0.349	1
catabolic process (GO:0009056)	262	24	19.74	+	1.22	0.35	1
RNA metabolic process (GO:0016070)	275	16	20.72	-	0.77	0.356	1
regulation of protein kinase activity (GO:0045859)	66	7	4.97	+	1.41	0.356	1
regulation of transport (GO:0051049)	111	5	8.36	-	0.6	0.359	1
blood vessel development (GO:0001568)	36	4	2.71	+	1.47	0.361	1
regulation of protein phosphorylation (GO:0001932)	67	7	5.05	+	1.39	0.362	1
oxoacid metabolic process (GO:0043436)	67	7	5.05	+	1.39	0.362	1
JAK-STAT cascade (GO:0007259)	40	1	3.01	-	0.33	0.365	1
regulation of Wnt signaling pathway (GO:0030111)	40	1	3.01	-	0.33	0.365	1
STAT cascade (GO:0097696)	40	1	3.01	-	0.33	0.365	1
oxidative phosphorylation (GO:0006119)	42	1	3.16	-	0.32	0.367	1
anatomical structure formation involved in morphogenesis (GO:0048646)	42	1	3.16	-	0.32	0.367	1
regulation of localization (GO:0032879)	216	20	16.28	+	1.23	0.368	1
synaptic transmission, glutamatergic (GO:0035249)	44	1	3.32	-	0.3	0.372	1
steroid metabolic process (GO:0008202)	44	1	3.32	-	0.3	0.372	1
organonitrogen compound biosynthetic process (GO:1901566)	112	11	8.44	+	1.3	0.375	1
activation of adenylate cyclase activity (GO:0007190)	77	3	5.8	-	0.52	0.376	1
adenylate cyclase-activating G-protein coupled receptor signaling pathway (GO:0007189)	77	3	5.8	-	0.52	0.376	1
response to oxygen-containing compound (GO:1901700)	78	3	5.88	-	0.51	0.378	1
innate immune response (GO:0045087)	173	9	13.04	-	0.69	0.379	1
regulation of cell cycle (GO:0051726)	124	6	9.34	-	0.64	0.387	1
defense response (GO:0006952)	246	14	18.54	-	0.76	0.391	1
activation of MAPKK activity (GO:0000186)	20	0	1.51	-	< 0.01	0.395	1
positive regulation of cellular protein metabolic process (GO:0032270)	20	0	1.51	-	< 0.01	0.395	1
positive regulation of protein modification process (GO:0031401)	20	0	1.51	-	< 0.01	0.395	1
regulation of signaling receptor activity (GO:0010469)	20	0	1.51	-	< 0.01	0.395	1
sister chromatid cohesion (GO:0007062)	20	0	1.51	-	< 0.01	0.395	1
mitochondrial membrane organization (GO:0007006)	20	0	1.51	-	< 0.01	0.395	1
spermatid development (GO:0007286)	21	0	1.58	-	< 0.01	0.396	1
reciprocal meiotic recombination (GO:0007131)	21	0	1.58	-	< 0.01	0.396	1
spermatid differentiation (GO:0048515)	21	0	1.58	-	< 0.01	0.396	1
histone lysine methylation (GO:0034968)	21	0	1.58	-	< 0.01	0.396	1
protein targeting to membrane (GO:0006612)	45	5	3.39	+	1.47	0.397	1
organic hydroxy compound transport (GO:0015850)	45	5	3.39	+	1.47	0.397	1
cellular response to organic substance (GO:0071310)	22	0	1.66	-	< 0.01	0.399	1
vesicle-mediated transport to the plasma membrane (GO:0098876)	22	0	1.66	-	< 0.01	0.399	1
positive regulation of transport (GO:0051050)	22	0	1.66	-	< 0.01	0.399	1
programmed cell death (GO:0012501)	327	29	24.64	+	1.18	0.401	1
response to hormone (GO:0009725)	80	8	6.03	+	1.33	0.402	1
peptidyl-lysine modification (GO:0018205)	80	8	6.03	+	1.33	0.402	1
positive regulation of organelle organization (GO:0010638)	23	0	1.73	-	< 0.01	0.404	1
cellular carbohydrate metabolic process (GO:0044262)	23	0	1.73	-	< 0.01	0.404	1
regulation of multi-organism process (GO:0043900)	23	0	1.73	-	< 0.01	0.404	1
sister chromatid segregation (GO:0000819)	24	0	1.81	-	< 0.01	0.409	1
immune response-activating cell surface receptor signaling pathway (GO:0002429)	136	7	10.25	-	0.68	0.411	1
immune response-regulating cell surface receptor signaling pathway (GO:0002768)	136	7	10.25	-	0.68	0.411	1
cellular response to oxygen-containing compound (GO:1901701)	47	5	3.54	+	1.41	0.411	1
antimicrobial humoral immune response mediated by antimicrobial peptide (GO:0061844)	25	0	1.88	-	< 0.01	0.416	1
glycogen metabolic process (GO:0005977)	25	0	1.88	-	< 0.01	0.416	1
peptidyl-lysine methylation (GO:0018022)	25	0	1.88	-	< 0.01	0.416	1
endosomal transport (GO:0016197)	25	0	1.88	-	< 0.01	0.416	1
negative regulation of cell proliferation (GO:0008285)	25	0	1.88	-	< 0.01	0.416	1
regulation of chromosome organization (GO:0033044)	25	0	1.88	-	< 0.01	0.416	1
cellular glucan metabolic process (GO:0006073)	25	0	1.88	-	< 0.01	0.416	1
cytoplasmic microtubule organization (GO:0031122)	25	0	1.88	-	< 0.01	0.416	1
release of sequestered calcium ion into cytosol (GO:0051209)	25	0	1.88	-	< 0.01	0.416	1
nucleoside monophosphate biosynthetic process (GO:0009124)	23	3	1.73	+	1.73	0.424	1
cytoskeleton-dependent intracellular transport (GO:0030705)	23	3	1.73	+	1.73	0.424	1
detection of stimulus (GO:0051606)	23	3	1.73	+	1.73	0.424	1
DNA packaging (GO:0006323)	23	3	1.73	+	1.73	0.424	1
protein ubiquitination (GO:0016567)	200	18	15.07	+	1.19	0.425	1
embryo development (GO:0009790)	90	9	6.78	+	1.33	0.426	1
tRNA metabolic process (GO:0006399)	49	5	3.69	+	1.35	0.427	1
regulation of response to stress (GO:0080134)	49	5	3.69	+	1.35	0.427	1
cellular response to peptide (GO:1901653)	49	5	3.69	+	1.35	0.427	1
cellular response to peptide hormone stimulus (GO:0071375)	49	5	3.69	+	1.35	0.427	1
response to organic substance (GO:0010033)	285	25	21.47	+	1.16	0.433	1
cellular protein complex disassembly (GO:0043624)	24	3	1.81	+	1.66	0.433	1
regulation of DNA metabolic process (GO:0051052)	53	2	3.99	-	0.5	0.435	1
positive regulation of cellular component organization (GO:0051130)	54	2	4.07	-	0.49	0.435	1
nervous system process (GO:0050877)	609	40	45.89	-	0.87	0.435	1
leukocyte activation (GO:0045321)	153	8	11.53	-	0.69	0.436	1
regulation of intracellular signal transduction (GO:1902531)	293	26	22.08	+	1.18	0.438	1
biological regulation (GO:0065007)	3089	221	232.75	-	0.95	0.439	1
cytoskeleton organization (GO:0007010)	226	13	17.03	-	0.76	0.443	1
anatomical structure development (GO:0048856)	298	26	22.45	+	1.16	0.443	1
proteasomal protein catabolic process (GO:0010498)	153	14	11.53	+	1.21	0.447	1
mitochondrial gene expression (GO:0140053)	26	3	1.96	+	1.53	0.454	1
lysosomal transport (GO:0007041)	26	3	1.96	+	1.53	0.454	1
regulation of neurogenesis (GO:0050767)	26	3	1.96	+	1.53	0.454	1
glycerolipid metabolic process (GO:0046486)	102	10	7.69	+	1.3	0.454	1
apoptotic process (GO:0006915)	321	28	24.19	+	1.16	0.458	1
Atg1/ULK1 kinase complex assembly (GO:1904745)	59	6	4.45	+	1.35	0.461	1
autophagosome assembly (GO:0000045)	59	6	4.45	+	1.35	0.461	1
mRNA export from nucleus (GO:0006406)	27	3	2.03	+	1.47	0.465	1
phosphatidylinositol biosynthetic process (GO:0006661)	27	3	2.03	+	1.47	0.465	1
cilium movement (GO:0003341)	27	3	2.03	+	1.47	0.465	1
mRNA-containing ribonucleoprotein complex export from nucleus (GO:0071427)	27	3	2.03	+	1.47	0.465	1
positive regulation of multicellular organismal process (GO:0051240)	60	6	4.52	+	1.33	0.466	1
immune effector process (GO:0002252)	175	10	13.19	-	0.76	0.47	1
system process (GO:0003008)	717	48	54.02	-	0.89	0.471	1
actin cytoskeleton organization (GO:0030036)	179	10	13.49	-	0.74	0.472	1
immune response (GO:0006955)	350	22	26.37	-	0.83	0.473	1
transmembrane transport (GO:0055085)	115	6	8.66	-	0.69	0.476	1
proteolysis (GO:0006508)	176	16	13.26	+	1.21	0.476	1
vesicle fusion to plasma membrane (GO:0099500)	116	6	8.74	-	0.69	0.476	1
leukocyte differentiation (GO:0002521)	28	3	2.11	+	1.42	0.476	1
intra-Golgi vesicle-mediated transport (GO:0006891)	28	3	2.11	+	1.42	0.476	1
DNA metabolic process (GO:0006259)	119	6	8.97	-	0.67	0.479	1
protein metabolic process (GO:0019538)	360	31	27.13	+	1.14	0.483	1
nucleosome assembly (GO:0006334)	29	3	2.19	+	1.37	0.489	1
DNA conformation change (GO:0071103)	29	3	2.19	+	1.37	0.489	1
cellular response to heat (GO:0034605)	29	3	2.19	+	1.37	0.489	1
membrane organization (GO:0061024)	378	24	28.48	-	0.84	0.489	1
peptidyl-serine phosphorylation (GO:0018105)	71	3	5.35	-	0.56	0.49	1
lipid metabolic process (GO:0006629)	120	11	9.04	+	1.22	0.492	1
meiotic cell cycle process (GO:1903046)	72	3	5.43	-	0.55	0.492	1
meiotic cell cycle (GO:0051321)	72	3	5.43	-	0.55	0.492	1
response to heat (GO:0009408)	30	3	2.26	+	1.33	0.501	1
ribonucleoprotein complex localization (GO:0071166)	30	3	2.26	+	1.33	0.501	1
ribonucleoprotein complex export from nucleus (GO:0071426)	30	3	2.26	+	1.33	0.501	1
organic acid metabolic process (GO:0006082)	73	7	5.5	+	1.27	0.508	1
protein localization (GO:0008104)	74	7	5.58	+	1.26	0.512	1
cyclic-nucleotide-mediated signaling (GO:0019935)	74	7	5.58	+	1.26	0.512	1
mRNA processing (GO:0006397)	34	1	2.56	-	0.39	0.514	1
ammonium ion metabolic process (GO:0097164)	34	1	2.56	-	0.39	0.514	1
maturation of SSU-rRNA (GO:0030490)	33	1	2.49	-	0.4	0.514	1
defense response to virus (GO:0051607)	33	1	2.49	-	0.4	0.514	1
small molecule biosynthetic process (GO:0044283)	35	1	2.64	-	0.38	0.515	1
cell fate commitment (GO:0045165)	35	1	2.64	-	0.38	0.515	1
regulation of system process (GO:0044057)	35	1	2.64	-	0.38	0.515	1
protein localization to plasma membrane (GO:0072659)	36	1	2.71	-	0.37	0.516	1
rRNA processing (GO:0006364)	36	1	2.71	-	0.37	0.516	1
synaptic vesicle exocytosis (GO:0016079)	36	1	2.71	-	0.37	0.516	1
cellular component organization or biogenesis (GO:0071840)	219	13	16.5	-	0.79	0.517	1
cellular component biogenesis (GO:0044085)	219	13	16.5	-	0.79	0.517	1
protein modification by small protein conjugation or removal (GO:0070647)	217	19	16.35	+	1.16	0.52	1
protein modification by small protein conjugation (GO:0032446)	217	19	16.35	+	1.16	0.52	1
mRNA metabolic process (GO:0016071)	38	1	2.86	-	0.35	0.522	1
meiosis I cell cycle process (GO:0061982)	38	1	2.86	-	0.35	0.522	1
glutamate receptor signaling pathway (GO:0007215)	39	1	2.94	-	0.34	0.526	1
organelle localization by membrane tethering (GO:0140056)	39	1	2.94	-	0.34	0.526	1
chromatin silencing (GO:0006342)	39	1	2.94	-	0.34	0.526	1
vasculature development (GO:0001944)	38	4	2.86	+	1.4	0.536	1
drug transport (GO:0015893)	38	4	2.86	+	1.4	0.536	1
positive regulation of ERK1 and ERK2 cascade (GO:0070374)	39	4	2.94	+	1.36	0.542	1
microtubule-based movement (GO:0007018)	87	8	6.56	+	1.22	0.544	1
cardiovascular system development (GO:0072358)	40	4	3.01	+	1.33	0.548	1
membrane fission (GO:0090148)	41	4	3.09	+	1.29	0.555	1
ribonucleoprotein complex assembly (GO:0022618)	41	4	3.09	+	1.29	0.555	1
protein modification by small protein removal (GO:0070646)	94	5	7.08	-	0.71	0.556	1
organic cyclic compound metabolic process (GO:1901360)	98	5	7.38	-	0.68	0.559	1
positive regulation of biosynthetic process (GO:0009891)	42	4	3.16	+	1.26	0.562	1
nuclear-transcribed mRNA catabolic process (GO:0000956)	43	4	3.24	+	1.23	0.57	1
BMP signaling pathway (GO:0030509)	43	4	3.24	+	1.23	0.57	1
inflammatory response (GO:0006954)	101	9	7.61	+	1.18	0.574	1
positive regulation of NF-kappaB transcription factor activity (GO:0051092)	47	2	3.54	-	0.56	0.581	1
negative regulation of cellular process (GO:0048523)	108	6	8.14	-	0.74	0.582	1
response to lipopolysaccharide (GO:0032496)	49	2	3.69	-	0.54	0.582	1
neuropeptide signaling pathway (GO:0007218)	50	2	3.77	-	0.53	0.584	1
membrane invagination (GO:0010324)	198	12	14.92	-	0.8	0.586	1
vesicle budding from membrane (GO:0006900)	198	12	14.92	-	0.8	0.586	1
inositol phosphate-mediated signaling (GO:0048016)	52	2	3.92	-	0.51	0.588	1
DNA-dependent DNA replication (GO:0006261)	52	2	3.92	-	0.51	0.588	1
regulation of cellular component organization (GO:0051128)	197	17	14.84	+	1.15	0.589	1
protein secretion (GO:0009306)	50	5	3.77	+	1.33	0.591	1
monocarboxylic acid metabolic process (GO:0032787)	50	5	3.77	+	1.33	0.591	1
phosphatidylinositol metabolic process (GO:0046488)	51	5	3.84	+	1.3	0.594	1
phagocytosis (GO:0006909)	121	7	9.12	-	0.77	0.604	1
cellular response to stress (GO:0033554)	336	28	25.32	+	1.11	0.604	1
plasma membrane fusion (GO:0045026)	125	7	9.42	-	0.74	0.606	1
antigen receptor-mediated signaling pathway (GO:0050851)	125	7	9.42	-	0.74	0.606	1
carboxylic acid metabolic process (GO:0019752)	55	5	4.14	+	1.21	0.611	1
protein import into nucleus (GO:0006606)	55	5	4.14	+	1.21	0.611	1
proton transmembrane transport (GO:1902600)	55	5	4.14	+	1.21	0.611	1
MAPK cascade (GO:0000165)	223	19	16.8	+	1.13	0.611	1
respiratory electron transport chain (GO:0022904)	57	5	4.29	+	1.16	0.622	1
secretion by cell (GO:0032940)	57	5	4.29	+	1.16	0.622	1
adaptive immune response (GO:0002250)	137	8	10.32	-	0.77	0.623	1
regulation of cellular component biogenesis (GO:0044087)	61	3	4.6	-	0.65	0.626	1
fatty acid metabolic process (GO:0006631)	138	12	10.4	+	1.15	0.628	1
protein polyubiquitination (GO:0000209)	64	3	4.82	-	0.62	0.629	1
regulation of cell cycle process (GO:0010564)	64	3	4.82	-	0.62	0.629	1
ribose phosphate metabolic process (GO:0019693)	66	3	4.97	-	0.6	0.632	1
cellular component organization (GO:0016043)	1723	135	129.82	+	1.04	0.635	1
leukocyte migration (GO:0050900)	65	6	4.9	+	1.23	0.637	1
cellular component morphogenesis (GO:0032989)	148	9	11.15	-	0.81	0.639	1
cellular response to organonitrogen compound (GO:0071417)	67	6	5.05	+	1.19	0.643	1
circulatory system development (GO:0072359)	68	6	5.12	+	1.17	0.647	1
cellular response to hormone stimulus (GO:0032870)	68	6	5.12	+	1.17	0.647	1
cell cycle process (GO:0022402)	76	4	5.73	-	0.7	0.66	1
cellular aromatic compound metabolic process (GO:0006725)	77	4	5.8	-	0.69	0.661	1
reproductive process (GO:0022414)	78	4	5.88	-	0.68	0.662	1
negative regulation of actin filament polymerization (GO:0030837)	20	2	1.51	+	1.33	0.665	1
positive regulation of developmental process (GO:0051094)	20	2	1.51	+	1.33	0.665	1
chromatin assembly or disassembly (GO:0006333)	20	2	1.51	+	1.33	0.665	1
protein polymerization (GO:0051258)	20	2	1.51	+	1.33	0.665	1
regulation of cell projection assembly (GO:0060491)	21	2	1.58	+	1.26	0.674	1
pigment biosynthetic process (GO:0046148)	21	2	1.58	+	1.26	0.674	1
leukocyte cell-cell adhesion (GO:0007159)	21	2	1.58	+	1.26	0.674	1
establishment of organelle localization (GO:0051656)	21	2	1.58	+	1.26	0.674	1
regulation of cytokine production (GO:0001817)	21	2	1.58	+	1.26	0.674	1
central nervous system development (GO:0007417)	21	2	1.58	+	1.26	0.674	1
chemical synaptic transmission (GO:0007268)	330	27	24.86	+	1.09	0.675	1
anterograde trans-synaptic signaling (GO:0098916)	330	27	24.86	+	1.09	0.675	1
trans-synaptic signaling (GO:0099537)	331	27	24.94	+	1.08	0.676	1
synaptic signaling (GO:0099536)	331	27	24.94	+	1.08	0.676	1
second-messenger-mediated signaling (GO:0019932)	191	16	14.39	+	1.11	0.68	1
nuclear-transcribed mRNA catabolic process, deadenylation-dependent decay (GO:0000288)	22	2	1.66	+	1.21	0.684	1
regulation of proteolysis involved in cellular protein catabolic process (GO:1903050)	22	2	1.66	+	1.21	0.684	1
pigment metabolic process (GO:0042440)	22	2	1.66	+	1.21	0.684	1
regulated exocytosis (GO:0045055)	22	2	1.66	+	1.21	0.684	1
vesicle fusion (GO:0006906)	22	2	1.66	+	1.21	0.684	1
regulation of cell projection organization (GO:0031344)	22	2	1.66	+	1.21	0.684	1
RNA catabolic process (GO:0006401)	87	5	6.56	-	0.76	0.685	1
cilium organization (GO:0044782)	87	5	6.56	-	0.76	0.685	1
regulation of cell communication (GO:0010646)	359	29	27.05	+	1.07	0.688	1
regulation of signal transduction (GO:0009966)	359	29	27.05	+	1.07	0.688	1
regulation of molecular function (GO:0065009)	360	29	27.13	+	1.07	0.689	1
plasma membrane bounded cell projection organization (GO:0120036)	203	17	15.3	+	1.11	0.689	1
plasma membrane bounded cell projection assembly (GO:0120031)	203	17	15.3	+	1.11	0.689	1
cell projection organization (GO:0030030)	204	17	15.37	+	1.11	0.69	1
regulation of cellular protein catabolic process (GO:1903362)	23	2	1.73	+	1.15	0.694	1
nucleosome organization (GO:0034728)	23	2	1.73	+	1.15	0.694	1
adherens junction organization (GO:0034332)	23	2	1.73	+	1.15	0.694	1
cellular amide metabolic process (GO:0043603)	23	2	1.73	+	1.15	0.694	1
epithelial cell differentiation (GO:0030855)	23	2	1.73	+	1.15	0.694	1
negative regulation of transport (GO:0051051)	24	2	1.81	+	1.11	0.704	1
protein-DNA complex subunit organization (GO:0071824)	24	2	1.81	+	1.11	0.704	1
positive regulation of synaptic transmission (GO:0050806)	24	2	1.81	+	1.11	0.704	1
extrinsic apoptotic signaling pathway (GO:0097191)	24	2	1.81	+	1.11	0.704	1
cellular respiration (GO:0045333)	100	6	7.53	-	0.8	0.705	1
energy derivation by oxidation of organic compounds (GO:0015980)	100	6	7.53	-	0.8	0.705	1
cellular response to cytokine stimulus (GO:0071345)	100	6	7.53	-	0.8	0.705	1
cation transport (GO:0006812)	105	9	7.91	+	1.14	0.711	1
phosphatidylinositol-3-phosphate biosynthetic process (GO:0036092)	25	2	1.88	+	1.06	0.714	1
snRNA processing (GO:0016180)	25	2	1.88	+	1.06	0.714	1
snRNA 3'-end processing (GO:0034472)	25	2	1.88	+	1.06	0.714	1
lymphocyte differentiation (GO:0030098)	25	2	1.88	+	1.06	0.714	1
positive regulation of cytoskeleton organization (GO:0051495)	27	1	2.03	-	0.49	0.719	1
maturation of SSU-rRNA from tricistronic rRNA transcript (SSU-rRNA, 5.8S rRNA, LSU-rRNA) (GO:0000462)	27	1	2.03	-	0.49	0.719	1
chordate embryonic development (GO:0043009)	27	1	2.03	-	0.49	0.719	1
signal transduction by protein phosphorylation (GO:0023014)	249	20	18.76	+	1.07	0.719	1
RNA modification (GO:0009451)	28	1	2.11	-	0.47	0.719	1
embryo development ending in birth or egg hatching (GO:0009792)	28	1	2.11	-	0.47	0.719	1
mitochondrial ATP synthesis coupled electron transport (GO:0042775)	28	1	2.11	-	0.47	0.719	1
regulation of canonical Wnt signaling pathway (GO:0060828)	28	1	2.11	-	0.47	0.719	1
ATP synthesis coupled electron transport (GO:0042773)	29	1	2.19	-	0.46	0.72	1
regulation of I-kappaB kinase/NF-kappaB signaling (GO:0043122)	29	1	2.19	-	0.46	0.72	1
centrosome cycle (GO:0007098)	30	1	2.26	-	0.44	0.722	1
regulation of protein complex assembly (GO:0043254)	31	1	2.34	-	0.43	0.724	1
heterocycle metabolic process (GO:0046483)	31	1	2.34	-	0.43	0.724	1
fatty acid catabolic process (GO:0009062)	31	1	2.34	-	0.43	0.724	1
autophagy of mitochondrion (GO:0000422)	31	1	2.34	-	0.43	0.724	1
negative regulation of mitotic cell cycle (GO:0045930)	31	1	2.34	-	0.43	0.724	1
regulation of cyclase activity (GO:0031279)	118	10	8.89	+	1.12	0.727	1
oxidation-reduction process (GO:0055114)	118	10	8.89	+	1.12	0.727	1
regulation of cAMP-mediated signaling (GO:0043949)	118	10	8.89	+	1.12	0.727	1
acylglycerol metabolic process (GO:0006639)	32	1	2.41	-	0.41	0.727	1
biosynthetic process (GO:0009058)	272	18	20.49	-	0.88	0.728	1
regulation of cellular process (GO:0050794)	1126	81	84.84	-	0.95	0.728	1
cellular lipid catabolic process (GO:0044242)	31	3	2.34	+	1.28	0.73	1
positive regulation of macromolecule biosynthetic process (GO:0010557)	32	3	2.41	+	1.24	0.734	1
cellular response to insulin stimulus (GO:0032869)	32	3	2.41	+	1.24	0.734	1
positive regulation of protein phosphorylation (GO:0001934)	130	8	9.8	-	0.82	0.737	1
actin filament organization (GO:0007015)	130	8	9.8	-	0.82	0.737	1
organelle assembly (GO:0070925)	130	8	9.8	-	0.82	0.737	1
heart development (GO:0007507)	33	3	2.49	+	1.21	0.738	1
tRNA modification (GO:0006400)	33	3	2.49	+	1.21	0.738	1
positive regulation of phosphorylation (GO:0042327)	132	8	9.95	-	0.8	0.738	1
intracellular transport (GO:0046907)	133	11	10.02	+	1.1	0.742	1
regulation of metal ion transport (GO:0010959)	34	3	2.56	+	1.17	0.743	1
spindle assembly (GO:0051225)	35	3	2.64	+	1.14	0.747	1
organophosphate metabolic process (GO:0019637)	137	11	10.32	+	1.07	0.748	1
proteasome-mediated ubiquitin-dependent protein catabolic process (GO:0043161)	142	9	10.7	-	0.84	0.749	1
ncRNA metabolic process (GO:0034660)	145	12	10.93	+	1.1	0.752	1
macromolecule methylation (GO:0043414)	37	3	2.79	+	1.08	0.758	1
methylation (GO:0032259)	37	3	2.79	+	1.08	0.758	1
response to radiation (GO:0009314)	38	3	2.86	+	1.05	0.763	1
anterior/posterior pattern specification (GO:0009952)	38	3	2.86	+	1.05	0.763	1
spindle organization (GO:0007051)	38	3	2.86	+	1.05	0.763	1
negative regulation of organelle organization (GO:0010639)	40	2	3.01	-	0.66	0.767	1
protein acylation (GO:0043543)	40	2	3.01	-	0.66	0.767	1
circulatory system process (GO:0003013)	40	2	3.01	-	0.66	0.767	1
mitotic sister chromatid segregation (GO:0000070)	40	2	3.01	-	0.66	0.767	1
negative regulation of cellular component organization (GO:0051129)	41	2	3.09	-	0.65	0.768	1
nucleic acid-templated transcription (GO:0097659)	41	2	3.09	-	0.65	0.768	1
regulation of alternative mRNA splicing, via spliceosome (GO:0000381)	42	2	3.16	-	0.63	0.768	1
alternative mRNA splicing, via spliceosome (GO:0000380)	42	2	3.16	-	0.63	0.768	1
T cell activation (GO:0042110)	43	2	3.24	-	0.62	0.769	1
cytokine production (GO:0001816)	43	2	3.24	-	0.62	0.769	1
regulation of cyclin-dependent protein serine/threonine kinase activity (GO:0000079)	43	2	3.24	-	0.62	0.769	1
stress-activated protein kinase signaling cascade (GO:0031098)	43	2	3.24	-	0.62	0.769	1
JNK cascade (GO:0007254)	44	2	3.32	-	0.6	0.77	1
ATP metabolic process (GO:0046034)	44	2	3.32	-	0.6	0.77	1
cytoplasmic translation (GO:0002181)	44	2	3.32	-	0.6	0.77	1
stress-activated MAPK cascade (GO:0051403)	45	2	3.39	-	0.59	0.772	1
ATP synthesis coupled proton transport (GO:0015986)	45	2	3.39	-	0.59	0.772	1
energy coupled proton transport, down electrochemical gradient (GO:0015985)	45	2	3.39	-	0.59	0.772	1
recombinational repair (GO:0000725)	46	2	3.47	-	0.58	0.773	1
double-strand break repair via homologous recombination (GO:0000724)	46	2	3.47	-	0.58	0.773	1
RNA biosynthetic process (GO:0032774)	46	2	3.47	-	0.58	0.773	1
bleb assembly (GO:0032060)	177	14	13.34	+	1.05	0.777	1
execution phase of apoptosis (GO:0097194)	177	14	13.34	+	1.05	0.777	1
apoptotic signaling pathway (GO:0097190)	177	14	13.34	+	1.05	0.777	1
protein-containing complex assembly (GO:0065003)	185	15	13.94	+	1.08	0.78	1
tRNA processing (GO:0008033)	47	4	3.54	+	1.13	0.781	1
regulation of translation (GO:0006417)	47	4	3.54	+	1.13	0.781	1
positive regulation of metabolic process (GO:0009893)	48	4	3.62	+	1.11	0.784	1
regulation of multicellular organismal development (GO:2000026)	49	4	3.69	+	1.08	0.787	1
regulation of cellular amide metabolic process (GO:0034248)	50	4	3.77	+	1.06	0.79	1
regulation of exocytosis (GO:0017157)	50	4	3.77	+	1.06	0.79	1
granulocyte chemotaxis (GO:0071621)	51	4	3.84	+	1.04	0.793	1
epithelium development (GO:0060429)	51	4	3.84	+	1.04	0.793	1
regulation of cation transmembrane transport (GO:1904062)	52	4	3.92	+	1.02	0.797	1
regulation of ion transmembrane transport (GO:0034765)	52	4	3.92	+	1.02	0.797	1
purine ribonucleotide metabolic process (GO:0009150)	54	3	4.07	-	0.74	0.797	1
ribonucleotide metabolic process (GO:0009259)	55	3	4.14	-	0.72	0.797	1
positive regulation of DNA-binding transcription factor activity (GO:0051091)	56	3	4.22	-	0.71	0.798	1
leukocyte chemotaxis (GO:0030595)	58	5	4.37	+	1.14	0.802	1
cellular biosynthetic process (GO:0044249)	236	16	17.78	-	0.9	0.804	1
regulation of phosphorus metabolic process (GO:0051174)	250	17	18.84	-	0.9	0.809	1
regulation of phosphate metabolic process (GO:0019220)	250	17	18.84	-	0.9	0.809	1
regulation of vesicle-mediated transport (GO:0060627)	62	5	4.67	+	1.07	0.81	1
positive regulation of cytosolic calcium ion concentration (GO:0007204)	65	5	4.9	+	1.02	0.817	1
mRNA catabolic process (GO:0006402)	65	5	4.9	+	1.02	0.817	1
macromolecule biosynthetic process (GO:0009059)	68	4	5.12	-	0.78	0.818	1
cellular component assembly (GO:0022607)	69	4	5.2	-	0.77	0.818	1
negative regulation of apoptotic process (GO:0043066)	71	4	5.35	-	0.75	0.819	1
protein localization to membrane (GO:0072657)	72	6	5.43	+	1.11	0.822	1
organelle localization (GO:0051640)	77	6	5.8	+	1.03	0.83	1
calcium-mediated signaling (GO:0019722)	78	6	5.88	+	1.02	0.832	1
nucleobase-containing compound metabolic process (GO:0006139)	83	5	6.25	-	0.8	0.834	1
regulation of ion transport (GO:0043269)	85	5	6.4	-	0.78	0.835	1
protein deubiquitination (GO:0016579)	86	5	6.48	-	0.77	0.836	1
regulation of cell proliferation (GO:0042127)	96	6	7.23	-	0.83	0.846	1
cytokine-mediated signaling pathway (GO:0019221)	98	6	7.38	-	0.81	0.846	1
protein phosphorylation (GO:0006468)	393	28	29.61	-	0.95	0.847	1
regulation of organelle organization (GO:0033043)	102	8	7.69	+	1.04	0.851	1
adenylate cyclase-modulating G-protein coupled receptor signaling pathway (GO:0007188)	112	9	8.44	+	1.07	0.857	1
regulation of adenylate cyclase activity (GO:0045761)	113	9	8.51	+	1.06	0.858	1
positive regulation of response to stimulus (GO:0048584)	117	9	8.82	+	1.02	0.862	1
response to cytokine (GO:0034097)	118	9	8.89	+	1.01	0.863	1
drug metabolic process (GO:0017144)	127	10	9.57	+	1.05	0.866	1
G-protein coupled receptor signaling pathway, coupled to cyclic nucleotide second messenger (GO:0007187)	136	9	10.25	-	0.88	0.87	1
membrane fusion (GO:0061025)	138	9	10.4	-	0.87	0.871	1
ribonucleoprotein complex biogenesis (GO:0022613)	138	9	10.4	-	0.87	0.871	1
regulation of membrane potential (GO:0042391)	139	9	10.47	-	0.86	0.871	1
Ras protein signal transduction (GO:0007265)	139	11	10.47	+	1.05	0.872	1
regulation of apoptotic process (GO:0042981)	147	10	11.08	-	0.9	0.876	1
regulation of programmed cell death (GO:0043067)	163	11	12.28	-	0.9	0.881	1
regulation of cell death (GO:0010941)	166	11	12.51	-	0.88	0.882	1
microtubule-based process (GO:0007017)	194	15	14.62	+	1.03	0.891	1
regulation of phosphorylation (GO:0042325)	219	15	16.5	-	0.91	0.897	1
reproduction (GO:0000003)	244	17	18.38	-	0.92	0.903	1
exocytosis (GO:0006887)	66	5	4.97	+	1.01	1	1
vesicle targeting, trans-Golgi to periciliary membrane compartment (GO:0097712)	66	4	4.97	-	0.8	1	1
ciliary basal body-plasma membrane docking (GO:0097711)	66	4	4.97	-	0.8	1	1
cilium assembly (GO:0060271)	66	4	4.97	-	0.8	1	1
ciliary transition zone assembly (GO:1905349)	66	4	4.97	-	0.8	1	1
actin polymerization or depolymerization (GO:0008154)	66	4	4.97	-	0.8	1	1
intraciliary transport involved in cilium assembly (GO:0035735)	66	4	4.97	-	0.8	1	1
axoneme assembly (GO:0035082)	66	4	4.97	-	0.8	1	1
protein localization to cilium (GO:0061512)	78	5	5.88	-	0.85	1	1
regulation of trans-synaptic signaling (GO:0099177)	75	5	5.65	-	0.88	1	1
modulation of chemical synaptic transmission (GO:0050804)	75	5	5.65	-	0.88	1	1
nitrogen compound metabolic process (GO:0006807)	38	2	2.86	-	0.7	1	1
coenzyme metabolic process (GO:0006732)	76	5	5.73	-	0.87	1	1
modification-dependent protein catabolic process (GO:0019941)	76	5	5.73	-	0.87	1	1
actin filament polymerization (GO:0030041)	59	4	4.45	-	0.9	1	1
response to inorganic substance (GO:0010035)	59	4	4.45	-	0.9	1	1
regulation of catabolic process (GO:0009894)	64	4	4.82	-	0.83	1	1
meiotic nuclear division (GO:0140013)	40	3	3.01	-	1	1	1
regionalization (GO:0003002)	40	3	3.01	-	1	1	1
sequestering of calcium ion (GO:0051208)	40	3	3.01	-	1	1	1
regulation of cellular catabolic process (GO:0031329)	40	3	3.01	-	1	1	1
response to drug (GO:0042493)	81	6	6.1	-	0.98	1	1
DNA recombination (GO:0006310)	35	2	2.64	-	0.76	1	1
double-strand break repair (GO:0006302)	35	2	2.64	-	0.76	1	1
acyl-CoA metabolic process (GO:0006637)	35	2	2.64	-	0.76	1	1
regulation of lipid metabolic process (GO:0019216)	29	2	2.19	-	0.92	1	1
peptidyl-lysine acetylation (GO:0018394)	29	2	2.19	-	0.92	1	1
internal peptidyl-lysine acetylation (GO:0018393)	29	2	2.19	-	0.92	1	1
snRNA metabolic process (GO:0016073)	29	2	2.19	-	0.92	1	1
phosphatidylinositol phosphorylation (GO:0046854)	36	2	2.71	-	0.74	1	1
cytosolic transport (GO:0016482)	36	2	2.71	-	0.74	1	1
chromatin remodeling (GO:0006338)	36	2	2.71	-	0.74	1	1
response to abiotic stimulus (GO:0009628)	43	3	3.24	-	0.93	1	1
vacuolar transport (GO:0007034)	43	3	3.24	-	0.93	1	1
hormone-mediated signaling pathway (GO:0009755)	37	2	2.79	-	0.72	1	1
actin filament bundle assembly (GO:0051017)	37	2	2.79	-	0.72	1	1
regulation of ion transmembrane transporter activity (GO:0032412)	37	2	2.79	-	0.72	1	1
positive regulation of cell proliferation (GO:0008284)	60	4	4.52	-	0.88	1	1
response to organic cyclic compound (GO:0014070)	32	2	2.41	-	0.83	1	1
Notch signaling pathway (GO:0007219)	32	2	2.41	-	0.83	1	1
muscle structure development (GO:0061061)	32	2	2.41	-	0.83	1	1
regulation of cell cycle phase transition (GO:1901987)	32	2	2.41	-	0.83	1	1
cell junction organization (GO:0034330)	32	2	2.41	-	0.83	1	1
regulation of anatomical structure morphogenesis (GO:0022603)	32	2	2.41	-	0.83	1	1
positive regulation of signal transduction (GO:0009967)	112	8	8.44	-	0.95	1	1
hemopoiesis (GO:0030097)	47	3	3.54	-	0.85	1	1
response to metal ion (GO:0010038)	47	3	3.54	-	0.85	1	1
retrograde transport, endosome to Golgi (GO:0042147)	33	2	2.49	-	0.8	1	1
ribosomal large subunit biogenesis (GO:0042273)	33	2	2.49	-	0.8	1	1
angiogenesis (GO:0001525)	30	2	2.26	-	0.88	1	1
response to calcium ion (GO:0051592)	30	2	2.26	-	0.88	1	1
histone acetylation (GO:0016573)	28	2	2.11	-	0.95	1	1
telomere maintenance (GO:0000723)	28	2	2.11	-	0.95	1	1
cell-cell junction assembly (GO:0007043)	28	2	2.11	-	0.95	1	1
regulation of Ras protein signal transduction (GO:0046578)	28	2	2.11	-	0.95	1	1
cell proliferation (GO:0008283)	82	6	6.18	-	0.97	1	1
regulation of cytosolic calcium ion concentration (GO:0051480)	84	6	6.33	-	0.95	1	1
regulation of signaling (GO:0023051)	84	6	6.33	-	0.95	1	1
protein targeting (GO:0006605)	84	6	6.33	-	0.95	1	1
negative regulation of canonical Wnt signaling pathway (GO:0090090)	25	1	1.88	-	0.53	1	1
activation of innate immune response (GO:0002218)	25	1	1.88	-	0.53	1	1
regulation of multicellular organismal process (GO:0051239)	120	9	9.04	-	1	1	1
hormone metabolic process (GO:0042445)	23	1	1.73	-	0.58	1	1
mRNA cis splicing, via spliceosome (GO:0045292)	23	1	1.73	-	0.58	1	1
ribosomal large subunit assembly (GO:0000027)	23	1	1.73	-	0.58	1	1
ncRNA processing (GO:0034470)	55	4	4.14	-	0.97	1	1
actin filament bundle organization (GO:0061572)	39	2	2.94	-	0.68	1	1
blood circulation (GO:0008015)	39	2	2.94	-	0.68	1	1
aerobic respiration (GO:0009060)	39	2	2.94	-	0.68	1	1
protein autophosphorylation (GO:0046777)	39	2	2.94	-	0.68	1	1
neuromuscular synaptic transmission (GO:0007274)	21	1	1.58	-	0.63	1	1
histone modification (GO:0016570)	21	1	1.58	-	0.63	1	1
negative regulation of DNA metabolic process (GO:0051053)	21	1	1.58	-	0.63	1	1
regulation of mRNA stability (GO:0043488)	21	1	1.58	-	0.63	1	1
regulation of RNA stability (GO:0043487)	21	1	1.58	-	0.63	1	1
mismatch repair (GO:0006298)	21	1	1.58	-	0.63	1	1
base-excision repair (GO:0006284)	21	1	1.58	-	0.63	1	1
positive regulation of intracellular signal transduction (GO:1902533)	46	3	3.47	-	0.87	1	1
pattern specification process (GO:0007389)	105	7	7.91	-	0.88	1	1
small molecule metabolic process (GO:0044281)	221	16	16.65	-	0.96	1	1
positive regulation of protein catabolic process (GO:0045732)	22	1	1.66	-	0.6	1	1
B cell proliferation (GO:0042100)	22	1	1.66	-	0.6	1	1
wound healing (GO:0042060)	22	1	1.66	-	0.6	1	1
ammonium transport (GO:0015696)	22	1	1.66	-	0.6	1	1
regulation of T cell activation (GO:0050863)	22	1	1.66	-	0.6	1	1
triglyceride metabolic process (GO:0006641)	22	1	1.66	-	0.6	1	1
cytoskeleton-dependent cytokinesis (GO:0061640)	22	1	1.66	-	0.6	1	1
positive regulation of catabolic process (GO:0009896)	22	1	1.66	-	0.6	1	1
action potential (GO:0001508)	27	2	2.03	-	0.98	1	1
synaptic vesicle cycle (GO:0099504)	26	2	1.96	+	1.02	1	1
head development (GO:0060322)	26	2	1.96	+	1.02	1	1
brain development (GO:0007420)	26	2	1.96	+	1.02	1	1
small GTPase mediated signal transduction (GO:0007264)	147	11	11.08	-	0.99	1	1
positive regulation of cell cycle (GO:0045787)	48	3	3.62	-	0.83	1	1
hematopoietic or lymphoid organ development (GO:0048534)	48	3	3.62	-	0.83	1	1
TOR signaling (GO:0031929)	34	2	2.56	-	0.78	1	1
anatomical structure homeostasis (GO:0060249)	34	2	2.56	-	0.78	1	1
immune system development (GO:0002520)	50	3	3.77	-	0.8	1	1
RNA 3'-end processing (GO:0031123)	51	3	3.84	-	0.78	1	1
cell surface receptor signaling pathway involved in cell-cell signaling (GO:1905114)	44	3	3.32	-	0.9	1	1
positive regulation of protein serine/threonine kinase activity (GO:0071902)	24	1	1.81	-	0.55	1	1
response to light stimulus (GO:0009416)	24	1	1.81	-	0.55	1	1
regulation of sodium ion transport (GO:0002028)	24	1	1.81	-	0.55	1	1
positive regulation of I-kappaB kinase/NF-kappaB signaling (GO:0043123)	24	1	1.81	-	0.55	1	1
response to wounding (GO:0009611)	24	1	1.81	-	0.55	1	1
G2/M transition of mitotic cell cycle (GO:0000086)	24	1	1.81	-	0.55	1	1
DNA damage checkpoint (GO:0000077)	24	1	1.81	-	0.55	1	1
nuclear transport (GO:0051169)	31	2	2.34	-	0.86	1	1
muscle cell differentiation (GO:0042692)	31	2	2.34	-	0.86	1	1
blood vessel morphogenesis (GO:0048514)	31	2	2.34	-	0.86	1	1
cellular polysaccharide metabolic process (GO:0044264)	26	1	1.96	-	0.51	1	1
tricarboxylic acid cycle (GO:0006099)	26	1	1.96	-	0.51	1	1
mRNA polyadenylation (GO:0006378)	26	1	1.96	-	0.51	1	1
activation of immune response (GO:0002253)	26	1	1.96	-	0.51	1	1
regulation of mitotic nuclear division (GO:0007088)	26	1	1.96	-	0.51	1	1
negative regulation of translation (GO:0017148)	26	1	1.96	-	0.51	1	1
response to amino acid (GO:0043200)	20	1	1.51	-	0.66	1	1
regulation of secretion by cell (GO:1903530)	20	1	1.51	-	0.66	1	1
demethylation (GO:0070988)	20	1	1.51	-	0.66	1	1
synaptic vesicle endocytosis (GO:0048488)	20	1	1.51	-	0.66	1	1
microtubule cytoskeleton organization (GO:0000226)	108	8	8.14	-	0.98	1	1
cellular protein-containing complex assembly (GO:0034622)	106	8	7.99	+	1	1	1
