# Supplementary material for: ESCPE-1 mediates retrograde endosomal sorting of the SARS-CoV-2 host factor Neuropilin-1
Source: Proc Natl Acad Sci U S A. 2022 Jun 13;119(25):e2201980119. doi: 10.1073/pnas.2201980119 (PMC9231623; doi:10.1073/pnas.2201980119)
Supplement: Supplementary File [file pnas.2201980119.sd05.xlsx]

## Sheet: Dataset S5
Gene Name	Detected Peptides	Unique Peptides	Coverage (%)	Mean Log2 L Abundance	Mean Log2 M Abundance	Log2 Medium/Light	t-test p-value	FDR
PLOD2	36	3	50.7824	26.9245	33.36	6.43559	2.9465e-06	0.000525313
PLOD1	37	36	60.3851	26.5226	32.3613	5.83873	1.36993e-05	0.000683966
MAN2A1	43	42	43.4441	22.417	30.1405	7.72347	0.00010934	0.00152574
HEXA	16	15	30.1852	21.1636	28.5458	7.38221	2.73686e-05	0.000917558
GBA	11	11	21.256	23.938	27.9436	4.00557	0.000210734	0.00221023
PSAP	19	19	40.7547	N/A	27.4497	N/A	N/A	N/A
GNS	12	12	21.0616	N/A	27.3873	N/A	N/A	N/A
CTSD	12	12	40.2913	21.0307	27.1103	6.07965	1.27272e-05	0.000679558
CTSZ	8	8	28.0528	21.2422	27.0968	6.03724	0.0144468	0.0296563
GGH	12	12	37.1069	20.9453	27.0592	6.11397	2.03043e-05	0.000893724
GLA	15	11	40.5594	21.9376	27.029	5.09141	0.000217199	0.00225166
PLBD2	12	12	24.618	N/A	26.3259	N/A	N/A	N/A
GLB1	16	15	26.8966	N/A	26.3188	N/A	N/A	N/A
CTSC	12	1	28.7257	20.5979	25.7402	6.40047	0.0172021	0.0334209
PPT1	6	6	21.4925	21.045	25.6837	5.20768	0.00129036	0.00622015
CTSA	8	8	18.8755	N/A	24.9103	N/A	N/A	N/A
CTSL1	7	7	26.4264	N/A	23.3897	N/A	N/A	N/A
PRCP	7	7	16.5323	N/A	23.3708	N/A	N/A	N/A
LGMN	6	6	15.0115	N/A	23.3251	N/A	N/A	N/A
DNASE2	5	5	18.8953	N/A	22.1517	N/A	N/A	N/A
RNASET2	4	4	14.3322	N/A	21.8925	N/A	N/A	N/A
CPVL	7	7	19.3277	N/A	21.869	N/A	N/A	N/A
SMPD1	4	4	7.07831	N/A	21.8215	N/A	N/A	N/A
MAN2B1	11	11	13.3531	N/A	21.646	N/A	N/A	N/A
NAAA	7	7	19.2201	N/A	20.955	N/A	N/A	N/A
NPC2	3	3	15.8371	N/A	20.2794	N/A	N/A	N/A
