# Supplementary material for: ESCPE-1 mediates retrograde endosomal sorting of the SARS-CoV-2 host factor Neuropilin-1
Source: Proc Natl Acad Sci U S A. 2022 Jun 13;119(25):e2201980119. doi: 10.1073/pnas.2201980119 (PMC9231623; doi:10.1073/pnas.2201980119)
Supplement: Supplementary File [file pnas.2201980119.sd06.xlsx]

## Sheet: Dataset S6
																																Abundances Log2
																												Individual logFCs				SNX5/6 siRNA				Scrambled siRNA
Protein FDR Confidence	Accession	Description	Contaminant	Human	Coverage	# Peptides	# PSMs	# Unique Peptides	Found in Sample: [S9] F5: Light, Sample, TGN46-HRP_SNX5/6 siRNA	Found in Sample: [S2] F1: Medium, Sample, TGN46-HRP_SNX5/6 siRNA	Found in Sample: [S4] F2: Medium, Sample, TGN46-HRP_SNX5/6 siRNA	Found in Sample: [S6] F3: Medium, Sample, TGN46-HRP_SNX5/6 siRNA	Found in Sample: [S7] F4: Light, Sample, TGN46-HRP_SNX5/6 siRNA	Found in Sample: [S10] F5: Medium, Sample, TGN46-HRP_Scrambled siRNA	Found in Sample: [S1] F1: Light, Sample, TGN46-HRP_Scrambled siRNA	Found in Sample: [S3] F2: Light, Sample, TGN46-HRP_Scrambled siRNA	Found in Sample: [S5] F3: Light, Sample, TGN46-HRP_Scrambled siRNA	Found in Sample: [S8] F4: Medium, Sample, TGN46-HRP_Scrambled siRNA	Abundance Ratio: (TGN46-HRP_SNX5/6 siRNA) / (TGN46-HRP_Scrambled siRNA)	Abundances (Grouped): TGN46-HRP_SNX5/6 siRNA	Abundances (Grouped): TGN46-HRP_Scrambled siRNA	Abundances (Grouped) Standard Error [%]: TGN46-HRP_SNX5/6 siRNA	Abundances (Grouped) Standard Error [%]: TGN46-HRP_Scrambled siRNA	Stats	Log2 FC	T test	Minus LOG10 p value	Column1	Column2	Column3	Column4	N_1	N_2	N_3	N_4	N_ 1	N_ 2	N_ 3	N_ 4	Abundance: F5: Light, Sample, TGN46-HRP_SNX5/6 siRNA	Abundance: F1: Medium, Sample, TGN46-HRP_SNX5/6 siRNA	Abundance: F2: Medium, Sample, TGN46-HRP_SNX5/6 siRNA	Abundance: F3: Medium, Sample, TGN46-HRP_SNX5/6 siRNA	Abundance: F4: Light, Sample, TGN46-HRP_SNX5/6 siRNA	Abundance: F5: Medium, Sample, TGN46-HRP_Scrambled siRNA	Abundance: F1: Light, Sample, TGN46-HRP_Scrambled siRNA	Abundance: F2: Light, Sample, TGN46-HRP_Scrambled siRNA	Abundance: F3: Light, Sample, TGN46-HRP_Scrambled siRNA	Abundance: F4: Medium, Sample, TGN46-HRP_Scrambled siRNA
High	A6QPP2	SERPIND1 protein OS=Bos taurus GN=SERPIND1 PE=2 SV=1	TRUE	FALSE	19.5565	9	43	9	High	Peak Found	Peak Found	Peak Found	High	Not Found	High	High	High	Not Found	0.002	115042	5.40768e+07	25.54	97.9	Triplicate	-8.25279	0.170843	0.767402	-5.98332		-10.5223		16.8227		16.2111	17.1641	22.806	25.3688	26.7334		121522	115916		75863	146866		7333376	4.33283e+07	1.11569e+08
High	Q3ZBS7	Uncharacterized protein OS=Bos taurus GN=VTN PE=2 SV=1	TRUE	FALSE	26.2605	11	173	11	High	Peak Found	Peak Found	Peak Found	High	Not Found	High	High	High	Not Found	0.018	5.11806e+06	2.82547e+08	96.14	34.41	Triplicate	-8.98215	0.0457842	1.33928	-5.12828	-10.0416	-11.7766		23.4271	17.6668	16.0244	22.9367	28.5554	27.7084	27.801		6.00783e+06	1.12791e+07	208077	66654.4	8.02865e+06		3.94493e+08	2.19303e+08	2.33845e+08
High	Q9N2I2	Plasma serine protease inhibitor OS=Bos taurus GN=SERPINA5 PE=1 SV=1	TRUE	FALSE	32.9208	12	65	12	Medium	Not Found	Not Found	Peak Found	High	Not Found	High	High	High	Not Found	0.008	474510	6.21075e+07	61.92	52.65	Duplicate	-7.09411	#DIV/0!	#DIV/0!			-7.09411				19.4662	19.0651	25.1236	25.5987	26.5603		150778			724270	548482		3.6555e+07	5.08123e+07	9.89553e+07
High	B2R5R9	cDNA, FLJ92591, highly similar to Homo sapiens regulatory factor X, 5 (influences HLA class IIexpression) (RFX5), mRNA OS=Homo sapiens OX=9606 PE=2 SV=1	FALSE	TRUE	5.19481	2	6	2	Medium	High	Not Found	Peak Found	Not Found	Not Found	Medium	Not Found	High	Not Found	0.007	210675	28105703	7.98	28.48	Duplicate	-7.03213	0.019286	1.71476	-6.81903		-7.24523		17.6009		17.7638		24.4199		25.009			198793		222557			2.24458e+07		3.37656e+07
High	Q28107	Coagulation factor V OS=Bos taurus GN=F5 PE=1 SV=1	TRUE	FALSE	11.9403	22	84	22	High	Not Found	Peak Found	Not Found	High	Not Found	High	High	High	Not Found	0.011	852000	7.52495e+07	128.63	82.85	Duplicate	-9.62854	#DIV/0!	#DIV/0!		-9.62854				16.5439		21.008	23.6001	26.1724	27.0339		351636		95542.6		2.10882e+06		1.27159e+07	7.5627e+07	1.37406e+08
High	Q5K651	Sterile alpha motif domain-containing protein 9 OS=Homo sapiens OX=9606 GN=SAMD9 PE=1 SV=1	FALSE	TRUE	8.87351	12	27	12	Medium	High	Medium	High	Not Found	Not Found	High	Not Found	High	Not Found	0.406	1.05755e+07	2.60472e+07	112.82	72.22	Triplicate	-0.696278	0.0406875	1.39054	-0.651717		-0.740839		22.9518	16.0418	24.489		23.6035		25.2298			8.11306e+06	67464	2.35458e+07			1.27459e+07		3.93486e+07
High	P41361	Antithrombin-III OS=Bos taurus GN=SERPINC1 PE=1 SV=2	TRUE	FALSE	33.5484	14	131	14	High	Peak Found	Peak Found	Peak Found	High	Not Found	High	High	High	Not Found	0.013	2.87899e+06	2.28578e+08	75.45	95.09	Triplicate	-7.46196	0.010252	1.98919	-6.07499	-8.69992	-7.61098		20.5822	17.8809	21.2261	22.4027	26.6572	26.5808	28.837		4586135	1.56983e+06	241374	2.45291e+06	5.54472e+06		1.05829e+08	1.00375e+08	4.79529e+08
High	ENSEMBL:ENSBTAP00000032840	(Bos taurus) similar to apolipoprotein B, partial [OS=Bos taurus]	TRUE	FALSE	23.6364	16	44	14	Not Found	Peak Found	Not Found	Peak Found	High	Not Found	High	High	High	Not Found	0.012	186034	1.55467e+07	30.7	79.41	Duplicate	-5.44051	#DIV/0!	#DIV/0!	-5.44051				17.7887			17.1521	23.2292	24.8247	22.7579			226422			145646		9.83274e+06	2.9715e+07	7.09253e+06
High	P08779	Keratin, type I cytoskeletal 16 OS=Homo sapiens GN=KRT16 PE=1 SV=4	TRUE	TRUE	67.2304	33	1070	16	High	High	Peak Found	High	High	Not Found	High	High	High	Not Found	0.069	1.83237e+07	2.67357e+08	116.29	52.1	Triplicate	-7.64306	0.0404957	1.39259	-7.38249	-10.5122	-5.03446		21.0264	16.1587	23.3015	24.7487	28.4089	26.6709	28.336		5.08812e+07	2.13594e+06	73155.7	1.03384e+07	2.81897e+07		3.56402e+08	1.06843e+08	3.38824e+08
High	P00735	Prothrombin OS=Bos taurus GN=F2 PE=1 SV=2	TRUE	FALSE	15.36	10	38	9	Medium	Not Found	Not Found	Peak Found	Not Found	Not Found	High	High	High	Not Found	0.018	221407	1.25404e+07	56.15	95.16	NS	-7.61145	#DIV/0!	#DIV/0!			-7.61145				17.0265		21.8081	22.9028	24.638		309312			133502			3.67184e+06	7.84196e+06	2.61073e+07
High	P02662	Alpha-S1-casein OS=Bos taurus GN=CSN1S1 PE=1 SV=2	TRUE	FALSE	28.972	5	83	5	High	Peak Found	Peak Found	Not Found	High	Not Found	High	High	High	Not Found	0.211	1.30383e+07	6.16663e+07	154.14	58.3	Triplicate	-8.92661	0.111164	0.954037	-7.35184	-10.5014			16.9448	15.6951		23.1855	24.2966	26.1965	26.3827		4.24341e+07	126151	53050.7		9.53987e+06		2.06071e+07	7.68984e+07	8.74935e+07
High	B7Z8Z6	DNA helicase OS=Homo sapiens OX=9606 PE=2 SV=1	FALSE	TRUE	27.3585	22	249	22	High	High	High	High	High	High	High	High	High	High	0.635	2.18673e+08	3.4414e+08	189.57	155.43	Triplicate	-0.615949	0.0765663	1.11596	-0.806505	-0.254118	-0.787223		25.9525	29.8352	26.0491	16.8663	26.759	30.0893	26.8363		1.07546e+06	6.49349e+07	9.57803e+08	6.94321e+07	119469	886544	1.13569e+08	1.14228e+09	1.19822e+08
High	P00761	Trypsin OS=Sus scrofa PE=1 SV=1	TRUE	FALSE	49.7835	8	1660	8	High	Peak Found	Peak Found	Peak Found	High	Not Found	High	High	High	Peak Found	0.167	7.80596e+09	4.68665e+10	215.21	111.83	Triplicate	-6.16582	0.45886	0.338319	-10.7899	-13.9614	-15.3755	15.4636	26.0355	20.7607	19.745	35.1394	36.8254	34.7221	35.1205	19.6759	1.11262e+09	6.87792e+07	1.77661e+06	878713	3.78457e+10		1.21771e+11	2.834e+10	3.73539e+10	837574
High	P01966	Hemoglobin subunit alpha OS=Bos taurus GN=HBA PE=1 SV=2	TRUE	FALSE	47.1831	5	44	3	High	Peak Found	Not Found	Peak Found	High	Not Found	High	High	High	Not Found	0.082	1.77584e+06	2.15422e+07	111.45	61.86	Triplicate	-7.21206	0.00933809	2.02974	-7.10627		-7.31786		15.4615		17.5396	21.4289	22.5678	24.7395	24.8575		4.04447e+06	45121.6		190528	2.82322e+06		6.21705e+06	2.80108e+07	3.03987e+07
High	P02754	Beta-lactoglobulin OS=Bos taurus GN=LGB PE=1 SV=3	TRUE	FALSE	50	9	205	9	High	Not Found	Peak Found	Peak Found	High	Not Found	High	High	High	Not Found	0.258	7.74303e+07	3.00655e+08	120.79	56.28	Triplicate	-9.49835	0.139778	0.85456		-7.37869	-11.618			21.2049	16.937	26.772	26.6502	28.5836	28.555		1.92577e+08		2.41716e+06	125470	1.14601e+08		1.05323e+08	4.02265e+08	3.94376e+08
High	Q5XQN5	Keratin, type II cytoskeletal 5 OS=Bos taurus GN=KRT5 PE=1 SV=1	TRUE	FALSE	42.0965	36	1057	2	High	Peak Found	Not Found	Medium	High	Not Found	High	High	High	Not Found	0.133	7.33136e+06	5.49742e+07	129.45	62.6	Triplicate	-7.12654	0.00797453	2.09829	-7.03727		-7.21582		19.4053		17.2214	24.2913	26.4426	25.6041	24.4372		7.94694e+06	694343		152807	2.05313e+07		9.12016e+07	5.10054e+07	2.27155e+07
High	P04259	Keratin, type II cytoskeletal 6B OS=Homo sapiens GN=KRT6B PE=1 SV=5	TRUE	TRUE	56.383	41	1297	2	High	Not Found	Not Found	Not Found	High	Not Found	High	High	High	Not Found	0.102	6.29196e+06	6.1866e+07	111.59	106.57	Triplicate	-7.98979	0.076075	1.11876	-8.94913		-7.03046		18.0793		18.0538	23.4009	27.0284	23.6474	25.0843		1.3543e+07	276950		272110	1.10758e+07		1.36886e+08	1.31391e+07	3.55732e+07
High	O75436	Vacuolar protein sorting-associated protein 26A OS=Homo sapiens OX=9606 GN=VPS26A PE=1 SV=2	FALSE	TRUE	35.474	10	32	9	Not Found	Peak Found	High	Medium	High	Not Found	High	High	High	Not Found	0.593	3.41335e+07	5.75157e+07	195.83	166.39	Triplicate	-0.796089	0.0818246	1.08712	-0.941187	-0.32205	-1.12503		18.6438	27.0019	20.7157	13.2372	19.585	27.3239	21.8408			409585	1.34392e+08	1.72211e+06	9655.82		786448	1.68005e+08	3.75603e+06
High	D6RAX7	COP9 constitutive photomorphogenic-like protein subunit 4 isoform 2 OS=Homo sapiens OX=9606 GN=COPS4 PE=1 SV=1	FALSE	TRUE	21.9048	8	23	8	Not Found	High	High	Medium	Medium	Not Found	High	High	Peak Found	Not Found	0.459	1.05714e+07	2.30065e+07	186.33	156.7	Triplicate	-1.00785	0.0339932	1.46861	-0.987641	-0.688084	-1.34782		20.9303	25.2566	17.4989	13.9073	21.9179	25.9447	18.8467			1.9982e+06	4.0087e+07	185219	15364.2		3.9623e+06	6.45859e+07	471433
High	P02070	Hemoglobin subunit beta OS=Bos taurus GN=HBB PE=1 SV=1	TRUE	FALSE	29.6552	4	30	3	Medium	Peak Found	Not Found	Not Found	Not Found	Not Found	Medium	High	High	Not Found	0.065	991830	1.53446e+07	44.64	76.96	Duplicate	-3.98166	#DIV/0!	#DIV/0!	-3.98166				19.9982			18.9992	23.9798	21.5075	24.6599		1.40425e+06	1.04725e+06			523994		1.65444e+07	2.98137e+06	2.65082e+07
High	B2R673	Dihydrolipoamide acetyltransferase component of pyruvate dehydrogenase complex OS=Homo sapiens OX=9606 PE=2 SV=1	FALSE	TRUE	24.3513	9	34	9	Medium	High	High	High	Medium	Not Found	High	High	High	High	0.588	1.87263e+07	3.18304e+07	78.53	46.54	Triplicate	-0.321952	0.073298	1.13491	-0.379867	-0.141164	-0.444826		24.1327	24.291	25.0991	15.4342	24.5126	24.4321	25.5439			1.83936e+07	2.05264e+07	3.59407e+07	44276.2		2.39342e+07	2.26364e+07	4.89207e+07
High	P51149	Ras-related protein Rab-7a OS=Homo sapiens OX=9606 GN=RAB7A PE=1 SV=1	FALSE	TRUE	40.5797	8	23	8	Not Found	Peak Found	High	Medium	Medium	Not Found	High	High	High	Not Found	0.392	1.51307e+07	3.8635e+07	168.97	136.93	Triplicate	-1.14626	0.0247154	1.60703	-1.50566	-0.901175	-1.03193		21.2385	25.67	22.0966	17.4149	22.7441	26.5712	23.1285			2.4741e+06	5.33893e+07	4.48483e+06	174746		7.02534e+06	9.97092e+07	9.17037e+06
High	H6VRG2	Keratin 1 OS=Homo sapiens OX=9606 GN=KRT1 PE=3 SV=1	TRUE	TRUE	66.4596	47	2867	34	High	Peak Found	Peak Found	Peak Found	High	Not Found	High	High	High	Peak Found	0.365	2.39308e+09	6.55509e+09	142.68	69.88	Triplicate	-4.74555	0.460763	0.336522	-10.7067	-9.39812	-10.9729	12.0955	22.6009	23.5326	21.812	32.7802	33.3076	32.9307	32.7849	20.6847	4.56705e+09	6.36153e+06	1.21344e+07	3.68186e+06	7.37616e+09		1.06314e+10	8.18715e+09	7.4001e+09	1.68548e+06
High	P00711	Alpha-lactalbumin OS=Bos taurus GN=LALBA PE=1 SV=2	TRUE	FALSE	35.2113	5	17	5	High	Not Found	Not Found	Not Found	Medium	Not Found	Not Found	High	High	Not Found	0.124	1.53416e+06	1.23892e+07	94.53	49.19	NS	#DIV/0!	#DIV/0!	#DIV/0!								18.9564		23.9932	22.9459		2.55966e+06				508666			1.66983e+07	8.08013e+06
High	O00231	26S proteasome non-ATPase regulatory subunit 11 OS=Homo sapiens OX=9606 GN=PSMD11 PE=1 SV=3	FALSE	TRUE	24.1706	9	26	9	Not Found	High	High	High	High	Not Found	High	High	High	Not Found	0.382	7.45198e+06	1.9515e+07	68.27	37.32	Triplicate	-0.921899	0.0787501	1.10375	-0.741687	-0.561549	-1.46246		23.4808	22.979	23.2116	16.8744	24.2225	23.5406	24.674			1.17068e+07	8.26753e+06	9.71344e+06	120141		1.95753e+07	1.22017e+07	2.67681e+07
High	Q9HA77	Probable cysteine--tRNA ligase, mitochondrial OS=Homo sapiens OX=9606 GN=CARS2 PE=1 SV=1	FALSE	TRUE	15.0709	7	18	7	Not Found	Medium	High	High	Medium	Not Found	High	High	High	Not Found	0.564	1.42815e+07	2.53225e+07	119.04	91.5	Triplicate	-0.495934	0.0560185	1.25167	-0.731255	-0.437881	-0.318665		20.9768	25.1255	24.1338	15.6376	21.7081	25.5634	24.4524			2.06373e+06	3.66042e+07	1.84072e+07	50976.8		3.42596e+06	4.95845e+07	2.2957e+07
High	A0A024QZN6	Retinoic acid induced 17, isoform CRA_a OS=Homo sapiens OX=9606 GN=RAI17 PE=4 SV=1	FALSE	TRUE	4.47344	5	9	5	Not Found	High	High	Medium	Not Found	Not Found	Not Found	High	Peak Found	Not Found	0.564	1.07181e+07	1.90071e+07	138.71	103.35	Triplicate	-0.245056	0.00609555	2.21499		-0.247402	-0.242709		16.8328	24.724	22.0442			24.9714	22.2869			116732	2.77127e+07	4.3249e+06				3.28969e+07	5.11728e+06
High	Q92925	SWI/SNF-related matrix-associated actin-dependent regulator of chromatin subfamily D member 2 OS=Homo sapiens OX=9606 GN=SMARCD2 PE=1 SV=3	FALSE	TRUE	27.8719	12	54	10	High	High	High	High	High	Not Found	High	High	High	Peak Found	0.929	4.53384e+07	4.87789e+07	75.94	32.89	Triplicate	0.306764	0.00111227	2.95379	0.295739	0.29733	0.327222		25.1496	26.053	26.1502	15.2514	24.8538	25.7557	25.823			3.72197e+07	6.96209e+07	7.44741e+07	39006.8		3.03212e+07	5.66545e+07	5.93611e+07
High	D6RFG8	Deoxycytidine kinase OS=Homo sapiens OX=9606 GN=DCK PE=1 SV=1	FALSE	TRUE	12.3028	3	6	3	Not Found	Peak Found	High	Peak Found	Not Found	Not Found	High	High	High	Not Found	0.25	569178	2.27673e+06	87.54	37.23	Triplicate	-2.32189	0.0518128	1.28556	-3.37188	-2.08164	-1.51215		17.5417	18.547	20.1126		20.9135	20.6287	21.6248			190793	383012	1.13373e+06			1.97515e+06	1.62125e+06	3.2338e+06
High	B2RBC1	cDNA, FLJ95432, highly similar to Homo sapiens Alport syndrome, mental retardation, midfacehypoplasia and elliptocytosis chromosomal region, gene 1 (AMMECR1),mRNA OS=Homo sapiens OX=9606 PE=2 SV=1	FALSE	TRUE	3.6036	1	5	1	High	Peak Found	Peak Found	Not Found	Not Found	High	High	Medium	Not Found	Not Found	0.319	604893	1.89652e+06	35.08	89.95	Duplicate	-2.32027	0.0711663	1.14773	-2.05981	-2.58074			18.5505	19.2504			20.6103	21.8312			807085	383923	623670			357779	1.6007e+06	3.73108e+06
High	A0A0A0MT60	Peptidylprolyl isomerase (Fragment) OS=Homo sapiens OX=9606 GN=FKBP15 PE=1 SV=1	FALSE	TRUE	7.07395	5	14	5	High	High	Peak Found	Peak Found	Not Found	Not Found	High	High	High	Not Found	0.163	380566	2.34003e+06	133.05	81.85	Triplicate	-2.21723	0.0547818	1.26136	-1.80524	-1.55592	-3.29055		20.0951	16.1086	18.176		21.9004	17.6646	21.4666		35381.4	1.12006e+06	70661.5	296160			3.91446e+06	207760	2.89787e+06
High	Q13501	Sequestosome-1 OS=Homo sapiens OX=9606 GN=SQSTM1 PE=1 SV=1	FALSE	TRUE	60.9091	14	140	5	High	High	High	High	High	High	High	High	High	High	0.189	6.94856e+07	3.68539e+08	60.14	98.24	Triplicate	-1.95201	0.0494211	1.30609	-2.19617	-2.81938	-2.62957	-0.162926	26.2173	26.8641	26.4701	24.7636	28.4135	29.6835	29.0997	24.9266	2.58138e+07	7.80183e+07	1.22151e+08	9.29612e+07	2.84839e+07	1.57801e+07	3.57528e+08	8.62212e+08	5.75283e+08	3.18893e+07
High	P21283	V-type proton ATPase subunit C 1 OS=Homo sapiens OX=9606 GN=ATP6V1C1 PE=1 SV=4	FALSE	TRUE	20.9424	9	15	9	Not Found	Not Found	High	Medium	Medium	Not Found	Not Found	High	Peak Found	Not Found	0.53	2.67224e+07	5.04039e+07	153.04	120.92	Triplicate	-0.373634	0.0570186	1.24398		-0.340079	-0.407188			26.1384	22.3934	19.5942		26.4785	22.8006				7.38663e+07	5.5093e+06	791501			9.35019e+07	7.30587e+06
High	Q658Y4	Protein FAM91A1 OS=Homo sapiens OX=9606 GN=FAM91A1 PE=1 SV=3	FALSE	TRUE	9.54654	7	12	7	Not Found	Peak Found	High	Peak Found	Not Found	Not Found	Medium	High	Medium	Not Found	0.421	1.09429e+06	2.59752e+06	130.93	117.17	Triplicate	-1.81761	0.0845983	1.07264	-2.94207	-1.15546	-1.35532		15.8203	21.3801	18.9191		18.7623	22.5356	20.2744			57860.1	2.72932e+06	495680			444661	6.07968e+06	1.26822e+06
High	Q86Y07	Serine/threonine-protein kinase VRK2 OS=Homo sapiens OX=9606 GN=VRK2 PE=1 SV=3	FALSE	TRUE	18.7008	7	13	7	Medium	High	High	High	Medium	Peak Found	High	Not Found	High	Peak Found	0.378	1.38593e+06	3.66974e+06	138.2	123.8	Triplicate	-1.00969	0.0298747	1.5247	-1.25368		-1.11349	-0.661895	20.6205	17.3041	22.1444	18.5113	21.8742		23.2579	19.1732	146176	1.61211e+06	161832	4.63587e+06	373651	213149	3.84405e+06		1.00306e+07	591176
High	P34955	Alpha-1-antiproteinase OS=Bos taurus GN=SERPINA1 PE=1 SV=1	TRUE	FALSE	25	12	89	12	High	Peak Found	Peak Found	Not Found	High	Not Found	High	High	High	Peak Found	0.107	5.11743e+06	4.78576e+07	78.07	78.35	Triplicate	-2.59212	0.558732	0.252797	-4.49917	-7.87992		4.60272	21.807	17.2243		22.8921	26.3062	25.1042	26.1028	18.2894	8863336	3.66922e+06	153121		7.78404e+06		8.29775e+07	3.60683e+07	7.20641e+07	320368
High	O15516	Circadian locomoter output cycles protein kaput OS=Homo sapiens OX=9606 GN=CLOCK PE=1 SV=1	FALSE	TRUE	13.357	10	20	10	Not Found	High	High	Peak Found	Not Found	Not Found	High	High	High	Not Found	0.294	4.15543e+06	1.41519e+07	62.53	52.63	Triplicate	-1.74485	0.0643672	1.19134	-2.66335	-1.41681	-1.15438		21.4203	22.7696	21.2588		24.0836	24.1865	22.4132			2.80639e+06	7.15067e+06	2.50924e+06			1.77786e+07	1.90919e+07	5.58529e+06
High	P60174	Triosephosphate isomerase OS=Homo sapiens OX=9606 GN=TPI1 PE=1 SV=3	FALSE	TRUE	12.2378	3	11	3	Not Found	High	Medium	High	High	Not Found	High	High	High	Not Found	0.405	650893	1.60649e+06	74.13	30.31	Triplicate	-1.00123	0.0646901	1.18916	-0.954502	-0.562473	-1.48673		19.0395	20.2873	19.3599	16.7774	19.994	20.8497	20.8466			538824	1.2796e+06	672815	112334		1.04419e+06	1.88971e+06	1.88558e+06
Medium	A0A096LP25	AP2-associated protein kinase 1 (Fragment) OS=Homo sapiens OX=9606 GN=AAK1 PE=1 SV=1	FALSE	TRUE	3.13112	1	2	1	Not Found	Peak Found	Not Found	High	Not Found	Not Found	High	Not Found	Peak Found	Not Found	0.36	271414	753465	114.84	104.94	Duplicate	-1.67302	0.0969668	1.01338	-1.4162		-1.92983		18.9078		15.6386		20.324		17.5685			491813		51014.7			1.31256e+06		194371
High	A0A0A0MRI2	Sorting nexin OS=Homo sapiens OX=9606 GN=SNX6 PE=1 SV=1	FALSE	TRUE	16.9856	6	11	6	Medium	Peak Found	High	Not Found	Not Found	Medium	Medium	High	High	Not Found	0.631	732818	1.1614e+06	94.51	86.39	Duplicate	-2.27283	0.0890063	1.05058	-1.95298	-2.59268			17.8622	18.7335			19.8151	21.3262	18.5479		1.52434e+06	238258	435853			710739	922468	2.62914e+06	383236
High	Q03001	Dystonin OS=Homo sapiens OX=9606 GN=DST PE=1 SV=4	FALSE	TRUE	0.977543	6	9	5	Not Found	High	High	Not Found	Not Found	Not Found	High	High	Not Found	Not Found	0.333	560939	1.68415e+06	69.38	71.33	Duplicate	-1.57293	0.0107171	1.96992	-1.54645	-1.59941			18.1244	19.6734			19.6708	21.2728				285749	836128				834665	2.53363e+06
High	A0A024RB87	RAP1B, member of RAS oncogene family, isoform CRA_a OS=Homo sapiens OX=9606 GN=RAP1B PE=4 SV=1	FALSE	TRUE	16.3043	3	6	2	Not Found	Peak Found	Peak Found	Peak Found	Not Found	Not Found	High	High	High	Not Found	0.393	1.83801e+06	4.68074e+06	66.89	56.69	Triplicate	-1.50341	0.031816	1.49735	-1.13577	-2.04095	-1.33351		20.9795	18.96	21.4857		22.1152	21.001	22.8192			2.06753e+06	509963	2.93655e+06			4.5431e+06	2.09858e+06	7.40055e+06
Medium	A0A0D9SEN7	Runt-related transcription factor OS=Homo sapiens OX=9606 GN=RUNX2 PE=1 SV=1	FALSE	TRUE	5.36082	2	3	2	Not Found	Peak Found	Not Found	Peak Found	Not Found	Not Found	High	Not Found	Medium	Not Found	0.372	420394	1.12927e+06	44.64	29.84	Duplicate	-1.46844	0.0701524	1.15396	-1.30597		-1.63091		19.0772		18.1341		20.3832		19.765			553102		287687			1.36754e+06		890990
High	O95602	DNA-directed RNA polymerase I subunit RPA1 OS=Homo sapiens OX=9606 GN=POLR1A PE=1 SV=2	FALSE	TRUE	4.53488	7	12	2	Not Found	Peak Found	Peak Found	Not Found	Not Found	Not Found	High	Medium	Not Found	Not Found	0.371	1.41027e+06	3.80022e+06	84.75	96.43	Triplicate	-1.36871	0.0274256	1.56184	-1.75869	-1.38971	-0.95773		21.0638	15.0706	20.9348		22.8225	16.4603	21.8925			2.19195e+06	34411.6	2.00443e+06			7.41738e+06	90167.4	3.89311e+06
High	Q9H9G7	Protein argonaute-3 OS=Homo sapiens OX=9606 GN=AGO3 PE=1 SV=2	FALSE	TRUE	21.9767	16	48	6	Not Found	High	High	High	Not Found	Not Found	High	Medium	High	Not Found	1.119	1.80322e+07	1.61137e+07	114.38	71.95	Triplicate	0.468817	0.0571959	1.24264	0.702369	0.334598	0.369484		25.4997	23.0697	23.9102	16.8393	24.7973	22.7351	23.5407			4.74431e+07	8.80395e+06	1.57646e+07	117255		2.91567e+07	6.98158e+06	1.22027e+07
High	Q9C0B9	Zinc finger CCHC domain-containing protein 2 OS=Homo sapiens OX=9606 GN=ZCCHC2 PE=1 SV=6	FALSE	TRUE	16.893	13	38	13	Not Found	High	High	Medium	Medium	Not Found	High	High	High	Not Found	0.559	2.0268e+07	3.62827e+07	158.04	132.7	Triplicate	-0.52773	0.0189689	1.72196	-0.429855	-0.6722	-0.481135		26.0119	19.3671	23.5054	19.6538	26.4417	20.0393	23.9866			6.76629e+07	676224	1.19081e+07	824894		9.11486e+07	1.07756e+06	1.66218e+07
Medium	Q7Z6D5	KLHL5 protein (Fragment) OS=Homo sapiens OX=9606 GN=KLHL5 PE=2 SV=1	FALSE	TRUE	1.83727	1	3	1	Not Found	Not Found	High	Peak Found	Not Found	Not Found	Not Found	High	High	Not Found	0.418	510536	1.22169e+06	113.26	110.75	Duplicate	-1.31322	0.0332807	1.47781		-1.24451	-1.38194			19.8103	16.6334			21.0549	18.0154				919408	101664				2.17843e+06	264954
High	A8K6K4	cDNA FLJ77565, highly similar to Homo sapiens interleukin 1 receptor accessory protein (IL1RAP), transcript variant 1, mRNA OS=Homo sapiens OX=9606 PE=2 SV=1	FALSE	TRUE	11.2281	6	31	6	High	High	Medium	High	High	High	High	High	High	High	0.385	2.34163e+06	6.08274e+06	172.2	180.9	Triplicate	-1.30399	0.000199137	3.70085	-1.43075	-1.32395	-1.31441	-1.14685	23.1872	18.5976	19.4913	19.1832	24.6179	19.9215	20.8057	20.3301	428423	9.5508e+06	396666	736986	595281	521852	2.57478e+07	993054	1.83288e+06	1.31813e+06
High	Q9UNN8	Endothelial protein C receptor OS=Homo sapiens OX=9606 GN=PROCR PE=1 SV=1	FALSE	TRUE	5.46218	1	8	1	High	High	High	High	Peak Found	Peak Found	High	Peak Found	High	Medium	0.52	905435	1.74109e+06	121.35	127.97	Triplicate	-1.30093	0.0215887	1.66577	-1.02236	-0.85057	-1.16708	-2.1637	21.3275	20.3875	17.7526	15.111	22.3498	21.2381	18.9196	17.2747	267754	2.63151e+06	1.37169e+06	220826	35389.7	232314	5.34522e+06	2.47345e+06	495878	158568
High	Q8TDJ6	DmX-like protein 2 OS=Homo sapiens OX=9606 GN=DMXL2 PE=1 SV=2	FALSE	TRUE	3.19499	7	14	7	Not Found	Peak Found	Not Found	High	Not Found	Not Found	High	Not Found	High	Not Found	0.413	2.24686e+06	5.44371e+06	18.01	15.71	Duplicate	-1.27952	0.011853	1.92617	-1.30335		-1.25569		20.9029		21.2724		22.2063		22.5281			1.96071e+06		2.53301e+06			4.83905e+06		6.04836e+06
High	A0A109NGN6	Proteasome subunit alpha type OS=Homo sapiens OX=9606 PE=2 SV=1	FALSE	TRUE	23.6515	5	18	5	Medium	Peak Found	High	Peak Found	Medium	Peak Found	High	High	High	Not Found	0.494	1.43385e+07	2.90312e+07	129.79	111.34	Triplicate	-1.24696	0.0257126	1.58985	-1.50563	-0.844586	-1.39066		22.2779	25.3104	23.2808		23.7835	26.155	24.6714		468199	5.08524e+06	4.16095e+07	1.0191e+07		244502	1.44395e+07	7.47203e+07	2.67206e+07
High	Q9H832	Ubiquitin-conjugating enzyme E2 Z OS=Homo sapiens OX=9606 GN=UBE2Z PE=1 SV=2	FALSE	TRUE	7.9096	3	4	3	Not Found	Not Found	Medium	Peak Found	Not Found	Not Found	Not Found	High	High	Not Found	0.462	863459	1.86715e+06	112.86	106.66	Duplicate	-1.23665	0.0817384	1.08757		-1.07699	-1.3963			20.5662	17.4118			21.6432	18.8081				1.55254e+06	174374				3.27529e+06	458998
High	P26012	Integrin beta-8 OS=Homo sapiens OX=9606 GN=ITGB8 PE=2 SV=1	FALSE	TRUE	6.76203	5	21	5	High	High	High	Medium	High	High	High	High	Peak Found	High	0.446	4.3728e+06	9.80953e+06	18.5	61.75	Triplicate	-1.2337	0.0163941	1.78531	-1.94834	-0.889508	-1.23185	-0.865117	22.329	22.0342	21.5579	22.183	24.2774	22.9237	22.7898	23.0482	4.45132e+06	5.26872e+06	4.29491e+06	3.08735e+06	4.76167e+06	4.83314e+06	2.03335e+07	7.95651e+06	7.25118e+06	8.67333e+06
High	A0A087X0N2	Leptin receptor gene-related protein OS=Homo sapiens OX=9606 GN=LEPROT PE=1 SV=1	FALSE	TRUE	9.28571	1	11	1	Not Found	Peak Found	Not Found	High	Not Found	Not Found	High	Not Found	High	Not Found	0.48	730080	1.52077e+06	129.36	126.39	Duplicate	-1.20961	0.0872675	1.05915	-1.37647		-1.04275		15.9263		20.4148		17.3028		21.4576			62272.6		1.39789e+06			161679		2.87986e+06
High	P40123	Adenylyl cyclase-associated protein 2 OS=Homo sapiens OX=9606 GN=CAP2 PE=1 SV=1	FALSE	TRUE	13.2075	5	10	4	Not Found	High	High	Not Found	Not Found	Not Found	High	High	High	Not Found	0.457	3.02573e+06	6.62205e+06	119.31	116.64	Duplicate	-1.2047	0.0472246	1.32583	-1.29423	-1.11517			18.8517	22.4114			20.1459	23.5266				473077	5.57837e+06				1.1602e+06	1.20839e+07
Medium	Q2HJF0	Serotransferrin-like OS=Bos taurus GN=LOC525947 PE=2 SV=1	TRUE	FALSE	1.76849	1	10	1	Medium	Not Found	Not Found	Not Found	High	Not Found	High	High	High	Not Found	0.154	505302	3.28564e+06	60.26	97.38	NS	#DIV/0!	#DIV/0!	#DIV/0!								19.4588	20.8835	22.7263	19.9073		290002				720602		1.93452e+06	6.93906e+06	983353
High	Q8IY21	Probable ATP-dependent RNA helicase DDX60 OS=Homo sapiens OX=9606 GN=DDX60 PE=1 SV=3	FALSE	TRUE	6.30841	9	14	9	Not Found	High	Not Found	High	Not Found	Not Found	High	Not Found	High	Not Found	0.449	3.97802e+06	8.85402e+06	126.38	125.61	Duplicate	-1.18821	0.0203986	1.6904	-1.2263		-1.15013		18.6907		22.8448		19.917		23.9949			423132		7.53291e+06			989986		1.6718e+07
High	O95716	Ras-related protein Rab-3D OS=Homo sapiens OX=9606 GN=RAB3D PE=1 SV=1	FALSE	TRUE	13.242	3	32	1	Not Found	High	Peak Found	High	Not Found	Not Found	Medium	High	Peak Found	Not Found	0.564	1.21275e+06	2.15074e+06	102.44	66.21	Triplicate	-1.18009	0.0840868	1.07527	-1.66793	-0.464293	-1.40805		17.8624	21.3166	19.5882		19.5303	21.7809	20.9963			238293	2.61173e+06	788220			757196	3.60325e+06	2.09176e+06
High	ENSEMBL:ENSBTAP00000034412	(Bos taurus) similar to C4b-binding protein alpha chain [OS=Bos taurus]	TRUE	FALSE	30.6533	6	13	6	High	Not Found	Not Found	Not Found	High	Not Found	Medium	High	High	Not Found	0.076	438346	5.74735e+06	69.19	100.46	NS	#DIV/0!	#DIV/0!	#DIV/0!								17.7725	16.7795	23.4739	22.3855		652798				223893		112491	1.16506e+07	5.47899e+06
High	P78310	Coxsackievirus and adenovirus receptor OS=Homo sapiens OX=9606 GN=CXADR PE=1 SV=1	FALSE	TRUE	22.7397	6	22	6	Medium	High	Peak Found	High	Not Found	High	High	High	High	Not Found	0.437	5.59853e+06	1.28085e+07	105.18	129.33	Triplicate	-1.16476	0.00827179	2.0824	-1.37742	-1.07153	-1.04533		23.7756	21.794	21.2949		25.153	22.8655	22.3402		1.82484e+06	1.43603e+07	3.63622e+06	2.57278e+06		973811	3.73084e+07	7.64212e+06	5.30981e+06
High	Q96SQ9	Cytochrome P450 2S1 OS=Homo sapiens OX=9606 GN=CYP2S1 PE=1 SV=2	FALSE	TRUE	19.6429	8	14	8	Not Found	High	Medium	High	Not Found	Not Found	High	Peak Found	High	Not Found	0.672	6.55271e+06	9.75009e+06	149.33	128.16	Triplicate	-1.15477	0.0857561	1.06674	-1.50824	-1.52497	-0.4311		20.5419	18.203	24.0878		22.0502	19.728	24.5189			1.52665e+06	301749	1.78297e+07			4.34275e+06	868377	2.40391e+07
High	Q9BU61	NADH dehydrogenase [ubiquinone] 1 alpha subcomplex assembly factor 3 OS=Homo sapiens OX=9606 GN=NDUFAF3 PE=1 SV=1	FALSE	TRUE	13.587	2	7	2	Not Found	Not Found	High	High	Not Found	Not Found	Not Found	High	High	Not Found	0.479	2.03107e+06	4.23953e+06	106.34	101.24	Duplicate	-1.14455	0.062585	1.20353		-1.03167	-1.25743			21.7627	18.9427			22.7944	20.2001				3.55827e+06	503863				7.27448e+06	1.20458e+06
Medium	Q59EM7	NF-kappaB inhibitor beta variant (Fragment) OS=Homo sapiens OX=9606 PE=2 SV=1	FALSE	TRUE	3.60111	1	2	1	Not Found	Peak Found	Peak Found	Not Found	Not Found	Not Found	High	High	Not Found	Not Found	0.436	300413	688947	34.87	50.7	Duplicate	-1.14343	0.0983823	1.00708	-1.32156	-0.965309			18.5145	17.7882			19.8361	18.7535				374477	226349				935952	441942
High	Q8IUH4	Palmitoyltransferase ZDHHC13 OS=Homo sapiens OX=9606 GN=ZDHHC13 PE=1 SV=3	FALSE	TRUE	8.36013	4	12	4	High	Peak Found	High	Not Found	High	Not Found	Medium	High	High	Not Found	0.488	8.16284e+06	1.67144e+07	138.16	137.64	Duplicate	-1.13926	0.060167	1.22064	-1.24725	-1.03126			17.5214	23.9439			18.7687	24.9752				188137	1.61375e+07				446614	3.29821e+07
High	E9PL57	NEDD8-MDP1 readthrough (Fragment) OS=Homo sapiens OX=9606 GN=NEDD8-MDP1 PE=4 SV=1	TRUE	TRUE	8.23529	2	6	2	Not Found	Peak Found	High	Peak Found	Not Found	Not Found	Medium	High	High	Not Found	0.089	3.7243e+06	4.17364e+07	99.57	150.84	Triplicate	-2.20956	0.365511	0.4371	-6.01264	-0.166231	-0.44981		20.7558	22.9317	20.4184		26.7685	23.098	20.8682			1.77062e+06	8.00094e+06	1.40135e+06			114317036	8.97805e+06	1.91404e+06
High	ENSEMBL:ENSBTAP00000024146	(Bos taurus) similar to alpha-2-macroglobulin isoform 1 [OS=Bos taurus]	TRUE	FALSE	21.9364	26	163	24	High	Peak Found	Not Found	Peak Found	High	Peak Found	High	High	High	Not Found	0.112	4.6967e+06	4.20252e+07	70.87	80.04	Triplicate	-5.77937	0.16689	0.77757	-7.33012		-4.22862		18.689		21.8431	22.694	26.0191	24.8054	26.0718		7.81664e+06	422625		3.76218e+06	6.78535e+06	244469	6.8005e+07	2.93204e+07	7.0531e+07
High	A8K5S1	cDNA FLJ78650, highly similar to Homo sapiens mucosa associated lymphoid tissue lymphoma translocation gene 1 (MALT1), transcript variant 1, mRNA OS=Homo sapiens OX=9606 PE=2 SV=1	FALSE	TRUE	18.0825	12	21	12	Not Found	High	High	High	Peak Found	Not Found	High	High	High	High	0.52	4.5884e+06	8.83199e+06	87.69	95.44	Triplicate	-1.11616	0.0293823	1.53191	-1.10002	-0.455567	-1.06488	-1.84416	23.2079	22.4068	21.4223	18.1633	24.308	22.8624	22.4872	20.0075		9.68922e+06	5.56057e+06	2.81026e+06	293570		2.07695e+07	7.62533e+06	5.87905e+06	1.05405e+06
High	L0R4W3	Alternative protein CHTF8 OS=Homo sapiens OX=9606 GN=CHTF8 PE=4 SV=1	FALSE	TRUE	27.4809	9	36	9	Not Found	High	High	High	Not Found	Not Found	High	High	High	Not Found	0.461	3.305e+07	7.17009e+07	36.49	38.64	Triplicate	-1.11484	0.00300409	2.52229	-1.15979	-1.19104	-0.993696		24.2561	25.386	25.0718		25.4159	26.5771	26.0655			2.0036e+07	4.3848e+07	3.5266e+07			4.47654e+07	1.00113e+08	7.02244e+07
High	Q0IIN1	Keratin 77 OS=Homo sapiens OX=9606 GN=KRT77 PE=1 SV=1	TRUE	TRUE	35.4671	21	623	16	High	Peak Found	Peak Found	Peak Found	High	Not Found	High	High	High	Not Found	0.877	8.03454e+06	9.16365e+06	209.35	153.44	Triplicate	-4.52536	0.147072	0.832469	-1.94696	-8.36817	-3.26095		18.6824	16.2294	15.6196	25.1835	20.6294	24.5975	18.8805		1.51991e+06	420699	76829.6	50345.7	3.81049e+07		1.62205e+06	2.53863e+07	482621
High	Q9P2R3	Rabankyrin-5 OS=Homo sapiens OX=9606 GN=ANKFY1 PE=1 SV=2	FALSE	TRUE	16.852	16	36	4	Not Found	High	High	High	Not Found	Not Found	High	High	High	Not Found	0.463	9.73787e+06	2.10125e+07	73.78	79.27	Triplicate	-1.07845	0.0214458	1.66866	-1.30467	-1.16263	-0.768048		22.185	24.0995	22.6254		23.4897	25.2622	23.3934			4.76812e+06	1.79754e+07	6.47011e+06			1.17786e+07	4.02407e+07	1.10184e+07
Medium	F6IQY8	MHC class I antigen (Fragment) OS=Homo sapiens OX=9606 GN=HLA-A PE=3 SV=1	FALSE	TRUE	3.56083	1	4	1	Peak Found	Peak Found	Not Found	Peak Found	Not Found	Medium	Medium	Not Found	Medium	Not Found	0.564	886553	1.57327e+06	64.31	85.34	Duplicate	-1.06933	0.0719389	1.14304	-0.947978		-1.19068		20.553		19.2894		21.501		20.4801		480531	1.53837e+06		640755		289432	2.96778e+06		1.46259e+06
High	Q2UVX4	Complement C3 OS=Bos taurus GN=C3 PE=1 SV=2	TRUE	FALSE	8.85009	12	22	10	Medium	Not Found	Medium	Not Found	Not Found	Not Found	High	Peak Found	High	High	0.19	524155	2.7518e+06	88.02	117.95	Triplicate	-0.872787	0.577816	0.23821		1.2446	-3.3119	-0.551061		20.024	19.4847	17.9017	21.4741	18.7794	22.7966	18.4528	51962.8		1.06614e+06	733628	244883		2.91297e+06	449939	7.28548e+06	358793
High	A0A0A0MSS8	Aldo-keto reductase family 1 member C3 OS=Homo sapiens OX=9606 GN=AKR1C3 PE=1 SV=1	FALSE	TRUE	10.2167	4	10	4	Not Found	Not Found	High	High	Not Found	Not Found	Not Found	High	High	Not Found	0.498	1.88119e+07	3.77654e+07	77.58	68.75	Duplicate	-1.06918	0.0729983	1.13669		-1.19232	-0.946045			23.0176	24.7961			24.2099	25.7422				8.49164e+06	2.91322e+07				1.94051e+07	5.61256e+07
High	O75381	Peroxisomal membrane protein PEX14 OS=Homo sapiens OX=9606 GN=PEX14 PE=1 SV=1	FALSE	TRUE	12.4668	3	4	3	High	Peak Found	Not Found	Medium	Not Found	Not Found	High	Not Found	Peak Found	Not Found	0.486	355177	731227	42.08	37.02	Duplicate	-1.05745	0.0336994	1.47238	-1.00143		-1.11348		18.814		17.9286		19.8154		19.0421			460866		249488			922643		539811
High	O43237	Cytoplasmic dynein 1 light intermediate chain 2 OS=Homo sapiens OX=9606 GN=DYNC1LI2 PE=1 SV=1	FALSE	TRUE	19.3089	7	16	6	Not Found	Medium	High	Not Found	Not Found	Not Found	High	High	Not Found	Not Found	0.506	4.62241e+06	9.1395e+06	77.63	67.25	Duplicate	-1.0572	0.0860368	1.06532	-1.20095	-0.913446			20.9916	22.7715			22.1925	23.6849				2.08496e+06	7.15985e+06				4.79314e+06	1.34859e+07
High	Q9HD26	Golgi-associated PDZ and coiled-coil motif-containing protein OS=Homo sapiens OX=9606 GN=GOPC PE=1 SV=1	FALSE	TRUE	24.026	9	36	9	High	High	High	High	High	High	High	High	High	High	0.505	5.7797e+06	1.14473e+07	93.03	98.48	Triplicate	-1.04971	0.0148695	1.8277	-1.07425	-1.03661	-1.55139	-0.536587	23.7782	22.3657	20.9249	22.63	24.8524	23.4023	22.4763	23.1666	626211	1.4386e+07	5.40441e+06	1.99076e+06	6.49112e+06	607764	3.02916e+07	1.10866e+07	5.8349e+06	9.41562e+06
High	A0A024QZB4	Sulfotransferase OS=Homo sapiens OX=9606 GN=hCG_1993905 PE=3 SV=1	FALSE	TRUE	14.9153	5	17	5	Not Found	Medium	High	Medium	Not Found	Not Found	High	High	High	Not Found	0.499	1.22179e+07	2.44695e+07	110.02	108.22	Triplicate	-1.04847	0.0014823	2.82906	-1.12462	-0.986929	-1.03387		19.988	24.6936	23.0156		21.1127	25.6805	24.0495			1.03992e+06	2.71339e+07	8.47983e+06			2.26749e+06	5.37784e+07	1.73626e+07
High	Q59FR8	Galectin (Fragment) OS=Homo sapiens OX=9606 PE=2 SV=1	FALSE	TRUE	6.97674	2	8	2	Not Found	High	Medium	Peak Found	Not Found	Not Found	High	High	High	Not Found	0.517	4.25365e+06	8.22613e+06	79.19	64.46	Triplicate	-1.0419	0.0177357	1.75115	-1.01572	-0.812463	-1.29752		21.0907	22.957	21.1858		22.1064	23.7695	22.4833			2.23317e+06	8.14243e+06	2.38535e+06			4.51527e+06	1.42998e+07	5.86331e+06
High	Q5VZU9	Tripeptidyl-peptidase 2 OS=Homo sapiens OX=9606 GN=TPP2 PE=1 SV=1	FALSE	TRUE	19.1759	21	46	21	Not Found	Peak Found	High	Peak Found	Not Found	Not Found	High	High	High	Not Found	0.511	3.58561e+07	7.01175e+07	170.9	170.85	Triplicate	-1.03956	0.0270315	1.56813	-0.780026	-0.967323	-1.37133		19.3228	26.6678	18.1984		20.1029	27.6351	19.5698			655769	1.06612e+08	300798			1.12606e+06	2.08448e+08	778192
High	A0A024R5L0	Prolylcarboxypeptidase (Angiotensinase C), isoform CRA_a OS=Homo sapiens OX=9606 GN=PRCP PE=4 SV=1	FALSE	TRUE	11.0887	4	10	4	Peak Found	High	Not Found	Peak Found	Peak Found	High	High	Not Found	High	High	0.592	2.45594e+06	4.14894e+06	148.68	139.23	Triplicate	-1.02631	0.0512227	1.29054	-0.690021		-1.4951	-0.893808	22.9107		16.829	20.2891	23.6007		18.3241	21.1829	540927	7.88519e+06		116424	1.2812e+06	1.16579e+06	1.27212e+07		328178	2.38056e+06
High	Q01167	Forkhead box protein K2 OS=Homo sapiens OX=9606 GN=FOXK2 PE=1 SV=3	FALSE	TRUE	8.33333	4	5	4	Not Found	High	Not Found	Peak Found	Not Found	Not Found	High	Not Found	High	Not Found	0.529	5.19029e+06	9812928	106.99	100.87	Duplicate	-1.01894	0.0845235	1.07302	-1.15503		-0.882858		20.2692		23.1201		21.4242		24.003			1.26364e+06		9.11694e+06			2813989		16811867
High	A8K2G0	Secretory carrier-associated membrane protein OS=Homo sapiens OX=9606 PE=2 SV=1	FALSE	TRUE	13.9053	3	10	3	Not Found	Peak Found	High	High	Not Found	Not Found	High	High	High	Not Found	0.597	2.0769e+06	3.48041e+06	129	107.16	Triplicate	-1.0119	0.0568142	1.24554	-1.06399	-1.4201	-0.5516		15.9775	19.9993	22.2872		17.0415	21.4194	22.8388			64520.7	1.04807e+06	5.11811e+06			134894	2.80468e+06	7.50166e+06
High	Q13325	Interferon-induced protein with tetratricopeptide repeats 5 OS=Homo sapiens OX=9606 GN=IFIT5 PE=1 SV=1	FALSE	TRUE	10.9959	5	11	5	Not Found	High	High	High	Not Found	Not Found	Peak Found	High	High	Not Found	0.526	1.03599e+07	1.96801e+07	66.81	52.54	Triplicate	-1.01186	0.0157173	1.80362	-1.02025	-0.785429	-1.22989		22.9644	24.1101	22.1911		23.9846	24.8955	23.4209			8.18397e+06	1.81076e+07	4.78821e+06			1.65993e+07	3.12104e+07	11230698
High	B2R853	cDNA, FLJ93744, highly similar to Homo sapiens keratin 6E (KRT6E), mRNA OS=Homo sapiens OX=9606 PE=2 SV=1	TRUE	TRUE	56.383	40	1192	1	Not Found	Not Found	Not Found	Not Found	Not Found	Not Found	High	High	Not Found	Not Found	0.158	1.98103e+06	1.25043e+07	128.33	137.06	NS	#DIV/0!	#DIV/0!	#DIV/0!								21.8494	24.5535	18.5561			183413				3.77865e+06		2.46232e+07	385418
High	Q8TEP8	Centrosomal protein of 192 kDa OS=Homo sapiens OX=9606 GN=CEP192 PE=1 SV=3	FALSE	TRUE	3.58691	7	11	7	Not Found	High	Not Found	High	Not Found	Not Found	High	Not Found	High	Not Found	0.502	1.36523e+06	2.72185e+06	7.63	15.55	Duplicate	-0.988776	0.0522248	1.28212	-0.90748		-1.07007		20.3006		20.4566		21.2081		21.5266			1.29153e+06		1.43893e+06			2.42261e+06		3.0211e+06
High	O43572	A-kinase anchor protein 10, mitochondrial OS=Homo sapiens OX=9606 GN=AKAP10 PE=1 SV=2	FALSE	TRUE	11.4804	6	16	6	High	High	High	High	Not Found	Not Found	High	High	High	Not Found	0.5	4.2472e+06	8.48693e+06	13.6	20.69	Triplicate	-0.988712	0.0726905	1.13852	-1.5478	-0.642392	-0.775939		21.7769	22.1608	22.0884		23.3247	22.8032	22.8643			3.59343e+06	4.68896e+06	4.45922e+06			1.05062e+07	7.31906e+06	7.63555e+06
High	Q9BQD7	Protein N-lysine methyltransferase FAM173A OS=Homo sapiens OX=9606 GN=FAM173A PE=2 SV=1	FALSE	TRUE	13.1915	3	6	3	Not Found	Not Found	High	High	Not Found	Not Found	Not Found	Peak Found	High	Not Found	0.505	1.52848e+06	3.02883e+06	9.19	6.24	Duplicate	-0.988306	0.0193855	1.71252		-1.01841	-0.958202			20.4468	20.6344			21.4652	21.5927				1.4292e+06	1.62775e+06				2.89512e+06	3.16254e+06
High	P29317	Ephrin type-A receptor 2 OS=Homo sapiens OX=9606 GN=EPHA2 PE=1 SV=2	FALSE	TRUE	23.0533	21	144	19	High	High	High	High	High	High	High	High	High	High	0.537	6.09978e+07	1.13491e+08	103.55	107.02	Triplicate	-0.988161	0.0234329	1.63017	-1.55435	-0.426498	-1.02886	-0.942934	26.4906	27.2228	24.1993	23.0071	28.0449	27.6493	25.2281	23.95	2.63794e+07	9.42894e+07	1.56628e+08	1.9262e+07	8.42977e+06	2.4516e+07	2.7693e+08	2.10503e+08	3.93025e+07	1.62057e+07
High	A0A024R3L1	Solute carrier family 37 (Glycerol-6-phosphate transporter), member 4, isoform CRA_b OS=Homo sapiens OX=9606 GN=SLC37A4 PE=4 SV=1	FALSE	TRUE	7.31707	3	16	3	Medium	High	Medium	High	Not Found	Peak Found	Peak Found	Not Found	High	Not Found	2.167	7.49625e+06	3.45888e+06	100.49	111.73	Duplicate	1.21001	0.116053	0.935344	1.43306		0.986951		22.7742		23.8562		21.3411		22.8692		130216	7.17311e+06		1.51854e+07		58431.1	2.65652e+06		7.6617e+06
High	Q13596	Sorting nexin-1 OS=Homo sapiens OX=9606 GN=SNX1 PE=1 SV=3	FALSE	TRUE	29.8851	13	35	11	Not Found	Peak Found	High	High	High	Not Found	High	High	High	High	0.423	5.04321e+06	1.19204e+07	110.71	107.56	Triplicate	-0.987262	0.0525179	1.27969	-1.46245	-1.22592	-1.20691	-0.0537703	21.4708	21.9096	23.6415	17.8809	22.9333	23.1355	24.8484	17.9347		2.90642e+06	3.93944e+06	1.30856e+07	241377		8.00938e+06	9.21455e+06	3.02071e+07	250543
High	O75648	Mitochondrial tRNA-specific 2-thiouridylase 1 OS=Homo sapiens OX=9606 GN=TRMU PE=1 SV=2	FALSE	TRUE	27.791	10	30	10	Not Found	High	High	High	Not Found	Not Found	High	High	High	Not Found	0.52	2.50066e+07	4.81139e+07	56.32	49.8	Triplicate	-0.986934	0.025679	1.59042	-1.30038	-0.764302	-0.896121		23.6841	24.3127	25.2786		24.9845	25.077	26.1748			1.34782e+07	2.0838e+07	4.07035e+07			3.3196e+07	3.53944e+07	7.57514e+07
High	Q96IV0	Peptide-N(4)-(N-acetyl-beta-glucosaminyl)asparagine amidase OS=Homo sapiens OX=9606 GN=NGLY1 PE=1 SV=1	FALSE	TRUE	11.9266	6	13	6	High	Peak Found	Not Found	Peak Found	High	High	High	Not Found	High	Medium	0.642	856777	1.33527e+06	84.29	82.2	Triplicate	-0.982366	0.0476718	1.32174	-1.1628		-1.24448	-0.539821	19.5413		17.3972	20.8364	20.7041		18.6416	21.3762	619215	763012		172610	1.87227e+06	501900	1.70832e+06		408969	2.7219e+06
High	Q15120	[Pyruvate dehydrogenase (acetyl-transferring)] kinase isozyme 3, mitochondrial OS=Homo sapiens OX=9606 GN=PDK3 PE=1 SV=1	FALSE	TRUE	14.2857	5	18	5	Not Found	High	High	High	Not Found	Not Found	High	High	High	Not Found	0.651	1.01884e+07	1.56477e+07	119.07	103.94	Triplicate	-0.977046	0.0939944	1.0269	-1.59436	-0.504933	-0.831845		19.8522	24.5121	22.4406		21.4466	25.017	23.2725			946481	2.39262e+07	5.69242e+06			2.858e+06	3.39527e+07	1.01323e+07
High	B3KM70	cDNA FLJ10409 fis, clone NT2RM4000595, highly similar to F-box/LRR-repeat protein 2 OS=Homo sapiens OX=9606 PE=2 SV=1	FALSE	TRUE	5.20095	2	4	2	Not Found	Not Found	Peak Found	High	Not Found	Not Found	Not Found	High	High	Not Found	0.501	178355	355759	13.73	28.18	Duplicate	-0.973748	0.0978656	1.00937		-1.12463	-0.822867			17.5781	17.297			18.7027	18.1199				195674	161037				426658	284861
High	P82933	28S ribosomal protein S9, mitochondrial OS=Homo sapiens OX=9606 GN=MRPS9 PE=1 SV=2	FALSE	TRUE	30.303	11	27	11	Not Found	Peak Found	High	High	Not Found	Not Found	High	High	High	Not Found	0.596	2.99661e+07	5.02413e+07	161.25	161.1	Triplicate	-0.969222	0.0550156	1.25951	-1.44348	-0.744705	-0.719487		17.57	26.3531	21.9256		19.0134	27.0978	22.6451			194575	8.57201e+07	3.98353e+06			529196	1.43635e+08	6.55927e+06
High	V9HWB7	Epididymis luminal protein 60 OS=Homo sapiens OX=9606 GN=HEL60 PE=2 SV=1	FALSE	TRUE	7.1991	6	22	6	Not Found	High	High	High	Not Found	Not Found	High	High	High	Not Found	0.525	6.96764e+06	1.32636e+07	68.13	58.48	Triplicate	-0.966136	0.0223781	1.65018	-1.23187	-0.724306	-0.942235		22.6575	23.5021	21.1984		23.8894	24.2264	22.1406			6.61602e+06	1.18805e+07	2.40635e+06			1.55391e+07	1.96279e+07	4.62381e+06
High	A0A024R9J4	Nephroblastoma overexpressed gene, isoform CRA_a OS=Homo sapiens OX=9606 GN=NOV PE=4 SV=1	FALSE	TRUE	31.3725	8	62	8	High	High	High	High	High	High	High	High	High	High	0.567	9.36155e+06	1.65061e+07	58.18	65.09	Triplicate	-0.96548	0.0140186	1.8533	-1.38729	-0.518695	-1.11967	-0.836263	23.526	23.9783	22.1795	21.6121	24.9133	24.497	23.2991	22.4483	1.0247e+07	1.20787e+07	1.65268e+07	4.74986e+06	3.20536e+06	1.12125e+07	3.15963e+07	2.36773e+07	1.03213e+07	5.72291e+06
High	A8K4A5	cDNA FLJ77482, highly similar to Human atrial natriuretic peptide clearance receptor (ANP C-receptor) mRNA OS=Homo sapiens OX=9606 PE=2 SV=1	FALSE	TRUE	12.1996	6	13	6	High	High	Peak Found	High	High	Not Found	High	High	High	Not Found	0.54	4.86584e+06	9.00803e+06	186.7	155.93	Triplicate	-0.96488	0.0884882	1.05311	-0.447864	-1.5129	-0.933872		24.1398	16.6856	19.593		24.5876	18.1985	20.5268		83148	1.8484e+07	105404	790798			2.52126e+07	300806	1.51074e+06
High	Q15019	Septin-2 OS=Homo sapiens OX=9606 GN=SEPT2 PE=1 SV=1	FALSE	TRUE	31.0249	9	38	9	High	High	High	High	High	High	High	High	High	High	0.463	1.67162e+07	3.60652e+07	106.46	103.32	Triplicate	-0.958497	0.0595977	1.22477	-1.48264	-0.748248	-1.46903	-0.134075	23.2127	25.3055	24.7914	19.8936	24.6953	26.0538	26.2605	20.0277	2.37932e+06	9.72115e+06	4.14687e+07	2.90377e+07	974051	2.04678e+06	2.71666e+07	6.96572e+07	8.03867e+07	1.06891e+06
High	Q00534	Cyclin-dependent kinase 6 OS=Homo sapiens OX=9606 GN=CDK6 PE=1 SV=1	FALSE	TRUE	26.3804	7	89	6	Peak Found	High	High	High	Not Found	Medium	High	High	High	Not Found	0.585	2.00218e+07	3.42497e+07	120.05	117.78	Triplicate	-0.956936	0.0482784	1.31625	-1.39185	-0.771543	-0.707413		21.1574	25.6149	24.6474		22.5492	26.3864	25.3548		82080	2.33887e+06	5.1387e+07	2.62794e+07		227789	6.13754e+06	8.77224e+07	4.29109e+07
High	Q08J23	tRNA (cytosine(34)-C(5))-methyltransferase OS=Homo sapiens OX=9606 GN=NSUN2 PE=1 SV=2	FALSE	TRUE	57.236	39	419	39	High	High	High	High	High	High	High	High	High	High	0.414	6.09785e+08	1.4719e+09	112.25	132.65	Triplicate	-0.933215	0.031255	1.50508	-1.48345	-0.852728	-1.07979	-0.316887	30.6618	28.7663	29.569	25.4279	32.1453	29.619	30.6488	25.7447	5.20379e+07	1.69873e+09	4.56568e+08	7.9645e+08	4.51387e+07	4.53302e+07	4.74994e+09	8.24522e+08	1.68348e+09	5.62265e+07
High	B4DYR8	cDNA FLJ56473, highly similar to Zinc finger and BTB domain-containing protein 38 OS=Homo sapiens OX=9606 PE=2 SV=1	FALSE	TRUE	3.42809	3	5	3	Not Found	High	Not Found	Peak Found	Not Found	Not Found	High	Not Found	High	Not Found	0.547	1.63317e+06	2.98633e+06	110.87	108.59	Duplicate	-0.916176	0.0406642	1.39079	-0.857575		-0.974776		21.4743		18.4284		22.3319		19.4032			2.91355e+06		352786			5.27932e+06		693343
High	Q9NYV6	RNA polymerase I-specific transcription initiation factor RRN3 OS=Homo sapiens OX=9606 GN=RRN3 PE=1 SV=1	FALSE	TRUE	18.4332	12	30	12	Not Found	High	High	High	Not Found	Not Found	High	High	High	Not Found	0.532	1.2778e+07	2.40011e+07	81.14	80.96	Triplicate	-0.915686	0.000138369	3.85896	-0.894205	-0.927855	-0.924999		24.2211	19.6853	24.0963		25.1153	20.6132	25.0213			1.9556e+07	843073	1.7935e+07			3.63465e+07	1.6039e+06	3.4053e+07
Medium	B2R615	cDNA, FLJ92727, highly similar to Homo sapiens potassium voltage-gated channel, shaker-related subfamily, beta member 2 (KCNAB2), transcript variant 1, mRNA OS=Homo sapiens OX=9606 PE=2 SV=1	FALSE	TRUE	2.7248	1	5	1	Not Found	Peak Found	High	High	Not Found	Not Found	High	Medium	High	Not Found	0.56	567486	1.01295e+06	82.08	73.57	Triplicate	-0.906775	0.0150008	1.82389	-0.985176	-0.68525	-1.0499		16.6047	19.976	19.1245		17.5899	20.6612	20.1744			99661.2	1.03125e+06	571550			197285	1.65822e+06	1.18333e+06
High	B4DY17	Methylthioribulose-1-phosphate dehydratase OS=Homo sapiens OX=9606 GN=APIP PE=2 SV=1	FALSE	TRUE	22.0077	4	13	4	High	High	Not Found	High	Not Found	High	High	Not Found	High	Not Found	0.793	2.30205e+06	2.90467e+06	58.8	87.41	Duplicate	-0.898201	0.0372838	1.42848	-0.845537		-0.950864		19.4988		21.5251		20.3444		22.476		3.14734e+06	740864		3.01793e+06		1.54896e+06	1.33128e+06		5.83375e+06
High	P09914	Interferon-induced protein with tetratricopeptide repeats 1 OS=Homo sapiens OX=9606 GN=IFIT1 PE=1 SV=2	FALSE	TRUE	27.1967	11	33	11	Medium	High	High	High	High	Peak Found	High	High	High	Medium	0.461	1.63656e+07	3.5534e+07	145.16	150.76	Triplicate	-0.888587	0.0802999	1.09528	-1.50068	-0.931852	-1.19699	0.0751664	20.3043	24.6472	25.6836	16.7709	21.805	25.579	26.8806	16.6957	252021	1.29483e+06	2.62746e+07	5.38948e+07	111823	215593	3.66404e+06	5.01247e+07	1.2356e+08	106146
High	B3KML1	cDNA FLJ11308 fis, clone PLACE1010074, highly similar to Sorting nexin-2 OS=Homo sapiens OX=9606 PE=2 SV=1	FALSE	TRUE	36.9942	19	81	17	High	High	High	High	High	High	High	High	High	High	0.464	4.51539e+07	9.72931e+07	98.46	92.48	Triplicate	-0.888485	0.0625326	1.20389	-1.54246	-0.934485	-1.01393	-0.0630691	25.461	26.4347	26.3904	19.3442	27.0035	27.3692	27.4044	19.4073	241195	4.6188e+07	9.07091e+07	8.79659e+07	665572	226542	1.34541e+08	1.73364e+08	1.77638e+08	695313
Medium	P24592	Insulin-like growth factor-binding protein 6 OS=Homo sapiens OX=9606 GN=IGFBP6 PE=1 SV=1	FALSE	TRUE	4.16667	1	4	1	High	Not Found	Not Found	Peak Found	Peak Found	High	Not Found	Not Found	High	Medium	0.707	385921	546128	71.73	80.74	Duplicate	-0.88352	0.0566939	1.24646			-0.96241	-0.80463			18.9692	16.0606			19.9317	16.8653	576184			513230	68348.9	518938			1.00006e+06	119385
High	M0QZM1	Heterogeneous nuclear ribonucleoprotein M (Fragment) OS=Homo sapiens OX=9606 GN=HNRNPM PE=1 SV=1	FALSE	TRUE	73.6292	26	449	1	Medium	High	High	High	Not Found	Medium	High	High	High	Not Found	0.563	8.44385e+07	1.50084e+08	109.53	107.38	Triplicate	-0.883356	0.00378356	2.4221	-0.803917	-0.987688	-0.858463		27.6545	24.8919	26.4641		28.4584	25.8796	27.3226		2.78367e+06	2.11264e+08	3.1133e+07	9.25736e+07		1.92229e+06	3.68831e+08	6.1737e+07	1.67846e+08
High	O95835	Serine/threonine-protein kinase LATS1 OS=Homo sapiens OX=9606 GN=LATS1 PE=1 SV=1	FALSE	TRUE	10.4425	9	25	7	Peak Found	High	Peak Found	High	Not Found	Medium	High	Medium	High	Not Found	0.583	1.10518e+07	1.89446e+07	111.4	112.12	Triplicate	-0.879072	0.0137142	1.86283	-0.927708	-1.02993	-0.67958		24.1598	18.8311	24.5355		25.0875	19.861	25.2151		681049	1.87419e+07	466365	2.43178e+07		225205	3.56517e+07	952281	3.89491e+07
High	Q9NVM9	Integrator complex subunit 13 OS=Homo sapiens OX=9606 GN=INTS13 PE=1 SV=2	FALSE	TRUE	9.91501	6	12	6	Not Found	High	High	High	Not Found	Not Found	High	Medium	High	Not Found	0.538	1.84762e+06	3.43368e+06	7.66	24.54	Triplicate	-0.867869	0.081373	1.08952	-1.31081	-0.895139	-0.397655		20.7324	20.7734	20.9376		22.0432	21.6685	21.3353			1.74213e+06	1.79231e+06	2.00843e+06			4.32189e+06	3.33332e+06	2.64584e+06
Medium	Q5M7Z0	E3 ubiquitin-protein ligase RNFT1 OS=Homo sapiens OX=9606 GN=RNFT1 PE=1 SV=2	FALSE	TRUE	5.28736	2	2	2	Not Found	High	Not Found	Medium	Not Found	Not Found	Peak Found	Not Found	Peak Found	Not Found	0.537	428235	796932	65.18	72.47	Duplicate	-0.848607	0.0727792	1.13799	-0.751168		-0.946045		17.8167		19.2549		18.5678		20.201			230859		625611			388572		1.20529e+06
High	B2RAH5	cDNA, FLJ94919, highly similar to Homo sapiens protein phosphatase 1, regulatory (inhibitor) subunit 12A (PPP1R12A), mRNA OS=Homo sapiens OX=9606 PE=2 SV=1	FALSE	TRUE	11.9417	10	35	10	High	High	Not Found	High	High	High	High	Not Found	Medium	High	0.746	4.75591e+06	6.3741e+06	130.73	142.29	Triplicate	-0.831389	0.0845486	1.07289	-0.515393		-1.3436	-0.635172	23.7362		19.4205	20.4048	24.2516		20.7641	21.04	2.95992e+06	1.39738e+07		701724	1.38821e+06	1.58555e+06	1.99739e+07		1.78086e+06	2.15606e+06
High	A0A024R6R1	SHC SH2-domain binding protein 1, isoform CRA_a OS=Homo sapiens OX=9606 GN=SHCBP1 PE=4 SV=1	FALSE	TRUE	13.244	8	12	8	High	Not Found	High	Peak Found	Not Found	Peak Found	Not Found	High	Medium	Not Found	0.554	3.01014e+06	5.43205e+06	161.41	164.82	Duplicate	-0.829072	0.032344	1.49021		-0.87123	-0.786914			23.0392	18.0296			23.9105	18.8165		142893		8.61994e+06	267581		66696		1.57678e+07	461678
High	O14965	Aurora kinase A OS=Homo sapiens OX=9606 GN=AURKA PE=1 SV=2	FALSE	TRUE	28.0397	8	34	7	Not Found	High	High	High	High	Not Found	High	High	High	High	0.589	1.53697e+07	2.6074e+07	92.31	73.42	Triplicate	-0.82414	0.0217361	1.66282	-1.04076	-0.37759	-1.21099	-0.667223	23.4693	25.0334	23.8687	17.6625	24.5101	25.411	25.0797	18.3297		1.16138e+07	3.43399e+07	1.53178e+07	207467		2.38932e+07	4.46134e+07	35460006	329460
High	Q15631	Translin OS=Homo sapiens OX=9606 GN=TSN PE=1 SV=1	FALSE	TRUE	23.2456	6	26	6	Medium	High	High	High	High	High	High	High	High	High	0.667	2.63057e+06	3.94151e+06	24.68	35.53	Triplicate	-0.819044	0.0616747	1.20989	-0.389691	-0.630657	-0.610319	-1.64551	21.6013	21.3733	21.5921	20.6037	21.991	22.0039	22.2024	22.2492	2.50017e+06	3.18154e+06	2.71638e+06	3.16135e+06	1.59341e+06	1.52245e+06	4.16818e+06	4.2057e+06	4.82611e+06	4.98513e+06
High	A0A024R980	PCTAIRE protein kinase 3, isoform CRA_a OS=Homo sapiens OX=9606 GN=PCTK3 PE=4 SV=1	FALSE	TRUE	14.6825	7	63	5	Not Found	High	Not Found	High	Not Found	Not Found	High	Not Found	High	Not Found	0.549	1.05284e+07	1.91687e+07	71.14	77.99	Duplicate	-0.813374	0.0754563	1.1223	-0.716513		-0.910234		22.3191		23.9156		23.0356		24.8259			5.23253e+06		1.58243e+07			8.59812e+06		2.97394e+07
High	P25786	Proteasome subunit alpha type-1 OS=Homo sapiens OX=9606 GN=PSMA1 PE=1 SV=1	FALSE	TRUE	32.3194	8	34	8	Peak Found	High	High	High	Not Found	High	High	High	High	Not Found	0.536	2.61911e+07	4.88774e+07	77.81	86.84	Triplicate	-0.808726	0.0516642	1.28681	-0.430931	-1.05015	-0.945101		24.2343	25.2365	25.4279		24.6652	26.2866	26.373		360259	1.97352e+07	3.95305e+07	4.51383e+07		141105	2.66052e+07	8.18573e+07	8.69059e+07
High	Q71RC2	La-related protein 4 OS=Homo sapiens OX=9606 GN=LARP4 PE=1 SV=3	FALSE	TRUE	29.6961	16	81	15	High	High	High	High	High	High	High	High	High	High	0.686	7.28284e+07	1.06124e+08	121.28	112.78	Triplicate	-0.804154	0.0220751	1.6561	-0.444954	-1.30463	-0.645096	-0.821937	27.4992	22.9043	26.464	20.1798	27.9441	24.2089	27.1091	21.0017		1.89706e+08	7.85007e+06	9.25696e+07	1.18772e+06		2.58242e+08	1.93912e+07	1.44764e+08	2.09963e+06
High	A0A087X211	Protein CIP2A OS=Homo sapiens OX=9606 GN=CIP2A PE=1 SV=1	FALSE	TRUE	12.9139	12	38	12	High	High	Peak Found	High	High	High	High	High	High	High	0.491	8.50263e+06	1.7317e+07	100.8	118.7	Triplicate	-0.800984	0.0487994	1.31159	-1.51265	-0.470331	-0.77903	-0.44192	23.9128	20.0368	24.2277	21.176	25.4255	20.5071	25.0067	21.618	3.629e+06	1.57937e+07	1.07567e+06	1.96455e+07	2.36932e+06	3.10027e+06	4.50648e+07	1.49027e+06	3.37112e+07	3.21851e+06
High	Q8ND04	Protein SMG8 OS=Homo sapiens OX=9606 GN=SMG8 PE=1 SV=1	FALSE	TRUE	9.58628	7	16	7	Not Found	Peak Found	High	High	Not Found	Not Found	High	High	High	Not Found	0.676	4.06333e+06	6.01497e+06	94.19	63	Triplicate	-0.799133	0.089019	1.05052	-1.00823	-0.29015	-1.09902		21.0302	23.0141	20.5893		22.0385	23.3042	21.6884			2.14158e+06	8.47076e+06	1.57765e+06			4.30766e+06	1.03578e+07	3.37948e+06
High	A0A140VJL8	Inositol-1-monophosphatase OS=Homo sapiens OX=9606 PE=2 SV=1	FALSE	TRUE	18.1548	5	8	5	Not Found	Peak Found	High	Peak Found	Not Found	Not Found	High	High	Medium	Not Found	0.636	1.40939e+06	2.21656e+06	139.92	131.18	Triplicate	-0.7968	0.0353257	1.45191	-0.698555	-0.593364	-1.09848		17.1484	21.8119	18.6143		17.8469	22.4053	19.7127			145270	3.6816e+06	401284			235756	5.55465e+06	859267
High	Q12913	Receptor-type tyrosine-protein phosphatase eta OS=Homo sapiens OX=9606 GN=PTPRJ PE=1 SV=3	FALSE	TRUE	12.7898	14	48	14	High	High	Not Found	Medium	High	High	High	Not Found	High	High	0.875	5.08897e+06	5.81921e+06	90.7	45.24	Triplicate	-0.794386	0.0167985	1.77473	-0.87657		-0.919293	-0.587294	20.3439		21.4771	22.0505	21.2204		22.3964	22.6378	1.17621e+07	1.33082e+06		2.91912e+06	4.3438e+06	8.78662e+06	2.44338e+06		5.52061e+06	6.52624e+06
High	Q9NQR4	Omega-amidase NIT2 OS=Homo sapiens OX=9606 GN=NIT2 PE=1 SV=1	FALSE	TRUE	5.43478	1	5	1	Not Found	High	High	Peak Found	Not Found	Not Found	High	High	High	Not Found	0.566	591951	1.04677e+06	57.06	59.85	Triplicate	-0.79305	0.00398823	2.39922	-0.692686	-0.839294	-0.84717		17.9212	19.8167	19.2046		18.6139	20.656	20.0518			248210	923464	604179			401179	1.65224e+06	1.0869e+06
High	O60271	C-Jun-amino-terminal kinase-interacting protein 4 OS=Homo sapiens OX=9606 GN=SPAG9 PE=1 SV=4	FALSE	TRUE	3.48221	3	7	3	High	Not Found	Medium	Medium	High	Peak Found	Not Found	Not Found	Peak Found	High	1.869	375729	200981	74.73	51.82	Triplicate	1.12076	0.124612	0.904442			1.34298	0.898538		16.6492	17.6591	18.819			16.3161	17.9204	730694		102783	206980	462459	273273			81592.5	248077
High	F2Z2X4	Exportin-4 OS=Homo sapiens OX=9606 GN=XPO4 PE=1 SV=1	FALSE	TRUE	13.5534	13	40	13	Not Found	High	High	High	Not Found	Not Found	High	High	High	Not Found	0.567	1.58064e+07	2.78673e+07	32.37	38.28	Triplicate	-0.78639	0.0397704	1.40044	-1.0508	-0.492952	-0.815419		23.7319	23.5035	24.3642		24.7827	23.9965	25.1796			1.3932e+07	1.18921e+07	2.1595e+07			2.88627e+07	1.6736e+07	3.80031e+07
High	Q05086	Ubiquitin-protein ligase E3A OS=Homo sapiens OX=9606 GN=UBE3A PE=1 SV=4	FALSE	TRUE	8.57143	7	18	7	High	High	High	High	Peak Found	High	Peak Found	High	Medium	High	0.744	1.9476e+06	2.6187e+06	184.77	181.49	Triplicate	-0.785113	0.0160346	1.79494	-1.09016	-0.405579	-1.00259	-0.642123	18.9219	22.9985	17.5996	17.6008	20.012	23.4041	18.6022	18.2429	464071	496654	8.37987e+06	198616	198776	227827	1.05736e+06	1.11002e+07	397947	310215
High	A0A024R5X2	HCG2001986, isoform CRA_a OS=Homo sapiens OX=9606 GN=hCG_2001986 PE=4 SV=1	FALSE	TRUE	23.5556	9	16	9	Not Found	High	High	High	Not Found	Not Found	High	High	High	Not Found	0.507	7.4205e+06	1.46454e+07	101.46	116.66	Triplicate	-0.783862	0.0419772	1.37699	-0.642468	-0.594668	-1.11445		19.8454	22.427	23.9025		20.4879	23.0217	25.0169			942018	5.63895e+06	1.56805e+07			1.47049e+06	8.51553e+06	3.39503e+07
High	Q8TCS8	Polyribonucleotide nucleotidyltransferase 1, mitochondrial OS=Homo sapiens OX=9606 GN=PNPT1 PE=1 SV=2	FALSE	TRUE	4.46999	3	7	3	Not Found	High	Peak Found	Peak Found	Not Found	Not Found	High	High	Medium	Not Found	0.596	571465	959436	123.94	123.45	Triplicate	-0.781933	0.0132431	1.87801	-0.745431	-0.645965	-0.954401		20.4034	17.7358	16.7372		21.1488	18.3817	17.6916			1.38687e+06	218274	109247			2.32506e+06	341552	211696
High	Q53GZ2	Polymerase (RNA) III (DNA directed) polypeptide E variant (Fragment) OS=Homo sapiens OX=9606 PE=2 SV=1	FALSE	TRUE	7.20339	4	6	4	Not Found	Peak Found	High	Peak Found	Not Found	Not Found	High	High	High	Not Found	0.657	1.78461e+06	2.7148e+06	100.45	92	Triplicate	-0.779523	0.0609597	1.21496	-1.18109	-0.543528	-0.613948		18.2273	21.8495	20.2742		19.4084	22.3931	20.8881			306877	3.7789e+06	1.26806e+06			695838	5.50787e+06	1.94069e+06
High	A0A1B0GW38	E3 ubiquitin-protein ligase CBL (Fragment) OS=Homo sapiens OX=9606 GN=CBL PE=1 SV=1	FALSE	TRUE	3.45224	3	5	1	Not Found	Not Found	Not Found	Peak Found	Not Found	Not Found	Not Found	Not Found	Medium	Not Found	0.689	492959	715024	74.14	87.86	Triplicate	-0.776512	0.0452196	1.34467	-0.461834		-1.04976	-0.817944	19.879		19.1262	16.8211	20.3408		20.176	17.639	319617	964221		572215	115784	143380	1.32801e+06		1.18459e+06	204115
High	Q5SVZ6	Zinc finger MYM-type protein 1 OS=Homo sapiens OX=9606 GN=ZMYM1 PE=1 SV=1	FALSE	TRUE	7.44308	7	12	7	Not Found	High	Not Found	High	Not Found	Not Found	High	Not Found	High	Not Found	0.587	3.8004e+06	6.47131e+06	15.89	12.98	Duplicate	-0.770962	0.0247108	1.60711	-0.741022		-0.800903		22.0113		21.6858		22.7523		22.4867			4.22736e+06		3.37345e+06			7.06544e+06		5.87719e+06
High	P0C0S5	Histone H2A.Z OS=Homo sapiens OX=9606 GN=H2AFZ PE=1 SV=2	FALSE	TRUE	31.25	4	34	2	Not Found	Not Found	High	Peak Found	Not Found	Not Found	Not Found	High	High	Not Found	0.616	3.54678e+06	5.75728e+06	131.17	130.19	Duplicate	-0.762718	0.0575069	1.24028		-0.693633	-0.831804			22.7048	17.9713			23.3985	18.8032				6.83658e+06	256989				1.10572e+07	457418
High	Q5SQN1	Synaptosomal-associated protein 47 OS=Homo sapiens OX=9606 GN=SNAP47 PE=1 SV=3	FALSE	TRUE	17.6724	6	10	1	Not Found	High	Peak Found	Not Found	Not Found	Not Found	High	High	Not Found	Not Found	0.669	3.97018e+06	5.93824e+06	122.56	110.63	Triplicate	-0.75599	0.0294366	1.53111	-0.903956	-0.872715	-0.491298		20.719	19.2679	23.1876		21.623	20.1406	23.6789			1.72604e+06	631283	9.55322e+06			3.22975e+06	1.15595e+06	1.3429e+07
High	Q70J99	Protein unc-13 homolog D OS=Homo sapiens OX=9606 GN=UNC13D PE=1 SV=1	FALSE	TRUE	17.9817	14	48	14	High	High	High	High	High	Not Found	High	High	High	Not Found	0.429	1.95945e+07	4.56334e+07	87.43	59.77	Triplicate	-0.752568	0.0189918	1.72143	-0.85919	-0.542141	-0.856373		25.2795	23.671	24.5206		26.1387	24.2131	25.3769		228414	4.07265e+07	1.3356e+07	2.40673e+07			7.38787e+07	1.9448e+07	4.35733e+07
High	Q15582	Transforming growth factor-beta-induced protein ig-h3 OS=Homo sapiens OX=9606 GN=TGFBI PE=1 SV=1	FALSE	TRUE	38.0673	25	670	25	High	High	High	High	High	High	High	High	High	High	0.63	1.45339e+09	2.30782e+09	141.24	137.28	Triplicate	-0.752242	0.000675975	3.17007	-0.631183	-0.747648	-0.880794	-0.749344	32.2447	29.4098	29.7947	27.8857	32.8759	30.1574	30.6755	28.6351	2.8545e+08	5.08899e+09	7.13214e+08	9.31313e+08	2.47993e+08	3.27785e+08	7.882e+09	1.19752e+09	1.71491e+09	4.16883e+08
High	Q9NZV5	Selenoprotein N OS=Homo sapiens OX=9606 GN=SELENON PE=1 SV=5	FALSE	TRUE	4.74576	2	7	2	High	High	Not Found	Not Found	High	Peak Found	High	Not Found	Not Found	Peak Found	2.833	8.83172e+06	3.11755e+06	138.6	138.43	NS	1.50317	#DIV/0!	#DIV/0!	1.50317				24.0598				22.5566				176137	1.74873e+07				65983.3	6.16912e+06
High	A7E2V4	Zinc finger SWIM domain-containing protein 8 OS=Homo sapiens OX=9606 GN=ZSWIM8 PE=1 SV=1	FALSE	TRUE	8.43767	13	25	13	Not Found	High	Not Found	High	Not Found	Not Found	High	Not Found	High	Not Found	0.573	1.43059e+07	2.49575e+07	111.43	113.78	Duplicate	-0.750703	0.0554014	1.25648	-0.685208		-0.816197		21.5326		24.6084		22.2178		25.4246			3.03358e+06		2.55783e+07			4.87779e+06		45037231
High	Q5SQH4	DBP2 protein OS=Homo sapiens OX=9606 GN=DBP2 PE=2 SV=1	FALSE	TRUE	7.68492	7	14	5	Not Found	Peak Found	High	Not Found	Not Found	Not Found	Medium	High	High	Not Found	0.595	1.61944e+06	2.72051e+06	35.49	34.91	Duplicate	-0.749951	0.00533773	2.27264	-0.75624	-0.743663			20.2102	20.9501			20.9664	21.6938				1.21303e+06	2.02584e+06				2.04891e+06	3.39212e+06
High	A0A0S2Z5D8	WD repeat domain 41 isoform 2 (Fragment) OS=Homo sapiens OX=9606 GN=WDR41 PE=2 SV=1	FALSE	TRUE	6.89655	3	10	3	Not Found	Peak Found	Peak Found	High	High	Not Found	High	High	High	High	0.534	1.13492e+06	2.12697e+06	60.43	58.76	Triplicate	-0.748735	0.0874184	1.0584	-1.31367	-0.530499	-1.14384	-0.00693531	19.9286	20.8692	20.3644	18.0769	21.2423	21.3997	21.5082	18.0839		997963	1.91534e+06	1.34988e+06	276499		2.48067e+06	2.76657e+06	2.9828e+06	277831
High	B4DY32	cDNA FLJ51387, highly similar to Asparagine synthetase (glutamine-hydrolyzing) OS=Homo sapiens OX=9606 PE=2 SV=1	FALSE	TRUE	29.2887	12	44	1	Not Found	Peak Found	Not Found	High	Not Found	Not Found	High	Not Found	Peak Found	Not Found	0.602	6.65824e+06	1.10659e+07	69.61	67.73	Duplicate	-0.745102	0.0214466	1.66864	-0.770213		-0.719991		21.689		23.2442		22.4592		23.9642			3.38088e+06		9.93559e+06			5.76617e+06		1.63656e+07
High	Q16763	Ubiquitin-conjugating enzyme E2 S OS=Homo sapiens OX=9606 GN=UBE2S PE=1 SV=2	FALSE	TRUE	28.3784	4	29	4	Medium	High	High	High	Not Found	High	High	High	High	Not Found	0.619	8.08967e+06	1.30701e+07	69.76	67.06	Triplicate	-0.731987	0.0766554	1.11546	-1.14215	-0.413718	-0.640095		22.8234	23.4697	23.6239		23.9655	23.8834	24.264		392664	7.42199e+06	1.16166e+07	1.29274e+07		278054	1.6381e+07	1.54747e+07	2.01464e+07
High	P02668	Kappa-casein OS=Bos taurus GN=CSN3 PE=1 SV=1	TRUE	FALSE	20.5263	3	62	3	High	Not Found	Not Found	Not Found	High	Not Found	High	High	High	Not Found	0.313	1.18973e+07	3.79797e+07	27.95	68.28	NS	#DIV/0!	#DIV/0!	#DIV/0!								23.1865	23.3392	25.89	25.2941		1.42487e+07				9.54593e+06		1.06121e+07	6.21844e+07	4.11427e+07
High	P13647	Keratin, type II cytoskeletal 5 OS=Homo sapiens GN=KRT5 PE=1 SV=3	TRUE	TRUE	56.9492	43	1186	8	High	Peak Found	Peak Found	Peak Found	High	Peak Found	High	High	High	Peak Found	0.439	1.7421e+08	3.96426e+08	137.8	93.76	Triplicate	-3.19447	0.398422	0.399656	-5.16041	-7.53295	-6.53729	6.45276	23.9043	22.0892	22.5822	28.9942	29.0647	29.6222	29.1195	22.5415	3.09877e+08	1.57001e+07	4.46186e+06	6.27951e+06	5.3473e+08	4.9554e+06	5.61486e+08	8.26342e+08	5.8324e+08	6.10462e+06
High	Q96GC5	39S ribosomal protein L48, mitochondrial OS=Homo sapiens OX=9606 GN=MRPL48 PE=1 SV=2	FALSE	TRUE	11.3208	2	9	2	Not Found	High	High	High	Not Found	Not Found	High	High	High	Not Found	0.601	2.84577e+06	4.732e+06	27.58	29.29	Duplicate	-0.729966	0.0158972	1.79868		-0.711734	-0.748198			21.1274	21.6974			21.8392	22.4456				2.29082e+06	3.40072e+06				3.75183e+06	5.71217e+06
Medium	B2R6A3	Na(+)/H(+) exchange regulatory cofactor NHE-RF OS=Homo sapiens OX=9606 PE=2 SV=1	FALSE	TRUE	3.91061	1	2	1	Not Found	Peak Found	High	Not Found	Not Found	Not Found	High	Peak Found	Not Found	Not Found	0.615	750161	1.22059e+06	66.41	62.35	Duplicate	-0.726086	0.0457049	1.34004	-0.778304	-0.673868			18.602	20.0722			19.3803	20.7461				397899	1.10242e+06				682441	1.75874e+06
High	Q7Z739	YTH domain-containing family protein 3 OS=Homo sapiens OX=9606 GN=YTHDF3 PE=1 SV=1	FALSE	TRUE	23.5897	12	110	5	Not Found	High	High	High	Not Found	Not Found	High	High	High	Not Found	0.624	2.96438e+07	4.74716e+07	141.79	141.38	Triplicate	-0.724338	0.0103132	1.98661	-0.869661	-0.677141	-0.626212		21.458	26.2186	22.9244		22.3277	26.8958	23.5506			2.88075e+06	7.80903e+07	7.96043e+06			5.26381e+06	1.24864e+08	1.2287e+07
High	B4DVA0	cDNA FLJ56039, highly similar to 5-aminolevulinate synthase, nonspecific, mitochondrial OS=Homo sapiens OX=9606 PE=2 SV=1	FALSE	TRUE	10.8067	5	11	5	Not Found	High	High	High	Not Found	Not Found	High	High	High	Not Found	0.6	3.73974e+06	6.23744e+06	51.28	54.94	Triplicate	-0.72348	0.00320644	2.49398	-0.644016	-0.745227	-0.781196		21.5302	21.1201	22.4951		22.1742	21.8653	23.2763			3.02846e+06	2.27917e+06	5.91159e+06			4.73249e+06	3.82043e+06	1.01594e+07
High	A0A024R0X0	AP1 gamma subunit binding protein 1, isoform CRA_d OS=Homo sapiens OX=9606 GN=AP1GBP1 PE=4 SV=1	FALSE	TRUE	12.8615	13	25	12	Not Found	High	Peak Found	High	Not Found	Not Found	High	High	High	Not Found	0.586	7.05677e+06	1.20422e+07	67.01	66.53	Triplicate	-0.721456	0.0330362	1.48101	-0.648949	-0.533396	-0.982024		23.4394	20.9342	22.8935		24.0883	21.4676	23.8755			1.13751e+07	2.00363e+06	7.79161e+06			1.78364e+07	2.89991e+06	1.53903e+07
High	A0A024RA36	KIAA0241, isoform CRA_b OS=Homo sapiens OX=9606 GN=KIAA0241 PE=4 SV=1	FALSE	TRUE	13.7346	8	27	8	High	High	High	High	High	Medium	High	High	High	High	0.606	7.96201e+06	1.3142e+07	125.76	114.85	Triplicate	-0.715482	0.0275897	1.55925	-1.24885	-0.550032	-0.530929	-0.532111	23.0644	22.5449	24.5502	16.729	24.3132	23.0949	25.0812	17.2611	243900	8.77139e+06	6.11906e+06	2.45671e+07	108623	252743	2.08454e+07	8.95903e+06	3.54959e+07	157074
High	Q15650	Activating signal cointegrator 1 OS=Homo sapiens OX=9606 GN=TRIP4 PE=1 SV=4	FALSE	TRUE	11.8761	6	16	6	Not Found	High	Medium	High	Not Found	Not Found	High	High	High	Not Found	0.63	3.56379e+06	5.65542e+06	95.4	87.43	Triplicate	-0.712889	0.0156276	1.80611	-0.885803	-0.670845	-0.58202		21.2668	19.6202	22.8117		22.1526	20.291	23.3938			2.52318e+06	805852	7.36235e+06			4.66231e+06	1.28292e+06	1.1021e+07
High	P02663	Alpha-S2-casein OS=Bos taurus GN=CSN1S2 PE=1 SV=2	TRUE	FALSE	25.6757	6	110	6	High	Not Found	Not Found	Peak Found	High	Not Found	High	High	High	Not Found	0.612	6.5514e+07	1.07035e+08	92.1	75.64	Duplicate	-4.80877	#DIV/0!	#DIV/0!			-4.80877				21.8707	26.0251	24.6236	27.4845	26.6795		1.2442e+08			3.8348e+06	6.82874e+07		25848036	1.87778e+08	1.0748e+08
High	Q13423	NAD(P) transhydrogenase, mitochondrial OS=Homo sapiens OX=9606 GN=NNT PE=1 SV=3	FALSE	TRUE	22.2836	21	179	21	High	High	High	High	Medium	Peak Found	High	High	High	High	0.59	1.02153e+08	1.73054e+08	131.26	136.01	Triplicate	-0.711748	0.060365	1.21922	-1.08974	-0.290524	-1.16962	-0.297112	22.7294	27.9986	27.7656	22.785	23.8191	28.2892	28.9352	23.0822	222685	6.95381e+06	2.68184e+08	2.28175e+08	7.22738e+06	292514	1.48001e+07	3.28012e+08	5.13286e+08	8.88016e+06
High	A8K309	cDNA FLJ76654, highly similar to Homo sapiens CD44 antigen (homing function and Indian blood group system) (CD44), transcript variant 4, mRNA OS=Homo sapiens OX=9606 PE=2 SV=1	FALSE	TRUE	41.5512	11	275	11	High	High	High	High	High	High	High	High	High	High	0.626	2.59657e+08	4.1496e+08	91.4	106.34	Triplicate	-0.710864	0.00280921	2.55142	-0.806546	-0.764371	-0.794659	-0.477882	29.3052	28.0586	26.2712	27.0469	30.1117	28.823	27.0659	27.5247	1.35729e+08	6.63347e+08	2.79569e+08	8.09892e+07	1.38649e+08	1.06123e+08	1.16021e+09	4.74883e+08	1.40489e+08	1.93096e+08
High	D3DQM9	Cytoplasmic polyadenylation element binding protein 4, isoform CRA_b OS=Homo sapiens OX=9606 GN=CPEB4 PE=4 SV=1	FALSE	TRUE	26.0459	16	49	12	Not Found	High	High	High	Not Found	Not Found	High	High	High	Not Found	0.685	8.19038e+07	1.19571e+08	147.99	142.45	Triplicate	-0.710514	0.0226578	1.64478	-0.511	-0.735019	-0.885524		27.7247	22.9992	23.8884		28.2357	23.7342	24.7739			2.21799e+08	8.38369e+06	1.55283e+07			3.16072e+08	1.3954e+07	2.86875e+07
High	Q6NSJ0	Myogenesis-regulating glycosidase OS=Homo sapiens OX=9606 GN=MYORG PE=1 SV=2	FALSE	TRUE	1.54062	1	5	1	High	Not Found	Peak Found	Peak Found	Medium	Not Found	Not Found	Medium	High	High	0.587	414728	706922	16.29	35.56	Triplicate	-0.708291	0.0832252	1.07975		-1.02213	-0.813973	-0.288773		18.7062	18.8571	18.3821		19.7284	19.6711	18.6709			427696	474849	341640			868613	834807	417347
High	Q8N5C8	TGF-beta-activated kinase 1 and MAP3K7-binding protein 3 OS=Homo sapiens OX=9606 GN=TAB3 PE=1 SV=3	FALSE	TRUE	9.69101	4	7	4	Not Found	High	High	High	Not Found	Not Found	High	Peak Found	Peak Found	Not Found	0.614	3.04863e+06	4.96118e+06	131.66	131.61	Duplicate	-0.706619	0.00396624	2.40162	-0.702217	-0.711022			22.4891	17.6824			23.1913	18.3934				5.88692e+06	210339				9.57804e+06	344317
High	A0A024R9D0	Solute carrier family 25, member 32, isoform CRA_a OS=Homo sapiens OX=9606 GN=SLC25A32 PE=3 SV=1	FALSE	TRUE	23.8095	6	13	6	Not Found	Not Found	High	High	Not Found	Not Found	Not Found	High	High	Not Found	0.614	1.6764e+07	2.7284e+07	7.81	1.02	Duplicate	-0.704856	0.0810123	1.09145		-0.795039	-0.614673			23.9169	24.0764			24.7119	24.6911				1.58382e+07	1.76899e+07				2.74812e+07	2.70869e+07
High	Q92574	Hamartin OS=Homo sapiens OX=9606 GN=TSC1 PE=1 SV=2	FALSE	TRUE	17.6976	15	29	15	Not Found	High	High	High	Not Found	Not Found	High	High	High	Not Found	0.583	9.6204e+06	1.64978e+07	81.57	88.36	Triplicate	-0.703518	0.0125102	1.90274	-0.859889	-0.601025	-0.64964		24.0623	20.7981	23.1825		24.9222	21.3991	23.8322			1.75179e+07	1.82324e+06	9.52008e+06			3.17932e+07	2.76548e+06	1.49349e+07
High	P40617	ADP-ribosylation factor-like protein 4A OS=Homo sapiens OX=9606 GN=ARL4A PE=1 SV=2	FALSE	TRUE	7.5	1	4	1	Not Found	High	Not Found	High	Not Found	Not Found	High	Not Found	High	Not Found	0.615	1.17154e+06	1.90539e+06	3.16	3.45	Duplicate	-0.701608	0.0610783	1.21411	-0.634087		-0.769128		20.1919		20.1273		20.826		20.8965			1.19775e+06		1.14533e+06			1.85885e+06		1.95192e+06
High	J3KQ32	Obg-like ATPase 1 OS=Homo sapiens OX=9606 GN=OLA1 PE=1 SV=1	FALSE	TRUE	34.375	13	31	13	Not Found	Peak Found	High	Peak Found	Not Found	Not Found	High	High	High	Not Found	0.584	6.51633e+07	1.11646e+08	170.85	171.02	Triplicate	-0.700675	0.00391115	2.4077	-0.625539	-0.777745	-0.698741		19.4666	27.5294	19.9958		20.0922	28.3071	20.6946			724500	1.9372e+08	1.04554e+06			1.11775e+06	3.32123e+08	1.697e+06
High	P50213	Isocitrate dehydrogenase [NAD] subunit alpha, mitochondrial OS=Homo sapiens OX=9606 GN=IDH3A PE=1 SV=1	FALSE	TRUE	19.1257	7	37	7	Not Found	High	High	High	Not Found	Not Found	High	High	High	Not Found	0.652	4.98332e+07	7.64679e+07	146.09	144.77	Triplicate	-0.700401	0.0087826	2.05638	-0.828914	-0.609482	-0.662808		20.9744	26.9936	23.7201		21.8033	27.6031	24.3829			2.06028e+06	1.33621e+08	1.38184e+07			3.65977e+06	2.03867e+08	2.18768e+07
High	Q9BQT8	Mitochondrial 2-oxodicarboxylate carrier OS=Homo sapiens OX=9606 GN=SLC25A21 PE=1 SV=1	FALSE	TRUE	8.69565	2	4	2	Not Found	Peak Found	Not Found	Peak Found	Not Found	Not Found	High	Not Found	High	Not Found	0.632	959396	1.51727e+06	58.46	50.34	Duplicate	-0.698714	0.0880361	1.05534	-0.60147		-0.795957		20.3709		19.1023		20.9724		19.8982			1.35598e+06		562808			2.05738e+06		977163
High	O75794	Cell division cycle protein 123 homolog OS=Homo sapiens OX=9606 GN=CDC123 PE=1 SV=1	FALSE	TRUE	24.4048	7	20	7	Medium	High	Medium	High	Not Found	Peak Found	High	High	High	Not Found	0.561	6.40161e+06	1.14053e+07	90.26	100.81	Triplicate	-0.697603	0.0734631	1.13393	-0.850547	-0.300505	-0.941758		23.1138	21.5708	23.6443		23.9644	21.8713	24.586		303285	9.07725e+06	3.11494e+06	1.3111e+07		232487	1.6368e+07	3.83628e+06	2.51844e+07
High	Q96EA4	Protein Spindly OS=Homo sapiens OX=9606 GN=SPDL1 PE=1 SV=2	FALSE	TRUE	23.3058	14	48	14	High	High	High	High	High	High	High	High	High	High	0.702	1.34357e+07	1.91497e+07	96.06	117.34	Triplicate	-0.695235	0.0280075	1.55273	-0.85348	-0.332261	-1.10154	-0.493663	24.9018	20.7787	19.0593	23.6784	25.7553	21.1109	20.1609	24.1721	2.00614e+07	3.13469e+07	1.79889e+06	546305	1.3425e+07	1.67695e+07	5.66392e+07	2.26477e+06	1.17228e+06	1.89027e+07
High	Q86TW2	Uncharacterized aarF domain-containing protein kinase 1 OS=Homo sapiens OX=9606 GN=ADCK1 PE=2 SV=2	FALSE	TRUE	6.98113	3	4	3	Not Found	Peak Found	Not Found	Peak Found	Not Found	Not Found	High	Not Found	High	Not Found	0.618	1.90802e+06	3.08545e+06	16.08	14.44	Duplicate	-0.695228	0.0154594	1.81081	-0.678342		-0.712114		21.019		20.6895		21.6973		21.4016			2.12493e+06		1.6911e+06			3.40053e+06		2.77037e+06
High	X5D963	Myotubularin related protein 10 isoform C (Fragment) OS=Homo sapiens OX=9606 GN=MTMR10 PE=2 SV=1	FALSE	TRUE	9.39511	6	11	6	Not Found	Peak Found	High	High	Not Found	Not Found	High	Not Found	High	Not Found	0.618	4.70024e+06	7.61084e+06	49.07	49.16	Duplicate	-0.69498	0.00089543	3.04797	-0.694002		-0.695958		21.5494		22.5941		22.2434		23.29			3.0692e+06		6.33129e+06			4.96525e+06		1.02564e+07
Medium	Q59EN6	Sphingomyelin phosphodiesterase 1, acid lysosomal isoform 1 variant (Fragment) OS=Homo sapiens OX=9606 PE=2 SV=1	FALSE	TRUE	3.61446	2	2	2	High	Peak Found	Not Found	Not Found	Not Found	Peak Found	High	Not Found	Not Found	Not Found	2.099	2.1802e+06	1.03885e+06	66.67	63.74	NS	1.08995	#DIV/0!	#DIV/0!	1.08995				21.6132				20.5233				1.15241e+06	3.20798e+06				570656	1.50704e+06
High	B4DN72	cDNA FLJ55910, highly similar to Keratin, type II cuticular Hb6 OS=Homo sapiens OX=9606 PE=2 SV=1	TRUE	TRUE	37.8601	18	142	5	Medium	Not Found	Peak Found	Not Found	High	Not Found	Not Found	High	Not Found	Not Found	0.167	7.09313e+06	4.23562e+07	137.46	139.45	Duplicate	-5.15786	#DIV/0!	#DIV/0!		-5.15786				21.1681		24.1259		26.326	19.1708		615944		2.35634e+06		1.83071e+07			8.41222e+07	590166
High	H0UI66	Zinc finger protein 217, isoform CRA_b OS=Homo sapiens OX=9606 GN=ZNF217 PE=4 SV=1	FALSE	TRUE	14.4204	10	22	10	High	High	Medium	High	High	High	High	Not Found	High	Peak Found	0.62	2.30168e+06	3.71286e+06	159.31	166.77	Duplicate	-0.690308	0.0394442	1.40402	-0.733134		-0.647483		22.6397		16.7807		23.3728		17.4282		257639	6.5348e+06		112588		99767.2	1.08624e+07		176361
High	P61221	ATP-binding cassette sub-family E member 1 OS=Homo sapiens OX=9606 GN=ABCE1 PE=1 SV=1	FALSE	TRUE	23.8731	14	68	14	High	High	High	High	High	High	High	High	High	High	0.597	4.17837e+07	7.00448e+07	118.54	115.38	Triplicate	-0.688366	0.0962433	1.01663	-1.43721	-0.676496	-0.601151	-0.0386063	24.7624	26.9301	25.0607	23.23	26.1996	27.6066	25.6618	23.2686	7.75604e+06	2.84594e+07	1.27869e+08	3.49957e+07	9.83852e+06	5.5988e+06	7.70671e+07	2.04367e+08	5.30859e+07	1.01054e+07
High	Q9UJY1	Heat shock protein beta-8 OS=Homo sapiens OX=9606 GN=HSPB8 PE=1 SV=1	FALSE	TRUE	46.4286	11	66	11	High	High	High	High	Not Found	Peak Found	High	High	High	Not Found	0.615	1.12942e+08	1.83789e+08	91.34	95.69	Triplicate	-0.6873	0.00975436	2.0108	-0.565258	-0.694865	-0.801777		27.2898	25.7311	27.7773		27.8551	26.426	28.5791		1.94547e+06	1.64082e+08	5.56978e+07	2.30043e+08		1.18886e+06	2.42785e+08	9.01599e+07	4.01022e+08
High	A0A024R5W0	Hect (Homologous to the E6-AP (UBE3A) carboxyl terminus) domain and RCC1 (CHC1)-like domain (RLD) 1, isoform CRA_b OS=Homo sapiens OX=9606 GN=HERC1 PE=4 SV=1	FALSE	TRUE	2.77721	11	14	11	Not Found	High	Not Found	High	Not Found	Not Found	High	Not Found	High	Not Found	0.62	2.32961e+06	3.75794e+06	70.82	71.27	Duplicate	-0.686755	0.00572129	2.24251	-0.692927		-0.680583		21.7374		20.1495		22.4303		20.83			3.49619e+06		1.16303e+06			5.65179e+06		1.86409e+06
High	Q9H4B0	Probable tRNA N6-adenosine threonylcarbamoyltransferase, mitochondrial OS=Homo sapiens OX=9606 GN=OSGEPL1 PE=2 SV=2	FALSE	TRUE	8.45411	3	6	3	Not Found	Not Found	Peak Found	High	Not Found	Not Found	Not Found	High	High	Not Found	0.621	6.6983e+06	1.07812e+07	0.71	1.39	Duplicate	-0.686603	0.0198795	1.7016		-0.665156	-0.708051			22.6826	22.6681			23.3478	23.3761				6.73202e+06	6.66459e+06				1.06752e+07	1.08872e+07
High	Q5TH30	NDRG family member 3, isoform CRA_c OS=Homo sapiens OX=9606 GN=NDRG3 PE=1 SV=1	FALSE	TRUE	17.7835	4	16	4	Not Found	Medium	High	High	Not Found	Not Found	Medium	High	High	Not Found	0.636	1.40745e+07	2.21412e+07	53.88	48.97	Triplicate	-0.686556	0.00890497	2.05037	-0.776715	-0.559831	-0.723122		22.4546	24.2949	23.9219		23.2313	24.8547	24.6451			5.74776e+06	2.05821e+07	1.58936e+07			9.84721e+06	3.034e+07	2.62363e+07
Medium	D6W551	Chromosome 2 open reading frame 28, isoform CRA_d OS=Homo sapiens OX=9606 GN=C2orf28 PE=4 SV=1	FALSE	TRUE	9.15493	2	3	2	Peak Found	Not Found	Not Found	Not Found	Medium	Medium	Not Found	Not Found	Not Found	Medium	1.793	1.49467e+06	833723	17.64	20.7	NS	0.878367	#DIV/0!	#DIV/0!				0.878367				20.3192				19.4409	1.68105e+06				1.30828e+06	955762				711684
High	Q6IBW4	Condensin-2 complex subunit H2 OS=Homo sapiens OX=9606 GN=NCAPH2 PE=1 SV=1	FALSE	TRUE	8.59504	4	10	4	Peak Found	High	Not Found	High	Peak Found	High	High	Not Found	High	High	0.672	2.51024e+06	3.73624e+06	131.3	147.93	Duplicate	-0.68648	0.00685091	2.16425	-0.679092		-0.693868		22.5902		18.9575		23.2693		19.6514		707179	6.31447e+06		509081		274915	1.01103e+07		823497
High	B4DGE7	cDNA FLJ61235, weakly similar to WD repeat protein YBL104C OS=Homo sapiens OX=9606 PE=2 SV=1	FALSE	TRUE	10.0571	7	18	7	Medium	High	High	High	Not Found	Peak Found	High	High	High	Not Found	0.614	2.09048e+06	3.40438e+06	62.13	75.22	Triplicate	-0.685115	0.0513694	1.2893	-0.909898	-0.371672	-0.773775		21.573	21.0137	21.4549		22.4829	21.3854	22.2287		250291	3.1198e+06	2.11722e+06	2.87459e+06		101520	5.86184e+06	2.73937e+06	4.9148e+06
High	Q9H4F1	Alpha-N-acetyl-neuraminyl-2,3-beta-galactosyl-1,3-N-acetyl-galactosaminide alpha-2,6-sialyltransferase OS=Homo sapiens OX=9606 GN=ST6GALNAC4 PE=2 SV=2	FALSE	TRUE	16.5563	4	13	4	High	High	High	Peak Found	Not Found	High	Peak Found	High	High	Not Found	0.736	2.46344e+06	3.34566e+06	29.74	32.69	Triplicate	-0.681948	0.0941933	1.02598	-0.36733	-0.559283	-1.11923		21.6066	20.6552	20.9666		21.974	21.2145	22.0859		2.95991e+06	3.19334e+06	1.65131e+06	2.04921e+06		2.37858e+06	4.11929e+06	2.43327e+06	4.45151e+06
High	A8QI98	DIS3 OS=Homo sapiens OX=9606 PE=2 SV=1	FALSE	TRUE	21.6075	19	125	19	High	High	High	High	High	High	High	High	High	High	0.607	6.18323e+07	1.01866e+08	95.78	90.23	Triplicate	-0.680857	0.0590533	1.22876	-1.34094	-0.448253	-0.624154	-0.310081	25.7481	26.6676	27.0213	21.8422	27.089	27.1158	27.6454	22.1523	6.23695e+06	5.63572e+07	1.06597e+08	1.36211e+08	3.75975e+06	6.52662e+06	1.42762e+08	1.45439e+08	2.09943e+08	4.66125e+06
High	A0A2R8YE63	Epidermal growth factor receptor kinase substrate 8 OS=Homo sapiens OX=9606 GN=EPS8 PE=1 SV=1	FALSE	TRUE	6.67461	4	7	4	Not Found	Peak Found	High	High	Not Found	Not Found	High	Peak Found	High	Not Found	0.601	1.52898e+06	2.54605e+06	52.55	57.78	Triplicate	-0.677488	0.0179074	1.74697	-0.493836	-0.762963	-0.775664		19.2057	20.9737	20.875		19.6995	21.7366	21.6507			604619	2.05922e+06	1.92309e+06			851414	3.49444e+06	3.29228e+06
High	A0A024R4Y2	HCG39762, isoform CRA_c OS=Homo sapiens OX=9606 GN=hCG_39762 PE=4 SV=1	FALSE	TRUE	3.05499	2	12	2	Not Found	Medium	High	Medium	Not Found	Not Found	High	High	High	Not Found	0.639	3.30939e+06	5.1791e+06	72.05	70.05	Triplicate	-0.675102	0.00276438	2.5584	-0.658136	-0.743415	-0.623756		21.7862	19.5847	22.3976		22.4443	20.3281	23.0214			3.6165e+06	786293	5.52538e+06			5.70699e+06	1.31636e+06	8.51396e+06
High	O00141	Serine/threonine-protein kinase Sgk1 OS=Homo sapiens OX=9606 GN=SGK1 PE=1 SV=2	FALSE	TRUE	10.4408	3	5	3	Not Found	High	Not Found	High	Not Found	Not Found	Peak Found	Not Found	Peak Found	Not Found	0.64	4.30377e+06	6.72644e+06	112.04	110.62	Duplicate	-0.674219	0.0359163	1.44471	-0.712297		-0.636141		19.7702		22.8789		20.4825		23.5151			894200		7.71334e+06			1.46507e+06		1.19878e+07
High	Q8TDD1	ATP-dependent RNA helicase DDX54 OS=Homo sapiens OX=9606 GN=DDX54 PE=1 SV=2	FALSE	TRUE	6.35641	5	10	4	Not Found	High	High	High	Not Found	Not Found	High	Not Found	Medium	Not Found	0.614	3.7232e+06	6.06319e+06	59.67	69.73	Triplicate	-0.615702	0.0721448	1.14179	-0.685776		-0.545627		20.8658	21.5436	22.5643		21.5515		23.1099			1.91084e+06	3.05682e+06	6.20193e+06			3.07371e+06		9.05268e+06
High	A0A140VK41	Testicular secretory protein Li 41 OS=Homo sapiens OX=9606 PE=2 SV=1	FALSE	TRUE	17.134	5	25	2	Not Found	Peak Found	High	High	Not Found	Not Found	High	High	High	Not Found	0.748	5.23217e+06	6.99943e+06	148.39	140.71	Triplicate	-0.672766	0.0474241	1.324	-0.828426	-0.36886	-0.821014		16.6863	23.7558	20.4436		17.5148	24.1247	21.2646			105460	1.4165e+07	1.42601e+06			187269	1.82918e+07	2.51926e+06
High	P12429	Annexin A3 OS=Homo sapiens OX=9606 GN=ANXA3 PE=1 SV=3	FALSE	TRUE	40.8669	14	38	14	Not Found	Medium	High	High	Not Found	Not Found	Peak Found	High	High	Not Found	0.627	7.88469e+07	1.25663e+08	167.54	166.9	Triplicate	-0.667792	0.0300523	1.52212	-0.462164	-0.668721	-0.872492		19.2333	27.7856	22.1196		19.6955	28.4543	22.9921			616312	2.31367e+08	4.55692e+06			849036	3.67796e+08	8.34291e+06
High	Q9NSY1	BMP-2-inducible protein kinase OS=Homo sapiens OX=9606 GN=BMP2K PE=1 SV=2	FALSE	TRUE	11.714	9	15	8	Not Found	High	Not Found	Peak Found	Not Found	Not Found	High	Not Found	High	Not Found	0.628	1.37829e+07	2.19608e+07	80.92	81.43	Duplicate	-0.667615	0.00736107	2.13306	-0.675335		-0.659896		24.3692		22.4914		25.0445		23.1513			2.16695e+07		5.89632e+06			3.46055e+07		9.316e+06
High	A0A140VK07	Testicular secretory protein Li 7 OS=Homo sapiens OX=9606 PE=2 SV=1	FALSE	TRUE	34.7953	17	76	15	High	High	High	Peak Found	High	High	High	High	High	High	0.747	3.72205e+07	4.98357e+07	136.92	128.41	Triplicate	-0.663277	0.0457175	1.33992	-0.783088	-0.250852	-1.16832	-0.45085	25.6527	26.8417	21.0416	21.929	26.4358	27.0925	22.2099	22.3798	6.9316e+06	5.27502e+07	1.20269e+08	2.15849e+06	3.99275e+06	4.98727e+06	9.07731e+07	1.4311e+08	4.8512e+06	5.45748e+06
High	Q9NPF4	Probable tRNA N6-adenosine threonylcarbamoyltransferase OS=Homo sapiens OX=9606 GN=OSGEP PE=1 SV=1	FALSE	TRUE	19.403	5	9	5	Not Found	Not Found	High	Peak Found	Not Found	Not Found	Not Found	High	High	Not Found	0.652	3.54389e+06	5.43608e+06	71.65	64.64	Duplicate	-0.662152	0.0889908	1.05066		-0.568984	-0.755319			22.3482	20.7376			22.9172	21.4929				5.33938e+06	1.74839e+06				7.92086e+06	2.95129e+06
High	Q15118	[Pyruvate dehydrogenase (acetyl-transferring)] kinase isozyme 1, mitochondrial OS=Homo sapiens OX=9606 GN=PDK1 PE=1 SV=1	FALSE	TRUE	21.3303	8	29	8	Not Found	High	High	High	Not Found	Not Found	High	High	High	Not Found	0.614	2.28874e+07	3.72563e+07	46.14	55.74	Triplicate	-0.661323	0.0293113	1.53297	-0.746566	-0.432242	-0.805163		23.9112	24.0906	25.0618		24.6578	24.5229	25.8669			1.57756e+07	1.78649e+07	3.50218e+07			2.64682e+07	2.41056e+07	6.11951e+07
High	Q96K76	Ubiquitin carboxyl-terminal hydrolase 47 OS=Homo sapiens OX=9606 GN=USP47 PE=1 SV=3	FALSE	TRUE	11.0545	11	27	11	High	High	High	High	High	Peak Found	High	High	High	High	0.616	2.47335e+06	4.01612e+06	114.7	120.8	Triplicate	-0.660428	0.0426091	1.3705	-0.745318	-0.606882	-1.11564	-0.173873	22.8276	20.9764	20.2467	20.1571	23.573	21.5833	21.3623	20.331	446402	7.44394e+06	2.06308e+06	1.24409e+06	1.16923e+06	445144	1.24786e+07	3.142e+06	2.69584e+06	1.31899e+06
High	Q9UP95	Solute carrier family 12 member 4 OS=Homo sapiens OX=9606 GN=SLC12A4 PE=1 SV=2	FALSE	TRUE	3.7788	4	10	4	Not Found	Peak Found	Medium	Peak Found	Not Found	Not Found	Medium	High	High	Not Found	0.651	1.87438e+06	2.87838e+06	57.84	50.08	Triplicate	-0.658403	0.0198543	1.70215	-0.586363	-0.845147	-0.543699		20.4104	20.0869	21.5712		20.9968	20.9321	22.1149			1.39364e+06	1.1137e+06	3.11582e+06			2.09249e+06	2.0007e+06	4.54195e+06
High	Q6P9B9	Integrator complex subunit 5 OS=Homo sapiens OX=9606 GN=INTS5 PE=1 SV=1	FALSE	TRUE	4.21982	4	8	4	Not Found	Medium	Not Found	High	Not Found	Not Found	Medium	Not Found	High	Not Found	0.613	5.28622e+06	8.62173e+06	83.22	88.07	Duplicate	-0.658374	0.0752555	1.12346	-0.580182		-0.736565		21.053		23.0014		21.6332		23.738			2.17559e+06		8.39686e+06			3.25258e+06		1.39909e+07
High	O60502	Protein O-GlcNAcase OS=Homo sapiens OX=9606 GN=OGA PE=1 SV=2	FALSE	TRUE	14.083	14	36	14	High	High	High	Medium	Not Found	Medium	High	High	High	Not Found	0.637	2.30523e+07	3.61617e+07	83.55	89.66	Triplicate	-0.654457	0.00755432	2.1218	-0.751805	-0.657845	-0.553721		24.9946	25.4162	23.2549		25.7464	26.0741	23.8086		3.99453e+06	3.34292e+07	4.47759e+07	1.00095e+07		3.01889e+06	5.62914e+07	7.0644e+07	1.46925e+07
High	O14776	Transcription elongation regulator 1 OS=Homo sapiens OX=9606 GN=TCERG1 PE=1 SV=2	FALSE	TRUE	5.82878	6	12	5	Not Found	High	High	Medium	Not Found	Not Found	High	High	High	Not Found	0.602	4.76278e+06	7.91231e+06	31.98	54.25	Triplicate	-0.650817	0.0634944	1.19726	-0.988953	-0.424123	-0.539376		22.6275	22.0133	21.7696		23.6165	22.4374	22.309			6.4799e+06	4.23316e+06	3.57529e+06			1.28609e+07	5.67988e+06	5.19612e+06
High	Q9C0D2	Centrosomal protein of 295 kDa OS=Homo sapiens OX=9606 GN=CEP295 PE=1 SV=4	FALSE	TRUE	7.03576	15	37	15	Not Found	High	Not Found	High	Not Found	Not Found	High	Not Found	High	Not Found	0.635	1.33397e+07	2.10141e+07	12.38	17.34	Duplicate	-0.650258	0.0500043	1.30099	-0.599077		-0.701439		23.5371		23.7903		24.1361		24.4917			1.21719e+07		1.45074e+07			1.84374e+07		2.35909e+07
High	A0A087WV86	Protein aurora borealis OS=Homo sapiens OX=9606 GN=BORA PE=1 SV=1	FALSE	TRUE	8.04416	3	12	3	Not Found	High	Not Found	High	Not Found	Not Found	High	Not Found	High	Not Found	0.619	2.226e+06	3.59722e+06	94.48	98.13	Duplicate	-0.645213	0.0681359	1.16662	-0.714533		-0.575892		21.8242		19.4949		22.5388		20.0708			3.71319e+06		738819			6.09317e+06		1.10128e+06
High	Q9H0X4	Protein FAM234A OS=Homo sapiens OX=9606 GN=FAM234A PE=1 SV=1	FALSE	TRUE	3.98551	2	5	2	High	Peak Found	Not Found	Not Found	Medium	Peak Found	Medium	Not Found	Not Found	High	2.592	1.35521e+06	522877	119.53	104.76	Duplicate	1.14212	0.183419	0.736557	1.4806			0.803644	21.6206			18.4558	20.14			17.6522	481799	3.2243e+06			359546	207255	1.15539e+06			205984
High	Q9Y256	CAAX prenyl protease 2 OS=Homo sapiens OX=9606 GN=RCE1 PE=1 SV=1	FALSE	TRUE	7.29483	2	13	2	High	High	Not Found	High	High	Medium	High	Not Found	High	High	0.662	2.3178e+06	3.49978e+06	94.35	107.91	Triplicate	-0.644923	0.00318052	2.4975	-0.717788		-0.606123	-0.610857	22.3401		21.2417	18.1621	23.0579		21.8478	18.7729	1.189e+06	5.30926e+06		2.47964e+06	293315	1.04486e+06	8.73192e+06		3.77441e+06	447941
High	O60573	Eukaryotic translation initiation factor 4E type 2 OS=Homo sapiens OX=9606 GN=EIF4E2 PE=1 SV=1	FALSE	TRUE	29.7959	6	22	6	Not Found	High	High	High	Not Found	Not Found	High	High	High	Not Found	0.692	3.50153e+07	5.05894e+07	90.69	80.5	Triplicate	-0.643658	0.0521037	1.28313	-0.53427	-0.945783	-0.450922		24.4302	23.4348	26.0834		24.9644	24.3806	26.5343			2.26055e+07	1.13389e+07	7.11014e+07			3.27375e+07	2.18413e+07	9.71894e+07
High	P05198	Eukaryotic translation initiation factor 2 subunit 1 OS=Homo sapiens OX=9606 GN=EIF2S1 PE=1 SV=3	FALSE	TRUE	50.7937	17	92	17	Peak Found	High	High	High	Not Found	High	High	High	High	Not Found	0.743	8.01903e+07	1.07883e+08	136.75	124.43	Triplicate	-0.640621	0.0786888	1.10409	-0.86455	-0.260259	-0.797055		19.6654	27.7951	26.3733		20.5299	28.0553	27.1704		108765	831513	2.32892e+08	8.69287e+07		43074.7	1.514e+06	2.78934e+08	1.51043e+08
High	Q9ULJ7	Ankyrin repeat domain-containing protein 50 OS=Homo sapiens OX=9606 GN=ANKRD50 PE=1 SV=4	FALSE	TRUE	15.2554	18	23	18	Not Found	High	Not Found	High	Not Found	Not Found	High	Not Found	High	Not Found	0.64	1.31962e+07	2.06037e+07	68.38	69.01	Duplicate	-0.638689	0.00840185	2.07562	-0.630259		-0.647118		22.7005		24.2226		23.3308		24.8697			6.81603e+06		1.95764e+07			1.05501e+07		3.06573e+07
High	B5ME97	Septin 10, isoform CRA_c OS=Homo sapiens OX=9606 GN=SEPT10 PE=1 SV=2	FALSE	TRUE	8.08824	3	9	3	High	Not Found	High	Not Found	High	Peak Found	Not Found	High	Not Found	High	1.644	1.12471e+07	6.84133e+06	168.43	167.9	Duplicate	0.612616	0.110703	0.955839		0.720232		0.505		24.9812		18.9974		24.261		18.4924	97850.1		3.31201e+07		523345	51337.7		20103882		368781
High	Q9NUI1	Peroxisomal 2,4-dienoyl-CoA reductase OS=Homo sapiens OX=9606 GN=DECR2 PE=1 SV=1	FALSE	TRUE	39.3836	11	44	11	Not Found	High	High	High	Not Found	Not Found	High	High	High	Not Found	0.613	3.28919e+07	5.36226e+07	67.25	76.98	Triplicate	-0.638272	0.0155997	1.80688	-0.525335	-0.594966	-0.794516		24.0065	24.4981	25.7927		24.5318	25.093	26.5872			1.68531e+07	2.36946e+07	5.81279e+07			2.42562e+07	3.57893e+07	1.00822e+08
High	A0A024R4K3	Malate dehydrogenase OS=Homo sapiens OX=9606 GN=MDH2 PE=2 SV=1	FALSE	TRUE	8.28402	2	8	2	Not Found	Peak Found	High	High	Not Found	Not Found	High	High	High	Not Found	0.706	908443	1.28671e+06	101.17	81.89	Triplicate	-0.637161	0.0970448	1.01303	-0.645041	-0.261895	-1.00455		16.9647	20.8738	19.3666		17.6098	21.1357	20.3711			127906	1.92146e+06	675964			200018	2.30393e+06	1.3562e+06
High	Q9BUP3	Oxidoreductase HTATIP2 OS=Homo sapiens OX=9606 GN=HTATIP2 PE=1 SV=2	FALSE	TRUE	21.4876	5	15	5	Not Found	Peak Found	High	High	Not Found	Not Found	High	High	High	Not Found	0.617	4.47248e+06	7.24632e+06	116.24	117.75	Triplicate	-0.636996	0.0671317	1.17307	-0.307773	-0.704343	-0.898874		20.3125	23.32	20.6481		20.6202	24.0244	21.547			1.30214e+06	1.04721e+07	1.64323e+06			1.61179e+06	1.70632e+07	3.06398e+06
High	Q9UBP9	PTB domain-containing engulfment adapter protein 1 OS=Homo sapiens OX=9606 GN=GULP1 PE=1 SV=1	FALSE	TRUE	40.4605	12	59	12	Not Found	Medium	High	High	Not Found	Not Found	High	High	High	Not Found	0.576	8.28271e+07	1.43812e+08	139.26	144.94	Triplicate	-0.636245	0.0323372	1.4903	-0.650418	-0.4264	-0.831915		23.7986	24.0923	27.6865		24.449	24.5187	28.5184			1.45912e+07	1.78862e+07	2.16004e+08			2.29026e+07	2.40368e+07	3.84497e+08
High	A0A0A0MTJ9	Neutral cholesterol ester hydrolase 1 OS=Homo sapiens OX=9606 GN=NCEH1 PE=1 SV=1	FALSE	TRUE	12.5	5	36	5	High	High	High	Peak Found	High	High	High	High	High	High	0.634	1.573e+07	2.48074e+07	114.75	116.86	Triplicate	-0.631712	0.0624384	1.20455	-0.312411	-0.654842	-1.23945	-0.320142	23.4593	25.4998	23.2778	22.6754	23.7717	26.1546	24.5173	22.9955	2.80248e+06	1.15331e+07	4.74461e+07	1.017e+07	6.69847e+06	2.63902e+06	1.43216e+07	7.47013e+07	2.40122e+07	8.36272e+06
High	M0R0K5	Adhesion G protein-coupled receptor E2 OS=Homo sapiens OX=9606 GN=ADGRE2 PE=1 SV=1	FALSE	TRUE	3.00842	2	20	1	High	High	Not Found	High	High	High	High	Not Found	Not Found	Medium	0.86	1.48865e+06	1.73061e+06	104.71	107.29	Triplicate	-0.630171	0.0465686	1.33191	-0.29278	-1.14389	-0.701334	-0.382685	21.9435	17.3216	18.3997	20.1324	22.2363	18.4655	19.1011	20.5151	1.75108e+06	4.03316e+06	163802	345834	1.14937e+06	1.28965e+06	4.94062e+06	361963	562329	1.49851e+06
High	Q8N2K0	Monoacylglycerol lipase ABHD12 OS=Homo sapiens OX=9606 GN=ABHD12 PE=1 SV=2	FALSE	TRUE	16.3317	6	11	6	High	High	High	Not Found	Not Found	Medium	High	Peak Found	Not Found	Medium	1.825	5.17637e+06	2.83602e+06	135.53	129.88	Duplicate	0.706591	0.175719	0.75518	0.906733	0.50645			23.6619	20.3866			22.7552	19.8802			885871	1.32724e+07	1.37083e+06			463669	7.07939e+06	965001
High	Q15370	Elongin-B OS=Homo sapiens OX=9606 GN=ELOB PE=1 SV=1	FALSE	TRUE	45.7627	4	7	4	Not Found	High	Peak Found	High	Not Found	Not Found	High	High	High	Not Found	0.716	5.77293e+06	8.05949e+06	151.7	148.26	Triplicate	-0.629877	0.0261779	1.58206	-0.460469	-0.81899	-0.610173		23.921	19.0835	19.7466		24.3815	19.9025	20.3568			1.58836e+07	555525	879668			2.18557e+07	980041	1.34276e+06
High	O15504	Nucleoporin-like protein 2 OS=Homo sapiens OX=9606 GN=NUPL2 PE=1 SV=1	FALSE	TRUE	30.4965	13	71	13	Not Found	High	High	High	Not Found	Not Found	High	High	High	Not Found	0.708	1.13288e+08	1.60109e+08	119.91	113.57	Triplicate	-0.629472	0.0334843	1.47516	-0.854487	-0.454344	-0.579584		24.1513	28.0027	25.6401		25.0058	28.4571	26.2196			1.86318e+07	2.68941e+08	5.22912e+07			3.36885e+07	3.68492e+08	7.8145e+07
High	P30084	Enoyl-CoA hydratase, mitochondrial OS=Homo sapiens OX=9606 GN=ECHS1 PE=1 SV=4	FALSE	TRUE	31.3793	7	21	7	Not Found	High	High	Peak Found	Not Found	Not Found	Medium	High	High	Not Found	0.575	3.29407e+06	5.72677e+06	116.79	126.53	Triplicate	-0.628728	0.0375377	1.42553	-0.49386	-0.879224	-0.513098		21.0782	22.851	16.6473		21.572	23.7303	17.1604			2.21389e+06	7.56569e+06	102643			3.11762e+06	1.39162e+07	146483
High	Q9UKA4	A-kinase anchor protein 11 OS=Homo sapiens OX=9606 GN=AKAP11 PE=1 SV=1	FALSE	TRUE	3.57706	6	6	6	Peak Found	Peak Found	Not Found	Peak Found	Not Found	High	High	Not Found	High	Not Found	0.299	414580	1.38646e+06	95.52	85.15	Duplicate	-1.87941	0.104048	0.982765	-2.18934		-1.56947		18.3108		19.6931		20.5002		21.2626		70939.8	325167		847633		160555	1.48307e+06		2.51574e+06
High	A0A023T6R1	Mago nashi protein OS=Homo sapiens OX=9606 GN=FLJ10292 PE=2 SV=1	FALSE	TRUE	55.4054	7	19	7	Not Found	Peak Found	High	High	Not Found	Not Found	High	High	High	Not Found	0.797	4.37434e+07	5.48676e+07	154.99	149.5	Triplicate	-0.628072	0.0720004	1.14267	-0.900831	-0.292741	-0.690646		19.7547	26.8612	23.0083		20.6555	27.154	23.6989			884598	1.21909e+08	8.43679e+06			1.65167e+06	1.49334e+08	1.3617e+07
High	H0Y9Z8	Condensin complex subunit 3 (Fragment) OS=Homo sapiens OX=9606 GN=NCAPG PE=1 SV=1	FALSE	TRUE	24.9071	6	30	2	Not Found	High	Not Found	Medium	Not Found	Not Found	High	Not Found	High	Not Found	0.642	7.05201e+06	1.09904e+07	79.03	80.64	Duplicate	-0.626567	0.0244115	1.61241	-0.650605		-0.602529		23.3901		21.569		24.0407		22.1715			1.09929e+07		3.11114e+06			17256907		4.72388e+06
High	A0A0A0MTL5	S-phase kinase-associated protein 2 OS=Homo sapiens OX=9606 GN=SKP2 PE=1 SV=1	FALSE	TRUE	22.069	9	53	9	High	High	High	High	Medium	High	High	High	High	Medium	0.594	4.78597e+07	8.05325e+07	101.96	109.19	Triplicate	-0.624711	0.0342725	1.46505	-0.925197	-0.314374	-0.908379	-0.350894	25.5804	26.1359	26.7659	17.897	26.5056	26.4503	27.6742	18.2479	1.03388e+06	5.01723e+07	7.37377e+07	1.14111e+08	244081	1.20759e+06	9.52744e+07	9.16907e+07	2.14179e+08	311289
High	Q9NXG2	THUMP domain-containing protein 1 OS=Homo sapiens OX=9606 GN=THUMPD1 PE=1 SV=2	FALSE	TRUE	15.5807	4	18	4	Not Found	High	High	High	High	Not Found	High	High	High	Peak Found	0.818	9.44462e+06	1.15472e+07	130.9	105.21	Triplicate	-0.623008	0.0531583	1.27443	-0.692531	-0.0359902	-0.869226	-0.894283	21.7445	24.7158	22.6558	16.6244	22.437	24.7518	23.5251	17.5187		3.5135e+06	2.75557e+07	6.6082e+06	101031		5.67822e+06	2.82518e+07	1.20711e+07	187785
High	B4DEQ7	cDNA FLJ50003, highly similar to Homo sapiens leucine-rich repeats and calponin homology (CH) domain containing 3 (LRCH3), mRNA OS=Homo sapiens OX=9606 PE=2 SV=1	FALSE	TRUE	9.09091	5	17	4	High	High	High	Not Found	Not Found	Peak Found	High	Peak Found	High	Not Found	0.612	2.8142e+06	4.59795e+06	99.46	107.18	Triplicate	-0.62258	0.0136662	1.86435	-0.767241	-0.527272	-0.573227		22.5269	20.3346	20.0387		23.2941	20.8619	20.612			6.0432e+06	1.32229e+06	1.0771e+06			1.02856e+07	1.90569e+06	1.60257e+06
High	Q9NZI8	Insulin-like growth factor 2 mRNA-binding protein 1 OS=Homo sapiens OX=9606 GN=IGF2BP1 PE=1 SV=2	FALSE	TRUE	42.9809	20	125	18	Not Found	High	High	High	Not Found	Not Found	High	High	High	Not Found	0.644	1.64574e+08	2.5547e+08	12.02	19.87	Triplicate	-0.620541	0.0758117	1.12026	-0.917169	-0.291511	-0.652942		27.1272	27.2659	27.4688		28.0444	27.5574	28.1217			1.46592e+08	1.6138e+08	1.85751e+08			2.76825e+08	1.97516e+08	2.9207e+08
High	Q96MH7	Uncharacterized protein C5orf34 OS=Homo sapiens OX=9606 GN=C5orf34 PE=2 SV=2	FALSE	TRUE	11.7555	6	12	6	Not Found	Peak Found	Not Found	High	Not Found	Not Found	High	Medium	High	Not Found	0.655	4.52757e+06	6.91181e+06	29.81	25.54	Duplicate	-0.619195	0.0464937	1.33261	-0.664496		-0.573893		21.7687		22.3863		22.4332		22.9602			3.57308e+06		5.48206e+06			5.66338e+06		8.16024e+06
High	A0A024R5K1	Coronin OS=Homo sapiens OX=9606 GN=CORO1B PE=3 SV=1	FALSE	TRUE	4.29448	2	6	2	Medium	High	Medium	Not Found	High	Peak Found	Peak Found	Peak Found	Not Found	High	1.282	1.29727e+06	1.0122e+06	93.11	111.77	Triplicate	0.515969	0.114547	0.941018	0.13992	0.641193		0.766792	21.4512	20.6174		18.9577	21.3113	19.9762		18.1909	204201	2.86715e+06	1.60859e+06		509129	116052	2.60214e+06	1.0314e+06		299227
High	Q8NFA0	Ubiquitin carboxyl-terminal hydrolase 32 OS=Homo sapiens OX=9606 GN=USP32 PE=1 SV=1	FALSE	TRUE	10.7855	14	26	14	High	High	Not Found	High	High	Peak Found	High	Not Found	High	High	0.581	5.73086e+06	9.8566e+06	116.87	126.08	Triplicate	-0.617098	0.0693175	1.15916	-0.883735		-0.67069	-0.296869	23.772		22.8898	18.4172	24.6557		23.5605	18.714	477024	1.43248e+07		7.77161e+06	350040	193980	2.64313e+07		1.23711e+07	430015
High	Q59EM2	Uncharacterized protein (Fragment) OS=Homo sapiens OX=9606 PE=2 SV=1	FALSE	TRUE	6.69291	3	6	3	Not Found	High	Not Found	High	Not Found	Not Found	High	Not Found	High	Not Found	0.639	1.69697e+06	2.65671e+06	39.64	48.17	Duplicate	-0.616743	0.0986691	1.00582	-0.713105		-0.520382		21.051		20.2201		21.7641		20.7404			2.17257e+06		1.22137e+06			3.56156e+06		1.75185e+06
High	Q13740	CD166 antigen OS=Homo sapiens OX=9606 GN=ALCAM PE=1 SV=2	FALSE	TRUE	18.3533	8	42	8	High	High	High	High	High	High	High	High	High	High	0.678	2.07065e+07	3.05589e+07	148.89	152.28	Triplicate	-0.616119	7.07256e-05	4.15042	-0.581764	-0.613789	-0.671547	-0.597377	26.1641	23.8069	22.8443	21.1402	26.7459	24.4207	23.5158	21.7376	3.82316e+06	7.51929e+07	1.46752e+07	7.53023e+06	2.31125e+06	2.30699e+06	1.1254e+08	2.2457e+07	1.1994e+07	3.49683e+06
High	O75161	Nephrocystin-4 OS=Homo sapiens OX=9606 GN=NPHP4 PE=1 SV=2	FALSE	TRUE	6.31136	7	16	6	Not Found	High	Not Found	Peak Found	Not Found	Not Found	High	Not Found	High	Not Found	0.657	3.86879e+06	5.88634e+06	44.51	41.52	Duplicate	-0.615696	0.0346646	1.46011	-0.649254		-0.582137		21.3382		22.2782		21.9875		22.8603			2.65124e+06		5.08635e+06			4.15809e+06		7.61459e+06
High	Q99447	Ethanolamine-phosphate cytidylyltransferase OS=Homo sapiens OX=9606 GN=PCYT2 PE=1 SV=1	FALSE	TRUE	15.9383	5	8	5	High	High	High	Not Found	Not Found	Peak Found	Medium	High	Not Found	Not Found	0.692	1.63207e+06	2.35798e+06	96.58	102.31	Duplicate	-0.612941	0.0640507	1.19348	-0.674818	-0.551063			20.2689	21.68			20.9437	22.231			272883	1.26342e+06	3.3599e+06			134213	2.01691e+06	4.9228e+06
High	Q6P1J9	Parafibromin OS=Homo sapiens OX=9606 GN=CDC73 PE=1 SV=1	FALSE	TRUE	4.89642	3	3	3	Not Found	Peak Found	Not Found	Peak Found	Not Found	Not Found	High	Not Found	High	Medium	0.657	790709	1.20442e+06	14.74	7.62	Duplicate	-0.612902	0.0756669	1.12109	-0.53971		-0.686095		19.7359		19.434		20.2756		20.12			873143		708276			1.26927e+06		1.13956e+06
High	Q9NZJ4	Sacsin OS=Homo sapiens OX=9606 GN=SACS PE=1 SV=2	FALSE	TRUE	4.36777	18	27	18	Not Found	High	Not Found	High	Not Found	Not Found	High	Not Found	High	Not Found	0.644	6.90282e+06	1.07157e+07	31.86	40.32	Duplicate	-0.610876	0.0955645	1.0197	-0.703271		-0.518481		23.0119		22.3505		23.7151		22.869			8.4579e+06		5.34774e+06			1.37711e+07		7.66034e+06
High	A0A059QFD5	Cytochrome c oxidase subunit 2 OS=Homo sapiens OX=9606 GN=COX2 PE=3 SV=1	FALSE	TRUE	15.859	3	14	1	Not Found	High	Medium	High	Not Found	Not Found	High	High	High	Not Found	0.646	1.89113e+06	2.9277e+06	35.93	42.93	Duplicate	-0.608912	0.0805549	1.09391	-0.531449		-0.686375		20.428		21.1774		20.9594		21.8638			1.41071e+06		2.37155e+06			2.03901e+06		3.81638e+06
High	B7ZB07	cDNA, FLJ79371, highly similar to Afadin- and alpha-actinin-binding protein OS=Homo sapiens OX=9606 PE=2 SV=1	FALSE	TRUE	9.88075	5	16	1	Not Found	Not Found	Not Found	Not Found	Not Found	Not Found	Not Found	Not Found	High	Not Found	0.53	1.26503e+06	2.38799e+06	187.96	199.16	Triplicate	-0.608695	0.0466866	1.33081	-0.981428	-0.314024	-0.874903	-0.264426	22.3947	15.4996	18.2432	18.1744	23.3761	15.8136	19.1181	18.4389	158594	5.51413e+06	46326.8	310268	295834	70797.9	1.08872e+07	57592.1	568996	355343
High	A3KMH1	von Willebrand factor A domain-containing protein 8 OS=Homo sapiens OX=9606 GN=VWA8 PE=1 SV=2	FALSE	TRUE	29.0289	48	173	48	Not Found	High	High	High	Not Found	Not Found	High	High	High	Not Found	0.682	1.52251e+08	2.23389e+08	99.65	88.31	Triplicate	-0.608003	0.0517168	1.28637	-0.893231	-0.498772	-0.432004		26.6062	24.928	28.2655		27.4995	25.4268	28.6975			1.02158e+08	3.1921e+07	3.22673e+08			1.89742e+08	4.51047e+07	4.3532e+08
High	Q5D862	Filaggrin-2 OS=Homo sapiens GN=FLG2 PE=1 SV=1	TRUE	TRUE	3.26223	5	40	5	High	Not Found	Not Found	Not Found	High	Not Found	High	High	Medium	Not Found	0.498	2.56189e+06	5.14498e+06	62.95	47.29	NS	#DIV/0!	#DIV/0!	#DIV/0!								21.8199	22.7699	22.4786	21.2176		1.42161e+06				3.70218e+06		7.15192e+06	5.84438e+06	2.43863e+06
High	P19623	Spermidine synthase OS=Homo sapiens OX=9606 GN=SRM PE=1 SV=1	FALSE	TRUE	25.8278	8	43	8	Not Found	Peak Found	High	High	Not Found	Not Found	Medium	High	High	Not Found	0.65	7.62306e+07	1.17319e+08	158.66	156.61	Triplicate	-0.607637	0.0519393	1.2845	-0.35706	-0.60942	-0.856433		20.1841	27.6849	23.485		20.5411	28.2943	24.3414			1.19126e+06	2.1576e+08	1.17406e+07			1.52579e+06	3.29173e+08	2.1257e+07
High	B3KNU0	cDNA FLJ30470 fis, clone BRAWH1000040, highly similar to Rap1 GTPase-GDP dissociation stimulator 1 OS=Homo sapiens OX=9606 PE=2 SV=1	FALSE	TRUE	13.6738	7	13	7	Not Found	High	Not Found	High	Not Found	Not Found	High	Not Found	High	Not Found	0.659	3.61013e+06	5.48017e+06	49.77	48.74	Duplicate	-0.606335	0.0125521	1.90128	-0.594378		-0.618291		22.2186		21.1579		22.813		21.7762			4.88052e+06		2.33974e+06			7.36871e+06		3.59163e+06
High	P35908	Keratin, type II cytoskeletal 2 epidermal OS=Homo sapiens GN=KRT2 PE=1 SV=2	TRUE	TRUE	66.0407	48	2218	32	High	Peak Found	Peak Found	Peak Found	High	Peak Found	High	High	High	Peak Found	0.548	1.42114e+09	2.59228e+09	146.19	92.65	Triplicate	-3.78161	0.526168	0.278875	-6.54201	-10.9388	-9.48928	11.8437	25.6118	21.138	22.2759	32.1141	32.1538	32.0768	31.7652	20.2704	2.39871e+09	5.1276e+07	2.30766e+06	5.07832e+06	4.64831e+09	2.28763e+06	4.7781e+09	4.52991e+09	3.64987e+09	1.26471e+06
High	Q8N4T8	Carbonyl reductase family member 4 OS=Homo sapiens OX=9606 GN=CBR4 PE=1 SV=3	FALSE	TRUE	19.8312	4	13	4	Not Found	High	High	High	Not Found	Not Found	High	High	High	Not Found	0.651	8.58162e+06	1.31731e+07	100.85	101.89	Triplicate	-0.606317	0.00215057	2.66745	-0.550742	-0.642043	-0.626166		21.7573	21.7896	24.1468		22.3081	22.4317	24.773			3.54498e+06	3.62519e+06	1.85747e+07			5.19282e+06	5.65724e+06	28669256
High	A8K4Z4	60S acidic ribosomal protein P0 OS=Homo sapiens OX=9606 PE=2 SV=1	FALSE	TRUE	28.0757	8	59	8	Not Found	Peak Found	High	High	Not Found	Not Found	High	High	High	Not Found	0.705	1.88356e+08	2.67115e+08	157.93	157.03	Triplicate	-0.605231	0.0244324	1.61203	-0.797619	-0.498729	-0.519345		22.8106	28.986	24.6337		23.6082	29.4847	25.153			7.35648e+06	5.31681e+08	2.60302e+07			1.27872e+07	7.51248e+08	3.73091e+07
High	Q9BYD1	39S ribosomal protein L13, mitochondrial OS=Homo sapiens OX=9606 GN=MRPL13 PE=1 SV=1	FALSE	TRUE	32.0225	5	14	5	Not Found	Medium	High	Medium	Not Found	Not Found	High	High	High	Not Found	0.669	1.11513e+07	1.66609e+07	124.32	119.6	Triplicate	-0.603322	0.0178279	1.7489	-0.503649	-0.541131	-0.765186		19.9566	24.6838	22.3874		20.4602	25.2249	23.1525			1.0175e+06	2.69504e+07	5.48613e+06			1442608	3.92158e+07	9.32417e+06
High	P51531	Probable global transcription activator SNF2L2 OS=Homo sapiens OX=9606 GN=SMARCA2 PE=1 SV=2	FALSE	TRUE	7.54717	11	27	3	High	Not Found	Medium	High	Medium	Not Found	Not Found	Peak Found	High	High	0.664	1.32197e+06	1.99047e+06	124.41	124.09	Duplicate	-0.603136	0.0152719	1.81611			-0.588664	-0.617607			21.2448	17.2788			21.8334	17.8964				2.48492e+06	159017				3.73695e+06	243985
High	O14786	Neuropilin-1 OS=Homo sapiens OX=9606 GN=NRP1 PE=1 SV=3	FALSE	TRUE	10.0758	6	54	6	High	High	High	High	High	High	High	High	High	High	0.677	1.63699e+07	2.41948e+07	130.15	138.37	Triplicate	-0.599253	0.00576229	2.2394	-0.631165	-0.371002	-0.616058	-0.778789	25.6897	23.4153	22.0581	21.9485	26.3208	23.7863	22.6742	22.7273	8.12838e+06	5.41204e+07	1.11871e+07	4.36667e+06	4.04715e+06	9.04759e+06	8.38225e+07	1.44678e+07	6.69271e+06	6.94365e+06
High	P01111	GTPase NRas OS=Homo sapiens OX=9606 GN=NRAS PE=1 SV=1	FALSE	TRUE	4.7619	1	4	1	Not Found	Peak Found	High	High	Not Found	Not Found	High	High	Peak Found	Not Found	0.651	585211	899591	67.36	65.99	Triplicate	-0.598071	0.0932835	1.0302	-0.267094	-0.579394	-0.947726		18.3119	19.9865	18.5783		18.579	20.5659	19.526			325412	1.03881e+06	391410			391595	1.55221e+06	754964
High	Q9BRQ8	Apoptosis-inducing factor 2 OS=Homo sapiens OX=9606 GN=AIFM2 PE=1 SV=1	FALSE	TRUE	19.571	7	18	7	Not Found	High	High	High	Not Found	Not Found	Medium	High	High	Not Found	0.608	1.75595e+07	2.88671e+07	125.85	132.43	Triplicate	-0.597401	0.0205884	1.68638	-0.542839	-0.767897	-0.481468		18.6018	25.3408	23.2224		19.1447	26.1087	23.7038			397837	4.2494e+07	9.78653e+06			579583	7.23583e+07	1.36636e+07
High	Q15274	Nicotinate-nucleotide pyrophosphorylase [carboxylating] OS=Homo sapiens OX=9606 GN=QPRT PE=1 SV=3	FALSE	TRUE	6.73401	2	5	2	Not Found	Peak Found	High	Peak Found	Not Found	Not Found	High	High	High	Not Found	0.701	1.56001e+06	2.22685e+06	121.16	117.76	Triplicate	-0.596928	0.0159112	1.7983	-0.744377	-0.489776	-0.55663		17.745	21.8276	19.4941		18.4894	22.3174	20.0508			219671	3.72191e+06	738452			368003	5.2264e+06	1.08614e+06
High	O43683	Mitotic checkpoint serine/threonine-protein kinase BUB1 OS=Homo sapiens OX=9606 GN=BUB1 PE=1 SV=1	FALSE	TRUE	20.1843	16	44	16	Medium	High	Peak Found	High	Not Found	High	High	High	High	Not Found	0.668	1.174e+07	1.7576e+07	116.43	118.15	Triplicate	-0.596308	9.31997e-05	4.03059	-0.595464	-0.606675	-0.586785		24.7526	18.9362	24.0748		25.3481	19.5429	24.6616		520189	2.82676e+07	501621	1.76706e+07		289616	4.27112e+07	763841	2.65394e+07
High	D6RB85	Calnexin (Fragment) OS=Homo sapiens OX=9606 GN=CANX PE=1 SV=1	FALSE	TRUE	46.5278	11	134	1	High	High	High	Not Found	Medium	Peak Found	High	Medium	Not Found	Medium	1.537	7.18962e+06	4.67754e+06	67.62	63.59	Triplicate	0.521126	0.115478	0.937502	0.492456	0.871157		0.199767	23.3815	23.4906		21.8404	22.889	22.6194		21.6406	2.28965e+06	1.09276e+07	1.17862e+07		3.75507e+06	1.22956e+06	7.76749e+06	6.44359e+06		3.2695e+06
High	Q13144	Translation initiation factor eIF-2B subunit epsilon OS=Homo sapiens OX=9606 GN=EIF2B5 PE=1 SV=3	FALSE	TRUE	14.147	9	22	9	High	High	High	High	Not Found	Peak Found	High	High	High	Not Found	0.745	1.74601e+07	2.34355e+07	137.64	121.74	Triplicate	-0.592269	0.0793941	1.10021	-0.884074	-0.270848	-0.621886		23.6259	25.6488	21.9537		24.51	25.9197	22.5756		223133	1.29453e+07	5.26102e+07	4.06179e+06		124840	2.38916e+07	6.34751e+07	6.25062e+06
High	Q5VV42	Threonylcarbamoyladenosine tRNA methylthiotransferase OS=Homo sapiens OX=9606 GN=CDKAL1 PE=1 SV=1	FALSE	TRUE	20.5527	8	36	8	High	High	Not Found	High	High	High	High	Not Found	High	High	0.693	8.40504e+06	1.21199e+07	132.46	132.85	Triplicate	-0.591688	0.00369661	2.4322	-0.523531		-0.605272	-0.646262	24.5437		22.8188	19.9789	25.0672		23.4241	20.6252	732453	2.44559e+07		7.39842e+06	1.03336e+06	452639	3.51546e+07		1.1255e+07	1.61731e+06
High	B4DHK5	cDNA FLJ61590, moderately similar to Pleckstrin homology domain-containing family A member 5 (Fragment) OS=Homo sapiens OX=9606 PE=2 SV=1	FALSE	TRUE	15.8073	13	30	13	Medium	High	Peak Found	High	Not Found	Not Found	High	Medium	High	Not Found	0.723	1.22885e+07	1.69922e+07	122.43	120.06	Triplicate	-0.591558	0.0335078	1.47485	-0.449668	-0.810585	-0.514422		24.8005	18.8061	22.7769		25.2501	19.6167	23.2913			2.92204e+07	458357	7.1867e+06			3.9907e+07	803923	1.02656e+07
High	Q06210	Glutamine--fructose-6-phosphate aminotransferase [isomerizing] 1 OS=Homo sapiens OX=9606 GN=GFPT1 PE=1 SV=3	FALSE	TRUE	50.2146	27	175	23	High	High	High	High	High	High	High	High	High	High	0.636	1.02062e+08	1.60509e+08	71.97	96.12	Triplicate	-0.589036	0.0930889	1.0311	-0.954932	-0.400197	-1.00953	0.0085173	27.6641	27.0818	25.9001	25.396	28.6191	27.482	26.9097	25.3875	4.88017e+07	2.12684e+08	1.42049e+08	6.26211e+07	4.41531e+07	3.28336e+07	4.12285e+08	1.87461e+08	1.26072e+08	4.38932e+07
High	Q15654	Thyroid receptor-interacting protein 6 OS=Homo sapiens OX=9606 GN=TRIP6 PE=1 SV=3	FALSE	TRUE	29.8319	10	41	10	High	High	High	High	High	High	High	Medium	High	High	0.645	1.05413e+07	1.63429e+07	126.87	145.29	Triplicate	-0.588869	0.0746442	1.127	-0.773785	-0.305267	-1.1163	-0.16013	25.028	21.581	21.8887	22.9226	25.8018	21.8863	23.005	23.0827	3.52356e+06	3.42125e+07	3.13709e+06	3.88299e+06	7.95051e+06	2.04162e+06	5.84949e+07	3.87633e+06	8.41792e+06	8.8838e+06
High	Q8WWH5	Probable tRNA pseudouridine synthase 1 OS=Homo sapiens OX=9606 GN=TRUB1 PE=1 SV=1	FALSE	TRUE	30.086	9	25	9	Not Found	Medium	High	High	Not Found	Not Found	High	High	High	Not Found	0.688	8.39757e+06	1.22005e+07	72.94	71.47	Triplicate	-0.587999	0.04872	1.31229	-0.71083	-0.318818	-0.734349		20.3956	23.5944	23.4102		21.1065	23.9133	24.1446			1.37941e+06	1.26658e+07	1.11475e+07			2.25775e+06	1.57982e+07	1.85455e+07
High	O75964	ATP synthase subunit g, mitochondrial OS=Homo sapiens OX=9606 GN=ATP5L PE=1 SV=3	FALSE	TRUE	46.6019	4	19	4	Medium	High	High	High	Not Found	Peak Found	Medium	High	High	Not Found	0.678	4.64938e+07	6.85671e+07	176.73	177.74	Triplicate	-0.587416	0.0217662	1.66222	-0.749337	-0.566669	-0.446243		21.9191	27.337	23.5126		22.6684	27.9037	23.9589		506270	3.96558e+06	1.69536e+08	1.19677e+07		196854	6666227	2.51099e+08	1.63058e+07
High	P78536	Disintegrin and metalloproteinase domain-containing protein 17 OS=Homo sapiens OX=9606 GN=ADAM17 PE=1 SV=1	FALSE	TRUE	27.6699	19	117	19	High	High	High	High	High	High	High	High	High	High	1.999	1.35611e+08	6.78347e+07	139.43	113.26	Triplicate	0.721897	0.10191	0.991782	1.22329	1.27859	0.31184	0.0738674	28.8005	24.3372	24.7217	25.5319	27.5772	23.0586	24.4099	25.458	1.13133e+08	4.67548e+08	2.11949e+07	2.76676e+07	4.85127e+07	6.18031e+07	2.00253e+08	8.73651e+06	2.22894e+07	4.60914e+07
High	A0A0G2JL52	VARS2 OS=Homo sapiens OX=9606 GN=VARS2 PE=1 SV=1	FALSE	TRUE	4.2086	4	8	4	Not Found	High	Medium	High	Not Found	Not Found	Peak Found	High	Peak Found	Not Found	0.698	1.56174e+06	2.23859e+06	76.76	61.73	Triplicate	-0.584778	0.0823509	1.08433	-0.92662	-0.321367	-0.506347		20.1476	21.4723	19.2282		21.0743	21.7937	19.7346			1.16157e+06	2.90951e+06	614154			2.20792e+06	3.63547e+06	872375
High	P41091	Eukaryotic translation initiation factor 2 subunit 3 OS=Homo sapiens OX=9606 GN=EIF2S3 PE=1 SV=3	FALSE	TRUE	41.1017	19	152	19	High	High	High	High	High	High	High	High	High	High	0.656	3.32669e+08	5.07143e+08	133.47	126.7	Triplicate	-0.584694	0.07554	1.12182	-1.00635	-0.455477	-0.849086	-0.0278625	25.7352	29.9245	29.0272	24.9431	26.7415	30.38	29.8763	24.9709	9.12211e+06	5.58554e+07	1.01902e+09	5.47089e+08	3.22564e+07	7.80167e+06	1.12204e+08	1.39732e+09	9.85504e+08	3.28854e+07
High	O75146	Huntingtin-interacting protein 1-related protein OS=Homo sapiens OX=9606 GN=HIP1R PE=1 SV=2	FALSE	TRUE	11.4232	10	22	10	High	High	Not Found	High	Not Found	Peak Found	High	Not Found	High	Not Found	0.689	5.22055e+06	7.57894e+06	135.58	135.36	Duplicate	-0.583064	0.053743	1.26968	-0.533725		-0.632403		23.6657		21.0736		24.1994		21.706		147955	1.33067e+07		2.20697e+06		52054.4	1.92636e+07		3.42113e+06
High	Q15048	Leucine-rich repeat-containing protein 14 OS=Homo sapiens OX=9606 GN=LRRC14 PE=1 SV=1	FALSE	TRUE	27.1805	10	22	10	Not Found	High	High	High	Peak Found	Not Found	High	High	High	Medium	0.742	1.01367e+07	1.36535e+07	169	167.95	Triplicate	-0.582852	0.0711335	1.14793	-0.955253	-0.0550847	-0.423521	-0.897548	20.7608	21.4691	25.0924	16.494	21.7161	21.5242	25.516	17.3915		1.77677e+06	2.90299e+06	3.57747e+07	92294.1		3.44501e+06	3.01597e+06	4.79809e+07	171934
High	A8K5T7	cDNA FLJ75365, highly similar to Homo sapiens SUGT1B (SUGT1) mRNA OS=Homo sapiens OX=9606 PE=2 SV=1	FALSE	TRUE	40	12	63	4	High	Medium	High	High	Medium	High	High	High	High	High	0.654	2.73235e+07	4.18042e+07	132.87	129.18	Triplicate	-0.582384	0.0528782	1.27672	-0.900625	-0.545382	-0.814984	-0.0685437	22.7093	26.3867	25.0669	21.5033	23.61	26.9321	25.8819	21.5718	3.89998e+06	6.85788e+06	8.77404e+07	3.51468e+07	2.9726e+06	3.21914e+06	1.28028e+07	1.28049e+08	6.18329e+07	3.11724e+06
High	A0A024RC48	Polypeptide N-acetylgalactosaminyltransferase OS=Homo sapiens OX=9606 GN=GALNT1 PE=3 SV=1	FALSE	TRUE	33.8104	17	186	17	High	High	High	High	High	High	High	High	High	High	1.334	1.98044e+08	1.48443e+08	120.49	109.23	Triplicate	0.307669	0.109995	0.958627	0.515631	0.562159	0.145533	0.00735266	29.2184	26.2492	26.6163	26.4659	28.7028	25.687	26.4707	26.4586	9.02608e+07	6.24636e+08	7.97616e+07	1.02872e+08	9.26897e+07	6.60502e+07	4.36925e+08	5.40215e+07	9.3001e+07	9.22185e+07
High	Q8NB14	Ubiquitin carboxyl-terminal hydrolase 38 OS=Homo sapiens OX=9606 GN=USP38 PE=1 SV=2	FALSE	TRUE	4.03071	4	8	4	Not Found	Medium	Not Found	High	Not Found	Not Found	High	Not Found	High	Not Found	0.672	3.73224e+06	5.55369e+06	33.81	30.42	Duplicate	-0.58169	0.0398673	1.39938	-0.545215		-0.618165		22.1409		21.4374		22.6861		22.0556			4.62452e+06		2.83996e+06			6.74828e+06		4.35911e+06
High	Q9H4F8	SPARC-related modular calcium-binding protein 1 OS=Homo sapiens OX=9606 GN=SMOC1 PE=1 SV=1	FALSE	TRUE	23.7327	9	64	9	High	High	High	High	High	High	High	High	High	High	1.54	3.53941e+07	2.29888e+07	74.31	65.45	Triplicate	0.509921	0.105104	0.978381	0.798986	0.969918	0.0495216	0.221256	26.2786	24.456	24.1237	24.9742	25.4796	23.4861	24.0742	24.7529	2.13168e+07	8.14014e+07	2.30136e+07	1.82792e+07	3.29596e+07	1.04732e+07	4.67857e+07	1.17493e+07	1.76624e+07	2.82733e+07
High	O95425	Supervillin OS=Homo sapiens OX=9606 GN=SVIL PE=1 SV=2	FALSE	TRUE	6.14273	10	23	10	High	Peak Found	Not Found	High	High	High	High	Not Found	High	High	0.761	2.03313e+06	2.67074e+06	49.4	56.87	Triplicate	-0.58116	0.00231446	2.63555	-0.578579		-0.630909	-0.533991	20.023		21.5968	20.336	20.6016		22.2278	20.87	2.5718e+06	1.06542e+06		3.17175e+06	1.32356e+06	2.26386e+06	1.59107e+06		4.91159e+06	1.91643e+06
High	Q9HCJ3	Ribonucleoprotein PTB-binding 2 OS=Homo sapiens OX=9606 GN=RAVER2 PE=1 SV=2	FALSE	TRUE	10.7091	5	15	5	Not Found	High	High	High	Not Found	Not Found	High	High	High	Not Found	0.644	1.02831e+07	1.59764e+07	81.57	91.18	Triplicate	-0.580361	0.0322486	1.49149	-0.385441	-0.753567	-0.602076		23.2241	24.1721	21.0342		23.6096	24.9257	21.6363			9.79863e+06	1.89031e+07	2.14753e+06			1.27995e+07	3.18699e+07	3.25973e+06
High	Q7Z4Q2	HEAT repeat-containing protein 3 OS=Homo sapiens OX=9606 GN=HEATR3 PE=1 SV=2	FALSE	TRUE	16.0294	9	25	9	High	High	High	High	Medium	High	High	High	High	High	0.607	5.98115e+06	9.84973e+06	166.33	172.24	Triplicate	-0.580074	0.00520901	2.28324	-0.76052	-0.378356	-0.616296	-0.565124	24.4835	19.0199	22.2122	19.5224	25.244	19.3982	22.8285	20.0875	305511	2.34568e+07	531556	4.85887e+06	753053	257047	3.97382e+07	690949	7.44833e+06	1.11415e+06
High	Q8IVS2	Malonyl-CoA-acyl carrier protein transacylase, mitochondrial OS=Homo sapiens OX=9606 GN=MCAT PE=1 SV=2	FALSE	TRUE	30.5128	9	22	9	Not Found	Not Found	High	High	Not Found	Not Found	Not Found	High	High	Not Found	0.693	4.71735e+07	6.80251e+07	137.36	137.05	Duplicate	-0.579431	0.0579811	1.23671		-0.526512	-0.63235			26.4706	20.3706			26.9971	21.003				9.29914e+07	1.35571e+06				1.33949e+08	2.10147e+06
High	A8K6X9	cDNA FLJ76427, highly similar to Homo sapiens SH2 domain binding protein 1 (tetratricopeptide repeat containing) (SH2BP1), mRNA OS=Homo sapiens OX=9606 PE=2 SV=1	FALSE	TRUE	4.09207	5	7	5	Not Found	Peak Found	Peak Found	Peak Found	Not Found	Not Found	High	High	High	Not Found	0.68	3.67355e+06	5.40514e+06	103.91	94.36	Triplicate	-0.578703	0.0493345	1.30685	-0.845764	-0.444818	-0.445528		21.4093	22.9054	18.5324		22.255	23.3503	18.9779			2.78506e+06	7.85643e+06	379149			5.00536e+06	1.06937e+07	516330
High	Q15032	R3H domain-containing protein 1 OS=Homo sapiens OX=9606 GN=R3HDM1 PE=1 SV=3	FALSE	TRUE	8.46224	7	23	7	High	High	Peak Found	High	Not Found	Peak Found	High	High	High	Not Found	0.763	6.15492e+06	8.06418e+06	150.31	147.53	Triplicate	-0.576999	0.0653293	1.18489	-0.366033	-0.879637	-0.485327		24.2285	17.244	22.1573		24.5945	18.1236	22.6427		130249	1.96566e+07	155223	4.67759e+06		89391.5	2.53335e+07	285597	6.54817e+06
High	P02786	Transferrin receptor protein 1 OS=Homo sapiens OX=9606 GN=TFRC PE=1 SV=2	FALSE	TRUE	54.7368	40	973	40	High	High	High	High	High	High	High	High	High	High	0.639	3.40527e+09	5.33111e+09	121.48	144.31	Triplicate	-0.576911	0.0455728	1.34129	-0.822519	-0.156007	-0.90211	-0.427008	33.3286	30.8166	30.2462	30.2369	34.1511	30.9726	31.1483	30.6639	1.80924e+09	1.07871e+10	1.8911e+09	1.27355e+09	1.26533e+09	1.39039e+09	1.90769e+10	2.10706e+09	2.38e+09	1.70116e+09
High	A0A087X1N8	Serpin B6 OS=Homo sapiens OX=9606 GN=SERPINB6 PE=1 SV=1	FALSE	TRUE	35.443	12	41	11	Not Found	High	High	High	Not Found	Not Found	High	High	High	Not Found	0.761	5.68044e+07	7.46875e+07	169.37	168.53	Triplicate	-0.576784	0.0286668	1.54262	-0.608707	-0.390162	-0.731484		20.0953	27.323	20.4151		20.704	27.7131	21.1466			1.1202e+06	1.67895e+08	1.3982e+06			1.70819e+06	2.20033e+08	2.32149e+06
High	Q9BZE1	39S ribosomal protein L37, mitochondrial OS=Homo sapiens OX=9606 GN=MRPL37 PE=1 SV=2	FALSE	TRUE	33.8061	11	50	10	Not Found	Medium	High	High	Not Found	Not Found	High	High	High	Not Found	0.682	5.8199e+07	8.53457e+07	80.45	77.04	Triplicate	-0.575144	0.00276228	2.55873	-0.621958	-0.585038	-0.518436		25.327	24.3616	26.7253		25.949	24.9466	27.2438			4.20915e+07	2.15562e+07	1.10949e+08			6.47773e+07	3.2336e+07	1.58924e+08
High	Q8WY22	BRI3-binding protein OS=Homo sapiens OX=9606 GN=BRI3BP PE=1 SV=1	FALSE	TRUE	17.1315	3	19	3	High	High	High	High	High	High	High	Peak Found	High	High	1.717	3.1835e+07	1.8545e+07	136.99	118.06	Triplicate	0.476482	0.111149	0.954095	0.931383	0.747177	0.127854	0.0995152	26.7063	23.2507	22.8409	23.7113	25.7749	22.5036	22.7131	23.6118	1.84496e+07	1.09498e+08	9.98084e+06	7.51293e+06	1.37342e+07	9.66863e+06	5.74156e+07	5.94627e+06	6.87577e+06	1.28188e+07
High	A0A1U9X8J5	SLC39A7 OS=Homo sapiens OX=9606 PE=4 SV=1	FALSE	TRUE	2.98507	2	35	2	High	High	High	High	High	High	High	Peak Found	High	High	1.492	1.06042e+08	7.10686e+07	102.9	98.66	Triplicate	0.543426	0.114716	0.940377	0.987524	0.914079	-0.041207	0.313307	28.0517	24.682	27.1642	24.5686	27.0642	23.7679	27.2054	24.2553	4.9782e+07	2.78236e+08	2.69165e+07	1.50395e+08	2.48825e+07	2.59548e+07	1.40326e+08	1.42841e+07	1.54753e+08	2.00253e+07
High	Q6KCM7	Calcium-binding mitochondrial carrier protein SCaMC-2 OS=Homo sapiens OX=9606 GN=SLC25A25 PE=1 SV=1	FALSE	TRUE	6.60981	3	7	3	Not Found	Peak Found	Peak Found	Peak Found	Not Found	Not Found	Medium	High	High	Not Found	0.607	3.52922e+06	5.81069e+06	97.07	107.54	Triplicate	-0.573238	0.0579079	1.23726	-0.617033	-0.304321	-0.79836		20.9369	20.1053	22.8293		21.5539	20.4096	23.6276			2.00738e+06	1.12798e+06	7.45229e+06			3.07876e+06	1.39287e+06	1.29604e+07
High	Q7KYR7	Butyrophilin subfamily 2 member A1 OS=Homo sapiens OX=9606 GN=BTN2A1 PE=1 SV=3	FALSE	TRUE	6.45161	3	16	3	High	High	Not Found	Peak Found	High	Medium	High	Not Found	High	Medium	0.694	2.57665e+06	3.71417e+06	112.03	134.92	Triplicate	-0.572439	0.079746	1.09829	-0.707555		-0.779084	-0.230678	22.7125		19.3045	20.3011	23.42		20.0836	20.5318	1.49439e+06	6.87273e+06		647494	1.29197e+06	1.00617e+06	1.12234e+07		1.11113e+06	1.51598e+06
High	C9JIF9	Acylamino-acid-releasing enzyme OS=Homo sapiens OX=9606 GN=APEH PE=1 SV=1	FALSE	TRUE	3.39213	2	6	2	High	High	Not Found	Peak Found	Not Found	Not Found	High	Not Found	High	Not Found	0.706	2.01439e+06	2.85222e+06	115.01	112.06	Duplicate	-0.569845	0.0940617	1.02659	-0.485031		-0.654658		21.8005		18.5211		22.2855		19.1758			3.65259e+06		376192			5.11222e+06		592217
High	Q12905	Interleukin enhancer-binding factor 2 OS=Homo sapiens OX=9606 GN=ILF2 PE=1 SV=2	FALSE	TRUE	26.6667	8	18	8	Not Found	Peak Found	High	Peak Found	Not Found	Not Found	High	High	High	Not Found	0.843	3.83857e+07	4.55601e+07	154.35	147.75	Triplicate	-0.569084	0.0951711	1.0215	-0.844333	-0.206196	-0.656722		20.1657	26.6691	22.7941		21.01	26.8753	23.4508			1.17617e+06	1.06708e+08	7.27299e+06			2.11174e+06	1.23103e+08	1.14658e+07
High	A0A2U3TZH3	Elongation factor 1-alpha OS=Homo sapiens OX=9606 GN=EEF1A2 PE=1 SV=1	FALSE	TRUE	30.8468	15	831	3	Not Found	Medium	High	High	High	Not Found	High	High	High	Not Found	0.759	1.99235e+08	2.62536e+08	138.22	132.93	Triplicate	-0.568621	0.03857	1.41375	-0.759154	-0.3617	-0.585007		23.1706	28.9402	26.1251		23.9297	29.3019	26.7101			9.44128e+06	515079421	7.31854e+07			1.59794e+07	6.61846e+08	1.09781e+08
High	O00116	Alkyldihydroxyacetonephosphate synthase, peroxisomal OS=Homo sapiens OX=9606 GN=AGPS PE=1 SV=1	FALSE	TRUE	21.4286	13	70	13	Not Found	High	High	High	High	Not Found	High	High	High	High	0.828	6.82109e+07	8.243e+07	163.2	157.13	Triplicate	-0.568099	0.0377201	1.42343	-0.83927	-0.233696	-0.357242	-0.842189	23.1417	27.8032	24.7956	17.9959	23.981	28.0369	25.1529	18.8381		9.25423e+06	2.34205e+08	2.91229e+07	261399		1.65572e+07	2.75388e+08	3.73057e+07	468628
High	P49841	Glycogen synthase kinase-3 beta OS=Homo sapiens OX=9606 GN=GSK3B PE=1 SV=2	FALSE	TRUE	38.0952	11	43	7	Not Found	High	High	High	Not Found	Not Found	High	High	High	Not Found	0.74	4.24392e+07	5.7316e+07	84.61	75.76	Triplicate	-0.565733	0.0590194	1.22901	-0.830882	-0.336292	-0.530025		22.8103	26.2375	25.2837		23.6412	26.5738	25.8137			7.35505e+06	7.91168e+07	4.08459e+07			1.3083e+07	9.98856e+07	5.89796e+07
High	Q9UFC0	Leucine-rich repeat and WD repeat-containing protein 1 OS=Homo sapiens OX=9606 GN=LRWD1 PE=1 SV=2	FALSE	TRUE	6.4915	3	15	3	Not Found	Medium	High	High	Not Found	Not Found	High	High	High	Not Found	0.616	1.54849e+06	2.51291e+06	95.3	104.51	Triplicate	-0.565241	0.087917	1.05593	-0.723427	-0.206727	-0.76557		19.6345	19.156	21.6309		20.3579	19.3627	22.3964			813906	584162	3.2474e+06			1.34384e+06	674162	5.52071e+06
High	Q96AE7	Tetratricopeptide repeat protein 17 OS=Homo sapiens OX=9606 GN=TTC17 PE=1 SV=1	FALSE	TRUE	25.0657	30	169	10	High	High	High	High	High	High	High	Peak Found	High	High	1.458	1.47091e+08	1.00855e+08	130.25	115.14	Triplicate	0.377181	0.111441	0.952953	0.683113	0.655426	0.0826368	0.0875496	28.8532	23.1454	26.4368	25.9567	28.1701	22.49	26.3541	25.8691	8.5297e+07	4.84919e+08	9.27815e+06	9.08359e+07	65124346	4.92994e+07	3.02017e+08	5.89058e+06	8.57791e+07	6.12898e+07
High	Q8NCA5	Protein FAM98A OS=Homo sapiens OX=9606 GN=FAM98A PE=1 SV=1	FALSE	TRUE	16.763	7	29	5	High	High	High	High	High	Peak Found	High	High	High	High	0.642	1.2505e+07	1.94835e+07	94.34	96.88	Triplicate	-0.564974	0.0184727	1.73347	-0.57094	-0.409049	-0.904124	-0.375785	24.7088	23.8345	24.1818	19.6241	25.2797	24.2436	25.086	19.9998	306009	2.7421e+07	1.49593e+07	1.90307e+07	808033	158217	4.07336e+07	1.98631e+07	3.56142e+07	1.04846e+06
High	Q9P0J7	E3 ubiquitin-protein ligase KCMF1 OS=Homo sapiens OX=9606 GN=KCMF1 PE=1 SV=2	FALSE	TRUE	15.2231	4	21	4	Not Found	High	Peak Found	High	Not Found	Not Found	Medium	Medium	High	Not Found	0.697	1.62937e+07	2.33818e+07	88.94	97.16	Triplicate	-0.564432	0.0828666	1.08162	-0.231437	-0.815149	-0.646709		24.0207	20.471	24.858		24.2521	21.2862	25.5047			1.70193e+07	1.45341e+06	3.04085e+07			1.99807e+07	2557238	4.76073e+07
High	O95486	Protein transport protein Sec24A OS=Homo sapiens OX=9606 GN=SEC24A PE=1 SV=2	FALSE	TRUE	12.7173	13	71	10	High	High	High	High	Peak Found	High	High	High	High	High	0.689	3.32106e+07	4.82179e+07	96.84	99.53	Triplicate	-0.564153	0.0019598	2.70779	-0.648116	-0.410135	-0.561257	-0.637105	25.4019	25.3103	26.2006	17.1186	26.05	25.7204	26.7619	17.7557	2.85246e+06	4.43324e+07	4.1605e+07	7.71211e+07	142298	2.31268e+06	6.94742e+07	5.52851e+07	1.13796e+08	221302
High	B3KM43	cDNA FLJ10228 fis, clone HEMBB1000119, highly similar to N-acetylserotonin O-methyltransferase-like protein OS=Homo sapiens OX=9606 PE=2 SV=1	FALSE	TRUE	15.4589	9	21	3	Not Found	Peak Found	High	High	Not Found	Not Found	Medium	High	High	Not Found	0.748	6.81207e+06	9.1012e+06	70.36	62.75	Triplicate	-0.564107	0.0968986	1.01368	-0.942167	-0.348107	-0.402046		20.3315	23.2748	23.0963		21.2737	23.6229	23.4984			1.31944e+06	1.01489e+07	8.96793e+06			2.53519e+06	1.29184e+07	1.185e+07
High	P49641	Alpha-mannosidase 2x OS=Homo sapiens OX=9606 GN=MAN2A2 PE=2 SV=3	FALSE	TRUE	7.82609	8	21	7	High	High	High	High	High	High	Medium	Peak Found	High	High	2.093	4.78543e+06	2.28664e+06	153.77	126.94	Triplicate	0.771454	0.121577	0.915148	1.27714	1.41808	-0.135016	0.525612	24.0962	19.8489	20.5197	20.8479	22.8191	18.4308	20.6547	20.3223	1.65805e+06	1.79342e+07	944319	1.50326e+06	1.88728e+06	718160	7.3999e+06	353374	1.65074e+06	1.31102e+06
High	A0A024RDB0	Ubiquitin-activating enzyme E1-like 2, isoform CRA_a OS=Homo sapiens OX=9606 GN=UBE1L2 PE=4 SV=1	FALSE	TRUE	11.1217	10	21	10	High	High	High	Peak Found	Medium	Peak Found	High	High	High	Not Found	0.772	6.71532e+06	8.69636e+06	112.39	103.99	Triplicate	-0.563928	0.0781116	1.10728	-0.509371	-0.3048	-0.877613		22.0479	23.8543	19.2972		22.5573	24.1591	20.1749			4335902	1.51658e+07	644241			6.17185e+06	1.87335e+07	1.18368e+06
High	Q16270	Insulin-like growth factor-binding protein 7 OS=Homo sapiens OX=9606 GN=IGFBP7 PE=1 SV=1	FALSE	TRUE	39.3617	8	55	8	High	High	High	High	Not Found	High	High	High	High	Medium	2.097	2.0694e+07	9.87052e+06	77.65	92.39	Triplicate	0.650052	0.124477	0.904912	0.75802	1.02537	0.166762		25.2505	24.738	22.9195		24.4925	23.7126	22.7528	15.9751	6.9425e+06	3.99173e+07	2.79825e+07	7.93357e+06		4.86997e+06	2.36034e+07	1.37473e+07	7.06754e+06	64413.9
High	P51553	Isocitrate dehydrogenase [NAD] subunit gamma, mitochondrial OS=Homo sapiens OX=9606 GN=IDH3G PE=1 SV=1	FALSE	TRUE	24.173	9	33	9	Not Found	High	High	High	Not Found	Not Found	Peak Found	High	High	Not Found	0.716	1.15939e+08	1.61999e+08	170.21	170.03	Triplicate	-0.559227	0.00660121	2.18038	-0.639716	-0.481615	-0.556351		18.7886	28.357	21.7672		19.4284	28.8386	22.3236			452838	3.43795e+08	3.56928e+06			705532	4.80043e+08	5.24879e+06
High	Q68BL7	Olfactomedin-like protein 2A OS=Homo sapiens OX=9606 GN=OLFML2A PE=2 SV=1	FALSE	TRUE	9.66258	5	22	5	High	High	High	High	High	High	High	Peak Found	Peak Found	High	2.356	3.71556e+06	1.57688e+06	117.84	73.4	Triplicate	1.05401	0.103869	0.983516	1.72752	1.92963	0.472297	0.0865894	23.4523	20.0452	20.8707	20.4648	21.7247	18.1156	20.3984	20.3782	2.6542e+06	1.14772e+07	1.08194e+06	1.91733e+06	1.44712e+06	1.38978e+06	3.46577e+06	284005	1.38204e+06	1.36282e+06
High	Q92544	Transmembrane 9 superfamily member 4 OS=Homo sapiens OX=9606 GN=TM9SF4 PE=1 SV=2	FALSE	TRUE	23.3645	14	187	5	High	High	High	High	High	High	High	High	High	High	0.732	1.08815e+08	1.4872e+08	55.95	67.16	Triplicate	-0.558197	0.0625299	1.20391	-0.525031	-0.78854	-0.890399	-0.0288182	27.6801	26.0171	26.4407	26.5684	28.2051	26.8056	27.3311	26.5972	7.05216e+07	2.15047e+08	6.79077e+07	9.10819e+07	9.95157e+07	4.6494e+07	3.09446e+08	1.17299e+08	1.68837e+08	1.01524e+08
High	Q7L5D6	Golgi to ER traffic protein 4 homolog OS=Homo sapiens OX=9606 GN=GET4 PE=1 SV=1	FALSE	TRUE	18.3486	5	24	5	High	Peak Found	High	High	Not Found	Peak Found	High	High	High	Not Found	0.725	1.01125e+07	1.39548e+07	148.48	145.52	Triplicate	-0.557267	0.0219924	1.65773	-0.721188	-0.44317	-0.507443		21.1186	24.9494	22.3993		21.8398	25.3925	22.9067		244265	2.27685e+06	3.2397e+07	5.53174e+06		155676	3753467	4.40466e+07	7.86352e+06
High	P50454	Serpin H1 OS=Homo sapiens OX=9606 GN=SERPINH1 PE=1 SV=2	FALSE	TRUE	54.5455	22	680	22	High	High	High	High	High	High	High	High	High	High	1.37	2.66261e+09	1.94334e+09	73.78	71.48	Triplicate	0.358243	0.119755	0.921706	0.656368	0.600575	0.223893	-0.0478631	31.9752	31.9152	31.9028	29.1311	31.3188	31.3146	31.679	29.1789	4.38371e+08	4.22169e+09	4.04978e+09	4.01526e+09	5.87927e+08	3.21542e+08	2.67855e+09	2.67079e+09	3.43807e+09	6.07759e+08
High	Q9Y303	N-acetylglucosamine-6-phosphate deacetylase OS=Homo sapiens OX=9606 GN=AMDHD2 PE=1 SV=2	FALSE	TRUE	4.88998	2	5	2	Not Found	High	High	Medium	Not Found	Not Found	Peak Found	High	High	Not Found	0.638	2.94312e+06	4.61254e+06	125.45	134.54	Triplicate	-0.556136	0.069113	1.16044	-0.705613	-0.715251	-0.247542		17.8603	22.7694	20.4597		18.566	23.4846	20.7072			237957	7.14933e+06	1.44206e+06			388069	1.17375e+07	1.71199e+06
High	A0A024RAJ1	Mitochondrial ribosomal protein S27, isoform CRA_a OS=Homo sapiens OX=9606 GN=MRPS27 PE=4 SV=1	FALSE	TRUE	32.1256	13	41	13	Not Found	High	High	High	Not Found	Not Found	High	High	High	Not Found	0.802	9.10246e+07	1.13477e+08	155.41	150.29	Triplicate	-0.555487	0.0539954	1.26764	-0.707058	-0.287052	-0.672351		22.57	27.9221	23.577		23.277	28.2092	24.2493			6.22636e+06	2.54334e+08	1.25134e+07			1.01644e+07	3.10324e+08	1.99422e+07
High	A0A0A0MTH3	Integrin-linked protein kinase OS=Homo sapiens OX=9606 GN=ILK PE=1 SV=1	FALSE	TRUE	26.501	12	49	12	Not Found	High	High	High	Not Found	Not Found	High	High	High	Not Found	0.739	7.55945e+07	1.02226e+08	133.06	122.77	Triplicate	-0.55505	0.0575139	1.24023	-0.485283	-0.356544	-0.823324		21.8563	27.5057	24.9506		22.3416	27.8622	25.7739			3.79658e+06	1.90562e+08	3.24253e+07			5.31468e+06	2.43987e+08	5.7376e+07
High	B2RD19	cDNA, FLJ96419, highly similar to Homo sapiens fructosamine-3-kinase-related protein (FN3KRP), mRNA OS=Homo sapiens OX=9606 PE=2 SV=1	FALSE	TRUE	8.09061	2	5	2	Medium	Not Found	Peak Found	High	Not Found	Peak Found	Not Found	High	High	Not Found	0.823	2.27883e+06	2.77022e+06	73.94	102.17	Duplicate	-0.554752	0.0227192	1.64361		-0.574558	-0.534946			19.7968	21.9885			20.3713	22.5235		1.76462e+06		910794	4.16106e+06		925358		1.35637e+06	6.02891e+06
High	P14543	Nidogen-1 OS=Homo sapiens OX=9606 GN=NID1 PE=1 SV=3	FALSE	TRUE	14.1139	15	37	15	High	High	Not Found	Peak Found	High	High	High	Not Found	High	High	0.796	8.67919e+06	1.09028e+07	140.27	135.05	Triplicate	-0.552092	0.0810389	1.09131	-0.293741		-0.496513	-0.866024	24.6801		20.6693	21.0781	24.9739		21.1658	21.9441	3.95326e+06	2.68822e+07		1.66753e+06	2.21377e+06	4.27123e+06	3.29526e+07		2.35255e+06	4.0349e+06
High	A8K9S3	Coronin OS=Homo sapiens OX=9606 PE=2 SV=1	FALSE	TRUE	20	11	32	10	Not Found	High	High	High	Not Found	Not Found	High	High	High	Not Found	0.683	5.43651e+07	7.95578e+07	50.41	50.94	Triplicate	-0.546809	8.04817e-05	4.0943	-0.537745	-0.548088	-0.554594		25.0452	25.3516	26.3521		25.583	25.8997	26.9067			3.4623e+07	4.28154e+07	8.56568e+07			5.02622e+07	6.26024e+07	1.25809e+08
High	Q9BSV6	tRNA-splicing endonuclease subunit Sen34 OS=Homo sapiens OX=9606 GN=TSEN34 PE=1 SV=1	FALSE	TRUE	22.5806	6	21	6	Peak Found	Not Found	High	High	Not Found	High	Not Found	High	High	Not Found	0.686	1.42558e+07	2.07747e+07	110.27	110.61	Duplicate	-0.546182	0.00136305	2.86549		-0.545013	-0.547351			24.8954	23.4421			25.4405	23.9895		161856		3.12087e+07	1.13969e+07		134200		4.55345e+07	1.66554e+07
High	Q99797	Mitochondrial intermediate peptidase OS=Homo sapiens OX=9606 GN=MIPEP PE=1 SV=2	FALSE	TRUE	10.7994	7	16	7	Not Found	High	High	High	Not Found	Not Found	High	High	High	Not Found	0.703	4.85034e+06	6.89559e+06	78.71	73.4	Triplicate	-0.545974	0.0400826	1.39704	-0.407516	-0.76929	-0.461115		21.4479	21.2175	23.1413		21.8554	21.9868	23.6025			2.86062e+06	2.43838e+06	9.25203e+06			3.79432e+06	4.15604e+06	1.27364e+07
High	Q4LE36	ACLY variant protein (Fragment) OS=Homo sapiens OX=9606 GN=ACLY variant protein PE=2 SV=1	FALSE	TRUE	45.4705	46	694	46	High	High	High	High	High	High	High	High	High	High	0.723	1.1324e+09	1.56532e+09	101.23	116.05	Triplicate	-0.54461	0.097642	1.01036	-0.57878	-0.638285	-1.03313	0.0717507	31.475	30.4444	27.1508	28.5938	32.0537	31.0827	28.184	28.5221	6.62025e+08	2.98476e+09	1.46109e+09	1.4901e+08	4.0513e+08	4.04049e+08	4.45799e+09	2.27416e+09	3.04941e+08	3.85474e+08
High	Q6P996	Pyridoxal-dependent decarboxylase domain-containing protein 1 OS=Homo sapiens OX=9606 GN=PDXDC1 PE=1 SV=2	FALSE	TRUE	33.1218	21	50	21	High	High	High	High	Not Found	High	High	High	High	Not Found	0.577	4.6005e+07	7.96945e+07	124.25	133.4	Triplicate	-0.543023	0.0920076	1.03618	-0.857869	-0.244762	-0.526438		26.7275	21.9625	24.4432		27.5854	22.2073	24.9696			1.11118e+08	4.0868e+06	2.28099e+07			2.01386e+08	4.84244e+06	3.28546e+07
High	Q96HA7	Tonsoku-like protein OS=Homo sapiens OX=9606 GN=TONSL PE=1 SV=2	FALSE	TRUE	13.0624	15	36	15	High	High	Peak Found	High	Not Found	Not Found	High	Medium	High	Not Found	0.621	2.15601e+07	3.47374e+07	82.95	91.99	Triplicate	-0.541998	0.0862919	1.06403	-0.879371	-0.330952	-0.41567		25.0888	20.4702	24.7152		25.9682	20.8011	25.1308			3.56853e+07	1.45257e+06	2.75425e+07			6.56457e+07	1.8271e+06	3.67394e+07
High	O75815	Breast cancer anti-estrogen resistance protein 3 OS=Homo sapiens OX=9606 GN=BCAR3 PE=1 SV=1	FALSE	TRUE	20.7273	14	48	13	High	High	High	High	High	High	Medium	High	High	High	0.714	1.68969e+07	2.36529e+07	87.69	85.36	Triplicate	-0.539474	0.035356	1.45154	-0.894882	-0.18072	-0.484898	-0.597394	24.5166	25.1594	24.0715	21.429	25.4115	25.3401	24.5564	22.0264	2.55662e+06	2.40012e+07	3.74735e+07	1.76296e+07	2.82345e+06	2.21673e+06	4.46292e+07	4.24743e+07	2.46724e+07	4.27183e+06
High	Q6Y7W6	GRB10-interacting GYF protein 2 OS=Homo sapiens OX=9606 GN=GIGYF2 PE=1 SV=1	FALSE	TRUE	19.9384	24	73	12	Not Found	High	Peak Found	High	Not Found	Not Found	High	High	High	Not Found	0.713	5.65756e+07	7.93952e+07	87	86.98	Triplicate	-0.539456	0.0087224	2.05936	-0.488335	-0.640883	-0.48915		26.2395	16.7508	26.4297		26.7278	17.3917	26.9188			7.92252e+07	110280	9.03912e+07			1.11139e+08	171958	1.26875e+08
High	A0A090N8P3	Peptidylprolyl isomerase OS=Homo sapiens OX=9606 GN=FKBP9 PE=4 SV=1	FALSE	TRUE	28.4211	15	105	14	High	High	High	High	High	High	High	High	High	High	1.666	2.03192e+08	1.21933e+08	115.99	89.01	Triplicate	0.603608	0.11517	0.938662	1.03377	1.12083	0.161395	0.098435	29.2055	25.6809	26.035	27.1071	28.1718	24.5601	25.8736	27.0086	1.29776e+08	6.19074e+08	5.37933e+07	6.87582e+07	1.44557e+08	8.60506e+07	3.02375e+08	2.47358e+07	6.14808e+07	1.35023e+08
High	Q9GZS3	WD repeat-containing protein 61 OS=Homo sapiens OX=9606 GN=WDR61 PE=1 SV=1	FALSE	TRUE	6.55738	2	3	2	Not Found	High	Not Found	High	Not Found	Not Found	Peak Found	Not Found	High	Not Found	0.693	711456	1.02645e+06	62.86	61.24	Duplicate	-0.537808	0.024237	1.61552	-0.558293		-0.517323		18.5924		19.9709		19.1507		20.4883			395239		1.02767e+06			582000		1.4709e+06
High	B4DVM5	cDNA FLJ60907, highly similar to WD repeat protein 24 OS=Homo sapiens OX=9606 PE=2 SV=1	FALSE	TRUE	7.04501	3	11	1	Not Found	High	High	High	Not Found	Not Found	High	Medium	High	Not Found	0.698	682944	979019	25.76	19.62	Triplicate	-0.535879	0.0176682	1.75281	-0.416073	-0.526003	-0.665561		19.5888	19.574	18.8721		20.0048	20.1	19.5377			788512	780497	479823			1.0521e+06	1.12386e+06	761088
High	Q6AZY7	Scavenger receptor class A member 3 OS=Homo sapiens OX=9606 GN=SCARA3 PE=1 SV=1	FALSE	TRUE	25.0825	15	89	15	High	High	High	High	High	High	High	High	High	High	1.852	8.58133e+07	4.6335e+07	112.08	81.77	Triplicate	0.644974	0.123736	0.907506	1.19592	1.14242	0.176245	0.065307	27.9358	25.534	24.5536	25.4681	26.7399	24.3915	24.3773	25.4028	5.26826e+07	2.5676e+08	4.85831e+07	2.46241e+07	4.64164e+07	3.14348e+07	1.12078e+08	2.20081e+07	2.17924e+07	4.43621e+07
High	O00487	26S proteasome non-ATPase regulatory subunit 14 OS=Homo sapiens OX=9606 GN=PSMD14 PE=1 SV=1	FALSE	TRUE	22.5806	7	37	7	High	High	High	High	Not Found	High	High	High	High	Not Found	0.765	1.61287e+08	2.10895e+08	185.09	182.07	Triplicate	-0.531199	0.0352548	1.45278	-0.50411	-0.36882	-0.720668		22.5772	29.1812	24.8002		23.0814	29.55	25.5209		974992	6.25791e+06	6.087e+08	2.92145e+07		547741	8.87527e+06	7.86012e+08	4.81439e+07
High	Q7Z4L5	Tetratricopeptide repeat protein 21B OS=Homo sapiens OX=9606 GN=TTC21B PE=1 SV=2	FALSE	TRUE	11.3222	13	31	13	Not Found	High	High	High	Not Found	Not Found	High	Medium	High	Not Found	0.621	9.48045e+06	1.52782e+07	73.77	85.87	Triplicate	-0.529985	0.0915407	1.03839	-0.837021	-0.24051	-0.512425		23.9406	21.0457	23.2787		24.7776	21.2862	23.7911			1.61008e+07	2.1646e+06	1.0176e+07			2.87618e+07	2.55729e+06	1.45154e+07
High	D3DUE6	Cytokine-like nuclear factor n-pac, isoform CRA_c OS=Homo sapiens OX=9606 GN=N-PAC PE=4 SV=1	FALSE	TRUE	16.6667	7	22	7	High	High	Not Found	High	High	High	High	Not Found	High	High	0.663	4.6164e+06	6.9633e+06	138.53	142.95	Triplicate	-0.527586	0.0117679	1.9293	-0.625563		-0.531544	-0.425652	23.7393		21.6529	19.8637	24.3649		22.1844	20.2894	210229	1.40039e+07		3.29737e+06	954067	199978	2.16055e+07		4.76626e+06	1.28148e+06
High	Q96BN2	Transcriptional adapter 1 OS=Homo sapiens OX=9606 GN=TADA1 PE=1 SV=1	FALSE	TRUE	7.46269	2	6	2	Not Found	Medium	Medium	Not Found	Not Found	Not Found	High	Peak Found	Not Found	Not Found	0.695	573238	825320	18.66	17.33	Duplicate	-0.527586	0.0167318	1.77646	-0.513717	-0.541455			19.3076	18.9246			19.8213	19.466				648888	497587				926433	724208
High	Q9Y4B4	Helicase ARIP4 OS=Homo sapiens OX=9606 GN=RAD54L2 PE=1 SV=4	FALSE	TRUE	9.74778	12	23	12	Not Found	High	Not Found	High	Not Found	Not Found	High	Not Found	High	Not Found	0.695	1.10416e+07	1.58824e+07	10.98	10.85	Duplicate	-0.524589	0.00169529	2.77075	-0.523192		-0.525986		23.5043		23.2798		24.0275		23.8058			1.1899e+07		1.01842e+07			1.71004e+07		1.46644e+07
High	O43933	Peroxisome biogenesis factor 1 OS=Homo sapiens OX=9606 GN=PEX1 PE=1 SV=1	FALSE	TRUE	5.61185	6	13	6	Not Found	High	Peak Found	High	Not Found	Not Found	High	High	High	Not Found	0.668	3.69846e+06	5.53324e+06	72.79	74.49	Triplicate	-0.524359	0.0159122	1.79827	-0.587108	-0.390552	-0.595417		22.3437	19.1725	22.3051		22.9308	19.563	22.9005			5.32256e+06	590868	5.18194e+06			7.99572e+06	774566	7.82944e+06
High	P33908	Mannosyl-oligosaccharide 1,2-alpha-mannosidase IA OS=Homo sapiens OX=9606 GN=MAN1A1 PE=1 SV=3	FALSE	TRUE	6.12557	3	8	3	Medium	High	Not Found	Not Found	High	High	Peak Found	Not Found	Not Found	High	1.155	1.82786e+06	1.58235e+06	36.23	43.09	Duplicate	0.212654	0.246163	0.608777	0.126068			0.299241	21.2981			20.5906	21.172			20.2913	1.32617e+06	2.57844e+06			1.57897e+06	1.10116e+06	2.36269e+06			1.2832e+06
High	Q59EV7	Transporter (Fragment) OS=Homo sapiens OX=9606 PE=2 SV=1	FALSE	TRUE	8.07453	4	18	4	High	High	High	Not Found	High	Peak Found	High	Not Found	Not Found	High	2.518	2.97545e+06	1.18175e+06	110.3	97.87	Duplicate	1.12039	0.18838	0.724964	1.46195			0.778829	22.6796			20.6277	21.2177			19.8488	588208	6.71802e+06			1.6201e+06	162317	2.43866e+06			944262
High	O75306	NADH dehydrogenase [ubiquinone] iron-sulfur protein 2, mitochondrial OS=Homo sapiens OX=9606 GN=NDUFS2 PE=1 SV=2	FALSE	TRUE	19.0065	8	37	8	Not Found	High	High	High	Not Found	Not Found	High	High	High	Not Found	0.674	5.59197e+07	8.29681e+07	122.92	126.27	Triplicate	-0.523415	0.0154421	1.81129	-0.585487	-0.391869	-0.592887		23.5272	24.2911	27.0099		24.1127	24.683	27.6028			1.20888e+07	2.05284e+07	1.35142e+08			1.81398e+07	2.69351e+07	203829467
High	Q8N2Y8	Iporin OS=Homo sapiens OX=9606 GN=RUSC2 PE=1 SV=3	FALSE	TRUE	6.99208	6	11	6	High	High	Not Found	High	Medium	High	High	Not Found	High	Not Found	1.269	2.37581e+06	1.87192e+06	107.64	112.47	Duplicate	0.374695	0.124361	0.905314	0.448836		0.300554		20.791		22.3009		20.3421		22.0004		145996	1.81428e+06		5.16716e+06		91133.8	1.3292e+06		4.19542e+06
High	B4E2L0	cDNA FLJ54730, highly similar to cAMP-dependent protein kinase, beta-2-catalytic subunit OS=Homo sapiens OX=9606 PE=2 SV=1	FALSE	TRUE	22.1106	9	26	3	Not Found	Not Found	High	High	Not Found	Not Found	Not Found	High	High	Not Found	0.708	1.14299e+08	1.61484e+08	84.62	82.14	Duplicate	-0.521479	0.0473288	1.32487		-0.482639	-0.56032			27.4448	25.4522			27.9275	26.0126				1.8269e+08	4.59082e+07				2.55272e+08	6.7696e+07
High	O94916	Nuclear factor of activated T-cells 5 OS=Homo sapiens OX=9606 GN=NFAT5 PE=1 SV=1	FALSE	TRUE	1.5676	2	4	2	Not Found	High	Not Found	High	Not Found	Not Found	High	Not Found	High	Not Found	0.696	2.90066e+06	4.16474e+06	8.08	9.44	Duplicate	-0.520983	0.0170036	1.76946	-0.507065		-0.534902		21.383		21.5481		21.8901		22.083			2.73486e+06		3.06646e+06			3.88666e+06		4.44282e+06
High	Q7L5Y9	E3 ubiquitin-protein transferase MAEA OS=Homo sapiens OX=9606 GN=MAEA PE=1 SV=1	FALSE	TRUE	26.7677	10	18	10	Not Found	Medium	High	Not Found	Not Found	Not Found	High	High	Not Found	Not Found	0.668	1.91112e+07	2.86207e+07	137.8	138.11	Duplicate	-0.5172	0.0821157	1.08557	-0.450115	-0.584284			18.9025	25.1693			19.3526	25.7536				490018	3.77324e+07				669438	5.6572e+07
High	Q9H6E4	Coiled-coil domain-containing protein 134 OS=Homo sapiens OX=9606 GN=CCDC134 PE=1 SV=1	FALSE	TRUE	22.7074	5	32	5	Medium	High	High	High	High	High	High	High	High	High	1.668	1.45485e+07	8.72322e+06	107.62	85.1	Triplicate	0.478141	0.135199	0.869025	0.984761	0.751065	0.210861	-0.0341252	25.2963	23.7976	23.2888	21.3226	24.3115	23.0466	23.0779	21.3567	4.0874e+06	4.12033e+07	1.45816e+07	1.02476e+07	2.62262e+06	2.59233e+06	2.08204e+07	8.66389e+06	8.85411e+06	2.68539e+06
High	P08758	Annexin A5 OS=Homo sapiens GN=ANXA5 PE=1 SV=2	TRUE	TRUE	41.875	13	38	12	Not Found	Not Found	High	Peak Found	Not Found	Not Found	Not Found	High	High	Not Found	0.802	1.15188e+08	1.4363e+08	141.12	140.8	Duplicate	-0.830717	0.352717	0.452574		-0.316764	-1.34467			27.7779	17.9118			28.0946	19.2565				2.3013e+08	246594				2.86635e+08	626281
High	Q8IWR0	Zinc finger CCCH domain-containing protein 7A OS=Homo sapiens OX=9606 GN=ZC3H7A PE=1 SV=1	FALSE	TRUE	7.00309	7	18	7	Not Found	Peak Found	High	Medium	Not Found	Not Found	Medium	High	High	Not Found	0.744	6.39783e+06	8.59858e+06	99.99	86.91	Triplicate	-0.516495	0.0665453	1.17688	-0.473111	-0.29803	-0.778342		20.5396	23.7015	21.9415		21.0127	23.9995	22.7199			1.52419e+06	1.36416e+07	4.02773e+06			2.11573e+06	1.67718e+07	6.9082e+06
High	A0A024R7N2	Cation-transporting ATPase OS=Homo sapiens OX=9606 GN=ATP13A1 PE=3 SV=1	FALSE	TRUE	9.05316	10	52	10	High	High	High	High	High	High	High	High	High	High	1.436	1.14134e+07	7.94633e+06	102.43	89.13	Triplicate	0.377958	0.132687	0.877173	0.677618	0.354141	-0.133632	0.613705	24.9345	22.9934	22.6708	21.647	24.2569	22.6392	22.8044	21.0333	6.69131e+06	3.20646e+07	8.35024e+06	6.67706e+06	3.28392e+06	3.6811e+06	2.00467e+07	6.53269e+06	7.32508e+06	2.14609e+06
High	H7BZJ3	Protein disulfide-isomerase A3 (Fragment) OS=Homo sapiens OX=9606 GN=PDIA3 PE=1 SV=1	FALSE	TRUE	58.5366	8	430	1	High	High	High	High	High	High	High	High	High	High	1.339	4.0681e+08	3.03746e+08	137.19	127.53	Triplicate	0.266825	0.132181	0.87883	0.497709	0.48147	0.000691215	0.0874302	30.3727	28.1929	27.4019	26.7632	29.875	27.7114	27.4012	26.6758	4.57641e+07	1.39021e+09	3.06834e+08	1.77335e+08	1.13903e+08	2.99165e+07	9.84592e+08	2.19769e+08	1.7725e+08	1.07205e+08
Medium	A0A024RCG2	Solute carrier family 22 (Organic cation transporter), member 18, isoform CRA_a OS=Homo sapiens OX=9606 GN=SLC22A18 PE=1 SV=1	FALSE	TRUE	4.48113	2	4	2	Not Found	Peak Found	Not Found	High	Not Found	Not Found	High	Not Found	Medium	Not Found	0.691	1.10002e+06	1.59297e+06	65.47	68.43	Duplicate	-0.515817	0.0478061	1.32052	-0.477009		-0.554624		19.1722		20.618		19.6492		21.1726			590737		1.6093e+06			822220		2.36372e+06
High	A0A087WWK8	IQ motif and SEC7 domain-containing protein 1 OS=Homo sapiens OX=9606 GN=IQSEC1 PE=1 SV=1	FALSE	TRUE	6.28366	6	9	5	Not Found	High	Not Found	High	Not Found	Not Found	High	Not Found	Peak Found	Not Found	0.731	8.04008e+06	1.09993e+07	128.05	126.78	Duplicate	-0.513761	0.084268	1.07434	-0.445356		-0.582167		23.8689		19.5364		24.3142		20.1185			1.53198e+07		760387			2.08602e+07		1.13837e+06
High	Q53EU6	Glycerol-3-phosphate acyltransferase 3 OS=Homo sapiens OX=9606 GN=GPAT3 PE=1 SV=2	FALSE	TRUE	9.67742	4	26	4	High	High	High	High	Peak Found	High	High	High	High	Medium	0.622	5.85616e+06	9.41351e+06	117.43	119.72	Triplicate	-0.512377	0.0772902	1.11188	-0.836559	-0.57588	-0.683127	0.0460591	22.7178	22.0769	24.0292	18.3727	23.5543	22.6528	24.7124	18.3267	498482	6.89809e+06	4.42395e+06	1.71208e+07	339425	336526	1.23185e+07	6.59429e+06	2.74895e+07	328759
High	Q92520	Protein FAM3C OS=Homo sapiens OX=9606 GN=FAM3C PE=1 SV=1	FALSE	TRUE	43.1718	9	88	9	High	High	High	High	High	High	High	High	High	High	0.738	2.01887e+07	2.73504e+07	45.58	56.02	Triplicate	-0.510846	0.013312	1.87576	-0.659395	-0.272748	-0.678004	-0.433239	25.0381	23.8236	23.5577	23.8311	25.6975	24.0963	24.2357	24.2643	2.43737e+07	3.44533e+07	1.48458e+07	1.23472e+07	1.49236e+07	2.4495e+07	5.44163e+07	1.79353e+07	1.97545e+07	2.01508e+07
High	E9PAU2	Ribonucleoprotein PTB-binding 1 OS=Homo sapiens OX=9606 GN=RAVER1 PE=1 SV=1	FALSE	TRUE	10.0529	5	11	5	High	High	High	Not Found	Not Found	High	High	High	Not Found	Not Found	0.705	6.25093e+06	8.86955e+06	87.09	89.96	Duplicate	-0.509807	0.0421149	1.37556	-0.476032	-0.543582			22.8949	23.3582			23.371	23.9018			200388	7.79946e+06	1.0753e+07			86904.7	1.08484e+07	1.56734e+07
High	Q02750	Dual specificity mitogen-activated protein kinase kinase 1 OS=Homo sapiens OX=9606 GN=MAP2K1 PE=1 SV=2	FALSE	TRUE	27.2265	14	89	7	High	Medium	High	High	Not Found	Peak Found	High	High	High	Not Found	0.809	1.09806e+08	1.35751e+08	158.91	146.25	Triplicate	-0.509074	0.0873648	1.05866	-0.566964	-0.205403	-0.754856		22.5953	28.4546	25.9494		23.1622	28.66	26.7043		218099	6.33657e+06	3.67874e+08	6.47958e+07		114960	9.38702e+06	4.24162e+08	1.0934e+08
High	O75787	Renin receptor OS=Homo sapiens OX=9606 GN=ATP6AP2 PE=1 SV=2	FALSE	TRUE	16.5714	6	34	6	High	High	High	High	Not Found	High	High	High	High	Not Found	1.387	2.53342e+07	1.82711e+07	57.47	62.85	Triplicate	0.488374	0.157585	0.802485	0.929051	0.241171	0.294901		25.048	25.2032	24.3641		24.119	24.9621	24.0692		6.42183e+06	3.46907e+07	3.86304e+07	2.1594e+07		4.57913e+06	1.82197e+07	3.26835e+07	1.76019e+07
High	Q14674	Separin OS=Homo sapiens OX=9606 GN=ESPL1 PE=1 SV=3	FALSE	TRUE	9.0566	14	43	14	High	High	Not Found	High	High	High	High	Not Found	High	High	0.703	9.22953e+06	1.31322e+07	91.82	102.02	Triplicate	-0.509072	0.0164285	1.7844	-0.627682		-0.500197	-0.399338	24.101		23.8363	20.6213	24.7287		24.3365	21.0206	2.33292e+06	1.79944e+07		1.49778e+07	1.61296e+06	1.41382e+06	2.78028e+07		2.11848e+07	2.12734e+06
High	Q6IAN0	Dehydrogenase/reductase SDR family member 7B OS=Homo sapiens OX=9606 GN=DHRS7B PE=1 SV=2	FALSE	TRUE	19.0769	5	35	5	Not Found	High	High	High	Not Found	Not Found	High	High	High	Not Found	0.671	1.46278e+07	2.18034e+07	78.08	83.01	Triplicate	-0.509033	0.0737881	1.13201	-0.698574	-0.22074	-0.607785		23.1745	22.6751	24.7244		23.8731	22.8959	25.3321			9.46741e+06	6.69715e+06	2.77188e+07			1.53647e+07	7.8044e+06	4.22412e+07
High	P62070	Ras-related protein R-Ras2 OS=Homo sapiens OX=9606 GN=RRAS2 PE=1 SV=1	FALSE	TRUE	11.2745	2	5	2	Not Found	Peak Found	High	Medium	Not Found	Not Found	Medium	Peak Found	High	Not Found	0.733	1.42984e+06	1.95197e+06	70.42	69.29	Triplicate	-0.50835	0.0886155	1.05249	-0.678274	-0.183828	-0.662947		18.0538	21.0031	20.8695		18.7321	21.1869	21.5324			272111	2101679	1.91573e+06			435438	2.38728e+06	3.03319e+06
High	Q15293	Reticulocalbin-1 OS=Homo sapiens OX=9606 GN=RCN1 PE=1 SV=1	FALSE	TRUE	56.1934	16	316	16	High	High	High	High	High	High	High	High	High	High	1.57	8.35885e+08	5.32296e+08	114.58	101.91	Triplicate	0.454822	0.124715	0.904082	0.758663	0.876217	0.196606	-0.0121987	31.2112	29.5827	28.8927	26.8588	30.4525	28.7064	28.6961	26.871	2.69236e+08	2.48605e+09	8.04023e+08	4.98405e+08	1.21706e+08	1.96441e+08	1.46937e+09	4.38027e+08	4.34909e+08	1.2274e+08
High	B3KM47	cDNA FLJ10273 fis, clone HEMBB1001137, highly similar to SEC23-interacting protein OS=Homo sapiens OX=9606 PE=2 SV=1	FALSE	TRUE	12.7	12	37	11	High	High	High	High	Medium	High	High	High	High	Medium	0.723	7.48074e+06	1.03403e+07	97.22	102.26	Triplicate	-0.50616	0.0471904	1.32615	-0.471231	-0.718802	-0.328447		24.0932	22.7039	21.7823		24.5644	23.4227	22.1107		1.58695e+06	1.78971e+07	6.83218e+06	3.60678e+06		777269	2.48105e+07	1.12445e+07	4.52889e+06
High	P41229	Lysine-specific demethylase 5C OS=Homo sapiens OX=9606 GN=KDM5C PE=1 SV=2	FALSE	TRUE	10.5769	12	23	9	Not Found	High	Not Found	High	Not Found	Not Found	High	Not Found	High	Not Found	0.702	7.58532e+06	1.0804e+07	73.52	74.18	Duplicate	-0.505433	0.0117076	1.93153	-0.514729		-0.496137		23.4587		21.7963		23.9734		22.2925			1.15285e+07		3.64209e+06			1.64711e+07		5.13691e+06
High	F4YTD1	MHC class I antigen OS=Homo sapiens OX=9606 GN=HLA-B PE=3 SV=1	FALSE	TRUE	9.11602	2	8	1	Peak Found	Not Found	High	Peak Found	Peak Found	High	Not Found	Medium	High	Medium	1.685	464179	275487	108.66	111.25	NS	0.871521	#DIV/0!	#DIV/0!				0.871521				16.7145				15.843	820818				107539	492196				58777.7
High	A6NJ78	Probable methyltransferase-like protein 15 OS=Homo sapiens OX=9606 GN=METTL15 PE=1 SV=1	FALSE	TRUE	32.4324	12	38	12	Not Found	Medium	High	High	Not Found	Not Found	High	High	High	Not Found	0.741	4.41384e+07	5.95688e+07	80.13	78.07	Triplicate	-0.505282	0.0368918	1.43307	-0.703003	-0.382329	-0.430514		22.9469	25.4409	26.2313		23.6499	25.8233	26.6618			8.08526e+06	4.55497e+07	7.87801e+07			1.31619e+07	5.93715e+07	1.06173e+08
High	A0A024R2K1	RAB5A, member RAS oncogene family, isoform CRA_a OS=Homo sapiens OX=9606 GN=RAB5A PE=4 SV=1	FALSE	TRUE	26.9767	5	30	2	Peak Found	Peak Found	High	High	Not Found	Medium	Medium	High	High	Not Found	0.719	2.51299e+06	3.49672e+06	90.48	93.35	Triplicate	-0.505121	0.00490848	2.30905	-0.459871	-0.575173	-0.48032		20.5892	21.2904	22.423		21.0491	21.8656	22.9033		286316	1.57747e+06	2.56479e+06	5.62339e+06		151107	2.16968e+06	3.82117e+06	7.84492e+06
High	B4E0E0	cDNA FLJ54898, highly similar to Homo sapiens transmembrane protein 41B (TMEM41B), mRNA OS=Homo sapiens OX=9606 PE=2 SV=1	FALSE	TRUE	14.7766	4	6	4	Not Found	Not Found	Peak Found	High	Medium	Not Found	Not Found	High	High	Peak Found	0.696	1.69306e+06	2.43245e+06	146.34	145.9	Triplicate	-0.500675	0.00964631	2.01564		-0.575349	-0.519716	-0.40696		18.7598	22.1164	16.4372		19.3351	22.6361	16.8441			443865	4.54659e+06	88732			661375	6.51833e+06	117649
Medium	P06703	Protein S100-A6 OS=Homo sapiens OX=9606 GN=S100A6 PE=1 SV=1	FALSE	TRUE	8.88889	1	2	1	Medium	Not Found	Not Found	Not Found	High	Peak Found	Not Found	Not Found	Not Found	Peak Found	1.633	3.98028e+06	2.43714e+06	19.66	13.95	NS	0.759684	#DIV/0!	#DIV/0!				0.759684				22.1122				21.3525	3.42706e+06				4.53351e+06	2.19667e+06				2.67761e+06
High	H0Y368	Dolichol-phosphate mannosyltransferase subunit 1 (Fragment) OS=Homo sapiens OX=9606 GN=DPM1 PE=1 SV=1	FALSE	TRUE	35.5932	10	73	10	High	High	High	High	High	High	High	High	High	High	1.107	1.09535e+08	9.89192e+07	106.44	116.29	Triplicate	0.225711	0.108981	0.962651	0.136682	0.480042	0.0136808	0.27244	26.8598	26.9686	28.0954	21.6278	26.7232	26.4886	28.0817	21.3553	4.52019e+06	1.21792e+08	1.31331e+08	2.8679e+08	3.24051e+06	2.88712e+06	1.10783e+08	9.41588e+07	2.84084e+08	2.68288e+06
High	B2RBB2	cDNA, FLJ95416, highly similar to Homo sapiens phosphatidylinositol glycan, class S (PIGS), mRNA OS=Homo sapiens OX=9606 PE=2 SV=1	FALSE	TRUE	29.009	17	110	6	High	High	Peak Found	Peak Found	High	High	High	Medium	Medium	High	1.749	1.49608e+08	8.55573e+07	134.46	97.55	Triplicate	0.50919	0.137255	0.862472	1.15294	0.669766	0.140537	0.0735123	28.9173	24.3734	26.3181	26.1406	27.7644	23.7037	26.1775	26.0671	6.16952e+07	5.06968e+08	2.1734e+07	8.36623e+07	7.39801e+07	3.99355e+07	2.27987e+08	1.36622e+07	7.58969e+07	7.03049e+07
High	Q8N684	Cleavage and polyadenylation specificity factor subunit 7 OS=Homo sapiens OX=9606 GN=CPSF7 PE=1 SV=1	FALSE	TRUE	23.3546	10	70	10	High	High	High	High	High	High	High	High	High	High	0.615	3.64324e+07	5.92631e+07	94.33	95.86	Triplicate	-0.500565	0.0995217	1.00208	-0.733845	-0.654993	-0.746626	0.133203	25.2714	25.9568	26.1408	20.9551	26.0053	26.6118	26.8875	20.8219	508141	4.05006e+07	6.51301e+07	7.39901e+07	2.03292e+06	406887	6.73551e+07	1.02554e+08	1.24145e+08	1.85362e+06
High	O96005	Cleft lip and palate transmembrane protein 1 OS=Homo sapiens OX=9606 GN=CLPTM1 PE=1 SV=1	FALSE	TRUE	33.6323	17	164	17	High	High	High	High	High	High	High	High	High	High	1.691	1.26034e+08	7.45449e+07	96.46	57.47	Triplicate	0.506567	0.140408	0.852609	1.21375	0.534517	0.188585	0.0894195	28.3529	26.1111	25.7551	26.3049	27.1392	25.5766	25.5665	26.2155	7.53264e+07	3.42828e+08	7.24827e+07	5.66304e+07	8.29034e+07	4.72612e+07	1.4781e+08	5.00413e+07	4.96913e+07	7.7921e+07
High	A0A024R9Z8	Aryl hydrocarbon receptor, isoform CRA_a OS=Homo sapiens OX=9606 GN=AHR PE=4 SV=1	FALSE	TRUE	29.3632	19	82	18	High	High	High	High	Peak Found	High	High	High	High	High	0.655	1.05797e+08	1.61529e+08	136.06	145.85	Triplicate	-0.499169	0.0342021	1.46595	-0.784413	-0.214901	-0.331558	-0.665803	28.2062	23.336	27.6247	18.6055	28.9906	23.5509	27.9563	19.2713	1.3632e+06	3.09685e+08	1.05883e+07	2.06949e+08	398864	907302	5.33398e+08	1.2289e+07	2.60418e+08	632779
High	A0A1W2PRB8	Mediator of RNA polymerase II transcription subunit 17 OS=Homo sapiens OX=9606 GN=MED17 PE=3 SV=1	FALSE	TRUE	11.8138	8	21	8	High	High	High	High	High	Not Found	High	Peak Found	High	High	0.703	4.13432e+06	5.87922e+06	40.42	42.7	Triplicate	-0.498606	0.00237147	2.62498	-0.514099	-0.450922	-0.530796		21.7438	21.4495	22.5231		22.2579	21.9005	23.0539			3.51176e+06	2.86386e+06	6.02735e+06			5.01515e+06	3.91465e+06	8.70787e+06
High	Q53FV1	ORM1-like protein 2 OS=Homo sapiens OX=9606 GN=ORMDL2 PE=1 SV=2	FALSE	TRUE	28.7582	3	14	2	Not Found	Not Found	Not Found	Peak Found	Not Found	Not Found	Not Found	High	High	Not Found	0.721	1.88699e+07	2.61853e+07	91.27	90.93	Triplicate	-0.497744	0.00343588	2.46396	-0.330578	-0.584749	-0.57357	-0.502079	24.9688	22.7198	25.0378	20.2995	25.2994	23.3046	25.6113	20.8016		3.28368e+07	6.90806e+06	3.44444e+07	1.29054e+06		4.12928e+07	1.03606e+07	5.12602e+07	1.82773e+06
High	Q9HDC9	Adipocyte plasma membrane-associated protein OS=Homo sapiens OX=9606 GN=APMAP PE=1 SV=2	FALSE	TRUE	11.5385	5	19	5	High	High	High	Not Found	High	High	High	High	High	High	1.815	1.34761e+07	7.42679e+06	68.32	79.82	Triplicate	0.690305	0.166558	0.778434	0.57281	0.197798		1.30031	24.6729	22.4433		23.5021	24.1001	22.2455	22.3808	22.2018	9.57344e+06	2.67472e+07	5703170		1.18808e+07	3.89401e+06	1.79823e+07	4.97248e+06	5.46112e+06	4.82408e+06
High	A0A087WVP4	Smoothelin OS=Homo sapiens OX=9606 GN=SMTN PE=1 SV=1	FALSE	TRUE	17.4047	12	29	11	High	High	Not Found	High	Not Found	Not Found	High	Not Found	High	Not Found	0.684	1.93877e+07	2.83353e+07	134.59	135.07	Duplicate	-0.495777	0.0693321	1.15907	-0.549985		-0.441569		25.1733		19.8377		25.7233		20.2793			3.78383e+07		937039			5.53979e+07		1.27257e+06
High	Q8WVT3	Trafficking protein particle complex subunit 12 OS=Homo sapiens OX=9606 GN=TRAPPC12 PE=1 SV=3	FALSE	TRUE	6.39456	4	7	4	Not Found	Peak Found	High	High	Not Found	Not Found	High	High	Peak Found	Not Found	0.74	2.61131e+06	3.52801e+06	68.19	64.9	Triplicate	-0.495452	0.0335219	1.47467	-0.679541	-0.427251	-0.379562		19.4024	22.0058	21.4823		20.0819	22.4331	21.8619			692939	4.21127e+06	2.92973e+06			1.10983e+06	5.66277e+06	3.81142e+06
High	Q99715	Collagen alpha-1(XII) chain OS=Homo sapiens OX=9606 GN=COL12A1 PE=1 SV=2	FALSE	TRUE	26.2161	73	360	73	High	High	High	High	High	High	High	High	High	High	1.581	2.32028e+08	1.46721e+08	133.06	118.78	Triplicate	0.832651	0.117566	0.929719	1.25423	1.58378	0.648953	-0.156354	29.4476	22.0171	26.4581	28.2772	28.1934	20.4333	25.8091	28.4335	6.22035e+06	7.32192e+08	4.24429e+06	9.2187e+07	3.25299e+08	3.91623e+06	3.06948e+08	1.41593e+06	5.87916e+07	3.62534e+08
High	Q13948	Protein CASP OS=Homo sapiens OX=9606 GN=CUX1 PE=1 SV=2	FALSE	TRUE	5.16224	3	8	3	High	High	Not Found	Not Found	High	Medium	Peak Found	Not Found	Not Found	High	1.694	1.03799e+06	612805	67.87	94.6	Duplicate	0.772584	0.201698	0.695299	0.519276			1.02589	20.8083			18.942	20.2891			17.9161	774092	1.83627e+06			503613	309880	1.28121e+06			247328
High	Q9NXG6	Transmembrane prolyl 4-hydroxylase OS=Homo sapiens OX=9606 GN=P4HTM PE=1 SV=2	FALSE	TRUE	20.5179	7	24	7	High	High	Peak Found	High	High	High	High	High	Medium	High	2.665	1.82125e+07	6.83463e+06	184.99	141.16	Triplicate	0.860842	0.126773	0.896972	1.73276	1.38291	0.251605	0.0760994	26.2233	19.997	21.9245	22.641	24.4906	18.614	21.6729	22.5649	1.15071e+06	7.83442e+07	1.04637e+06	3.98042e+06	6.54062e+06	652040	2.35719e+07	401224	3.3434e+06	6.20455e+06
High	P21980	Protein-glutamine gamma-glutamyltransferase 2 OS=Homo sapiens OX=9606 GN=TGM2 PE=1 SV=2	FALSE	TRUE	25.182	15	70	15	High	High	High	High	High	High	High	High	High	High	1.633	4.70656e+07	2.8829e+07	143.26	129.65	Triplicate	0.539807	0.145748	0.836399	0.828767	0.995392	-0.249528	0.584598	27.3084	24.9393	24.4018	22.6879	26.4796	23.9439	24.6514	22.1033	8.02996e+06	1.66203e+08	3.21722e+07	2.21659e+07	6.75687e+06	3.57658e+06	9.3574e+07	1.61375e+07	2.63512e+07	4.50572e+06
High	P51530	DNA replication ATP-dependent helicase/nuclease DNA2 OS=Homo sapiens OX=9606 GN=DNA2 PE=1 SV=3	FALSE	TRUE	7.64151	7	12	6	Not Found	High	Peak Found	Medium	Not Found	Not Found	High	Medium	High	Not Found	0.714	872405	1.22183e+06	22.51	16.77	Duplicate	-0.494274	0.0765958	1.11579	-0.554032		-0.434516		19.4845		19.9478		20.0385		20.3823			733515		1.0113e+06			1.07693e+06		1.36672e+06
High	Q96GX2	Ataxin-7-like protein 3B OS=Homo sapiens OX=9606 GN=ATXN7L3B PE=1 SV=2	FALSE	TRUE	30.9278	2	10	2	High	High	High	High	High	Peak Found	Medium	Peak Found	High	Medium	0.674	1.00859e+06	1.49545e+06	102.23	111.29	Triplicate	-0.494267	0.0395187	1.4032	-0.77946	-0.667127	-0.373345	-0.157136	21.1066	18.7779	20.9279	17.5266	21.886	19.4451	21.3012	17.6838	151856	2.25794e+06	449493	1.99486e+06	188819	93173.8	3.87572e+06	713753	2.58405e+06	210546
High	P05165	Propionyl-CoA carboxylase alpha chain, mitochondrial OS=Homo sapiens OX=9606 GN=PCCA PE=1 SV=4	FALSE	TRUE	58.2418	42	1259	42	High	High	High	High	High	High	High	High	High	High	1.189	3.70284e+09	3.11542e+09	69.68	77.67	Triplicate	0.193888	0.118178	0.927463	0.122341	0.453871	0.0490974	0.150243	32.8686	31.174	29.8627	31.5672	32.7463	30.7202	29.8136	31.417	4.09092e+09	7.8423e+09	2.42281e+09	9.76275e+08	3.1819e+09	2.79273e+09	7.20469e+09	1.76885e+09	9.4361e+08	2.86721e+09
High	Q08257	Quinone oxidoreductase OS=Homo sapiens OX=9606 GN=CRYZ PE=1 SV=1	FALSE	TRUE	31.003	9	36	9	Not Found	High	High	High	Not Found	Not Found	High	High	High	Not Found	0.64	3.72089e+07	5.81446e+07	126.54	132.69	Triplicate	-0.494228	0.0480175	1.3186	-0.296126	-0.685258	-0.501299		22.5655	26.4455	23.7421		22.8616	27.1308	24.2434			6.20711e+06	9.13891e+07	1.40304e+07			7.62135e+06	1.46953e+08	1.98599e+07
High	Q8N5M1	ATP synthase mitochondrial F1 complex assembly factor 2 OS=Homo sapiens OX=9606 GN=ATPAF2 PE=1 SV=1	FALSE	TRUE	14.5329	4	20	4	Not Found	High	High	High	Not Found	Not Found	High	High	High	Not Found	0.768	2.42977e+07	3.16389e+07	78.16	59.08	Triplicate	-0.493771	0.0927411	1.03273	-0.583676	-0.179511	-0.718127		23.2711	25.4512	24.01		23.8548	25.6308	24.7281			1.01231e+07	4.58764e+07	1.68936e+07			1.51711e+07	5.1955e+07	2.77907e+07
High	Q92990	Glomulin OS=Homo sapiens OX=9606 GN=GLMN PE=1 SV=2	FALSE	TRUE	10.4377	6	7	6	Not Found	High	Not Found	High	Not Found	Not Found	Peak Found	Not Found	High	Not Found	0.719	4.5965e+06	6.395e+06	49.88	45.42	Duplicate	-0.493712	0.0659699	1.18065	-0.545057		-0.442367		21.5046		22.568		22.0496		23.0103			2.97528e+06		6.21773e+06			4.34116e+06		8.44885e+06
High	Q9NZJ5	Eukaryotic translation initiation factor 2-alpha kinase 3 OS=Homo sapiens OX=9606 GN=EIF2AK3 PE=1 SV=3	FALSE	TRUE	12.0072	10	40	10	High	High	High	High	High	Medium	High	Peak Found	High	High	1.825	1.60411e+07	8.7895e+06	176.42	155.69	Triplicate	0.633194	0.151429	0.819791	1.01123	1.37151	0.0498546	0.100185	25.9886	20.0231	21.9409	22.4036	24.9774	18.6515	21.8911	22.3034	2.9852e+06	6.65804e+07	1.06547e+06	4.02607e+06	5.5482e+06	1.43821e+06	3.30322e+07	411789	3.88932e+06	5.17599e+06
High	M0QZ12	GRAM domain-containing protein 1A OS=Homo sapiens OX=9606 GN=GRAMD1A PE=1 SV=1	FALSE	TRUE	11.1524	8	23	7	Medium	High	High	High	High	Not Found	High	Peak Found	Medium	High	1.423	5.58792e+06	3.92599e+06	110.58	98.36	Triplicate	0.359002	0.146544	0.834032	0.185253	0.407444	0.850101	-0.00679032	23.126	20.7972	23.8187	20.5702	22.9407	20.3898	22.9686	20.577	610151	9.15399e+06	1.82219e+06	1.47964e+07	1.55686e+06	432730	8.05089e+06	1.37386e+06	8.20826e+06	1.5642e+06
High	Q02241	Kinesin-like protein KIF23 OS=Homo sapiens OX=9606 GN=KIF23 PE=1 SV=3	FALSE	TRUE	15.4167	10	50	10	High	High	High	High	High	High	High	High	High	High	0.742	8.99074e+06	1.21158e+07	125.87	137.14	Triplicate	-0.49288	0.00575128	2.24024	-0.51824	-0.468293	-0.660724	-0.324261	24.7925	22.4678	20.7233	21.8275	25.3107	22.9361	21.384	22.1517	4.64129e+06	2.9059e+07	5.80072e+06	1.73113e+06	3.72152e+06	3.53937e+06	4.16185e+07	8.02513e+06	2.7367e+06	4.65943e+06
High	B2RE48	cDNA, FLJ96928, highly similar to Homo sapiens candidate tumor suppressor protein (LOC57107), mRNA OS=Homo sapiens OX=9606 PE=2 SV=1	FALSE	TRUE	10.7769	4	10	4	Not Found	Not Found	High	High	Not Found	Not Found	Not Found	High	High	Not Found	0.702	4.13631e+06	5.8943e+06	55.58	59.29	Duplicate	-0.492536	0.0585165	1.23272		-0.537937	-0.447136			22.4581	21.2597			22.996	21.7069				5.76178e+06	2.51084e+06				8.3655e+06	3.42311e+06
High	A0A024R7L8	UPF1 regulator of nonsense transcripts homolog (Yeast), isoform CRA_a OS=Homo sapiens OX=9606 GN=UPF1 PE=4 SV=1	FALSE	TRUE	12.6661	14	33	13	Not Found	High	High	High	Not Found	Not Found	High	High	High	Not Found	0.715	1.70563e+07	2.38509e+07	77.6	76.29	Triplicate	-0.488922	0.0144381	1.84049	-0.599923	-0.47005	-0.396792		23.2369	24.9463	23.0941		23.8368	25.4164	23.4909			9.88536e+06	3.23295e+07	8.95388e+06			1.49826e+07	4.47815e+07	1.17885e+07
High	A0A024R8D4	Mitochondrial ribosomal protein S2, isoform CRA_a OS=Homo sapiens OX=9606 GN=MRPS2 PE=3 SV=1	FALSE	TRUE	33.2288	11	82	11	Not Found	High	High	High	Not Found	Not Found	Medium	High	High	Not Found	0.776	1.98447e+08	2.55753e+08	130.16	121.53	Triplicate	-0.488174	0.0459657	1.33757	-0.486514	-0.30119	-0.676817		24.021	28.8805	26.3261		24.5075	29.1817	27.0029			1.70231e+07	4.94188e+08	8.41289e+07			2.38503e+07	6.08919e+08	1.34489e+08
High	A0A024R394	Cysteine and histidine-rich domain (CHORD)-containing 1, isoform CRA_c OS=Homo sapiens OX=9606 GN=CHORDC1 PE=4 SV=1	FALSE	TRUE	38.5542	11	60	11	High	High	High	High	Medium	Peak Found	High	High	High	Medium	0.834	9.14389e+07	1.09635e+08	202.97	192	Triplicate	-0.48629	0.0629876	1.20074	-0.454019	-0.193975	-0.965188	-0.331976	21.6429	28.6549	24.8635	16.7055	22.0969	28.8489	25.8287	17.0375	626884	3.27463e+06	4.22661e+08	3.05254e+07	106869	472434	4.48576e+06	4.83486e+08	5.95952e+07	134520
High	Q9BTY7	Protein HGH1 homolog OS=Homo sapiens OX=9606 GN=HGH1 PE=1 SV=1	FALSE	TRUE	7.17949	3	3	3	Not Found	Peak Found	High	Not Found	Not Found	Not Found	High	Peak Found	Not Found	Not Found	0.706	1.54487e+06	2.18754e+06	88.6	90.07	Duplicate	-0.486029	0.0327269	1.48509	-0.461021	-0.511036			19.1383	21.2608			19.5994	21.7718				577049	2.51269e+06				794317	3.58077e+06
High	Q96J84	Kin of IRRE-like protein 1 OS=Homo sapiens OX=9606 GN=KIRREL1 PE=1 SV=2	FALSE	TRUE	12.1532	7	23	7	High	High	High	Peak Found	High	High	High	High	High	High	0.639	2.62732e+06	4.11413e+06	137.29	163	Triplicate	-0.485974	0.0507459	1.2946	-0.828978	-0.208011	-0.245835	-0.66107	23.1112	19.3345	20.3048	19.6878	23.9402	19.5425	20.5506	20.3489	1.27471e+06	9.06107e+06	661081	1.29522e+06	844542	839455	1.60963e+07	763612	1.53584e+06	1.33544e+06
High	Q9NZJ0	Denticleless protein homolog OS=Homo sapiens OX=9606 GN=DTL PE=1 SV=3	FALSE	TRUE	17.3973	11	45	11	High	High	High	High	Medium	Medium	High	Medium	High	High	0.666	1.85778e+07	2.78766e+07	99.36	112.15	Triplicate	-0.484871	0.0297358	1.52672	-0.667548	-0.161523	-0.690816	-0.419595	24.5976	23.2843	25.5139	22.2278	25.2652	23.4458	26.2047	22.6474	4.4615e+06	2.53876e+07	1.02159e+07	4.79123e+07	4.91185e+06	3.72212e+06	4.03249e+07	1.14262e+07	7.73399e+07	6.56985e+06
High	A0A1B2JLU7	Pyrroline-5-carboxylate reductase OS=Homo sapiens OX=9606 GN=PYCR1 PE=3 SV=1	FALSE	TRUE	31.348	7	25	6	High	Peak Found	High	High	Not Found	Peak Found	High	High	High	Not Found	1.196	2.10956e+07	1.76323e+07	103.99	101.82	Triplicate	0.265177	0.132536	0.877665	0.343985	0.39908	0.0524657		22.1743	25.4823	24.9165		21.8303	25.0832	24.8641		1.10696e+06	4.73283e+06	4.68746e+07	3.16679e+07		716609	3.72882e+06	3.5547e+07	3.05369e+07
Medium	Q4G148	Glucoside xylosyltransferase 1 OS=Homo sapiens OX=9606 GN=GXYLT1 PE=1 SV=2	FALSE	TRUE	4.54545	2	7	2	Not Found	Medium	Not Found	Medium	Medium	Not Found	Medium	Not Found	Medium	Medium	0.693	2.11887e+06	3.05755e+06	69.58	69.11	Triplicate	-0.483163	0.0497183	1.30348	-0.428772		-0.698457	-0.322259	21.7088		21.199	18.9925	22.1376		21.8975	19.3148		3.42765e+06		2.40738e+06	521574		4.61391e+06		3.90662e+06	652117
High	A0A024R759	Met proto-oncogene (Hepatocyte growth factor receptor), isoform CRA_c OS=Homo sapiens OX=9606 GN=MET PE=3 SV=1	FALSE	TRUE	23.0935	28	267	27	High	High	High	High	High	High	High	High	High	High	0.711	1.5045e+08	2.11699e+08	42.92	60.79	Triplicate	-0.482006	0.0269626	1.56924	-0.721012	-0.168673	-0.44434	-0.593997	27.953	26.4247	27.1209	26.9918	28.674	26.5934	27.5652	27.5858	1.22924e+08	2.59838e+08	9.00801e+07	1.45949e+08	1.33461e+08	1.28902e+08	4.283e+08	1.01252e+08	1.98591e+08	2.01449e+08
High	Q15771	Ras-related protein Rab-30 OS=Homo sapiens OX=9606 GN=RAB30 PE=1 SV=2	FALSE	TRUE	26.601	5	34	4	Not Found	High	Peak Found	High	Not Found	Not Found	High	Medium	High	Not Found	0.679	951535	1.40188e+06	38.39	57.1	Triplicate	-0.479953	0.0975065	1.01097	-0.342536	-0.294625	-0.802698		19.1533	19.8697	20.325		19.4958	20.1643	21.1277			583071	958010	1.31352e+06			739325	1.17506e+06	2.29126e+06
High	Q9NZT2	Opioid growth factor receptor OS=Homo sapiens OX=9606 GN=OGFR PE=1 SV=3	FALSE	TRUE	18.3161	9	35	9	High	High	High	Medium	High	High	High	High	High	High	0.711	3.16563e+06	4.45427e+06	114.27	136.98	Triplicate	-0.479185	0.0771326	1.11276	-0.682946	-0.176156	-0.885697	-0.171942	23.1888	20.5783	19.3556	20.9241	23.8717	20.7545	20.2413	21.096	2.0405e+06	9.56145e+06	1.56564e+06	670856	1.98968e+06	1.67126e+06	1.53501e+07	1.76896e+06	1.23951e+06	2.24152e+06
High	D4Q8H0	Mitogen-activated protein kinase kinase kinase MLT OS=Homo sapiens OX=9606 GN=pk PE=1 SV=1	FALSE	TRUE	10.7692	4	15	2	Not Found	High	Peak Found	High	Not Found	Not Found	Medium	High	High	Not Found	0.719	7.47974e+06	1.03989e+07	20.43	18.74	Triplicate	-0.478525	0.00268957	2.57032	-0.494967	-0.429655	-0.510953		22.4701	23.0705	22.8989		22.9651	23.5001	23.4098			5.80994e+06	8.80843e+06	7.82086e+06			8187877	1.18642e+07	1.11447e+07
High	A0A024QZR3	Protein pelota homolog OS=Homo sapiens OX=9606 GN=hCG_2002731 PE=3 SV=1	FALSE	TRUE	33.2468	14	114	13	High	High	High	High	High	High	High	High	High	High	0.722	1.35101e+08	1.87218e+08	102.47	101.91	Triplicate	-0.478274	0.000478901	3.31975	-0.445093	-0.56437	-0.458532	-0.445099	27.6668	27.0012	28.2679	18.0918	28.1119	27.5656	28.7264	18.5369	4.61786e+06	2.13081e+08	1.34328e+08	3.232e+08	279371	2.85844e+06	2.90089e+08	1.98636e+08	4.44123e+08	380337
High	Q9NZW5	MAGUK p55 subfamily member 6 OS=Homo sapiens OX=9606 GN=MPP6 PE=1 SV=2	FALSE	TRUE	12.4074	6	8	6	Not Found	High	Peak Found	Not Found	High	Not Found	High	High	Not Found	Peak Found	0.722	4.96302e+06	6.86948e+06	134.79	134.34	Triplicate	-0.477718	0.000175914	3.7547	-0.48736	-0.465774		-0.480021	20.9681	23.5887		17.7644	21.4554	24.0544		18.2445		2.05125e+06	1.26152e+07		222654		2.8756e+06	1.74223e+07		310550
High	Q14139	Ubiquitin conjugation factor E4 A OS=Homo sapiens OX=9606 GN=UBE4A PE=1 SV=2	FALSE	TRUE	9.28705	8	18	8	High	High	High	High	Not Found	Not Found	High	High	High	Not Found	0.688	5.98421e+06	8.69717e+06	40.55	49.33	Triplicate	-0.477571	0.0587054	1.23132	-0.600894	-0.235363	-0.596456		22.7107	21.6277	22.9039		23.3116	21.863	23.5004			6.86424e+06	3.24028e+06	7.84813e+06			1.04107e+07	3.81446e+06	1.18664e+07
High	J3KMZ9	Low-density lipoprotein receptor (Fragment) OS=Homo sapiens OX=9606 GN=LDLR PE=1 SV=1	FALSE	TRUE	24.0212	18	111	17	High	High	High	High	High	High	High	High	High	High	0.743	3.93803e+07	5.30338e+07	111.21	135.43	Triplicate	-0.477515	0.0471497	1.32652	-0.696627	-0.165504	-0.756203	-0.291724	26.7213	22.9942	22.46	24.2951	27.418	23.1598	23.2162	24.5869	5.15477e+07	1.10643e+08	8.35524e+06	5.76945e+06	2.05856e+07	4.15331e+07	1.79321e+08	9.37088e+06	9.74482e+06	2.51989e+07
High	A0A024RB01	Integrin, alpha 5 (Fibronectin receptor, alpha polypeptide), isoform CRA_b OS=Homo sapiens OX=9606 GN=ITGA5 PE=3 SV=1	FALSE	TRUE	17.7596	16	167	16	High	High	High	High	High	High	High	High	High	High	0.676	2.14248e+08	3.16942e+08	190.26	196.77	Triplicate	-0.475709	0.0119996	1.92083	-0.6026	-0.223468	-0.577844	-0.498923	29.813	25.4644	25.0729	24.1712	30.4156	25.6879	25.6508	24.6701	2.75441e+07	9.43215e+08	4.62966e+07	3.52941e+07	1.88911e+07	1.90563e+07	1.43223e+09	5.40529e+07	5.26805e+07	2.66961e+07
High	A0A024QZY1	JTV1 gene, isoform CRA_a OS=Homo sapiens OX=9606 GN=JTV1 PE=4 SV=1	FALSE	TRUE	30.625	8	44	8	High	High	High	High	High	Medium	High	High	High	Not Found	0.791	4.23608e+07	5.35299e+07	106.34	103.94	Triplicate	-0.475143	0.0785562	1.10482	-0.736287	-0.249415	-0.439727		22.6091	26.4697	26.0124		23.3454	26.7191	26.4522		2.42211e+06	6.39781e+06	9.2934e+07	6.76895e+07		1.17812e+06	1.0658e+07	1.10473e+08	9.18105e+07
High	P08236	Beta-glucuronidase OS=Homo sapiens OX=9606 GN=GUSB PE=1 SV=2	FALSE	TRUE	21.8126	13	52	13	High	High	High	High	High	High	High	High	Medium	High	2.201	1.01824e+08	4.62568e+07	178.54	148.08	Triplicate	0.813558	0.112575	0.948559	1.35795	1.49121	0.429313	-0.0242398	28.6675	23.7832	22.5886	25.1665	27.3096	22.292	22.1593	25.1908	2.43545e+07	4.26363e+08	1.44368e+07	6.30749e+06	3.76601e+07	1.68269e+07	1.6634e+08	5.13538e+06	4.68404e+06	3.82982e+07
High	A8K900	Mitochondrial GTPase 1 OS=Homo sapiens OX=9606 PE=1 SV=1	FALSE	TRUE	35	9	35	1	Not Found	High	High	Medium	Not Found	Not Found	High	High	High	Not Found	0.733	449000	612583	81.86	79.07	Triplicate	-0.474666	0.00432572	2.36394	-0.424475	-0.53222	-0.467303		19.7203	17.3211	18.2854		20.1447	17.8533	18.7527			863758	163748	319494			1.15924e+06	236805	441708
High	Q8TED1	Probable glutathione peroxidase 8 OS=Homo sapiens OX=9606 GN=GPX8 PE=1 SV=2	FALSE	TRUE	27.2727	6	80	6	High	High	High	High	High	High	High	High	High	High	1.193	1.09125e+08	9.14865e+07	79.52	82.56	Triplicate	0.212373	0.151733	0.818921	0.418472	0.390396	0.0184904	0.0221331	27.6555	26.5291	27.4607	24.2545	27.2371	26.1387	27.4422	24.2323	3.26369e+07	2.11419e+08	9.68406e+07	1.84714e+08	2.00132e+07	2.32931e+07	1.58187e+08	7.38816e+07	1.82362e+08	1.97085e+07
High	Q92793	CREB-binding protein OS=Homo sapiens OX=9606 GN=CREBBP PE=1 SV=3	FALSE	TRUE	3.0303	7	11	3	Not Found	Peak Found	Not Found	High	Not Found	Not Found	High	Not Found	High	Not Found	0.718	3.36697e+06	4.69207e+06	63.1	63.93	Duplicate	-0.474006	0.0142463	1.8463	-0.463397		-0.484616		20.8306		22.2152		21.294		22.6999			1.86478e+06		4.86916e+06			2.57114e+06		6.81299e+06
High	Q9H3N1	Thioredoxin-related transmembrane protein 1 OS=Homo sapiens OX=9606 GN=TMX1 PE=1 SV=1	FALSE	TRUE	33.5714	9	132	9	High	High	High	High	High	High	High	High	High	High	1.235	1.46915e+08	1.18998e+08	69.23	72.07	Triplicate	0.2191	0.127516	0.894435	0.378826	0.4209	0.0416462	0.0350275	28.0696	27.185	27.561	24.0827	27.6908	26.7641	27.5193	24.0477	8.45244e+07	2.81702e+08	1.5258e+08	1.98005e+08	1.77668e+07	5.46629e+07	2.16646e+08	1.13971e+08	1.92371e+08	1.73407e+07
High	A8K3K1	cDNA FLJ78096, highly similar to Homo sapiens actin, alpha, cardiac muscle (ACTC), mRNA OS=Homo sapiens OX=9606 PE=2 SV=1	FALSE	TRUE	46.1538	15	454	1	Not Found	Not Found	Not Found	Not Found	Not Found	Not Found	Not Found	High	Not Found	Not Found	0.534	1.09792e+08	2.0566e+08	157.09	134.28	Triplicate	-0.473696	0.00444041	2.35258	-0.497456	-0.512666	-0.410966		25.0364	28.4538	24.9759		25.5338	28.9664	25.3869		4.10631e+06	34411492	3.67653e+08	3.29985e+07			48579463	5.24525e+08	4.3874e+07
High	Q14696	LRP chaperone MESD OS=Homo sapiens OX=9606 GN=MESD PE=1 SV=2	FALSE	TRUE	40.1709	8	61	8	High	High	High	High	High	High	High	High	High	Medium	1.515	2.82711e+07	1.86629e+07	92.49	71.71	Triplicate	0.342195	0.158841	0.799038	0.837999	0.394828	0.115204	0.0207481	26.1188	24.1005	24.202	22.1587	25.2808	23.7057	24.0868	22.138	2.65164e+07	7.28708e+07	1.79877e+07	1.92983e+07	4.68208e+06	1.64358e+07	4.07653e+07	1.36811e+07	1.78172e+07	4.61522e+06
High	E7EX59	Propionyl-CoA carboxylase beta chain, mitochondrial OS=Homo sapiens OX=9606 GN=PCCB PE=1 SV=1	FALSE	TRUE	46.8421	22	337	22	High	High	High	High	High	High	High	High	High	High	1.181	4.82727e+08	4.08737e+08	50.33	54.24	Triplicate	0.186703	0.133963	0.873014	0.0716732	0.459462	0.0940345	0.121642	29.4335	29.3619	27.2829	28.9738	29.3618	28.9024	27.1889	28.8522	3.08147e+08	7.25052e+08	6.89924e+08	1.63297e+08	5.27214e+08	2.14443e+08	6.89911e+08	5.01752e+08	1.52993e+08	4.84584e+08
Medium	Q712K3	Ubiquitin-conjugating enzyme E2 R2 OS=Homo sapiens OX=9606 GN=UBE2R2 PE=1 SV=1	FALSE	TRUE	4.62185	1	2	1	Not Found	High	Not Found	High	Not Found	Not Found	Peak Found	Not Found	Peak Found	Not Found	0.724	702563	970294	110.9	110.61	Duplicate	-0.471897	0.0105111	1.97835	-0.464104		-0.479689		20.2575		17.21		20.7216		17.6897			1.25351e+06		151613			1.72917e+06		211416
High	A0A024RDW8	Collagen, type IV, alpha 2, isoform CRA_a OS=Homo sapiens OX=9606 GN=COL4A2 PE=4 SV=1	FALSE	TRUE	22.4883	26	209	26	High	High	High	High	High	High	High	Medium	High	High	1.747	1.58974e+08	9.1007e+07	91.59	58.69	Triplicate	0.679289	0.145109	0.838306	1.46641	1.03225	0.267367	-0.0488767	28.5762	22.8722	27.0531	26.6191	27.1098	21.8399	26.7858	26.668	1.44646e+08	4.00218e+08	7.67744e+06	1.39252e+08	1.03077e+08	8.41257e+07	1.44831e+08	3.75386e+06	1.15695e+08	1.06629e+08
High	O43772	Mitochondrial carnitine/acylcarnitine carrier protein OS=Homo sapiens OX=9606 GN=SLC25A20 PE=1 SV=1	FALSE	TRUE	29.2359	10	50	10	High	High	High	High	Not Found	Peak Found	High	High	High	Not Found	0.712	4.92171e+07	6.90839e+07	106.3	109.01	Triplicate	-0.471513	0.00408107	2.38923	-0.414397	-0.482981	-0.51716		25.2962	24.9387	26.876		25.7106	25.4217	27.3931		347615	4.12013e+07	3.21582e+07	1.23161e+08		219268	5.49107e+07	4.49452e+07	1.76261e+08
High	A8K972	cDNA FLJ76457, highly similar to Homo sapiens leucine carboxyl methyltransferase 2 (LCMT2), mRNA OS=Homo sapiens OX=9606 PE=2 SV=1	FALSE	TRUE	10.0583	5	13	5	Not Found	Peak Found	High	High	Not Found	Not Found	High	High	High	Not Found	0.752	4.10982e+06	5.46277e+06	69.03	66.64	Triplicate	-0.470723	0.0461773	1.33557	-0.31828	-0.671572	-0.422319		22.0883	20.0877	22.6878		22.4066	20.7592	23.1101			4.45897e+06	1.11426e+06	6.75622e+06			5.55963e+06	1.7748e+06	9.05387e+06
High	H7C417	Uncharacterized protein (Fragment) OS=Homo sapiens OX=9606 PE=4 SV=1	FALSE	TRUE	10.9467	3	5	1	Not Found	Not Found	Peak Found	Not Found	Not Found	Not Found	Not Found	High	Not Found	Not Found	0.748	975283	1.30419e+06	44.33	37.1	Triplicate	-0.469734	0.095174	1.02148	-0.749451	-0.209013	-0.450737		18.8905	20.1131	20.3165		19.64	20.3221	20.7672			485983	1.13411e+06	1.30576e+06			817012	1.31091e+06	1.78463e+06
High	Q9NRR4	Ribonuclease 3 OS=Homo sapiens OX=9606 GN=DROSHA PE=1 SV=2	FALSE	TRUE	25.9825	29	214	29	High	High	High	High	High	High	High	High	High	High	0.686	1.74147e+08	2.53943e+08	118.05	119.49	Triplicate	-0.468581	0.0067389	2.17141	-0.491773	-0.477146	-0.621976	-0.28343	28.6235	25.9862	28.5055	21.9758	29.1152	26.4633	29.1275	22.2592	5.52542e+06	4.13546e+08	6.64694e+07	3.8107e+08	4.12455e+06	4.19227e+06	5.81516e+08	9.25245e+07	5.8646e+08	5.01993e+06
Medium	A0A024R3H8	Dolichyl-phosphate (UDP-N-acetylglucosamine) N-acetylglucosaminephosphotransferase 1 (GlcNAc-1-P transferase), isoform CRA_a OS=Homo sapiens OX=9606 GN=DPAGT1 PE=4 SV=1	FALSE	TRUE	1.96078	1	5	1	High	Peak Found	Not Found	Peak Found	Not Found	Peak Found	High	Not Found	High	Not Found	1.172	4.55201e+06	3.88455e+06	45.52	54.51	Duplicate	0.217942	0.23601	0.627069	0.302655		0.133228		21.6352		22.7269		21.3325		22.5937		3.45696e+06	3.25717e+06		6.94191e+06		2.68331e+06	2.64078e+06		6.32955e+06
High	Q7L5N7	Lysophosphatidylcholine acyltransferase 2 OS=Homo sapiens OX=9606 GN=LPCAT2 PE=1 SV=1	FALSE	TRUE	13.7868	7	25	7	High	High	Medium	Medium	High	High	High	Medium	High	High	0.603	4.35297e+06	7.21734e+06	146.74	163.09	Triplicate	-0.467278	0.0728587	1.13752	-0.844815	-0.426635	-0.576805	-0.0208584	23.8941	19.8578	21.7475	20.0884	24.7389	20.2844	22.3243	20.1093	589013	1.55899e+07	950158	3.5209e+06	1.11485e+06	426878	2.80001e+07	1.2771e+06	5.25157e+06	1.13109e+06
High	Q9NZD8	Maspardin OS=Homo sapiens OX=9606 GN=SPG21 PE=1 SV=1	FALSE	TRUE	20.4545	5	11	5	Not Found	Not Found	High	High	Not Found	Not Found	Not Found	High	High	Not Found	0.751	1.87172e+07	2.49134e+07	128.55	127.49	Duplicate	-0.467175	0.0817588	1.08747		-0.406845	-0.527505			25.0907	20.6996			25.4975	21.2271				3.57314e+07	1.70298e+06				4.73721e+07	2.45474e+06
High	Q53H77	Mitochondrial ribosomal protein S30 variant (Fragment) OS=Homo sapiens OX=9606 PE=2 SV=1	FALSE	TRUE	18.451	7	23	7	Not Found	High	High	High	Not Found	Not Found	High	High	High	Not Found	0.706	3.25191e+07	4.60751e+07	95.52	102.24	Triplicate	-0.465002	0.0544291	1.26417	-0.591946	-0.239271	-0.563788		23.0856	24.3204	26.0128		23.6776	24.5597	26.5766			8901684	2.095e+07	6.77057e+07			1.34173e+07	2.47293e+07	1.00079e+08
High	P15291	Beta-1,4-galactosyltransferase 1 OS=Homo sapiens OX=9606 GN=B4GALT1 PE=1 SV=5	FALSE	TRUE	9.54774	4	54	3	High	High	High	High	High	High	High	High	High	High	0.753	4.72093e+06	6.26628e+06	109.7	97.91	Triplicate	-0.464611	0.0985023	1.00655	-0.173639	-0.913688	-0.670456	-0.100662	23.6754	22.3354	21.0244	21.2979	23.8491	23.2491	21.6948	21.3986	204408	1.33971e+07	5.29203e+06	2.13289e+06	2.57817e+06	92189.8	1.51106e+07	9.96942e+06	3.39465e+06	2.76448e+06
High	Q8IZU8	Dermatan-sulfate epimerase-like protein OS=Homo sapiens OX=9606 GN=DSEL PE=2 SV=2	FALSE	TRUE	6.60066	7	28	7	High	High	Peak Found	High	High	High	Medium	High	High	High	0.754	5.81391e+06	7.71253e+06	57.53	53.26	Triplicate	-0.463491	0.0351511	1.45406	-0.157079	-0.389239	-0.553357	-0.75429	23.3004	19.7915	22.465	22.5935	23.4575	20.1807	23.0184	23.3478	5.71303e+06	1.03307e+07	907475	5.7896e+06	6.32878e+06	6.68354e+06	1.1519e+07	1.18852e+06	8.49622e+06	1.06754e+07
High	Q6RFH5	WD repeat-containing protein 74 OS=Homo sapiens OX=9606 GN=WDR74 PE=1 SV=1	FALSE	TRUE	12.987	4	12	4	Not Found	High	Medium	High	Not Found	Not Found	Peak Found	Peak Found	High	Not Found	0.776	3.6122e+06	4.65599e+06	136.67	132.02	Triplicate	-0.463215	0.0468823	1.32899	-0.669242	-0.384822	-0.335581		19.6034	19.4724	23.1508		20.2726	19.8572	23.4863			796534	727390	9.31268e+06			1.26668e+06	949753	1.17515e+07
High	B2RDW0	cDNA, FLJ96792, highly similar to Homo sapiens calmodulin 2 (phosphorylase kinase, delta) (CALM2), mRNA OS=Homo sapiens OX=9606 PE=2 SV=1	FALSE	TRUE	26.1745	3	5	3	Not Found	High	Medium	Peak Found	Not Found	Not Found	Medium	Not Found	High	Not Found	0.728	2.01658e+06	2.76899e+06	51.86	50.72	Duplicate	-0.462301	0.0184107	1.73493	-0.475674		-0.448927		20.2844		21.3942		20.7601		21.8431			1.2771e+06		2.75605e+06			1.77589e+06		3.76208e+06
High	P16066	Atrial natriuretic peptide receptor 1 OS=Homo sapiens OX=9606 GN=NPR1 PE=1 SV=1	FALSE	TRUE	13.4779	13	42	12	High	High	Not Found	High	High	High	High	Not Found	High	High	1.961	1.23614e+07	6.30415e+06	117.85	103.1	Triplicate	0.607827	0.191058	0.718835	1.08286		0.0189601	0.721663	25.0166		21.2956	22.1926	23.9338		21.2767	21.471	8.13456e+06	3.39435e+07		2.57406e+06	4.79345e+06	3.7449e+06	1.60245e+07		2.54045e+06	2.90674e+06
High	A0A024R964	NIMA (Never in mitosis gene a)-related kinase 7, isoform CRA_a OS=Homo sapiens OX=9606 GN=NEK7 PE=3 SV=1	FALSE	TRUE	43.3775	12	73	9	High	High	High	High	Not Found	Peak Found	High	High	High	Not Found	0.711	9.39372e+07	1.32154e+08	84.45	89.68	Triplicate	-0.461148	0.0153619	1.81356	-0.367958	-0.448433	-0.567053		26.019	26.7874	27.5021		26.3869	27.2358	28.0692		1.83345e+06	6.7997e+07	1.15823e+08	1.90095e+08		1.19117e+06	8.77518e+07	1.58048e+08	2.81624e+08
High	Q9NQ88	Fructose-2,6-bisphosphatase TIGAR OS=Homo sapiens OX=9606 GN=TIGAR PE=1 SV=1	FALSE	TRUE	22.963	5	17	5	Not Found	High	High	High	Not Found	Not Found	High	High	High	Not Found	0.792	1.55906e+07	1.96798e+07	150.15	145.99	Triplicate	-0.458812	0.0504572	1.29708	-0.399535	-0.310084	-0.666817		20.4855	25.3447	21.3605		20.8851	25.6548	22.0273			1.46811e+06	4.26111e+07	2.69252e+06			1.93656e+06	5.28284e+07	4.27455e+06
High	C9IZQ1	Translocon-associated protein subunit alpha OS=Homo sapiens OX=9606 GN=SSR1 PE=1 SV=1	FALSE	TRUE	6.37584	2	34	2	High	High	High	High	High	High	High	High	High	High	1.343	8.22297e+07	6.12309e+07	64.09	71.46	Triplicate	0.3601	0.164311	0.784333	0.828846	0.540139	0.0573925	0.0140205	26.9439	26.526	26.9606	23.7517	26.1151	25.9859	26.9032	23.7377	4.06865e+07	1.29102e+08	9.66323e+07	1.30604e+08	1.41244e+07	2.75207e+07	7.26816e+07	6.64545e+07	1.2551e+08	1.39878e+07
High	P02769	Serum albumin OS=Bos taurus GN=ALB PE=1 SV=4	TRUE	FALSE	75.1236	53	2136	48	High	Peak Found	Peak Found	Peak Found	High	Peak Found	High	High	High	Peak Found	0.417	1.21279e+09	2.91055e+09	169.68	102.07	Triplicate	-4.03104	0.568194	0.245503	-8.36481	-11.2215	-11.3162	14.7784	23.4414	21.4878	20.4974	30.2665	31.8062	32.7093	31.8136	15.4881	4.75656e+09	1.13909e+07	2.94085e+06	1.48028e+06	1.29158e+09	799113	3.75507e+09	7.0223e+09	3.77451e+09	45961
High	A0A0S2Z3Y1	Lectin galactoside-binding soluble 3 binding protein isoform 1 (Fragment) OS=Homo sapiens OX=9606 GN=LGALS3BP PE=2 SV=1	FALSE	TRUE	31.9658	17	274	17	High	High	High	High	High	High	High	High	High	High	1.388	5.8071e+08	4.18447e+08	94.5	77.98	Triplicate	0.33974	0.166108	0.77961	0.692753	0.572487	-0.136464	0.230186	30.5259	27.5573	28.4975	28.8107	29.8332	26.9848	28.634	28.5805	3.10175e+08	1.54604e+09	1.975e+08	3.78979e+08	4.70853e+08	1.84939e+08	9.56494e+08	1.3281e+08	4.16577e+08	4.01414e+08
High	V9HWI5	Cofilin 1 (Non-muscle), isoform CRA_b OS=Homo sapiens OX=9606 GN=HEL-S-15 PE=2 SV=1	FALSE	TRUE	65.6627	11	110	9	High	High	High	High	High	High	High	High	High	High	1.321	4.79797e+08	3.63215e+08	89.09	78.41	Triplicate	0.325273	0.168958	0.772222	0.392235	0.729991	-0.145609	0.324474	29.2969	30.0276	28.8569	26.3251	28.9046	29.2976	29.0026	26.0006	7.47408e+07	6.59526e+08	1.09446e+09	4.86191e+08	8.4071e+07	4.87311e+07	5.02525e+08	6.59856e+08	5.37823e+08	6.71382e+07
High	Q6ZRI6	Uncharacterized protein C15orf39 OS=Homo sapiens OX=9606 GN=C15orf39 PE=1 SV=3	FALSE	TRUE	14.0401	10	31	10	Not Found	High	High	High	Not Found	Not Found	High	Peak Found	High	Not Found	0.729	1.98923e+07	2.72736e+07	86.54	87.76	Triplicate	-0.458628	0.0033275	2.47788	-0.488588	-0.481557	-0.40574		25.0385	19.7762	24.5354		25.5271	20.2578	24.9412			3.44622e+07	897904	2.43168e+07			4.8353e+07	1.2537e+06	3.22141e+07
High	A0A024R5P1	Phosphatidylinositol binding clathrin assembly protein, isoform CRA_i OS=Homo sapiens OX=9606 GN=PICALM PE=4 SV=1	FALSE	TRUE	19.4785	13	75	9	Not Found	High	High	High	Not Found	Not Found	High	High	High	Not Found	0.735	1.62355e+08	2.208e+08	137.18	134.78	Triplicate	-0.457648	0.0200631	1.6976	-0.362416	-0.426561	-0.583966		23.6805	28.6403	25.7188		24.0429	29.0669	26.3028			1.3444e+07	4.18398e+08	5.52249e+07			1.72833e+07	5.62337e+08	8.27802e+07
High	P02461	Collagen alpha-1(III) chain OS=Homo sapiens OX=9606 GN=COL3A1 PE=1 SV=4	FALSE	TRUE	11.1187	11	52	11	High	High	High	High	High	High	Medium	Not Found	High	High	2.389	7.1651e+06	2.99879e+06	62	65.66	Triplicate	1.91508	0.16802	0.774639	3.72096		1.03294	0.991329	23.3745	17.1012	23.4046	22.7593	19.6535		22.3717	21.768	6.60609e+06	1.0875e+07	140598	1.11042e+07	7.09956e+06	2.17246e+06	824721		5.4268e+06	3.57118e+06
High	P23458	Tyrosine-protein kinase JAK1 OS=Homo sapiens OX=9606 GN=JAK1 PE=1 SV=2	FALSE	TRUE	18.1976	20	44	18	Peak Found	High	Not Found	High	Not Found	High	High	Not Found	High	Not Found	0.728	3.23228e+07	4.44069e+07	86.23	86.95	Duplicate	-0.457532	0.0642593	1.19206	-0.503872		-0.411192		25.5777		25.4766		26.0816		25.8878		200093	5.00796e+07		4.66886e+07		121126	7.10136e+07		6.20858e+07
High	B2RTS4	Centrosomal protein 170kDa OS=Homo sapiens OX=9606 GN=CEP170 PE=2 SV=1	FALSE	TRUE	5.72005	6	21	6	High	High	Not Found	Medium	High	High	High	Medium	High	High	0.835	2.37732e+06	2.84689e+06	78.49	106.59	Duplicate	-0.456484	0.0474865	1.32343	-0.490598		-0.422371		22.1043		19.9851		22.5949		20.4075		1.58537e+06	4.50877e+06		1.03783e+06		814906	6.33494e+06		1.39082e+06
High	O75665	Oral-facial-digital syndrome 1 protein OS=Homo sapiens OX=9606 GN=OFD1 PE=1 SV=1	FALSE	TRUE	6.12648	5	10	4	Not Found	Medium	High	High	Not Found	Not Found	High	Peak Found	High	Not Found	0.732	604327	825420	53.7	52.76	Duplicate	-0.454007	0.0156668	1.80502	-0.465182		-0.442831		18.516		19.6693		18.9812		20.1122			374855		833799			517483		1.13336e+06
High	Q92542	Nicastrin OS=Homo sapiens OX=9606 GN=NCSTN PE=1 SV=2	FALSE	TRUE	12.5529	9	120	9	High	High	High	High	High	High	High	High	High	High	1.631	3.4692e+08	2.12754e+08	116.82	82.62	Triplicate	0.464905	0.153615	0.813566	1.04255	0.681206	0.174541	-0.0386829	29.9961	26.9425	27.3522	27.4146	28.9536	26.2613	27.1777	27.4533	1.84534e+08	1.07086e+09	1.28973e+08	1.71331e+08	1.78905e+08	1.27894e+08	5.19866e+08	8.04331e+07	1.51808e+08	1.83767e+08
High	B2RCJ6	cDNA, FLJ96114, highly similar to Homo sapiens bromodomain and WD repeat domain containing 2 (BRWD2), mRNA OS=Homo sapiens OX=9606 PE=2 SV=1	FALSE	TRUE	3.67647	4	7	4	High	Not Found	High	Medium	Not Found	Not Found	Not Found	Peak Found	High	Not Found	0.496	1.10999e+06	2.23766e+06	82.86	4.64	Duplicate	-0.449726	0.0268119	1.57167		-0.430774	-0.468678			20.7094	20.5768			21.1401	21.0454		51533.5		1.7145e+06	1.56394e+06				2.31107e+06	2.16424e+06
High	Q9NZV1	Cysteine-rich motor neuron 1 protein OS=Homo sapiens OX=9606 GN=CRIM1 PE=1 SV=1	FALSE	TRUE	20.3668	15	76	15	High	High	High	High	High	High	High	High	High	High	0.908	2.0608e+07	2.26848e+07	143.85	154.6	Triplicate	-0.449363	0.0697307	1.15658	-0.2361	-0.453943	-0.906665	-0.200743	26.108	21.03	21.7278	22.6047	26.3441	21.484	22.6345	22.8054	1.87224e+07	7.23251e+07	2.14125e+06	3.47308e+06	6.37808e+06	1.14649e+07	8.51848e+07	2.93303e+06	6.51101e+06	7.33027e+06
High	Q13630	GDP-L-fucose synthase OS=Homo sapiens OX=9606 GN=TSTA3 PE=1 SV=1	FALSE	TRUE	30.2181	8	32	8	Not Found	High	High	High	Not Found	Not Found	Peak Found	High	High	Not Found	0.662	3.97253e+07	5.99675e+07	153.57	156.82	Triplicate	-0.449223	0.0347113	1.45953	-0.408152	-0.614314	-0.325203		17.8923	26.7128	23.0924		18.3004	27.3271	23.4176			243283	1.09989e+08	8.94342e+06			322833	1.68375e+08	1.12047e+07
High	B4DJS6	cDNA FLJ51221, highly similar to Ubiquitin-protein ligase RMA1 OS=Homo sapiens OX=9606 PE=2 SV=1	FALSE	TRUE	8.79121	1	7	1	Not Found	High	Not Found	High	Not Found	Not Found	High	Not Found	High	Not Found	0.741	2.89496e+06	3.9079e+06	97.27	96.12	Duplicate	-0.447961	0.0313838	1.50329	-0.42586		-0.470063		22.2203		19.7855		22.6461		20.2556			4.88619e+06		903729			6.56398e+06		1.25182e+06
High	Q96CB9	5-methylcytosine rRNA methyltransferase NSUN4 OS=Homo sapiens OX=9606 GN=NSUN4 PE=1 SV=2	FALSE	TRUE	20.3125	8	29	8	Not Found	High	High	High	Not Found	Not Found	High	High	High	Not Found	0.711	1.53878e+07	2.16424e+07	83.37	88.87	Triplicate	-0.447823	0.0261633	1.58231	-0.418148	-0.588042	-0.33728		20.6479	24.6888	24.0589		21.066	25.2769	24.3961			1.64295e+06	2.70444e+07	1.74759e+07			2.19533e+06	4.06533e+07	2.20786e+07
High	A0A1C7CYX9	Dihydropyrimidinase-related protein 2 OS=Homo sapiens OX=9606 GN=DPYSL2 PE=1 SV=1	FALSE	TRUE	22.3043	11	59	5	High	High	High	Not Found	High	Medium	High	Peak Found	Not Found	High	1.67	9.79439e+06	5.8659e+06	44.16	53.73	Triplicate	0.711414	0.201703	0.695287	0.340016	1.47039		0.323837	23.6242	23.7419		22.7145	23.2842	22.2716		22.3907	5.33566e+06	1.29301e+07	1.40293e+07		6.88246e+06	2.68673e+06	1.02152e+07	5.06297e+06		5.49869e+06
High	Q96GW9	Methionine--tRNA ligase, mitochondrial OS=Homo sapiens OX=9606 GN=MARS2 PE=1 SV=2	FALSE	TRUE	8.26307	4	9	4	Not Found	High	High	High	Not Found	Not Found	Peak Found	High	High	Not Found	0.71	3.73099e+06	5.25306e+06	65.12	72.62	Triplicate	-0.446952	0.0176627	1.75294	-0.383421	-0.567291	-0.390144		21.4568	22.6257	20.8135		21.8402	23.193	21.2037			2.87823e+06	6.47186e+06	1.84287e+06			3.75446e+06	9.5896e+06	2.41513e+06
High	Q6P2H3	Centrosomal protein of 85 kDa OS=Homo sapiens OX=9606 GN=CEP85 PE=1 SV=1	FALSE	TRUE	30.8399	23	110	23	High	High	High	High	Medium	High	High	High	High	High	0.718	1.58258e+08	2.20452e+08	178.19	177.36	Triplicate	-0.445877	0.00289091	2.53897	-0.471079	-0.459308	-0.54458	-0.308543	29.2885	23.97	26.7699	20.1455	29.7596	24.4293	27.3145	20.454	3.55519e+06	6.55712e+08	1.64315e+07	1.1443e+08	1.15984e+06	2.41078e+06	9.08912e+08	2.25914e+07	1.66907e+08	1.43641e+06
High	A0A024R6R4	Matrix metallopeptidase 2 (Gelatinase A, 72kDa gelatinase, 72kDa type IV collagenase), isoform CRA_a OS=Homo sapiens OX=9606 GN=MMP2 PE=3 SV=1	FALSE	TRUE	8.63636	4	10	4	Peak Found	High	Not Found	Not Found	Peak Found	High	High	Medium	Not Found	High	0.863	2.60683e+06	3.02002e+06	167.8	166.26	Duplicate	-0.395656	0.287853	0.54083	-0.203478			-0.587834	22.8685			16.3458	23.072			16.9336	79322.1	7.65787e+06			83287.7	117064	8.81781e+06			125180
High	Q9Y5B8	Nucleoside diphosphate kinase 7 OS=Homo sapiens OX=9606 GN=NME7 PE=1 SV=1	FALSE	TRUE	31.383	10	20	10	Not Found	Peak Found	High	High	Not Found	Not Found	High	High	High	Not Found	0.838	2.30554e+07	2.75005e+07	126.9	118.44	Triplicate	-0.445126	0.0806202	1.09356	-0.629314	-0.18284	-0.523223		17.6081	25.7397	23.625		18.2374	25.9225	24.1482			199787	5.60299e+07	1.29366e+07			309036	6.36004e+07	1.85919e+07
High	Q9Y6M0	Testisin OS=Homo sapiens OX=9606 GN=PRSS21 PE=1 SV=1	FALSE	TRUE	31.5287	8	221	8	High	High	High	High	High	High	High	High	High	High	1.406	2.50071e+08	1.77905e+08	67.09	71.31	Triplicate	0.455048	0.164425	0.784032	0.930253	0.838042	0.0231348	0.0287615	28.8292	27.298	28.4745	26.1496	27.8989	26.46	28.4514	26.1209	1.61008e+08	4.76915e+08	1.65015e+08	3.72972e+08	7.44433e+07	1.06932e+08	2.50269e+08	9.23097e+07	3.67039e+08	7.29739e+07
High	B3KUJ0	cDNA FLJ39996 fis, clone STOMA2002166, highly similar to Splicing factor 3B subunit 4 OS=Homo sapiens OX=9606 PE=2 SV=1	FALSE	TRUE	3.30189	1	7	1	High	Not Found	High	Peak Found	High	High	Not Found	High	High	High	0.812	1.38588e+06	1.70598e+06	151.11	135.36	Triplicate	-0.573817	0.167529	0.77591		-0.189159	-1.0945	-0.437789		22.1099	18.4743	18.5616		22.299	19.5688	18.9994	266236		4.5262e+06	364189	386895	361876		5.16032e+06	777687	524059
High	O60613	Selenoprotein F OS=Homo sapiens OX=9606 GN=SELENOF PE=1 SV=4	FALSE	TRUE	20.6061	3	19	3	High	High	High	High	High	High	Medium	High	High	High	1.797	9.85431e+06	5.4828e+06	117.62	102.19	Triplicate	0.757537	0.135938	0.866658	0.994659	1.64136	0.523362	-0.129237	24.854	22.6161	20.9553	21.9482	23.8594	20.9747	20.432	22.0774	6.43835e+06	3.03251e+07	6.42855e+06	2.03321e+06	4.04628e+06	4.29443e+06	1.52188e+07	2.06069e+06	1.4146e+06	4.42547e+06
High	A0A2X0SFG4	ARHGEF40 (Fragment) OS=Homo sapiens OX=9606 GN=ARHGEF40 PE=4 SV=1	FALSE	TRUE	8.94149	11	22	11	Not Found	High	Not Found	High	Not Found	Not Found	High	Not Found	High	Not Found	0.716	5.66991e+06	7.92239e+06	129.1	129.78	Duplicate	-0.443204	0.0616486	1.21008	-0.486258		-0.400151		23.3706		18.9146		23.8569		19.3148			1.08457e+07		494154			1.51927e+07		652108
High	Q92567	Protein FAM168A OS=Homo sapiens OX=9606 GN=FAM168A PE=1 SV=2	FALSE	TRUE	4.09836	1	5	1	Not Found	High	High	High	Not Found	Not Found	Peak Found	High	High	Not Found	0.717	6.1289e+06	8.5453e+06	21.96	35.14	Triplicate	-0.4416	0.0818614	1.08692	-0.347807	-0.269661	-0.707333		22.6834	22.129	22.7521		23.0312	22.3987	23.4595			6.73562e+06	4.5867e+06	7.06438e+06			8.57192e+06	5.52938e+06	1.15346e+07
High	Q9UHD2	Serine/threonine-protein kinase TBK1 OS=Homo sapiens OX=9606 GN=TBK1 PE=1 SV=1	FALSE	TRUE	23.4568	14	59	14	High	High	High	High	High	High	High	High	High	High	0.712	3.90422e+07	5.484e+07	120.55	123.03	Triplicate	-0.440296	0.0452082	1.34478	-0.506388	-0.057515	-0.525834	-0.671446	26.6964	24.0013	25.9777	21.1414	27.2028	24.0588	26.5036	21.8129	1.27512e+06	1.08749e+08	1.67922e+07	6.6081e+07	2.31315e+06	3.42222e+06	1.54477e+08	1.74751e+07	9.51412e+07	3.68408e+06
High	A8KA19	cDNA FLJ75831, highly similar to Homo sapiens exportin, tRNA (nuclear export receptor for tRNAs) (XPOT), mRNA OS=Homo sapiens OX=9606 PE=2 SV=1	FALSE	TRUE	26.8191	23	161	23	High	High	High	High	High	High	High	High	High	High	1.154	2.15949e+08	1.87073e+08	108.8	110.13	Triplicate	0.282505	0.103116	0.986673	0.243919	0.416319	-0.0426485	0.512431	29.138	27.3595	28.0227	24.4439	28.8941	26.9432	28.0654	23.9315	2.12765e+07	5.9075e+08	1.72196e+08	2.72701e+08	2.28221e+07	1.05915e+07	4.98858e+08	1.29032e+08	2.80883e+08	1.59992e+07
High	A8K0W7	cDNA FLJ75992, highly similar to Homo sapiens zinc finger, CCHC domain containing 14 (ZCCHC14), mRNA OS=Homo sapiens OX=9606 PE=2 SV=1	FALSE	TRUE	10.7482	7	17	7	Not Found	High	Not Found	High	Not Found	Not Found	High	Not Found	High	Not Found	0.749	1.02289e+07	1.36576e+07	62.84	59.06	Duplicate	-0.437475	0.0686431	1.1634	-0.390121		-0.484829		23.8166		22.4383		24.2067		22.9232			1.47743e+07		5.68345e+06			1.93617e+07		7.95354e+06
High	Q8NBL1	Protein O-glucosyltransferase 1 OS=Homo sapiens OX=9606 GN=POGLUT1 PE=1 SV=1	FALSE	TRUE	5.10204	2	10	2	High	High	High	Not Found	High	High	High	Peak Found	Not Found	High	1.581	4.47553e+06	2.83119e+06	108.13	92.19	Triplicate	0.453739	0.205984	0.686166	0.795234	0.588846		-0.0228635	23.4793	20.9604		20.4745	22.684	20.3716		20.4974	2.71088e+06	1.16939e+07	2.0404e+06		1.45692e+06	1.74933e+06	6.73862e+06	1.35661e+06		1.48019e+06
High	Q8TAG9	Exocyst complex component 6 OS=Homo sapiens OX=9606 GN=EXOC6 PE=1 SV=3	FALSE	TRUE	10.3234	7	12	6	Not Found	Medium	High	High	Not Found	Not Found	High	Peak Found	High	Not Found	0.691	6.68929e+06	9.68593e+06	83.16	82.71	Triplicate	-0.436447	0.080075	1.0965	-0.635942	-0.188177	-0.485222		22.8461	19.5174	23.4895		23.482	19.7056	23.9748			7.53977e+06	750450	1.17776e+07			1.17164e+07	855005	1.64863e+07
High	O95817	BAG family molecular chaperone regulator 3 OS=Homo sapiens OX=9606 GN=BAG3 PE=1 SV=3	FALSE	TRUE	80.8696	32	204	32	High	High	High	High	High	High	High	High	High	High	0.69	4.88817e+08	7.08652e+08	190.58	186.67	Triplicate	-0.435899	0.0995966	1.00176	-0.509914	-0.575448	-0.754785	0.0965487	30.9989	25.5691	27.8555	20.3139	31.5088	26.1445	28.6103	20.2173	4.27786e+06	2.14587e+09	4.978e+07	2.42858e+08	1.30342e+06	2.4317e+06	3.05564e+09	7.41791e+07	4.09793e+08	1.21905e+06
High	Q04206	Transcription factor p65 OS=Homo sapiens OX=9606 GN=RELA PE=1 SV=2	FALSE	TRUE	13.4301	6	35	6	High	High	High	Medium	High	High	High	High	High	High	0.747	9.92223e+06	1.32789e+07	91.13	110.05	Triplicate	-0.433472	0.0845894	1.07268	-0.618853	-0.398886	-0.746806	0.030657	24.5276	23.6742	21.1136	21.8583	25.1464	24.0731	21.8604	21.8277	5.96995e+06	2.41847e+07	1.33856e+07	2.2689e+06	3.80201e+06	4.07699e+06	3.71393e+07	1.76488e+07	3.80738e+06	3.72207e+06
High	Q5U4P2	Aspartate beta-hydroxylase domain-containing protein 1 OS=Homo sapiens OX=9606 GN=ASPHD1 PE=1 SV=3	FALSE	TRUE	10	2	17	2	Not Found	High	High	High	Not Found	Not Found	High	High	High	Not Found	0.716	3.9122e+06	5.4626e+06	125.45	129.7	Triplicate	-0.432373	0.0922065	1.03524	-0.157872	-0.627465	-0.511783		20.4259	19.5373	23.1896		20.5838	20.1648	23.7014			1.40871e+06	760887	9.56701e+06			1.57161e+06	1.17545e+06	1.36407e+07
High	Q6FGU2	DTYMK protein (Fragment) OS=Homo sapiens OX=9606 GN=DTYMK PE=2 SV=1	FALSE	TRUE	57.5472	14	55	14	High	High	High	High	Not Found	Peak Found	High	High	High	Not Found	0.75	4.77561e+07	6.37164e+07	47.09	47.47	Triplicate	-0.430214	0.0914703	1.03872	-0.653447	-0.172509	-0.464687		24.6448	25.4533	26.0832		25.2982	25.6259	26.5479			2.62309e+07	4.5943e+07	7.10944e+07			4.12591e+07	5.17785e+07	9.81116e+07
High	A0A0A0MSI8	Exocyst complex component 5 OS=Homo sapiens OX=9606 GN=EXOC5 PE=1 SV=1	FALSE	TRUE	13.3615	9	27	9	Not Found	High	Medium	High	Peak Found	Not Found	High	High	High	Medium	0.652	9.54231e+06	1.46265e+07	86.94	92.25	Triplicate	-0.428266	0.0620825	1.20703	-0.668527	-0.353156	-0.648355	-0.0430273	24.1779	22.3931	23.6779	18.003	24.8464	22.7463	24.3262	18.046		1.89784e+07	5.50809e+06	1.342e+07	262687		3.01653e+07	7.03577e+06	2.10343e+07	270640
High	P13674	Prolyl 4-hydroxylase subunit alpha-1 OS=Homo sapiens OX=9606 GN=P4HA1 PE=1 SV=2	FALSE	TRUE	39.5131	19	206	19	High	High	High	High	High	High	High	High	High	High	1.65	2.74502e+08	1.66342e+08	160.49	137.02	Triplicate	0.594571	0.15545	0.808408	0.901011	1.33393	0.107812	0.0355318	29.9812	24.271	26.7257	26.6805	29.0802	22.9371	26.6179	26.6449	7.38816e+07	1.05985e+09	2.02439e+07	1.10979e+08	1.07552e+08	4.81959e+07	5.67562e+08	8.03048e+06	1.02988e+08	1.04936e+08
High	Q9Y6X3	MAU2 chromatid cohesion factor homolog OS=Homo sapiens OX=9606 GN=MAU2 PE=1 SV=2	FALSE	TRUE	5.22023	4	10	4	Not Found	High	Not Found	High	Not Found	Not Found	High	Not Found	High	Not Found	0.738	8.20038e+06	1.11152e+07	48.58	51.26	Duplicate	-0.427745	0.0463949	1.33353	-0.396517		-0.458973		22.3601		23.3933		22.7566		23.8523			5.38335e+06		1.10174e+07			7.08625e+06		1.51441e+07
High	Q96A33	Coiled-coil domain-containing protein 47 OS=Homo sapiens OX=9606 GN=CCDC47 PE=1 SV=1	FALSE	TRUE	39.3375	21	244	21	High	High	High	High	High	High	High	High	High	High	1.911	4.28792e+08	2.24378e+08	150.52	113.25	Triplicate	0.806952	0.13621	0.865792	1.25757	1.69518	0.238379	0.0366776	30.5546	25.0251	27.2721	27.712	29.297	23.3299	27.0337	27.6754	1.50866e+08	1.57702e+09	34143004	1.62073e+08	2.19864e+08	1.00028e+08	6.59585e+08	1.05439e+07	1.37389e+08	2.14344e+08
High	A0A087WYK6	Acetyl-CoA carboxylase 1 OS=Homo sapiens OX=9606 GN=ACACA PE=1 SV=1	FALSE	TRUE	30.7018	3	54	1	High	Medium	Not Found	High	High	Peak Found	Peak Found	Not Found	High	High	1.29	7.14626e+06	5.53893e+06	54.83	66.85	Triplicate	0.274449	0.109263	0.961526	0.31376		0.0866877	0.422898	21.0895		23.4288	22.5272	20.7757		23.3421	22.1043	9.01673e+06	2.23132e+06		11292295	6.04471e+06	5.21787e+06	1.79519e+06		1.06338e+07	4.5089e+06
High	B3KY42	cDNA FLJ46788 fis, clone TRACH3028855, highly similar to Pseudouridylate synthase 7 homolog OS=Homo sapiens OX=9606 PE=2 SV=1	FALSE	TRUE	26.9289	15	39	15	High	High	High	Peak Found	Peak Found	High	High	High	Medium	Medium	0.838	1.52533e+07	1.81979e+07	178.49	173.77	Triplicate	-0.427361	0.041759	1.37925	-0.592281	-0.217294	-0.689446	-0.210422	23.1532	25.9209	19.3418	19.2334	23.7455	26.1382	20.0313	19.4438	2.12799e+06	9.32823e+06	6.35293e+07	664455	616342	1.28548e+06	1.40635e+07	7.3856e+07	1.07154e+06	713124
High	Q70UQ0	Inhibitor of nuclear factor kappa-B kinase-interacting protein OS=Homo sapiens OX=9606 GN=IKBIP PE=1 SV=1	FALSE	TRUE	40.2857	16	185	5	High	High	High	High	High	High	High	High	High	High	1.988	3.84937e+08	1.93635e+08	103.36	68.93	Triplicate	0.787306	0.114064	0.942852	1.35747	1.38628	0.481253	-0.0757838	30.0078	28.1817	28.0984	26.5862	28.6503	26.7954	27.6172	26.662	1.52534e+08	1.07956e+09	3.04454e+08	2.8739e+08	1.0075e+08	1.18334e+08	4.21314e+08	1.16469e+08	2.05873e+08	1.06183e+08
High	Q9Y446	Plakophilin-3 OS=Homo sapiens OX=9606 GN=PKP3 PE=1 SV=1	FALSE	TRUE	33.1242	23	69	23	Medium	High	High	High	Not Found	Peak Found	High	High	High	Not Found	1.195	1.02143e+08	8.54408e+07	130.77	123.13	Triplicate	0.257135	0.171743	0.765122	0.367984	0.391916	0.0115045		28.09	22.4797	26.7962		27.7221	22.0878	26.7847		459534	2.85722e+08	5.84889e+06	1.16539e+08		295804	2.21396e+08	4.45754e+06	1.15614e+08
High	Q9Y680	Peptidyl-prolyl cis-trans isomerase FKBP7 OS=Homo sapiens OX=9606 GN=FKBP7 PE=1 SV=2	FALSE	TRUE	26.1261	6	21	6	High	High	High	Peak Found	High	High	High	Medium	High	High	1.783	4.15302e+06	2.32911e+06	78.27	86.06	Triplicate	0.938806	0.103288	0.985949	1.60064	1.119	1.27398	-0.238397	22.7998	22.2666	18.6856	19.979	21.1991	21.1476	17.4117	20.2174	6.96293e+06	7.30151e+06	5.0456e+06	421637	1.03345e+06	5.52144e+06	2.40753e+06	2.32307e+06	174354	1.21914e+06
High	O43143	Pre-mRNA-splicing factor ATP-dependent RNA helicase DHX15 OS=Homo sapiens OX=9606 GN=DHX15 PE=1 SV=2	FALSE	TRUE	38.239	31	216	30	High	High	High	High	High	High	High	High	High	High	0.792	2.31383e+08	2.92292e+08	136.64	137.84	Triplicate	-0.424071	0.0223998	1.64976	-0.454192	-0.338739	-0.679918	-0.223437	27.6734	29.5433	24.7939	26.0655	28.1276	29.8821	25.4738	26.2889	6.1136e+07	2.14056e+08	7.82408e+08	2.90877e+07	7.02257e+07	5.01386e+07	2.93261e+08	9.89472e+08	4.65999e+07	8.19893e+07
High	Q13620	Cullin-4B OS=Homo sapiens OX=9606 GN=CUL4B PE=1 SV=4	FALSE	TRUE	26.6156	23	131	11	High	High	High	High	High	Not Found	High	High	High	High	0.683	2.26456e+07	3.31665e+07	69.55	68.21	Triplicate	-0.4191	0.0984401	1.00683	-0.599248	-0.319778	-0.784544	0.0271684	24.4133	25.1747	24.8064	19.9683	25.0126	25.4944	25.5909	19.9411		2.23433e+07	3.78727e+07	2.93406e+07	1.02578e+06		3.38485e+07	4.72704e+07	5.05405e+07	1.00665e+06
High	Q08AF3	Schlafen family member 5 OS=Homo sapiens OX=9606 GN=SLFN5 PE=1 SV=1	FALSE	TRUE	17.5084	15	43	13	High	High	High	High	High	Peak Found	High	High	High	High	0.692	2.13797e+07	3.0915e+07	102.52	113.39	Triplicate	-0.418969	0.0452999	1.3439	-0.441153	-0.104453	-0.722938	-0.407334	25.2551	23.8286	25.5386	21.1227	25.6963	23.9331	26.2616	21.53	932030	4.00448e+07	1.48979e+07	4.87404e+07	2.28328e+06	714255	5.43683e+07	1.60166e+07	8.04479e+07	3.02816e+06
High	Q9Y4B6	DDB1- and CUL4-associated factor 1 OS=Homo sapiens OX=9606 GN=DCAF1 PE=1 SV=3	FALSE	TRUE	3.84871	6	11	6	Not Found	High	Not Found	Medium	Not Found	Not Found	High	Not Found	High	Not Found	0.752	3.71789e+06	4.9461e+06	25.38	23.28	Duplicate	-0.415613	0.0338293	1.47071	-0.393507		-0.437719		22.0642		21.5406		22.4577		21.9784			4.3852e+06		3.05057e+06			5.76032e+06		4.13188e+06
High	A7YA96	Gamma-glutamyl carboxylase OS=Homo sapiens OX=9606 GN=GGCX PE=2 SV=1	FALSE	TRUE	11.3456	9	54	9	High	High	Peak Found	Medium	High	High	High	High	High	High	2.116	3.82354e+07	1.80669e+07	171.29	132.59	Triplicate	0.655004	0.151369	0.819964	1.36575	1.09274	0.23486	-0.0733369	27.2097	21.6914	23.5648	23.4996	25.844	20.5986	23.33	23.5729	8.30247e+06	1.55219e+08	3.38649e+06	1.24087e+07	1.186e+07	5.49318e+06	6.02303e+07	1.58782e+06	1.05445e+07	1.24785e+07
High	P03973	Antileukoproteinase OS=Homo sapiens OX=9606 GN=SLPI PE=1 SV=2	FALSE	TRUE	9.09091	1	11	1	High	High	Not Found	Not Found	High	High	High	Not Found	Not Found	Medium	2.26	2.89098e+06	1.27908e+06	93.4	81.88	Duplicate	1.10877	0.291379	0.535542	1.65493			0.562607	22.4077			21.4894	20.7528			20.9268	164587	5.56419e+06			2.94415e+06	76899.3	1.76693e+06			1.99342e+06
High	Q6P3X3	Tetratricopeptide repeat protein 27 OS=Homo sapiens OX=9606 GN=TTC27 PE=1 SV=1	FALSE	TRUE	21.1151	15	47	15	Not Found	High	High	High	Peak Found	Not Found	High	High	High	High	0.725	2.86707e+07	3.9535e+07	88.77	89.09	Triplicate	-0.415472	0.00276209	2.55876	-0.516486	-0.41519	-0.433952	-0.296261	25.4044	23.7908	25.7184	19.0685	25.9209	24.206	26.1524	19.3647		4.44108e+07	1.45122e+07	5.52102e+07	549772		6.35281e+07	1.93517e+07	7.45851e+07	675097
High	Q8NBS9	Thioredoxin domain-containing protein 5 OS=Homo sapiens OX=9606 GN=TXNDC5 PE=1 SV=2	FALSE	TRUE	33.7963	15	376	15	High	High	High	High	High	High	High	High	High	High	1.546	1.42028e+09	9.18507e+08	72.93	50.32	Triplicate	0.538377	0.139589	0.85515	0.989028	0.984906	0.271864	-0.0922886	31.5613	30.2347	30.3451	29.5217	30.5722	29.2498	30.0732	29.614	5.34539e+08	3.16875e+09	1.26342e+09	1.36392e+09	7.70771e+08	4.06359e+08	1.59647e+09	6.38353e+08	1.12967e+09	8.21688e+08
High	Q643R0	HCTP4 OS=Homo sapiens OX=9606 GN=HCTP4 PE=1 SV=1	FALSE	TRUE	20.8835	14	49	14	High	High	High	High	High	High	High	High	Medium	High	0.773	1.35488e+07	1.75202e+07	155.05	168.26	Triplicate	-0.41489	0.0122196	1.91294	-0.46343	-0.388086	-0.221558	-0.586485	25.602	20.9309	21.9398	21.5463	26.0654	21.319	22.1614	22.1328	7.73074e+06	5.09285e+07	1.99904e+06	4.02288e+06	3.06264e+06	5.47468e+06	7.0221e+07	2.61606e+06	4.69064e+06	4.59881e+06
High	Q9BSF4	Mitochondrial import inner membrane translocase subunit Tim29 OS=Homo sapiens OX=9606 GN=TIMM29 PE=1 SV=2	FALSE	TRUE	18.0769	4	17	4	Not Found	High	High	High	Not Found	Not Found	High	High	High	Not Found	0.743	9.77175e+06	1.31548e+07	28.51	33.4	Triplicate	-0.414683	0.0138692	1.85795	-0.442621	-0.318731	-0.482696		23.0266	22.8968	23.6277		23.4693	23.2155	24.1104			8.54492e+06	7.8095e+06	1.29608e+07			1.16132e+07	9.74026e+06	1.81109e+07
High	O75462	Cytokine receptor-like factor 1 OS=Homo sapiens OX=9606 GN=CRLF1 PE=1 SV=1	FALSE	TRUE	25.1185	11	82	5	High	High	High	High	High	High	High	High	High	High	2.075	1.13584e+08	5.47299e+07	148.4	108.24	Triplicate	0.789493	0.114307	0.941927	1.39473	1.12257	0.875599	-0.234924	28.6286	25.1484	25.2299	25.4006	27.2339	24.0259	24.3543	25.6355	3.20688e+07	4.15015e+08	3.71904e+07	3.9351e+07	4.42929e+07	2.51585e+07	1.57837e+08	1.70806e+07	2.14474e+07	5.21259e+07
High	A0A0A0MQS9	Laminin subunit alpha-4 OS=Homo sapiens OX=9606 GN=LAMA4 PE=1 SV=1	FALSE	TRUE	19.7477	34	162	34	High	High	Not Found	High	High	High	High	Not Found	High	High	0.893	6.60497e+07	7.39528e+07	52.32	44.26	Triplicate	-0.414359	0.0832739	1.07949	-0.631041		-0.42307	-0.188967	24.3706		26.3085	25.7868	25.0016		26.7316	25.9758	1.0151e+08	2.16909e+07		8.31087e+07	5.78891e+07	8.47981e+07	3.35923e+07		1.1143e+08	6.59905e+07
High	Q14165	Malectin OS=Homo sapiens OX=9606 GN=MLEC PE=1 SV=1	FALSE	TRUE	40.0685	12	198	12	High	High	High	High	High	High	High	High	High	High	1.807	1.55994e+08	8.63275e+07	97.08	72.66	Triplicate	0.587054	0.133126	0.875736	1.17021	0.887428	0.433545	-0.142973	28.5882	27.3162	27.0501	23.8177	27.418	26.4288	26.6166	23.9607	5.55512e+07	4.03562e+08	1.67112e+08	1.38961e+08	1.47859e+07	4.27573e+07	1.79325e+08	9.03368e+07	1.02892e+08	1.63263e+07
High	A0A140VKD1	Testis tissue sperm-binding protein Li 48e OS=Homo sapiens OX=9606 GN=TMED3 PE=2 SV=1	FALSE	TRUE	17.0507	5	23	5	Medium	High	High	High	High	High	High	Peak Found	High	High	1.39	4.38014e+07	3.15153e+07	150.34	138.06	Triplicate	0.380253	0.174052	0.759321	0.586068	0.865524	-0.0962296	0.165648	27.2579	21.4678	24.7506	23.7281	26.6718	20.6022	24.8469	23.5625	1.34928e+07	1.6049e+08	2.90031e+06	2.82281e+07	1.38955e+07	6.5096e+06	1.06912e+08	1.59182e+06	3.01752e+07	1.23882e+07
High	O75382	Tripartite motif-containing protein 3 OS=Homo sapiens OX=9606 GN=TRIM3 PE=1 SV=2	FALSE	TRUE	6.98925	4	12	4	Not Found	Medium	High	High	Not Found	Not Found	Medium	High	High	Not Found	0.842	2.83529e+06	3.36626e+06	122.7	113.53	Triplicate	-0.413735	0.0861097	1.06495	-0.631709	-0.182145	-0.42735		18.8383	22.7034	20.2038		19.47	22.8855	20.6312			468687	6.82951e+06	1.20769e+06			726183	7.74855e+06	1.62405e+06
High	A0A024R229	Transmembrane protein 2, isoform CRA_b OS=Homo sapiens OX=9606 GN=TMEM2 PE=4 SV=1	FALSE	TRUE	7.15835	9	28	9	High	High	Not Found	High	High	High	High	Not Found	High	High	1.376	6.62533e+06	4.81643e+06	83.81	77.08	Triplicate	0.382281	0.166606	0.77831	0.586599		0.535261	0.0249828	23.7754		22.4525	22.3257	23.1888		21.9173	22.3007	1.1462e+06	1.43589e+07		5.73972e+06	5.25648e+06	577120	9.56176e+06		3.9606e+06	5.16624e+06
High	P12004	Proliferating cell nuclear antigen OS=Homo sapiens OX=9606 GN=PCNA PE=1 SV=1	FALSE	TRUE	42.9119	11	79	11	High	High	High	High	Peak Found	Peak Found	High	High	High	High	0.811	6.44065e+07	7.93847e+07	115.26	111.58	Triplicate	-0.411414	0.0313812	1.50333	-0.641479	-0.140543	-0.356308	-0.507328	24.9866	27.0429	27.1623	16.0276	25.6281	27.1835	27.5186	16.5349	248179	3.3244e+07	1.38273e+08	1.50201e+08	66802.6	270531	5.18582e+07	1.52421e+08	1.92279e+08	94954.2
High	Q9ULX6	A-kinase anchor protein 8-like OS=Homo sapiens OX=9606 GN=AKAP8L PE=1 SV=4	FALSE	TRUE	37.1517	19	88	10	High	High	High	High	High	Peak Found	High	High	High	High	0.724	1.11426e+08	1.53998e+08	142.96	140.28	Triplicate	-0.410923	0.0245433	1.61007	-0.441364	-0.543416	-0.532927	-0.125984	28.5282	26.3632	26.2361	21.1744	28.9696	26.9066	26.7691	21.3004	2.27224e+06	3.87131e+08	8.63192e+07	7.90428e+07	2.36665e+06	1.55911e+06	5.2568e+08	1.25803e+08	1.14364e+08	2.58261e+06
High	Q96PC5	Melanoma inhibitory activity protein 2 OS=Homo sapiens OX=9606 GN=MIA2 PE=1 SV=4	FALSE	TRUE	20.8924	27	196	27	High	High	High	High	High	High	High	High	High	High	1.649	1.60338e+08	9.72046e+07	120.8	87.64	Triplicate	0.720134	0.124317	0.905469	1.16008	1.3681	0.476977	-0.124615	28.8859	23.9112	25.3853	26.7858	27.7258	22.5431	24.9083	26.9104	1.30339e+08	4.9605e+08	1.57762e+07	4.38269e+07	1.15696e+08	1.00312e+08	2.21977e+08	6.11172e+06	3.14888e+07	1.26134e+08
High	Q9H490	Phosphatidylinositol glycan anchor biosynthesis class U protein OS=Homo sapiens OX=9606 GN=PIGU PE=1 SV=3	FALSE	TRUE	7.12644	3	64	3	High	High	High	High	High	High	High	High	High	High	1.621	1.58108e+07	9.75485e+06	123.32	107.5	Triplicate	0.547506	0.164237	0.784529	1.00379	1.12213	0.0573241	0.00678672	25.536	22.8543	24.1234	20.3237	24.5322	21.7322	24.0661	20.3169	3.23134e+06	4.86521e+07	7.58271e+06	1.82757e+07	1.3123e+06	2.15839e+06	2.42623e+07	3.48362e+06	1.75638e+07	1.30614e+06
High	Q5JSZ5	Protein PRRC2B OS=Homo sapiens OX=9606 GN=PRRC2B PE=1 SV=2	FALSE	TRUE	23.9121	39	164	29	Medium	High	Not Found	High	High	Not Found	High	Not Found	High	High	0.694	5.22966e+07	7.53217e+07	136.09	116.99	Triplicate	-0.410866	0.0665111	1.17711	-0.0283397	-0.624069	-0.340817	-0.650236	26.8667	19.7797	27.0369	18.7892	26.895	20.4038	27.3777	19.4395	61393.8	1.22371e+08	900080	1.37697e+08	453025		1.24799e+08	1.38722e+06	1.7439e+08	710988
High	Q9H7D7	WD repeat-containing protein 26 OS=Homo sapiens OX=9606 GN=WDR26 PE=1 SV=3	FALSE	TRUE	3.02572	2	4	2	High	Not Found	Not Found	Not Found	High	Peak Found	Not Found	Not Found	Not Found	Medium	1.496	377107	252066	4.89	1.84	NS	0.511738	#DIV/0!	#DIV/0!				0.511738				18.4739				17.9621	390144				364070	248782				255350
High	O95782	AP-2 complex subunit alpha-1 OS=Homo sapiens OX=9606 GN=AP2A1 PE=1 SV=3	FALSE	TRUE	22.2108	21	72	14	Not Found	Medium	High	High	High	Not Found	High	High	High	Peak Found	1.194	5.22353e+07	4.37333e+07	141.07	131.6	Triplicate	0.396552	0.187362	0.727319	0.862523	0.542084	-0.245619	0.427222	22.8981	27.3364	26.2734	20.7069	22.0356	26.7943	26.519	20.2796	1.07669e+06	7.81677e+06	1.69461e+08	8.11107e+07	1.71153e+06	547526	4.29914e+06	1.16382e+08	9.6165e+07	1.27285e+06
High	Q8N1F8	Serine/threonine-protein kinase 11-interacting protein OS=Homo sapiens OX=9606 GN=STK11IP PE=1 SV=4	FALSE	TRUE	12.9596	12	29	12	Not Found	High	High	High	Not Found	Not Found	High	High	High	Not Found	0.754	1.95896e+07	2.59933e+07	81.88	84.28	Triplicate	-0.409794	0.0129855	1.88654	-0.465031	-0.448381	-0.315969		25.006	21.0299	24.4509		25.471	21.4783	24.7669			3.36944e+07	2.14112e+06	2.29332e+07			4.651e+07	2.92158e+06	2.85483e+07
High	Q6R327	Rapamycin-insensitive companion of mTOR OS=Homo sapiens OX=9606 GN=RICTOR PE=1 SV=1	FALSE	TRUE	25.2927	39	181	39	High	High	Medium	High	High	High	High	High	High	High	0.727	7.89248e+07	1.08552e+08	127	129.98	Triplicate	-0.409439	0.00213615	2.67037	-0.423242	-0.354182	-0.519787	-0.340545	27.3895	21.3611	27.5807	22.7533	27.8127	21.7153	28.1005	23.0939	8.3102e+06	1.75815e+08	2.69354e+06	2.00735e+08	7.07024e+06	6.80556e+06	2.35757e+08	3.44304e+06	2.87802e+08	8.95259e+06
High	A0A024R755	Calumenin, isoform CRA_a OS=Homo sapiens OX=9606 GN=CALU PE=4 SV=1	FALSE	TRUE	49.5238	17	419	3	High	High	High	High	High	High	High	Medium	High	Medium	1.806	5.01122e+07	2.77496e+07	116.24	102.36	Triplicate	0.593084	0.151723	0.818949	1.00455	1.21602	0.25115	-0.09938	27.1517	25.4905	25.1927	20.7393	26.1472	24.2745	24.9415	20.8387	1.42175e+07	1.49102e+08	4.71431e+07	3.83483e+07	1.75044e+06	1.00412e+07	7.43164e+07	2.02936e+07	3.22213e+07	1.87527e+06
High	V9HVY3	Protein disulfide-isomerase OS=Homo sapiens OX=9606 GN=HEL-S-269 PE=2 SV=1	FALSE	TRUE	54.2574	35	1214	9	High	High	High	High	High	High	High	High	High	High	1.334	4.70753e+09	3.52836e+09	88.98	79.08	Triplicate	0.310853	0.192071	0.716538	0.530235	0.714096	-0.0620362	0.0611154	33.5	31.7298	31.3267	31.4583	32.9698	31.0157	31.3888	31.3972	2.18441e+09	1.21481e+10	3.56132e+09	2.69329e+09	2.95054e+09	1.41925e+09	8.41184e+09	2.17093e+09	2.81163e+09	2.82816e+09
High	C4B4C6	Antiapoptotic protein FEAT OS=Homo sapiens OX=9606 GN=feat PE=2 SV=1	FALSE	TRUE	16.8813	11	25	11	Medium	High	High	Medium	Not Found	Not Found	High	High	High	Not Found	0.741	2.13026e+07	2.87466e+07	56.26	60.3	Triplicate	-0.407081	0.0315449	1.50107	-0.467098	-0.259789	-0.494356		25.0652	23.69	23.864		25.5323	23.9498	24.3584			3.5106e+07	1.35336e+07	1.52682e+07			4.85279e+07	1.62038e+07	2.15082e+07
High	Q9H9T3	Elongator complex protein 3 OS=Homo sapiens OX=9606 GN=ELP3 PE=1 SV=2	FALSE	TRUE	19.7441	10	25	10	High	High	High	High	High	Peak Found	High	High	High	High	0.696	6.89252e+06	9.89608e+06	76.36	88.63	Triplicate	-0.406838	0.0755137	1.12197	-0.597728	-0.29513	-0.703393	-0.0311004	23.602	22.7505	23.4438	21.1339	24.1997	23.0456	24.1472	21.165	962443	1.27324e+07	7.05642e+06	1.14103e+07	2.30105e+06	622940	1.92683e+07	8.65819e+06	1.85798e+07	2.3512e+06
High	H0Y4E8	Serine/threonine-protein kinase SIK3 (Fragment) OS=Homo sapiens OX=9606 GN=SIK3 PE=1 SV=1	FALSE	TRUE	17.9017	22	64	1	Not Found	High	Not Found	Not Found	Not Found	Not Found	High	Not Found	Not Found	Not Found	0.825	8.68534e+07	1.0533e+08	95.9	90.59	Triplicate	-0.406654	0.0810816	1.09108	-0.177775	-0.601193	-0.440993		27.3186	19.999	26.457		27.4964	20.6002	26.898			1.6739e+08	1.04783e+06	9.21223e+07			1.89341e+08	1.58952e+06	1.25059e+08
High	Q6MZP1	Uncharacterized protein DKFZp686D20222 OS=Homo sapiens OX=9606 GN=DKFZp686D20222 PE=2 SV=1	FALSE	TRUE	34.022	24	144	4	High	High	High	High	High	High	High	High	High	High	1.413	4.00391e+07	2.83448e+07	149.04	144	Triplicate	0.312541	0.124353	0.905345	0.539121	0.567938	-0.0477096	0.190813	27.1236	21.9211	24.118	23.5479	26.5844	21.3531	24.1657	23.3571	1.95339e+07	1.4622e+08	3.97102e+06	1.82073e+07	1.22638e+07	8.85469e+06	1.00627e+08	2.67877e+06	1.88195e+07	1.07444e+07
High	A0A024R745	NADH dehydrogenase (Ubiquinone) 1 alpha subcomplex, 5, 13kDa, isoform CRA_b OS=Homo sapiens OX=9606 GN=NDUFA5 PE=4 SV=1	FALSE	TRUE	16.3793	2	5	2	Not Found	Peak Found	High	High	Not Found	Not Found	Medium	Peak Found	High	Not Found	0.74	2.30057e+06	3.10939e+06	122.38	123.17	Duplicate	-0.406137	0.0513546	1.28942	-0.373303		-0.43897		18.2411		22.033		18.6144		22.472			309833		4.2913e+06			401332		5.81744e+06
High	Q6UXH1	Cysteine-rich with EGF-like domain protein 2 OS=Homo sapiens OX=9606 GN=CRELD2 PE=1 SV=1	FALSE	TRUE	13.0312	4	26	3	High	High	High	High	High	High	High	High	Medium	High	2.365	7.09986e+06	3.00155e+06	96.31	55.23	Triplicate	0.847491	0.143707	0.842521	1.87498	1.20578	0.355565	-0.0463573	24.0875	23.1577	20.8878	19.9179	22.2125	21.9519	20.5322	19.9643	5.38455e+06	1.78264e+07	9.35764e+06	1.94017e+06	990583	3.55157e+06	4.86002e+06	4.05686e+06	1.51637e+06	1.02293e+06
High	O15230	Laminin subunit alpha-5 OS=Homo sapiens OX=9606 GN=LAMA5 PE=1 SV=8	FALSE	TRUE	14.8309	44	255	44	High	High	High	High	High	High	High	High	High	High	1.383	5.97663e+07	4.32098e+07	125.25	126.08	Triplicate	0.376329	0.15678	0.804709	0.434048	0.494871	-0.185195	0.761594	27.4469	22.7733	24.46	26.2272	27.0128	22.2784	24.6452	25.4656	7.07867e+06	1.82949e+08	7.16875e+06	2.30782e+07	7.85571e+07	2.97041e+06	1.35416e+08	5.08712e+06	2.62393e+07	4.63364e+07
High	Q3V6T2	Girdin OS=Homo sapiens OX=9606 GN=CCDC88A PE=1 SV=2	FALSE	TRUE	6.30679	10	19	10	High	Peak Found	Peak Found	High	Not Found	Not Found	High	Medium	High	Not Found	0.724	1.39751e+07	1.92969e+07	121.24	121.05	Triplicate	-0.404607	0.0254389	1.5945	-0.273256	-0.463423	-0.477143		17.5621	24.9713	23.0754		17.8354	25.4347	23.5525			193521	3.28931e+07	8.83871e+06			233876	4.53534e+07	1.23033e+07
High	Q86WA8	Lon protease homolog 2, peroxisomal OS=Homo sapiens OX=9606 GN=LONP2 PE=1 SV=1	FALSE	TRUE	12.3239	9	24	7	Not Found	High	High	High	Not Found	Not Found	High	High	High	Not Found	0.74	1.2534e+07	1.69482e+07	77.21	75.04	Triplicate	-0.404068	0.0697174	1.15666	-0.629393	-0.289201	-0.293611		23.8217	20.8697	24.3142		24.4511	21.1589	24.6078			1.48272e+07	1.91604e+06	2.08589e+07			2.29364e+07	2.34133e+06	2.55669e+07
High	O95881	Thioredoxin domain-containing protein 12 OS=Homo sapiens OX=9606 GN=TXNDC12 PE=1 SV=1	FALSE	TRUE	42.4419	6	90	6	High	High	High	High	High	High	High	High	High	High	1.298	1.56661e+08	1.20739e+08	68.81	64.61	Triplicate	0.28663	0.197922	0.703506	0.423832	0.713728	0.0403298	-0.0313715	28.365	26.7628	26.7422	26.1824	27.9412	26.0491	26.7019	26.2138	1.35306e+08	3.45719e+08	1.13872e+08	1.12257e+08	7.61528e+07	8.95592e+07	2.57714e+08	6.94328e+07	1.09162e+08	7.78269e+07
High	Q32P28	Prolyl 3-hydroxylase 1 OS=Homo sapiens OX=9606 GN=P3H1 PE=1 SV=2	FALSE	TRUE	29.3478	19	245	18	High	High	High	High	High	High	High	High	High	High	1.537	3.66389e+08	2.38359e+08	119.08	100.82	Triplicate	0.367887	0.198418	0.702419	0.783601	0.658241	-0.201275	0.230981	30.0857	26.9598	26.5497	27.7652	29.3021	26.3016	26.751	27.5343	2.35605e+08	1.13945e+09	1.30531e+08	9.82342e+07	2.28122e+08	1.39846e+08	6.61924e+08	8.2711e+07	1.12941e+08	1.94373e+08
High	P63244	Receptor of activated protein C kinase 1 OS=Homo sapiens OX=9606 GN=RACK1 PE=1 SV=3	FALSE	TRUE	58.6751	18	202	18	High	High	High	High	Not Found	High	High	High	High	Not Found	0.846	7.36048e+08	8.69929e+08	190.57	188.81	Triplicate	-0.403995	0.0434992	1.36152	-0.471564	-0.231108	-0.509312		25.0648	31.4031	26.0276		25.5364	31.6342	26.5369		1.00327e+06	3.50958e+07	2.83969e+09	6.84039e+07		646425	4.86643e+07	3.33304e+09	9.73641e+07
High	B4DP48	cDNA FLJ61147 OS=Homo sapiens OX=9606 PE=2 SV=1	FALSE	TRUE	13.4783	2	7	2	Not Found	Medium	Not Found	High	Not Found	Not Found	High	Not Found	High	Not Found	0.761	1.25871e+07	1.65457e+07	42.84	40.5	Duplicate	-0.402208	0.0412475	1.3846	-0.428305		-0.376112		23.0648		23.9672		23.4931		24.3433			8.77421e+06		1.63999e+07			1.1807e+07		2.12845e+07
High	Q6DD88	Atlastin-3 OS=Homo sapiens OX=9606 GN=ATL3 PE=1 SV=1	FALSE	TRUE	21.4418	9	52	9	Medium	High	High	High	High	Peak Found	High	High	High	Peak Found	0.819	4.81506e+07	5.88063e+07	116.68	102.15	Triplicate	-0.338408	0.128419	0.891372	-0.525314	0.0307797	-0.682876	-0.176224	25.1035	27.021	25.9778	21.1642	25.6288	26.9902	26.6606	21.3404	83149.5	3.60507e+07	1.36186e+08	6.60828e+07	2.34997e+06	93690	5.18859e+07	1.33311e+08	1.06085e+08	2.65529e+06
High	B4DLN1	cDNA FLJ60124, highly similar to Mitochondrial dicarboxylate carrier OS=Homo sapiens OX=9606 PE=2 SV=1	FALSE	TRUE	24.4344	10	110	1	Not Found	High	Not Found	Not Found	Not Found	Not Found	Peak Found	Not Found	Not Found	Not Found	1.059	2.51146e+08	2.37229e+08	123.25	141.19	Triplicate	0.268841	0.157629	0.802363	0.506563	0.189503	-0.103282	0.482581	28.2501	27.1363	29.4973	22.8272	27.7435	26.9468	29.6006	22.3447	2.36994e+07	3.19237e+08	1.47518e+08	7.57834e+08	7.44191e+06	1.26701e+07	2.2471e+08	1.29359e+08	8.14077e+08	5.32615e+06
High	O95487	Protein transport protein Sec24B OS=Homo sapiens OX=9606 GN=SEC24B PE=1 SV=2	FALSE	TRUE	18.4543	19	67	16	High	High	High	High	Not Found	Medium	High	High	High	Not Found	0.746	4.6105e+07	6.18325e+07	71.93	76.73	Triplicate	-0.399355	0.0389165	1.40987	-0.558824	-0.345947	-0.293293		26.218	25.4897	25.816		26.7768	25.8356	26.1093		177440	7.80555e+07	4.71151e+07	5.90718e+07		77857	1.14981e+08	5.98826e+07	7.23886e+07
High	Q9NZC9	SWI/SNF-related matrix-associated actin-dependent regulator of chromatin subfamily A-like protein 1 OS=Homo sapiens OX=9606 GN=SMARCAL1 PE=1 SV=1	FALSE	TRUE	5.13627	5	14	5	High	High	Not Found	High	Not Found	Peak Found	High	Not Found	High	Not Found	0.765	4.52514e+06	5.91831e+06	93.28	94.72	Duplicate	-0.399198	0.0115646	1.93687	-0.391946		-0.406451		23.0286		22.2191		23.4205		22.6256		136836	8.55633e+06		4.88226e+06		56593.3	1.12273e+07		6.47105e+06
High	E9PR17	CD59 glycoprotein OS=Homo sapiens OX=9606 PE=1 SV=1	FALSE	TRUE	15.3846	2	17	2	Peak Found	High	High	High	High	High	High	High	High	High	0.793	1.38939e+07	1.75241e+07	81.45	81.14	Triplicate	-0.3981	0.0743821	1.12853	-0.616172	-0.0825595	-0.68226	-0.211408	24.3516	24.825	23.2261	21.5187	24.9678	24.9076	23.9084	21.7301	5.52354e+06	2.14073e+07	2.97223e+07	9.81191e+06	3.00458e+06	4.11112e+06	3.28131e+07	3.14728e+07	1.57447e+07	3.47876e+06
High	P62318	Small nuclear ribonucleoprotein Sm D3 OS=Homo sapiens OX=9606 GN=SNRPD3 PE=1 SV=1	FALSE	TRUE	7.93651	1	7	1	Not Found	High	High	High	Not Found	Not Found	High	High	High	Not Found	0.781	1.07517e+07	1.37635e+07	52.45	44.48	Triplicate	-0.396455	0.0905105	1.0433	-0.484473	-0.143998	-0.560892		22.1931	23.9324	23.449		22.6776	24.0764	24.0099			4795077	1.60091e+07	1.14511e+07			6.70867e+06	1.76894e+07	1.68924e+07
High	Q9NTX5	Ethylmalonyl-CoA decarboxylase OS=Homo sapiens OX=9606 GN=ECHDC1 PE=1 SV=2	FALSE	TRUE	32.2476	8	53	8	Not Found	High	High	High	Not Found	Not Found	High	High	High	Not Found	0.758	6.74018e+07	8.8918e+07	39.03	39.66	Triplicate	-0.39636	0.00661387	2.17954	-0.382645	-0.458056	-0.348379		25.1432	26.2787	26.3195		25.5258	26.7367	26.6678			3.70548e+07	8.14074e+07	8.37433e+07			4.83095e+07	1.11828e+08	1.06616e+08
High	A0A024RAE5	Uncharacterized protein OS=Homo sapiens OX=9606 GN=MGC10993 PE=4 SV=1	FALSE	TRUE	11.254	4	14	4	Not Found	High	Medium	High	Not Found	Not Found	High	High	Medium	Not Found	0.744	1.32311e+07	1.77921e+07	37.2	44.4	Triplicate	-0.392998	0.0379427	1.42087	-0.237816	-0.446649	-0.494528		23.0215	23.6146	24.1281		23.2593	24.0613	24.6226			8.51447e+06	1.28443e+07	1.83346e+07			1.00403e+07	1.75051e+07	2.58309e+07
High	B4DJ30	cDNA FLJ61290, highly similar to Neutral alpha-glucosidase AB OS=Homo sapiens OX=9606 PE=2 SV=1	FALSE	TRUE	37.6884	39	1170	10	High	High	High	High	High	High	High	High	High	High	1.589	4.317e+09	2.71647e+09	127.18	99.43	Triplicate	0.377524	0.192073	0.716533	0.912798	0.587152	0.00298581	0.00716022	33.7135	30.5555	30.0905	30.9863	32.8007	29.9684	30.0875	30.9791	2.65077e+09	1.40857e+10	1.5781e+09	1.14323e+09	2.12719e+09	1.79266e+09	7.4817e+09	1.05047e+09	1.14087e+09	2.11665e+09
High	A0A024R1H0	Uncharacterized protein OS=Homo sapiens OX=9606 GN=RP5-1119A7.4 PE=4 SV=1	FALSE	TRUE	14.4737	9	33	9	High	High	High	Medium	High	High	High	Medium	High	High	1.819	1.06315e+07	5.84573e+06	142.72	109.6	Triplicate	0.449184	0.182912	0.737759	1.13815	0.468824	0.303632	-0.113869	25.1585	21.2987	21.1394	21.45	24.0204	20.8299	20.8357	21.5638	7.95167e+06	3.74515e+07	2.57957e+06	2.30984e+06	2864748	5.37744e+06	1.70158e+07	1.86388e+06	1.87145e+06	3.10002e+06
High	Q9HA92	Radical S-adenosyl methionine domain-containing protein 1, mitochondrial OS=Homo sapiens OX=9606 GN=RSAD1 PE=2 SV=2	FALSE	TRUE	23.9819	10	33	10	Not Found	Medium	High	High	Not Found	Not Found	High	High	High	Not Found	0.752	2.1845e+07	2.9046e+07	55.67	59.85	Triplicate	-0.391762	0.015439	1.81138	-0.425025	-0.294839	-0.455424		23.6935	23.9462	25.0937		24.1185	24.241	25.5491			1.35659e+07	1.6163e+07	3.5806e+07			1.82135e+07	1.98279e+07	4.90966e+07
High	A0A024RBH2	Cytoskeleton-associated protein 4, isoform CRA_c OS=Homo sapiens OX=9606 GN=CKAP4 PE=4 SV=1	FALSE	TRUE	72.4252	40	711	39	High	High	High	High	High	High	High	High	High	High	2	2.77721e+09	1.3887e+09	150.95	113.38	Triplicate	0.628646	0.161292	0.792387	1.29575	1.08457	0.291746	-0.157485	33.2583	29.6632	29.6467	29.6307	31.9625	28.5786	29.3549	29.7882	1.09014e+09	1.0274e+10	8.50159e+08	8.40493e+08	8.31265e+08	7.44044e+08	4.18484e+09	4.00878e+08	6.8661e+08	9.27144e+08
High	A8K4W2	cDNA FLJ78635, highly similar to Homo sapiens ATP synthase, H+ transporting, mitochondrial F0 complex, subunit b, isoform 1 (ATP5F1), transcript variant 1, mRNA OS=Homo sapiens OX=9606 PE=2 SV=1	FALSE	TRUE	30.4688	7	45	7	High	High	High	High	Not Found	Peak Found	High	High	High	Not Found	0.745	3.78087e+07	5.07759e+07	164.55	164.48	Triplicate	-0.39176	0.0253668	1.59573	-0.26904	-0.424063	-0.482177		21.6283	26.9592	24.033		21.8973	27.3833	24.5152		348353	3.24166e+06	1.3048e+08	1.71654e+07		155355	3.90622e+06	1.75065e+08	2.39775e+07
High	O75063	Glycosaminoglycan xylosylkinase OS=Homo sapiens OX=9606 GN=FAM20B PE=1 SV=1	FALSE	TRUE	33.4963	11	59	11	High	High	High	High	High	High	Medium	High	High	High	1.193	3.90982e+07	3.27621e+07	55.72	76.51	Triplicate	0.293026	0.185871	0.730788	0.609923	0.467127	-0.177489	0.272542	24.9846	23.0886	25.8073	25.8864	24.3747	22.6214	25.9848	25.6139	3.26265e+07	3.31976e+07	8.91977e+06	5.87183e+07	6.20289e+07	1.78492e+07	2.17521e+07	6.4526e+06	6.64054e+07	5.13512e+07
High	Q96QU8	Exportin-6 OS=Homo sapiens OX=9606 GN=XPO6 PE=1 SV=1	FALSE	TRUE	19.6444	22	104	22	High	High	High	High	High	High	High	High	High	High	0.737	5.56353e+07	7.55092e+07	123.54	125.65	Triplicate	-0.391662	0.0285379	1.54458	-0.564935	-0.114617	-0.395864	-0.491231	26.6663	24.0458	27.1675	19.8639	27.2312	24.1604	27.5634	20.3551	2.66252e+06	1.06501e+08	1.7318e+07	1.50741e+08	954150	1.57131e+06	1.57549e+08	1.875e+07	1.98335e+08	1.3412e+06
High	A0A024R6D1	NIMA (Never in mitosis gene a)-related kinase 9, isoform CRA_a OS=Homo sapiens OX=9606 GN=NEK9 PE=4 SV=1	FALSE	TRUE	20.5312	15	71	15	High	High	High	High	High	High	High	High	High	High	0.809	2.08116e+07	2.57131e+07	100.11	127.52	Triplicate	-0.391418	0.0771801	1.11249	-0.611679	-0.246369	-0.662016	-0.0456103	25.7126	22.4107	22.6369	23.3512	26.3242	22.6571	23.299	23.3968	2.62733e+07	5.49864e+07	5.57557e+06	6.52226e+06	1.07006e+07	1.6566e+07	8.40211e+07	6.61384e+06	1.03201e+07	1.10443e+07
High	Q59EL4	PRPF4 protein variant (Fragment) OS=Homo sapiens OX=9606 PE=2 SV=1	FALSE	TRUE	20.298	9	28	9	Not Found	High	High	High	Not Found	Not Found	High	High	High	Not Found	0.751	2.30183e+07	3.06656e+07	105.79	107.67	Triplicate	-0.391333	0.00217963	2.66162	-0.372357	-0.427925	-0.373718		23.2513	25.6072	22.9237		23.6237	26.0351	23.2974			9.98512e+06	5.11132e+07	7.95642e+06			1.29254e+07	6.87625e+07	1.0309e+07
High	H7BY55	Complement decay-accelerating factor OS=Homo sapiens OX=9606 GN=CD55 PE=1 SV=2	FALSE	TRUE	16	7	32	5	High	High	Medium	High	High	High	Peak Found	Peak Found	High	High	0.74	9.09459e+06	1.22959e+07	72.4	91.13	Triplicate	-0.389803	0.0683819	1.16506	-0.763747	-0.237369	-0.431572	-0.126522	24.0447	23.8254	22.1263	22.5863	24.8085	24.0628	22.5579	22.7129	2.42676e+06	1.73055e+07	1.48652e+07	4.57801e+06	6.29747e+06	1.52363e+06	2.9383e+07	1.75237e+07	6.17438e+06	6.87469e+06
High	Q6UWN8	Serine protease inhibitor Kazal-type 6 OS=Homo sapiens OX=9606 GN=SPINK6 PE=1 SV=1	FALSE	TRUE	20	1	24	1	Medium	High	Medium	High	High	Medium	Peak Found	Peak Found	High	High	1.142	5.96961e+06	5.22637e+06	92.86	136.08	Triplicate	0.489177	0.197834	0.7037	1.0817	0.839687	-0.24522	0.280539	22.824	20.7508	23.8437	21.1345	21.7423	19.9111	24.089	20.854	3.30097e+06	7.42541e+06	1.76446e+06	1.50551e+07	2.30208e+06	1.89798e+06	3.50829e+06	985919	1.78444e+07	1.89527e+06
High	B4DPD5	Ubiquitin thioesterase OS=Homo sapiens OX=9606 PE=2 SV=1	FALSE	TRUE	21.4286	6	31	6	Not Found	High	High	High	Not Found	Not Found	High	High	High	Not Found	0.805	4.55039e+07	5.65e+07	122.89	117.86	Triplicate	-0.387522	0.0219619	1.65833	-0.424062	-0.273186	-0.465316		22.0871	26.7023	24.4464		22.5111	26.9755	24.9118			4.45518e+06	1.09195e+08	2.28618e+07			5.97752e+06	1.31959e+08	3.15634e+07
High	H3BSW6	Cytoplasmic tRNA 2-thiolation protein 2 OS=Homo sapiens OX=9606 GN=CTU2 PE=1 SV=1	FALSE	TRUE	12.628	6	17	6	Not Found	High	High	High	Not Found	Not Found	High	High	High	Not Found	0.721	8.80092e+06	1.22042e+07	68.48	77.04	Triplicate	-0.386399	0.0625579	1.20372	-0.566488	-0.215338	-0.377371		23.8246	21.4193	23.0594		24.3911	21.6346	23.4368			1.4857e+07	2.80439e+06	8.74134e+06			2.2002e+07	3255835	1.13548e+07
High	Q14247	Src substrate cortactin OS=Homo sapiens OX=9606 GN=CTTN PE=1 SV=2	FALSE	TRUE	45.6364	24	163	24	High	High	High	High	High	High	High	High	High	High	0.674	1.29961e+08	1.92794e+08	119.35	140.45	Triplicate	-0.386173	0.0966173	1.01494	-0.733866	0.015369	-0.534222	-0.291973	28.585	24.4251	26.6255	25.8205	29.3188	24.4097	27.1598	26.1125	6.18345e+07	4.02652e+08	2.25262e+07	1.03534e+08	5.92582e+07	4.95518e+07	6.69647e+08	2.22875e+07	1.49934e+08	7.25506e+07
High	B2R5M8	Isocitrate dehydrogenase [NADP] OS=Homo sapiens OX=9606 PE=2 SV=1	FALSE	TRUE	28.5024	12	38	11	Not Found	Medium	High	Peak Found	Not Found	Not Found	Medium	High	High	Not Found	0.761	3.36164e+07	4.4161e+07	169.54	169.55	Triplicate	-0.381149	0.00122164	2.91306	-0.395242	-0.393709	-0.354495		20.0925	26.5671	18.232		20.4877	26.9608	18.5865			1.118e+06	9.94232e+07	307887			1.47035e+06	1.30619e+08	393646
High	Q969H8	Myeloid-derived growth factor OS=Homo sapiens OX=9606 GN=MYDGF PE=1 SV=1	FALSE	TRUE	33.526	8	115	8	High	High	High	High	High	High	High	High	High	High	1.8	3.32593e+08	1.84726e+08	92.53	61.78	Triplicate	0.65342	0.144	0.841637	1.17515	1.24798	0.291156	-0.100606	29.6717	28.3921	26.4568	27.1641	28.4966	27.1441	26.1657	27.2647	2.12974e+08	8.55228e+08	3.52271e+08	9.21095e+07	1.50383e+08	1.60061e+08	3.78728e+08	1.48319e+08	7.52762e+07	1.61244e+08
High	V9HWP2	Epididymis luminal protein 35 OS=Homo sapiens OX=9606 GN=HEL-S-125m PE=2 SV=1	FALSE	TRUE	60.7721	59	1976	57	High	High	High	High	High	High	High	High	High	High	1.625	1.9038e+10	1.17192e+10	128.35	96.5	Triplicate	0.434709	0.16468	0.783359	0.986164	0.65856	0.152938	-0.0588258	35.8652	32.9799	32.1259	33.1058	34.879	32.3213	31.973	33.1646	1.01995e+10	6.25898e+10	8.47083e+09	4.68659e+09	9.24324e+09	7.79015e+09	3.15965e+10	5.36636e+09	4.21519e+09	9.62792e+09
High	O43149	Zinc finger ZZ-type and EF-hand domain-containing protein 1 OS=Homo sapiens OX=9606 GN=ZZEF1 PE=1 SV=6	FALSE	TRUE	5.47112	14	26	13	Not Found	High	Not Found	High	High	Not Found	High	Not Found	High	High	0.717	4.89755e+06	6.83148e+06	98.15	103.6	Triplicate	-0.377167	0.0574704	1.24056	-0.403138		-0.526383	-0.20198	21.8262		23.2799	19.5911	22.2294		23.8063	19.7931		3.71835e+06		1.01845e+07	789796		4.91707e+06		1.46689e+07	908483
High	A0A024R8Q1	Glucosidase, alpha acid (Pompe disease, glycogen storage disease type II), isoform CRA_a OS=Homo sapiens OX=9606 GN=GAA PE=3 SV=1	FALSE	TRUE	5.35714	4	8	4	High	High	Not Found	Not Found	Peak Found	Peak Found	High	Not Found	Not Found	High	2.108	1.57288e+06	746033	146.88	146.62	Duplicate	0.863166	0.156	0.806875	1.07902			0.647314	22.0157			18.0886	20.9366			17.4412	199812	4.24008e+06			278740	53083.2	2.00705e+06			177967
High	P37108	Signal recognition particle 14 kDa protein OS=Homo sapiens OX=9606 GN=SRP14 PE=1 SV=2	FALSE	TRUE	44.1176	5	13	5	Not Found	Peak Found	Not Found	High	Not Found	Not Found	High	Not Found	High	Not Found	0.77	4.00831e+06	5.20258e+06	14.03	14.66	Duplicate	-0.375579	0.0108982	1.96264	-0.369149		-0.382009		21.7838		22.0711		22.1529		22.4531			3.61057e+06		4.40605e+06			4.66338e+06		5.74177e+06
High	P18850	Cyclic AMP-dependent transcription factor ATF-6 alpha OS=Homo sapiens OX=9606 GN=ATF6 PE=1 SV=3	FALSE	TRUE	25.5224	14	97	14	High	High	High	High	High	High	High	High	High	High	1.674	7.0443e+07	4.20751e+07	164.5	140.85	Triplicate	0.474704	0.183667	0.735969	0.918995	0.941363	0.22236	-0.183902	28.0475	23.5634	23.6165	24.7278	27.1285	22.622	23.3941	24.9117	2.17579e+07	2.77414e+08	1.23963e+07	1.28611e+07	2.77855e+07	1.46153e+07	1.46718e+08	6.45524e+06	1.1024e+07	3.1563e+07
High	Q14966	Zinc finger protein 638 OS=Homo sapiens OX=9606 GN=ZNF638 PE=1 SV=2	FALSE	TRUE	6.62285	11	39	11	Medium	High	Peak Found	High	High	Not Found	High	High	High	High	0.691	4.92736e+06	7.13253e+06	122.37	124.61	Triplicate	-0.374976	0.067148	1.17297	-0.515675	0.0197653	-0.553983	-0.450011	22.4752	18.0518	23.6441	18.9243	22.9909	18.0321	24.1981	19.3743		5.83061e+06	271732	1.31096e+07	497479		8.33581e+06	268035	1.92467e+07	679581
High	Q08AD1	Calmodulin-regulated spectrin-associated protein 2 OS=Homo sapiens OX=9606 GN=CAMSAP2 PE=1 SV=3	FALSE	TRUE	6.51444	7	11	7	Not Found	High	Not Found	High	Not Found	Not Found	High	Not Found	Peak Found	Not Found	0.745	3.43579e+06	4.60984e+06	120.1	121.62	Duplicate	-0.374795	0.0971749	1.01245	-0.432454		-0.317137		22.5991		18.9825		23.0316		19.2996			6.35361e+06		517970			8.57436e+06		645316
High	P27824	Calnexin OS=Homo sapiens OX=9606 GN=CANX PE=1 SV=2	FALSE	TRUE	43.5811	35	482	24	High	High	High	High	High	High	High	High	High	High	1.558	1.9749e+09	1.26737e+09	140.61	123.15	Triplicate	0.352128	0.205268	0.687679	0.772583	0.667188	-0.129152	0.0978931	32.687	30.2133	28.9991	29.0971	31.9144	29.5461	29.1282	28.9992	6.043e+08	6.91459e+09	1.24484e+09	5.36535e+08	5.74231e+08	3.82024e+08	4.04759e+09	7.83918e+08	5.86782e+08	5.36559e+08
High	Q9HBH1	Peptide deformylase, mitochondrial OS=Homo sapiens OX=9606 GN=PDF PE=1 SV=1	FALSE	TRUE	8.64198	2	7	2	Not Found	High	High	Medium	Not Found	Not Found	High	High	Peak Found	Not Found	0.768	2.80579e+06	3.65172e+06	40.59	44.31	Triplicate	-0.374415	0.0556504	1.25453	-0.19013	-0.473122	-0.459993		21.3893	20.695	21.9219		21.5794	21.1681	22.3819			2.74673e+06	1.69748e+06	3.97317e+06			3.13365e+06	2.35629e+06	5.46523e+06
High	Q53GS7	Nucleoporin GLE1 OS=Homo sapiens OX=9606 GN=GLE1 PE=1 SV=2	FALSE	TRUE	16.3324	9	28	9	Not Found	High	High	High	High	Not Found	High	High	High	Peak Found	0.779	6.44015e+06	8.2691e+06	88.3	87.97	Triplicate	-0.371847	0.0435881	1.36063	-0.645436	-0.115028	-0.416524	-0.310401	21.8879	23.0539	23.6448	15.7717	22.5334	23.1689	24.0614	16.0821		3.88079e+06	8.70778e+06	1.31161e+07	55944.9		6.07037e+06	9.43049e+06	1.75062e+07	69374.6
High	P30536	Translocator protein OS=Homo sapiens OX=9606 GN=TSPO PE=1 SV=3	FALSE	TRUE	9.46746	2	31	2	Medium	High	High	High	Medium	Peak Found	High	High	High	Peak Found	1.027	1.68694e+08	1.64266e+08	132.83	137.5	Triplicate	0.232809	0.185244	0.732255	0.0149634	0.560006	0.00323922	0.353029	28.0067	25.6275	28.9467	20.6349	27.9917	25.0675	28.9434	20.2818	2.93153e+06	2.6968e+08	5.18365e+07	5.17393e+08	1.62822e+06	1.76445e+06	2.66898e+08	3.51607e+07	5.16233e+08	1.27479e+06
High	P15531	Nucleoside diphosphate kinase A OS=Homo sapiens OX=9606 GN=NME1 PE=1 SV=1	FALSE	TRUE	53.2895	8	71	1	High	Peak Found	High	High	Medium	High	High	Not Found	High	High	0.994	7.70845e+06	7.75145e+06	76.02	74.12	Triplicate	0.357058	0.227959	0.642144	-0.0357034		0.435509	0.671369	23.8457	18.1405	23.5026	22.1415	23.8814		23.0671	21.4701	6.667e+06	1.5075e+07	288965	1.18847e+07	4.62652e+06	3.86004e+06	1.54527e+07		8.78796e+06	2.90504e+06
High	P53634	Dipeptidyl peptidase 1 OS=Homo sapiens OX=9606 GN=CTSC PE=1 SV=2	FALSE	TRUE	18.7905	7	18	7	High	High	High	Peak Found	High	Peak Found	High	Peak Found	High	High	1.166	1.55652e+07	1.33459e+07	118.13	111.82	Triplicate	0.27232	0.202107	0.694419	0.378659	0.481447	0.454556	-0.225382	25.4663	22.7553	21.3137	24.1527	25.0877	22.2738	20.8592	24.3781	3.13026e+06	4.63589e+07	7.0798e+06	2.60654e+06	1.86503e+07	2.29575e+06	3.56571e+07	5.07097e+06	1.90209e+06	2.18039e+07
High	B7ZLJ0	DIAPH2 protein OS=Homo sapiens OX=9606 GN=DIAPH2 PE=2 SV=1	FALSE	TRUE	6.25567	6	10	6	Medium	High	High	High	Not Found	Not Found	High	Peak Found	Peak Found	Not Found	0.71	5.15772e+06	7.26078e+06	94.55	104.21	Triplicate	-0.371798	0.0829552	1.08116	-0.600399	-0.253436	-0.261559		23.2819	18.8233	22.1978		23.8823	19.0767	22.4594			1.01986e+07	463839	4.81077e+06			1.54624e+07	552916	5.76703e+06
High	A0A024R3V7	NIF3-like protein 1 OS=Homo sapiens OX=9606 GN=NIF3L1 PE=3 SV=1	FALSE	TRUE	9.28382	3	6	3	Not Found	Medium	Not Found	High	Not Found	Not Found	Medium	Not Found	High	Not Found	0.795	2.86749e+06	3.60471e+06	100.46	97.53	Duplicate	-0.371179	0.0998185	1.00079	-0.42986		-0.312499		19.6637		22.2257		20.0935		22.5382			830534		4.90444e+06			1.11881e+06		6.09061e+06
High	A0A024R892	Leucine rich repeat containing 8 family, member A, isoform CRA_a OS=Homo sapiens OX=9606 GN=LRRC8A PE=4 SV=1	FALSE	TRUE	23.2099	18	79	16	High	High	High	High	High	High	High	High	High	High	0.798	3.3413e+07	4.18861e+07	92.78	91.73	Triplicate	-0.370679	0.0147869	1.83012	-0.247664	-0.414583	-0.558327	-0.26214	26.2317	25.5598	24.6464	22.7853	26.4794	25.9744	25.2048	23.0474	5.3112e+06	7.88009e+07	4.9463e+07	2.62612e+07	7.22857e+06	2.6016e+06	9.35591e+07	6.59298e+07	3.86712e+07	8.66891e+06
High	A0PJW6	Transmembrane protein 223 OS=Homo sapiens OX=9606 GN=TMEM223 PE=1 SV=1	FALSE	TRUE	12.8713	3	15	3	Medium	Peak Found	High	High	Not Found	Peak Found	Medium	High	High	Not Found	0.783	4.72388e+06	6.03354e+06	107.08	115.27	Triplicate	-0.369162	0.0759742	1.11933	-0.483851	-0.153286	-0.470348		19.9669	22.6051	23.4095		20.4507	22.7584	23.8799		348803	1.02477e+06	6.37989e+06	1.11421e+07		169258	1.43312e+06	7.09507e+06	1.54367e+07
High	Q92540	Protein SMG7 OS=Homo sapiens OX=9606 GN=SMG7 PE=1 SV=2	FALSE	TRUE	28.2322	26	112	26	Not Found	High	High	High	Not Found	Not Found	High	High	High	Not Found	0.789	2.50501e+08	3.17469e+08	82.26	84.48	Triplicate	-0.367149	0.0343026	1.46467	-0.413409	-0.4581	-0.229937		28.6459	24.335	28.2091		29.0594	24.7931	28.439			4.20037e+08	2.11625e+07	3.10302e+08			5.59418e+08	2.90716e+07	3.63917e+08
High	Q9UHG3	Prenylcysteine oxidase 1 OS=Homo sapiens OX=9606 GN=PCYOX1 PE=1 SV=3	FALSE	TRUE	43.3663	19	218	19	High	High	High	High	High	High	High	High	High	High	1.796	4.0023e+08	2.22882e+08	105.33	65.6	Triplicate	0.68355	0.147255	0.831929	1.34852	1.19696	0.300318	-0.111606	30.0995	27.778	27.7621	27.9146	28.7509	26.581	27.4618	28.0262	1.3998e+08	1.15038e+09	2.30144e+08	2.27632e+08	2.53014e+08	1.04058e+08	4.51748e+08	1.00387e+08	1.84854e+08	2.73364e+08
High	F6WH68	Regulator of telomere elongation helicase 1 OS=Homo sapiens OX=9606 GN=RTEL1-TNFRSF6B PE=3 SV=1	FALSE	TRUE	5.85714	6	9	6	Not Found	Peak Found	Not Found	Medium	Not Found	Not Found	High	Not Found	High	Not Found	0.776	4.11353e+06	5.30099e+06	3.45	3.58	Duplicate	-0.365851	0.00228035	2.642	-0.36454		-0.367161		21.9363		22.0068		22.3008		22.3739			4.01304e+06		4.21403e+06			5.16667e+06		5.43531e+06
High	O14777	Kinetochore protein NDC80 homolog OS=Homo sapiens OX=9606 GN=NDC80 PE=1 SV=1	FALSE	TRUE	9.19003	6	6	6	Not Found	Medium	Peak Found	Not Found	Not Found	Not Found	Peak Found	High	Not Found	Not Found	0.786	2.42843e+06	3.08999e+06	47.44	42.44	Duplicate	-0.365629	0.0980672	1.00848	-0.422401	-0.308856			20.622	21.6289			21.0444	21.9378				1.61375e+06	3.2431e+06				2.16268e+06	4.01731e+06
High	A0A087X1Z1	Gamma-tubulin complex component OS=Homo sapiens OX=9606 GN=TUBGCP5 PE=1 SV=1	FALSE	TRUE	15.0097	12	30	12	Not Found	High	High	High	Not Found	Not Found	High	High	High	Not Found	0.78	1.12912e+07	1.4469e+07	87.15	83.14	Triplicate	-0.363432	0.0886403	1.05237	-0.312367	-0.192857	-0.585072		24.4275	22.0746	22.7166		24.7399	22.2675	23.3017			2.25641e+07	4.41703e+06	6.8925e+06			2.80188e+07	5.04878e+06	1.03395e+07
High	P30040	Endoplasmic reticulum resident protein 29 OS=Homo sapiens OX=9606 GN=ERP29 PE=1 SV=4	FALSE	TRUE	39.4636	10	352	10	High	High	High	High	High	High	High	High	High	High	1.574	3.95827e+08	2.51533e+08	78.46	54.93	Triplicate	0.502731	0.161611	0.791528	1.00808	0.915794	0.184136	-0.0970803	29.7695	28.4476	28.4703	26.6809	28.7614	27.5318	28.2861	26.7779	2.18404e+08	9.15186e+08	3.66079e+08	3.71884e+08	1.07582e+08	1.66193e+08	4.55038e+08	1.94041e+08	3.27324e+08	1.15071e+08
High	A0A0A0MQR2	Replication termination factor 2 OS=Homo sapiens OX=9606 GN=RTF2 PE=1 SV=1	FALSE	TRUE	20.2381	6	11	6	High	Peak Found	High	High	Not Found	High	High	Peak Found	High	Not Found	0.835	2.41602e+06	2.89427e+06	92.56	114.32	Triplicate	-0.362803	0.0260531	1.58414	-0.351733	-0.265321	-0.471354		19.5452	20.1113	22.4328		19.897	20.3766	22.9041		2.10476e+06	765073	1.13264e+06	5.66161e+06		1.39013e+06	976304	1.36133e+06	7.84931e+06
High	A0A0S2Z577	Vacuolar protein sorting 33-like protein B isoform 1 (Fragment) OS=Homo sapiens OX=9606 GN=VPS33B PE=2 SV=1	FALSE	TRUE	41.9773	26	82	1	Not Found	High	Not Found	Not Found	Not Found	Not Found	High	Not Found	Not Found	Not Found	0.787	1.31884e+08	1.67526e+08	96.3	87.84	Triplicate	-0.362401	0.0977312	1.00997	-0.607247	-0.245104	-0.234851		26.6626	24.2297	28.0071		27.2698	24.4748	28.2419			1.06226e+08	1.96722e+07	2.69754e+08			1.6182e+08	2.33151e+07	3.17442e+08
High	A0A0S2Z5U6	Pyrroline-5-carboxylate reductase (Fragment) OS=Homo sapiens OX=9606 GN=PYCR2 PE=2 SV=1	FALSE	TRUE	21.5625	7	29	6	Not Found	High	High	High	Not Found	Not Found	High	High	High	Not Found	0.796	3.26675e+07	4.10432e+07	89.66	83.48	Triplicate	-0.361539	0.0488705	1.31095	-0.348947	-0.224492	-0.511177		21.8091	25.8915	24.9352		22.158	26.116	25.4464			3.67438e+06	6.22467e+07	3.20814e+07			4.67981e+06	7.27269e+07	4.57227e+07
High	A0A0G2JPP5	Protein scribble homolog OS=Homo sapiens OX=9606 GN=SCRIB PE=1 SV=1	FALSE	TRUE	7.67372	12	22	12	High	High	Not Found	High	High	High	High	Not Found	High	Peak Found	0.999	3.78778e+06	3.79202e+06	91	106.14	Triplicate	-0.360143	0.035656	1.44787	-0.47006		-0.230406	-0.379964	20.9374		22.9667	18.1201	21.4074		23.1971	18.5	4.66094e+06	2.00804e+06		8.19725e+06	284895	2.39914e+06	2.78147e+06		9.61673e+06	370736
High	Q6P2H0	DTX2 protein OS=Homo sapiens OX=9606 GN=DTX2 PE=2 SV=1	FALSE	TRUE	11.8577	3	12	2	Not Found	Medium	High	High	Not Found	Not Found	High	Medium	High	Not Found	0.76	3.66638e+06	4.82547e+06	54.75	59.22	Triplicate	-0.359654	0.0231619	1.63523	-0.257379	-0.372514	-0.449069		20.5336	21.9272	22.3893		20.7909	22.2997	22.8383			1.51782e+06	3.98793e+06	5.49339e+06			1.81426e+06	5.1628e+06	7.49934e+06
High	Q8NC56	LEM domain-containing protein 2 OS=Homo sapiens OX=9606 GN=LEMD2 PE=1 SV=1	FALSE	TRUE	40.3579	18	99	18	High	High	High	High	High	High	High	High	High	High	1.221	7.4814e+07	6.12616e+07	55.82	69.59	Triplicate	0.317605	0.208021	0.681894	0.213998	0.825136	-0.132613	0.363898	27.1176	25.7412	26.1419	25.87	26.9036	24.9161	26.2745	25.5061	3.69935e+07	1.45616e+08	5.60893e+07	7.40434e+07	6.13276e+07	2.02801e+07	1.25542e+08	3.16584e+07	8.11721e+07	4.76553e+07
High	A0A024R3H2	Sortilin-related receptor, L(DLR class) A repeats-containing, isoform CRA_b OS=Homo sapiens OX=9606 GN=SORL1 PE=4 SV=1	FALSE	TRUE	14.0921	27	87	27	High	High	Not Found	High	High	Peak Found	High	Not Found	High	High	0.806	1.38537e+07	1.71878e+07	89.38	86.59	Triplicate	-0.359126	0.0539204	1.26825	-0.270821		-0.533015	-0.273541	23.9114		23.14	24.8329	24.1823		23.673	25.1064	508873	1.57783e+07		9.24333e+06	2.98844e+07	216675	1.90364e+07		1.33746e+07	3.61233e+07
High	Q8IX18	Probable ATP-dependent RNA helicase DHX40 OS=Homo sapiens OX=9606 GN=DHX40 PE=1 SV=2	FALSE	TRUE	15.9178	11	28	11	High	High	High	High	High	High	High	Peak Found	High	High	1.096	6.70199e+06	6.11421e+06	141.1	166.41	Triplicate	0.413915	0.155162	0.809216	0.994271	0.387493	-0.0687722	0.342668	22.551	21.8546	24.4565	18.3765	21.5567	21.4671	24.5253	18.0339	211010	6.14492e+06	3.7922e+06	2.30215e+07	340324	173550	3.08468e+06	2.89897e+06	2.41455e+07	268373
High	Q8NBJ5	Procollagen galactosyltransferase 1 OS=Homo sapiens OX=9606 GN=COLGALT1 PE=1 SV=1	FALSE	TRUE	36.1736	22	193	22	High	High	High	High	High	High	High	High	High	High	1.334	2.49005e+08	1.86709e+08	85.18	82.03	Triplicate	0.234075	0.186109	0.730233	0.600395	0.250634	-0.0509874	0.136261	28.9559	28.6796	25.2807	26.8165	28.3555	28.429	25.3316	26.6802	1.3542e+08	5.20705e+08	4.29957e+08	4.07603e+07	1.18184e+08	7.89513e+07	3.43443e+08	3.6139e+08	4.22266e+07	1.07533e+08
High	B3KMS0	Condensin complex subunit 1 OS=Homo sapiens OX=9606 PE=2 SV=1	FALSE	TRUE	27.4804	34	133	34	High	High	High	High	High	High	High	Peak Found	High	High	0.696	1.06253e+08	1.52747e+08	123.21	128.39	Triplicate	-0.357785	0.0435486	1.36103	-0.598891	-0.231569	-0.466084	-0.134598	28.1075	23.1268	27.5899	23.8118	28.7064	23.3584	28.056	23.9464	1.61674e+07	2.89201e+08	9.15943e+06	2.02014e+08	1.47256e+07	1.97538e+07	4.3801e+08	1.07542e+07	2.79053e+08	1.61656e+07
High	E9PGC5	Receptor-type tyrosine-protein phosphatase kappa OS=Homo sapiens OX=9606 GN=PTPRK PE=1 SV=1	FALSE	TRUE	19.837	22	120	22	High	High	High	High	High	High	High	High	High	High	0.797	3.35488e+07	4.20701e+07	150.02	159.4	Triplicate	-0.357061	0.0433761	1.36275	-0.391481	-0.416089	-0.0597475	-0.560927	26.8778	22.737	22.8967	23.6758	27.2693	23.1531	22.9565	24.2367	1.62283e+07	1.23315e+08	6.9909e+06	7.80923e+06	1.34003e+07	1.13573e+07	1.61758e+08	9.32799e+06	8.13943e+06	1.97683e+07
High	Q59G50	Semaphorin 3F variant (Fragment) OS=Homo sapiens OX=9606 PE=2 SV=1	FALSE	TRUE	12.2667	8	48	8	High	High	High	High	High	High	High	High	High	High	1.168	7.07721e+06	6.05731e+06	87.7	98.34	Triplicate	0.310961	0.214816	0.667934	0.15276	0.871152	0.271426	-0.0514943	24.0947	21.4084	22.2077	22.5911	23.942	20.5373	21.9363	22.6426	3.52444e+06	1.79159e+07	2.78341e+06	4.84385e+06	6.31841e+06	2.08782e+06	1.61159e+07	1.52172e+06	4.01313e+06	6.54801e+06
High	A0A2R8Y5A3	Catenin beta-1 OS=Homo sapiens OX=9606 GN=CTNNB1 PE=1 SV=1	FALSE	TRUE	18.2631	13	69	9	High	High	High	High	High	High	High	High	High	High	0.935	6.63456e+06	7.09568e+06	51.64	57.03	Triplicate	-0.356288	0.0876605	1.0572	-0.063836	-0.385619	-0.735444	-0.240255	23.2899	22.7228	20.2016	23.0437	23.3538	23.1084	20.9371	23.2839	6.14258e+06	1.02556e+07	6.92223e+06	1.20586e+06	8.6465e+06	3.49452e+06	1.07196e+07	9.04334e+06	2.00764e+06	1.02133e+07
High	J3KNA0	Mitochondrial inner membrane protein OXA1L OS=Homo sapiens OX=9606 GN=OXA1L PE=1 SV=1	FALSE	TRUE	17.5758	9	52	9	High	High	High	High	Not Found	Peak Found	High	High	High	Not Found	0.784	1.16081e+08	1.48045e+08	138.59	142.44	Triplicate	-0.356277	0.0492861	1.30728	-0.480529	-0.201017	-0.387284		23.8002	26.5947	28.3742		24.2807	26.7957	28.7615		437312	1.46074e+07	1.01345e+08	3.47935e+08		226826	2.03811e+07	1.16497e+08	4.55074e+08
High	A0A0S2Z462	ArfGAP with FG repeats 1 isoform 2 (Fragment) OS=Homo sapiens OX=9606 GN=AGFG1 PE=2 SV=1	FALSE	TRUE	12.7907	5	28	5	Not Found	High	High	High	Not Found	Not Found	High	High	High	Not Found	0.779	4.19009e+07	5.38111e+07	31.31	33.99	Triplicate	-0.353906	0.0152459	1.81685	-0.399311	-0.3969	-0.265506		24.9586	25.7621	25.1091		25.3579	26.159	25.3746			3.26054e+07	5.69068e+07	3.61905e+07			4.30026e+07	7.49278e+07	4.3503e+07
High	A0A024RA49	Anillin, actin binding protein (Scraps homolog, Drosophila), isoform CRA_e OS=Homo sapiens OX=9606 GN=ANLN PE=4 SV=1	FALSE	TRUE	21.5302	22	73	22	High	High	High	High	High	High	High	High	High	High	0.866	1.92553e+07	2.2223e+07	136.32	150.17	Triplicate	-0.353814	0.0655449	1.18346	-0.319117	-0.0694954	-0.676227	-0.350418	25.9678	22.5768	21.7343	22.6105	26.2869	22.6463	22.4105	22.9609	1.44991e+07	6.56288e+07	6.25598e+06	3.48878e+06	6.40394e+06	8.93433e+06	8.18762e+07	6.56471e+06	5.57491e+06	8.16457e+06
High	Q5VT52	Regulation of nuclear pre-mRNA domain-containing protein 2 OS=Homo sapiens OX=9606 GN=RPRD2 PE=1 SV=1	FALSE	TRUE	12.4572	13	30	13	Not Found	High	Not Found	High	Not Found	Not Found	High	Not Found	High	Not Found	0.783	7.84281e+06	1.00203e+07	2.58	1.17	Duplicate	-0.353674	0.0258815	1.58701	-0.339288		-0.368061		22.9291		22.8763		23.2684		23.2444			7.98614e+06		7.69947e+06			1.01035e+07		9.93707e+06
High	Q8WUK0	Phosphatidylglycerophosphatase and protein-tyrosine phosphatase 1 OS=Homo sapiens OX=9606 GN=PTPMT1 PE=1 SV=1	FALSE	TRUE	58.7065	11	40	11	Peak Found	High	High	High	Not Found	Medium	High	High	High	Not Found	0.798	2.77524e+07	3.47908e+07	78.09	77.36	Triplicate	-0.351743	0.0999303	1.0003	-0.518592	-0.117926	-0.418711		24.2886	25.3528	25.494		24.8072	25.4708	25.9128		408413	2.04924e+07	4.28511e+07	4.72578e+07		134817	2.93565e+07	4.65009e+07	6.31711e+07
High	P07339	Cathepsin D OS=Homo sapiens GN=CTSD PE=1 SV=1	TRUE	TRUE	25.7282	8	61	8	High	High	High	Peak Found	High	High	High	High	High	High	0.681	1.39729e+07	2.05283e+07	58.83	74.19	Triplicate	-0.792955	0.0198721	1.70176	-0.897603	-0.769354	-1.17042	-0.334443	24.4928	23.6999	19.9633	23.7996	25.3904	24.4693	21.1337	24.134	1.70056e+07	2.36091e+07	1.36265e+07	1.02221e+06	1.46012e+07	1.47207e+07	4.39829e+07	2.32264e+07	2.30076e+06	1.84105e+07
High	Q5TF85	Family with sequence similarity 46, member A, isoform CRA_a OS=Homo sapiens OX=9606 GN=TENT5A PE=1 SV=1	FALSE	TRUE	17.0172	7	17	7	Not Found	High	Peak Found	High	Not Found	Not Found	High	High	High	Not Found	0.799	8.5826e+06	1.07479e+07	57.81	53.25	Triplicate	-0.35027	0.019342	1.7135	-0.401932	-0.397441	-0.251436		23.0606	21.7553	23.6821		23.4625	22.1527	23.9335			8.74856e+06	3.53996e+06	1.34593e+07			1.15593e+07	4.66273e+06	1.60218e+07
High	A8K4N4	cDNA FLJ77844, highly similar to Homo sapiens TNFAIP3 interacting protein 1, mRNA OS=Homo sapiens OX=9606 PE=2 SV=1	FALSE	TRUE	11.6352	5	14	5	High	High	Not Found	High	Not Found	High	High	Not Found	High	Not Found	0.779	5.40537e+06	6.94303e+06	159.85	161.11	Duplicate	-0.349977	0.0335731	1.47401	-0.368451		-0.331504		23.8743		19.4119		24.2427		19.7434		141480	1.53771e+07		697548		100063	1.98513e+07		877741
High	A0A087WZN1	Isocitrate dehydrogenase [NAD] subunit, mitochondrial OS=Homo sapiens OX=9606 GN=IDH3B PE=1 SV=1	FALSE	TRUE	34.3669	12	60	12	Not Found	High	High	High	Not Found	Not Found	High	High	High	Not Found	0.803	1.88207e+08	2.34469e+08	81.86	82.42	Triplicate	-0.349893	0.0344786	1.46245	-0.470477	-0.339039	-0.240163		25.148	28.3626	27.4417		25.6185	28.7017	27.6819			3.71796e+07	3.45145e+08	1.82296e+08			5.15148e+07	4.36578e+08	2.15314e+08
High	A0A0S2Z559	V-raf-1 murine leukemia viral oncogene-like protein 1 isoform 2 (Fragment) OS=Homo sapiens OX=9606 GN=RAF1 PE=2 SV=1	FALSE	TRUE	23.0539	13	61	9	High	High	Peak Found	High	Not Found	Peak Found	High	High	High	Not Found	0.775	2.31747e+07	2.99122e+07	112.57	113.26	Triplicate	-0.348883	0.00903868	2.04389	-0.361177	-0.285882	-0.399592		25.6944	21.2936	25.0665		26.0555	21.5795	25.4661		694256	5.4297e+07	2.57049e+06	3.51371e+07		421280	6.9743e+07	3.13382e+06	4.63505e+07
High	Q8TE02	Elongator complex protein 5 OS=Homo sapiens OX=9606 GN=ELP5 PE=1 SV=2	FALSE	TRUE	7.59494	2	5	2	Medium	Medium	Not Found	High	Not Found	Peak Found	High	Not Found	Medium	Not Found	0.829	1.55711e+06	1.8772e+06	75.79	93.69	Duplicate	-0.348519	0.0973465	1.01168	-0.402231		-0.294808		21.4056		20.4882		21.8078		20.783		422563	2.77797e+06		1.47079e+06		156120	3.67123e+06		1.80425e+06
High	Q05397	Focal adhesion kinase 1 OS=Homo sapiens OX=9606 GN=PTK2 PE=1 SV=2	FALSE	TRUE	15.3042	16	62	15	Not Found	High	High	High	Not Found	Not Found	High	High	High	Not Found	0.771	4.08728e+07	5.3007e+07	69.55	71.91	Triplicate	-0.347801	0.0916916	1.03767	-0.564046	-0.29808	-0.181275		25.7328	22.9487	25.8083		26.2968	23.2467	25.9896			5.57629e+07	8.09535e+06	5.87601e+07			8.24404e+07	9.9533e+06	6.66272e+07
High	A0A0C4DG49	Poliovirus receptor, isoform CRA_c OS=Homo sapiens OX=9606 GN=PVR PE=1 SV=1	FALSE	TRUE	13.1894	5	25	5	High	High	Not Found	High	High	High	High	Not Found	High	High	0.852	1.24846e+07	1.46477e+07	146.49	143.36	Triplicate	-0.345457	0.0529917	1.27579	-0.205156		-0.491969	-0.339244	25.247		22.4	21.305	25.4521		22.8919	21.6443	1.99381e+06	3.98192e+07		5.53427e+06	2.59092e+06	1.62594e+06	4.59041e+07		7.78319e+06	3.27775e+06
High	D3DUK1	Breast cancer anti-estrogen resistance 1, isoform CRA_a OS=Homo sapiens OX=9606 GN=BCAR1 PE=4 SV=1	FALSE	TRUE	9.68468	6	14	2	Not Found	High	Not Found	Not Found	Not Found	Not Found	High	Not Found	Not Found	Not Found	0.726	2.41727e+06	3.32894e+06	112.54	119.82	Triplicate	-0.345174	0.0374394	1.42667	-0.520254	-0.122742	-0.492676	-0.245024	22.6584	19.3662	21.8325	19.3386	23.1786	19.4889	22.3252	19.5837	393199	6.61989e+06	675779	3.73449e+06	662998	374277	9.4943e+06	735790	5.25462e+06	785728
High	A0A024RDH2	Ubiquitin-conjugating enzyme E2D 3 (UBC4/5 homolog, yeast), isoform CRA_a OS=Homo sapiens OX=9606 GN=UBE2D3 PE=3 SV=1	FALSE	TRUE	14.2857	2	16	2	High	High	High	High	Not Found	Peak Found	High	High	High	Not Found	0.848	6.49961e+07	7.66113e+07	116.33	106.82	Triplicate	-0.344647	0.0859153	1.06593	-0.497272	-0.135684	-0.400984		24.6038	27.3614	25.8514		25.101	27.4971	26.2524		1.52244e+06	2.5496e+07	1.72425e+08	6.05406e+07		1.08957e+06	3.59887e+07	1.89429e+08	7.99383e+07
High	A0A0S2Z471	Creatine kinase brain isoform 2 (Fragment) OS=Homo sapiens OX=9606 GN=CKB PE=2 SV=1	FALSE	TRUE	6.17284	2	5	2	Not Found	Peak Found	High	Not Found	Not Found	Not Found	High	Peak Found	High	Not Found	0.757	267005	352524	52.69	61.39	Duplicate	-0.623023	0.0940404	1.02669	-0.715731	-0.530316			18.4834	17.3541			19.1991	17.8844	17.7055			366481	167530				601878	241954	213742
High	Q92643	GPI-anchor transamidase OS=Homo sapiens OX=9606 GN=PIGK PE=1 SV=2	FALSE	TRUE	38.7342	13	89	13	High	High	High	High	High	High	High	High	High	High	1.549	9.18122e+07	5.92837e+07	82.77	64.88	Triplicate	0.429636	0.195804	0.708178	1.02678	0.695033	0.0545432	-0.0578141	27.6253	26.7597	26.4167	23.6372	26.5985	26.0647	26.3622	23.6951	3.57773e+07	2.07029e+08	1.13625e+08	8.95827e+07	1.30473e+07	2.47825e+07	1.01611e+08	7.01853e+07	8.62592e+07	1.35807e+07
High	Q9Y639	Neuroplastin OS=Homo sapiens OX=9606 GN=NPTN PE=1 SV=2	FALSE	TRUE	12.8141	4	12	4	Peak Found	High	Not Found	High	Peak Found	High	High	Not Found	Peak Found	High	2.461	5.92205e+06	2.40654e+06	139.6	92.84	Triplicate	0.782476	0.244929	0.61096	1.71253		0.108399	0.526496	24.1212		20.8315	21.4659	22.4087		20.7231	20.9394	677562	1.82482e+07		1.86598e+06	2.8965e+06	316451	5.56794e+06		1.73092e+06	2.01086e+06
High	A0A024R0Q4	Phospholipase D family, member 3, isoform CRA_b OS=Homo sapiens OX=9606 GN=PLD3 PE=4 SV=1	FALSE	TRUE	23.6735	8	43	8	High	High	High	High	High	High	High	High	High	High	1.584	4.10936e+07	2.59457e+07	127.16	93.46	Triplicate	0.345087	0.216581	0.664379	0.969052	0.346666	0.0634342	0.00119778	27.0028	23.7711	24.1534	24.2994	26.0337	23.4244	24.0899	24.2982	1.73712e+07	1.34476e+08	1.43156e+07	1.8659e+07	2.06466e+07	1.12892e+07	6.86958e+07	1.12578e+07	1.78563e+07	2.06294e+07
High	Q5T447	E3 ubiquitin-protein ligase HECTD3 OS=Homo sapiens OX=9606 GN=HECTD3 PE=1 SV=1	FALSE	TRUE	14.6341	10	19	10	Not Found	High	High	High	Not Found	Not Found	Medium	High	High	Not Found	0.78	1.04556e+07	1.34061e+07	31.8	36.82	Triplicate	-0.341508	0.0516503	1.28693	-0.435893	-0.180767	-0.407863		23.0491	23.0014	23.7686		23.485	23.1822	24.1765			8.67929e+06	8.39673e+06	1.42908e+07			1.17409e+07	9.51758e+06	1.89599e+07
High	Q9BT92	Trichoplein keratin filament-binding protein OS=Homo sapiens OX=9606 GN=TCHP PE=1 SV=1	FALSE	TRUE	20.8835	9	15	9	Not Found	High	Not Found	High	Not Found	Not Found	High	Not Found	High	Not Found	0.793	1.50884e+07	1.90199e+07	22.4	17.97	Duplicate	-0.340659	0.0857169	1.06693	-0.386806		-0.294512		23.5981		24.0591		23.9849		24.3536			1.26981e+07		1.74786e+07			1.66027e+07		2.1437e+07
High	Q4KMR3	MYO1E variant protein OS=Homo sapiens OX=9606 GN=MYO1E PE=2 SV=1	FALSE	TRUE	25.1805	25	112	25	Not Found	High	High	High	Not Found	Not Found	High	High	High	Not Found	0.802	1.07929e+08	1.34629e+08	23.68	11.96	Triplicate	-0.340182	0.0951796	1.02146	-0.518434	-0.130184	-0.371927		26.2716	26.9744	26.7249		26.7901	27.1046	27.0968			8.10115e+07	1.3186e+08	1.10917e+08			1.16041e+08	1.44312e+08	1.43535e+08
High	Q7LGC8	Carbohydrate sulfotransferase 3 OS=Homo sapiens OX=9606 GN=CHST3 PE=1 SV=3	FALSE	TRUE	20.2505	8	44	7	High	High	Not Found	High	High	High	High	Not Found	Not Found	High	1.499	1.48828e+07	9.92959e+06	106.23	105.88	Triplicate	0.313364	0.150983	0.821071	0.571062		0.0994282	0.269601	25.1726		21.1393	22.7906	24.6016		21.0398	22.521	1.21464e+07	3.78196e+07		2.30967e+06	7.25532e+06	6.08667e+06	2.54572e+07		2.15586e+06	6.01864e+06
High	A4D1P6	WD repeat-containing protein 91 OS=Homo sapiens OX=9606 GN=WDR91 PE=1 SV=2	FALSE	TRUE	4.14993	3	7	3	High	Peak Found	High	Not Found	High	High	Medium	Peak Found	Not Found	High	1.482	289658	195499	30.86	52.25	Triplicate	0.435173	0.158627	0.799624	0.821608	0.314125		0.169786	17.4467	18.5866		18.0592	16.625	18.2724		17.8895	313214	178635	393649		273133	121487	101073	316627		242808
High	Q5H8A4	GPI ethanolamine phosphate transferase 2 OS=Homo sapiens OX=9606 GN=PIGG PE=1 SV=1	FALSE	TRUE	1.42421	1	5	1	Peak Found	High	High	Not Found	Not Found	Medium	Peak Found	High	Not Found	Not Found	1.528	1.61454e+06	1.05667e+06	127.96	137.77	Duplicate	0.936939	0.251532	0.599406	0.546201	1.32768			21.9307	18.9768			21.3845	17.6491			330083	3.99761e+06	515927			226810	2737648	205550
High	M0QWZ7	Serine--tRNA ligase, mitochondrial OS=Homo sapiens OX=9606 GN=SARS2 PE=1 SV=1	FALSE	TRUE	24.1313	9	31	9	Not Found	High	High	High	High	Not Found	High	High	High	Peak Found	0.731	1.69039e+07	2.31332e+07	136.66	138.41	Triplicate	-0.339214	0.0571767	1.24278	-0.493092	-0.386773	-0.46882	-0.00817302	21.5848	23.7318	25.5869	17.1087	22.0779	24.1186	26.0557	17.1168		3.14531e+06	1.39309e+07	5.0398e+07	141325		4.42689e+06	1.82142e+07	6.97497e+07	142127
High	B2R6H3	Kinesin-like protein OS=Homo sapiens OX=9606 PE=2 SV=1	FALSE	TRUE	11.2472	8	33	6	High	High	High	High	High	High	High	High	High	Peak Found	0.772	4.48308e+06	5.80877e+06	103.19	111.87	Triplicate	-0.338552	0.0137665	1.86118	-0.514628	-0.21775	-0.268469	-0.353361	23.3638	21.6226	22.8716	18.5897	23.8784	21.8404	23.14	18.943	323467	1.07944e+07	3.22892e+06	7.67408e+06	394505	120064	1.54212e+07	3.75498e+06	9.24365e+06	503993
High	Q8NB90	Spermatogenesis-associated protein 5 OS=Homo sapiens OX=9606 GN=SPATA5 PE=1 SV=3	FALSE	TRUE	26.9877	20	116	18	Medium	High	High	High	High	Peak Found	High	High	High	Not Found	0.793	6.33546e+07	7.99286e+07	103.18	103.75	Triplicate	-0.336433	0.000721651	3.14167	-0.349968	-0.340055	-0.319277		27.0025	23.9168	26.6138		27.3525	24.2569	26.9331		432035	1.34452e+08	1.58371e+07	1.02697e+08		168500	1.71363e+08	2.00467e+07	1.28136e+08
High	B4DYF4	cDNA FLJ56176, highly similar to Poly(A) polymerase alpha OS=Homo sapiens OX=9606 PE=2 SV=1	FALSE	TRUE	5.65046	4	17	3	Not Found	Peak Found	High	High	High	Not Found	High	High	High	Medium	0.797	4.8207e+06	6.04773e+06	86.85	82.52	Triplicate	-0.336283	0.0996151	1.00167	-0.0660372	-0.255202	-0.738685	-0.285206	22.2373	23.2894	21.9309	16.4301	22.3034	23.5446	22.6696	16.7153		4.94431e+06	1.02519e+07	3.99828e+06	88298.6		5.17589e+06	1.22357e+07	6.67174e+06	107599
High	Q9C0D5	Protein TANC1 OS=Homo sapiens OX=9606 GN=TANC1 PE=1 SV=3	FALSE	TRUE	12.95	18	45	18	High	High	Not Found	High	Medium	High	High	Not Found	High	Not Found	0.818	1.38057e+07	1.68739e+07	87.45	97.03	Duplicate	-0.336227	0.0336315	1.47325	-0.318448		-0.354005		23.6692		24.6378		23.9876		24.9919		1972177	1.33394e+07		2.61054e+07		622127	1.66341e+07		3.33655e+07
High	A8KAP3	cDNA FLJ78483, highly similar to Homo sapiens elongation factor Tu GTP binding domain containing 2 (EFTUD2), mRNA OS=Homo sapiens OX=9606 PE=2 SV=1	FALSE	TRUE	15.1235	13	64	12	High	High	High	High	Not Found	Peak Found	High	High	High	Not Found	0.82	1.93433e+07	2.36015e+07	107.66	112.32	Triplicate	-0.332119	0.0140579	1.85208	-0.342732	-0.258494	-0.39513		25.3779	24.8292	20.9014		25.7207	25.0877	21.2965		2.00353e+06	4.36037e+07	2.98073e+07	1.9586e+06		877771	5.52963e+07	3.56563e+07	2.57568e+06
High	Q86X69	PON2 protein OS=Homo sapiens OX=9606 PE=2 SV=1	FALSE	TRUE	15.0685	3	14	1	Peak Found	High	Peak Found	High	High	High	Medium	High	Medium	Peak Found	1.314	5.66287e+06	4.30938e+06	117.31	115.46	Triplicate	0.302989	0.198342	0.702586	0.398721	0.783561	0.0305251	-0.000851162	20.4605	23.7877	23.4086	19.9646	20.0618	23.0041	23.3781	19.9654	232050	1.4429e+06	1.44812e+07	1.11351e+07	1.02314e+06	114197	1.09448e+06	8.41257e+06	1.09019e+07	1.02375e+06
High	A0A0S2Z583	Retinol dehydrogenase 11 isoform 1 (Fragment) OS=Homo sapiens OX=9606 GN=RDH11 PE=2 SV=1	FALSE	TRUE	38.9937	10	43	10	Not Found	High	High	High	Not Found	Not Found	High	High	High	Not Found	0.822	5.62403e+07	6.84047e+07	109.48	110.93	Triplicate	-0.332016	0.0986693	1.00582	-0.541527	-0.299808	-0.154714		22.8648	26.9029	25.0855		23.4063	27.2027	25.2402			7.6382e+06	1.2548e+08	3.56023e+07			1.11175e+07	1.54464e+08	3.96326e+07
High	Q6AZW6	Activating transcription factor 6 beta OS=Homo sapiens OX=9606 GN=ATF6B PE=2 SV=1	FALSE	TRUE	17.0697	10	65	10	High	High	High	High	High	High	High	High	High	High	2.07	3.75955e+07	1.81653e+07	155.86	113.17	Triplicate	0.561796	0.200339	0.698234	1.40603	0.833444	-0.0499108	0.0576239	27.0801	22.2973	22.6045	24.1692	25.6741	21.4639	22.6545	24.1115	1.56963e+07	1.41885e+08	5.15427e+06	6.37744e+06	1.88642e+07	9.66591e+06	5.35403e+07	2.89251e+06	6.60193e+06	1.81256e+07
High	A6NHL2	Tubulin alpha chain-like 3 OS=Homo sapiens OX=9606 GN=TUBAL3 PE=1 SV=2	FALSE	TRUE	10.3139	5	413	1	Not Found	High	High	High	Not Found	Not Found	High	High	High	Not Found	0.802	7.24594e+07	9.02983e+07	69.81	66.33	Triplicate	-0.33118	0.0244505	1.61171	-0.320792	-0.245438	-0.427309		24.3133	26.8617	26.1523		24.6341	27.1072	26.5796			2.08463e+07	1.21953e+08	7.4579e+07			2.60374e+07	1.44569e+08	1.00288e+08
High	A0A024R6W2	Nudix (Nucleoside diphosphate linked moiety X)-type motif 21, isoform CRA_a OS=Homo sapiens OX=9606 GN=NUDT21 PE=4 SV=1	FALSE	TRUE	22.467	7	27	7	High	High	High	High	Peak Found	High	High	High	High	High	0.81	1.08158e+07	1.33579e+07	127.75	121	Triplicate	-0.331021	0.0813686	1.08954	-0.624323	-0.176924	-0.457876	-0.0649617	21.6952	24.919	24.1157	17.8028	22.3195	25.0959	24.5736	17.8678	554897	3.39557e+06	3.17216e+07	1.81785e+07	228652	487305	5.23423e+06	3.58603e+07	2.49685e+07	239183
High	A0A1W2PNP0	GPI transamidase component PIG-T (Fragment) OS=Homo sapiens OX=9606 GN=PIGT PE=1 SV=1	FALSE	TRUE	26.7241	17	157	17	High	High	Medium	High	High	High	High	High	High	High	1.542	3.07184e+08	1.99229e+08	126.27	94.79	Triplicate	0.366134	0.213101	0.671414	1.00655	0.395689	0.109222	-0.0469215	29.8629	22.2831	28.099	27.2987	28.8563	21.8874	27.9897	27.3456	1.01846e+08	9.76382e+08	5.10355e+06	2.87495e+08	1.65093e+08	6.91996e+07	4.85981e+08	3.87934e+06	2.66533e+08	1.70551e+08
High	Q8TC07	TBC1 domain family member 15 OS=Homo sapiens OX=9606 GN=TBC1D15 PE=1 SV=2	FALSE	TRUE	21.8524	14	59	14	High	High	High	High	High	High	High	High	High	High	0.838	1.03649e+07	1.23618e+07	95.98	109.36	Triplicate	-0.3305	0.0830615	1.0806	-0.38909	-0.165903	-0.669451	-0.0975535	24.7299	22.4116	21.5327	22.8881	25.119	22.5775	22.2022	22.9856	7.62282e+06	2.78263e+07	5.57926e+06	3.03389e+06	7.76248e+06	5.97878e+06	3.64404e+07	6.25919e+06	4.82531e+06	8.30552e+06
High	A0A024R0F6	Tripartite motif-containing 33, isoform CRA_a OS=Homo sapiens OX=9606 GN=TRIM33 PE=4 SV=1	FALSE	TRUE	11.7125	11	42	10	High	High	High	High	High	High	High	High	High	High	0.827	1.08076e+07	1.3067e+07	130.53	122.37	Triplicate	-0.330304	0.0235481	1.62804	-0.186896	-0.465223	-0.46288	-0.206219	25.0645	22.6216	23.2844	20.5617	25.2514	23.0869	23.7473	20.7679	732816	3.50875e+07	6.45342e+06	1.02163e+07	1.54771e+06	618748	3.99405e+07	8.90915e+06	1.40811e+07	1.78553e+06
High	A8KAE0	cDNA FLJ78476, highly similar to Homo sapiens WD repeat and HMG-box DNA binding protein 1 (WDHD1), transcript variant 1, mRNA OS=Homo sapiens OX=9606 PE=2 SV=1	FALSE	TRUE	3.45438	3	3	3	Not Found	High	Peak Found	Not Found	Not Found	Not Found	Peak Found	High	Not Found	Not Found	0.799	468229	586067	40.15	38.57	Duplicate	-0.328724	0.0338769	1.4701	-0.346233	-0.311215			18.355	19.1974			18.7013	19.5086				335285	601173				426227	745907
High	E7ETU9	Procollagen-lysine,2-oxoglutarate 5-dioxygenase 2 OS=Homo sapiens OX=9606 GN=PLOD2 PE=1 SV=1	FALSE	TRUE	43.67	29	399	3	High	High	High	High	High	High	High	High	High	High	1.657	1.11844e+09	6.75105e+08	155.15	137.77	Triplicate	0.514029	0.188866	0.723846	0.854738	1.17741	0.161738	-0.137768	31.975	28.5457	27.968	28.3106	31.1203	27.3683	27.8063	28.4483	3.83724e+08	4.22116e+09	3.91842e+08	2.62556e+08	3.32916e+08	2.67136e+08	2.33415e+09	1.73251e+08	2.34711e+08	3.66274e+08
High	P78382	CMP-sialic acid transporter OS=Homo sapiens OX=9606 GN=SLC35A1 PE=2 SV=1	FALSE	TRUE	4.1543	1	17	1	High	High	High	Not Found	High	High	High	High	Not Found	High	0.832	708443	851570	63.63	69.02	Triplicate	-0.328701	0.0162379	1.78947	-0.413507	-0.286829		-0.285768	19.489	20.3493		18.4617	19.9025	20.6362		18.7475	401095	735806	1.33585e+06		361021	356459	980034	1.62968e+06		440106
High	Q5VIR6	Vacuolar protein sorting-associated protein 53 homolog OS=Homo sapiens OX=9606 GN=VPS53 PE=1 SV=1	FALSE	TRUE	11.3019	8	24	8	Not Found	High	High	High	Medium	Not Found	High	High	High	Not Found	0.792	1.92302e+07	2.42823e+07	52.95	53.76	Triplicate	-0.327177	0.072054	1.14234	-0.483847	-0.16227	-0.335415		23.7228	23.6177	24.8846		24.2067	23.7799	25.22			1.38447e+07	1.28713e+07	3.09747e+07			1.93613e+07	1.44036e+07	3.9082e+07
High	Q86TV4	Full-length cDNA clone CS0DI085YI08 of Placenta of Homo sapiens (human) (Fragment) OS=Homo sapiens OX=9606 PE=2 SV=1	FALSE	TRUE	7.70642	4	12	4	High	High	Not Found	Not Found	Peak Found	Peak Found	High	Not Found	Not Found	High	3.621	1.34766e+07	3.7218e+06	160.97	146.73	Duplicate	1.21561	0.343585	0.463966	1.94379			0.487431	25.1992			20.3369	23.2554			19.8494	583555	3.85219e+07			1.32436e+06	207634	1.00131e+07			944656
High	Q96RP9	Elongation factor G, mitochondrial OS=Homo sapiens OX=9606 GN=GFM1 PE=1 SV=2	FALSE	TRUE	23.5686	16	27	16	Not Found	High	High	High	Not Found	Not Found	High	High	High	Not Found	0.79	4.02645e+07	5.09736e+07	140.61	142.43	Triplicate	-0.326009	0.0296277	1.5283	-0.215995	-0.35262	-0.409413		23.5923	26.6511	21.3957		23.8083	27.0037	21.8051			1.26471e+07	1.05387e+08	2.75901e+06			1.46897e+07	1.34567e+08	3.66436e+06
High	A0A087WUP3	GTP-binding protein 8 OS=Homo sapiens OX=9606 GN=GTPBP8 PE=1 SV=1	FALSE	TRUE	9.77199	3	7	3	Not Found	Peak Found	Peak Found	Peak Found	Not Found	Not Found	High	High	High	Not Found	0.798	5.16034e+06	6.46776e+06	78.12	80.04	Triplicate	-0.325974	0.0134346	1.87177	-0.355595	-0.250233	-0.372093		19.6134	22.4979	23.0618		19.969	22.7481	23.4339			802101	5.923e+06	8.75593e+06			1.0263e+06	7.04481e+06	1.13322e+07
High	Q6IC14	RABL2A protein OS=Homo sapiens OX=9606 GN=RABL2B PE=2 SV=1	FALSE	TRUE	16.5939	4	13	4	Not Found	High	High	High	Not Found	Not Found	High	High	High	Not Found	0.803	8.51838e+06	1.06067e+07	85.26	82.53	Triplicate	-0.32539	0.0189517	1.72235	-0.410881	-0.309359	-0.255929		23.1557	19.7429	23.8701		23.5666	20.0523	24.1261			9.34462e+06	877444	1.53331e+07			1.24236e+07	1.08729e+06	1.83093e+07
High	A0A024QZW7	Nucleoporin 153kDa, isoform CRA_a OS=Homo sapiens OX=9606 GN=NUP153 PE=4 SV=1	FALSE	TRUE	35.8644	45	394	45	High	High	High	High	High	High	High	High	High	High	0.701	3.0562e+08	4.35696e+08	125.8	132.8	Triplicate	-0.323833	0.0836547	1.07751	-0.664042	-0.215178	-0.346937	-0.0691772	29.5833	26.0379	29.2479	22.745	30.2473	26.253	29.5948	22.8141	1.03025e+07	8.04364e+08	6.88934e+07	6.37511e+08	7.02936e+06	5.78064e+06	1.27453e+09	7.99747e+07	8.10823e+08	7.37463e+06
High	A8K8T0	cDNA FLJ78760, highly similar to Homo sapiens integrin, alpha 11 (ITGA11), transcript variant 1, mRNA OS=Homo sapiens OX=9606 PE=2 SV=1	FALSE	TRUE	15.6566	19	77	19	High	High	High	High	High	High	High	Medium	High	High	1.831	5.73087e+07	3.13024e+07	169.12	142.03	Triplicate	0.506456	0.197908	0.703537	1.06222	0.970584	0.207366	-0.214344	27.7795	22.4612	23.9523	23.6272	26.7173	21.4906	23.7449	23.8415	2.11871e+07	2.30394e+08	5.77426e+06	1.62314e+07	1.29564e+07	1.41406e+07	1.10335e+08	2.9466e+06	1.40583e+07	1.50317e+07
High	O15063	Uncharacterized protein KIAA0355 OS=Homo sapiens OX=9606 GN=KIAA0355 PE=1 SV=2	FALSE	TRUE	13.0841	10	20	10	Not Found	High	Not Found	High	Not Found	Not Found	High	Not Found	High	Not Found	0.799	8.52803e+06	1.0669e+07	0.15	1.47	Duplicate	-0.323056	0.0326006	1.48677	-0.339614		-0.306498		23.0223		23.0253		23.3619		23.3318			8.51902e+06		8.53705e+06			1.07801e+07		1.05578e+07
High	Q9NYU2	UDP-glucose:glycoprotein glucosyltransferase 1 OS=Homo sapiens OX=9606 GN=UGGT1 PE=1 SV=3	FALSE	TRUE	28.8746	45	491	41	High	High	High	High	High	High	High	High	High	High	1.649	6.85183e+08	4.15502e+08	113.91	75.99	Triplicate	0.680866	0.144748	0.839389	1.30354	1.1801	0.420478	-0.180657	30.9168	25.4603	27.9215	28.9	29.6133	24.2802	27.501	29.0806	5.97415e+08	2.0272e+09	4.61666e+07	2.54223e+08	5.00911e+08	4.78176e+08	8.21279e+08	2.03743e+07	1.89949e+08	5.67733e+08
High	A0A024R7G7	Solute carrier family 35, member E1, isoform CRA_c OS=Homo sapiens OX=9606 GN=SLC35E1 PE=4 SV=1	FALSE	TRUE	17.561	6	62	6	High	High	High	High	High	High	High	High	High	High	0.763	2.90926e+07	3.81198e+07	147.7	157.35	Triplicate	-0.322786	0.0394317	1.40415	-0.242785	-0.271712	-0.45386		23.7811	22.0532	26.4731		24.0239	22.3249	26.927		4.44708e+06	1.44157e+07	4.35182e+06	9.31558e+07		2.57226e+06	1.70577e+07	5.25368e+06	1.27596e+08
High	A8K651	cDNA FLJ75700, highly similar to Homo sapiens complement component 1, q subcomponent binding protein (C1QBP), nuclear gene encoding mitochondrial protein, mRNA OS=Homo sapiens OX=9606 PE=2 SV=1	FALSE	TRUE	9.92908	2	11	2	Not Found	High	High	High	Not Found	Not Found	High	High	High	Not Found	0.785	2.21467e+06	2.82206e+06	62.14	64.2	Triplicate	-0.32171	0.0148695	1.8277	-0.330604	-0.24898	-0.385546		21.4294	19.2852	21.601		21.76	19.5341	21.9866			2.82418e+06	638868	3.18096e+06			3.55152e+06	759209	4.15546e+06
High	Q15084	Protein disulfide-isomerase A6 OS=Homo sapiens OX=9606 GN=PDIA6 PE=1 SV=1	FALSE	TRUE	37.7273	17	552	17	High	High	High	High	High	High	High	High	High	High	1.409	1.24727e+09	8.85375e+08	79.12	59.66	Triplicate	0.394133	0.16797	0.774768	0.743129	0.76904	0.181432	-0.117068	31.4422	30.1511	29.9984	29.2883	30.6991	29.3821	29.8169	29.4054	3.981e+08	2.91776e+09	1.19232e+09	1.07253e+09	6.55626e+08	3.27191e+08	1.74319e+09	6.99664e+08	9.45783e+08	7.11045e+08
High	P13473	Lysosome-associated membrane glycoprotein 2 OS=Homo sapiens OX=9606 GN=LAMP2 PE=1 SV=2	FALSE	TRUE	9.5122	3	7	3	Medium	Medium	Not Found	Peak Found	Medium	Medium	Peak Found	Not Found	High	High	0.908	3.03057e+06	3.33627e+06	18.09	32.18	Triplicate	-0.32169	0.0253905	1.59533	-0.221611		-0.397833	-0.345626	21.4536		21.1957	21.8256	21.6752		21.5935	22.1712	3.13188e+06	2.87202e+06		2.40175e+06	3.71662e+06	2.10911e+06	3.34888e+06		3.16437e+06	4.72271e+06
High	A0A024R2F9	Transmembrane protein 43 isoform 1 OS=Homo sapiens OX=9606 GN=TMEM43 PE=2 SV=1	FALSE	TRUE	33.5	14	131	14	High	High	High	High	High	High	High	High	High	High	1.71	1.98751e+08	1.16214e+08	71.76	50.76	Triplicate	0.60442	0.157253	0.803401	1.35721	0.832937	0.382756	-0.155222	28.5283	27.9809	27.7706	25.6576	27.1711	27.148	27.3879	25.8128	5.97863e+07	3.87154e+08	2.64913e+08	2.28974e+08	5.29306e+07	4.66722e+07	1.5112e+08	1.48718e+08	1.75616e+08	5.89431e+07
High	Q16698	2,4-dienoyl-CoA reductase, mitochondrial OS=Homo sapiens OX=9606 GN=DECR1 PE=1 SV=1	FALSE	TRUE	10.7463	3	12	3	Not Found	High	Not Found	High	Not Found	Not Found	High	High	High	Not Found	0.79	1.18964e+07	1.50571e+07	106.02	107.05	Duplicate	-0.321504	0.0483063	1.316	-0.297061		-0.345946		21.506		24.3111		21.8031		24.657			2.97824e+06		2.08146e+07			3.65919e+06		2.6455e+07
High	P07996	Thrombospondin-1 OS=Homo sapiens OX=9606 GN=THBS1 PE=1 SV=2	FALSE	TRUE	46.4957	44	637	32	High	High	High	High	High	High	High	High	High	High	0.901	6.86009e+08	7.61638e+08	137.19	133.92	Triplicate	-0.31937	0.0235941	1.6272	-0.124085	-0.449536	-0.422534	-0.281325	31.1372	27.1009	28.4982	27.7196	31.2613	27.5504	28.9208	28.001	3.24183e+08	2.36173e+09	1.43941e+08	3.79161e+08	2.21024e+08	2.6097e+08	2.57386e+09	1.96566e+08	5.08183e+08	2.68613e+08
High	F5H5R8	Arylamine N-acetyltransferase 1 OS=Homo sapiens OX=9606 GN=NAT1 PE=1 SV=1	FALSE	TRUE	10.5114	4	8	4	Not Found	Peak Found	Peak Found	High	Not Found	Not Found	Medium	Medium	High	Not Found	0.807	5.72821e+06	7.09876e+06	143.57	143.32	Triplicate	-0.318801	0.000485808	3.31354	-0.316523	-0.331954	-0.307926		20.3557	19.2589	23.859		20.6722	19.5908	24.167			1.34175e+06	627338	1.52155e+07			1.67091e+06	789641	1.88357e+07
High	Q86W74	Ankyrin repeat domain-containing protein 46 OS=Homo sapiens OX=9606 GN=ANKRD46 PE=1 SV=1	FALSE	TRUE	9.48276	2	6	2	High	High	Not Found	High	Not Found	Peak Found	High	Not Found	Peak Found	Not Found	1.718	1.03455e+06	602225	75.88	117.77	Duplicate	1.12087	0.346722	0.460019	0.441914		1.79983		20.8805		19.43		20.4386		17.6302		466914	1.9304e+06		706346		182731	1.42107e+06		202869
High	Q10713	Mitochondrial-processing peptidase subunit alpha OS=Homo sapiens OX=9606 GN=PMPCA PE=1 SV=2	FALSE	TRUE	12.5714	6	12	6	Not Found	Not Found	High	High	Not Found	Not Found	Not Found	High	High	Not Found	0.802	1.19736e+07	1.49214e+07	129.77	129.75	Duplicate	-0.318629	0.00240132	2.61955		-0.317427	-0.319831			24.4527	19.9118			24.7701	20.2316				2.29607e+07	986396				2.86115e+07	1.2312e+06
High	B7Z8E7	cDNA FLJ55400, highly similar to Protein OS-9 OS=Homo sapiens OX=9606 PE=2 SV=1	FALSE	TRUE	20.1351	12	28	12	High	High	Not Found	High	High	High	High	Not Found	Peak Found	High	2.63	2.83811e+07	1.07918e+07	162.78	125.67	Triplicate	0.850857	0.195184	0.709557	1.66608		0.746804	0.139685	26.5385		18.7639	22.6626	24.8724		18.0171	22.5229	8.96981e+06	9.74702e+07		445135	6.63923e+06	6.16193e+06	3.07136e+07		265266	6.02654e+06
High	P61081	NEDD8-conjugating enzyme Ubc12 OS=Homo sapiens OX=9606 GN=UBE2M PE=1 SV=1	FALSE	TRUE	41.5301	7	37	7	Not Found	High	High	High	Medium	Medium	High	High	High	Not Found	1.186	6.23356e+07	5.25658e+07	161.08	183.17	Triplicate	-0.318224	0.0834516	1.07857	-0.327327	-0.143796	-0.48355		22.2171	27.4096	21.8767		22.5444	27.5534	22.3603			4.87547e+06	1.7828e+08	3.85083e+06		1.79632e+06	6.11719e+06	1.96966e+08	5.38415e+06
High	A8K9A5	cDNA FLJ78114, highly similar to Homo sapiens thymidylate synthetase, mRNA OS=Homo sapiens OX=9606 PE=2 SV=1	FALSE	TRUE	33.8658	9	46	9	Not Found	Medium	High	High	Not Found	Not Found	High	High	High	Not Found	0.77	3.91679e+07	5.08705e+07	146.93	147.57	Triplicate	-0.313049	0.0371782	1.42971	-0.189028	-0.381026	-0.369095		20.8189	26.6519	23.2836		21.0079	27.0329	23.6527			1.84976e+06	1.05443e+08	1.02112e+07			2.10872e+06	1.37315e+08	1.31881e+07
High	O94898	Leucine-rich repeats and immunoglobulin-like domains protein 2 OS=Homo sapiens OX=9606 GN=LRIG2 PE=2 SV=3	FALSE	TRUE	10.892	10	25	9	High	High	Not Found	High	High	High	High	Not Found	Peak Found	High	2.147	6.93271e+06	3.22863e+06	167.54	141.2	Triplicate	0.746631	0.19933	0.700427	1.28461		0.978745	-0.0234616	24.5358		17.2253	20.7598	23.2512		16.2465	20.7832	1.47882e+06	2.43233e+07		153223	1.77548e+06	1.0479e+06	9.98428e+06		77748.6	1.80459e+06
High	B2R9R2	cDNA, FLJ94517, highly similar to Homo sapiens baculoviral IAP repeat-containing 4 (BIRC4), mRNA OS=Homo sapiens OX=9606 PE=2 SV=1	FALSE	TRUE	34.4064	14	67	1	Not Found	High	High	Medium	High	Not Found	Peak Found	High	High	Peak Found	0.831	2.70669e+07	3.25858e+07	100.93	99.02	Triplicate	-0.31263	0.043482	1.36169	-0.306407	-0.182792	-0.577199	-0.184122	25.7501	25.7669	23.5752	22.5226	26.0566	25.9497	24.1524	22.7068	3.27776e+06	5.64374e+07	5.70954e+07	1.24984e+07	6.02549e+06	2.83694e+06	6.97918e+07	6.48077e+07	1.8647e+07	6.84572e+06
High	P15328	Folate receptor alpha OS=Homo sapiens OX=9606 GN=FOLR1 PE=1 SV=3	FALSE	TRUE	19.8444	5	90	5	High	High	High	High	High	High	High	High	High	High	0.868	7.88952e+07	9.0847e+07	68.23	55.78	Triplicate	-0.312574	0.0858119	1.06645	-0.243122	0.00298806	-0.453141	-0.557022	25.0895	27.3104	26.2983	25.007	25.3326	27.3074	26.7514	25.564	7.61001e+07	3.57017e+07	1.66437e+08	8.25207e+07	3.37169e+07	8.33104e+07	4.22548e+07	1.66092e+08	1.12972e+08	4.96053e+07
High	Q8NB16	Mixed lineage kinase domain-like protein OS=Homo sapiens OX=9606 GN=MLKL PE=1 SV=1	FALSE	TRUE	27.8132	11	41	11	High	High	High	High	High	High	High	High	High	High	0.799	2.12553e+07	2.6596e+07	104.22	104.8	Triplicate	-0.310396	0.0511329	1.2913	-0.490754	-0.195615	-0.462563	-0.0926529	23.0928	25.5172	25.3407	22.3162	23.5836	25.7129	25.8033	22.4088	1.59148e+06	8.94613e+06	48023502	4.24932e+07	5.22207e+06	1.2887e+06	1.25709e+07	5.49971e+07	5.8555e+07	5.56845e+06
High	Q9Y2U8	Inner nuclear membrane protein Man1 OS=Homo sapiens OX=9606 GN=LEMD3 PE=1 SV=2	FALSE	TRUE	11.9649	7	26	7	High	High	High	High	High	Peak Found	High	Peak Found	High	High	1.691	6.47365e+06	3.82748e+06	166.64	142.79	Triplicate	0.352972	0.219723	0.658125	0.930211	0.436529	0.205105	-0.159957	24.6111	21.8671	20.1822	20.5128	23.6809	21.4305	19.9771	20.6728	231655	2.56257e+07	3.82507e+06	1.18972e+06	1.49615e+06	159505	1.34479e+07	2.82639e+06	1.03205e+06	1.67158e+06
High	O15294	UDP-N-acetylglucosamine--peptide N-acetylglucosaminyltransferase 110 kDa subunit OS=Homo sapiens OX=9606 GN=OGT PE=1 SV=3	FALSE	TRUE	23.805	23	167	23	High	High	High	High	High	High	High	High	High	High	0.796	9.5688e+07	1.20211e+08	78.75	89.55	Triplicate	-0.308656	0.0204669	1.68895	-0.400105	-0.434622	-0.265299	-0.134596	27.2534	27.4732	26.3	24.0012	27.6535	27.9078	26.5653	24.1358	3.27159e+07	1.59991e+08	1.86323e+08	8.26198e+07	1.67909e+07	2.03712e+07	2.11125e+08	2.51826e+08	9.92996e+07	1.84328e+07
High	Q15334	Lethal(2) giant larvae protein homolog 1 OS=Homo sapiens OX=9606 GN=LLGL1 PE=1 SV=3	FALSE	TRUE	3.38346	3	7	3	High	Peak Found	Peak Found	Peak Found	High	Peak Found	High	Medium	High	Peak Found	1.419	1.7817e+06	1.25545e+06	177.77	184.32	Triplicate	0.499884	0.235111	0.628728	0.464247	0.419306	-0.264196	1.38018	22.8268	17.5881	18.0456	18.4564	22.3625	17.1688	18.3098	17.0762	641657	7.43955e+06	197039	270560	359690	274264	5.39255e+06	147342	324933	138183
High	Q9Y5B6	PAX3- and PAX7-binding protein 1 OS=Homo sapiens OX=9606 GN=PAXBP1 PE=1 SV=2	FALSE	TRUE	3.59869	3	4	3	Not Found	High	High	Not Found	Not Found	Not Found	High	Medium	Not Found	Not Found	0.816	1.23536e+06	1.51412e+06	90.19	89	Duplicate	-0.306349	0.0419402	1.37737	-0.286138	-0.326561			20.9482	18.7717			21.2343	19.0983				2.02316e+06	447559				2.46699e+06	561248
High	E7EXA6	Chromosome transmission fidelity protein 18 homolog OS=Homo sapiens OX=9606 GN=CHTF18 PE=1 SV=2	FALSE	TRUE	22.9744	19	66	18	Medium	High	High	High	Not Found	Peak Found	High	High	High	Not Found	1.076	4.41085e+07	4.09889e+07	105.12	106.72	Triplicate	0.191012	0.209781	0.678234	0.143713	0.391401	0.0379221		26.4025	22.9578	26.2419		26.2588	22.5664	26.204		226120	8.8702e+07	8.14702e+06	7.93586e+07		152743	8.02919e+07	6.21119e+06	7.72998e+07
High	H0YN33	Cyclin-dependent kinase 2-interacting protein (Fragment) OS=Homo sapiens OX=9606 GN=CINP PE=1 SV=1	FALSE	TRUE	16.9014	4	8	4	Not Found	High	High	High	Not Found	Not Found	Medium	Peak Found	Medium	Not Found	0.834	939851	1.12633e+06	40.37	31.07	Triplicate	-0.301019	0.0894304	1.04851	-0.153384	-0.482827	-0.266844		20.2842	19.0126	19.9512		20.4376	19.4955	20.2181			1.27693e+06	528897	1.01373e+06			1.42017e+06	739123	1.21969e+06
High	A0A024R9N0	Opa interacting protein 5, isoform CRA_a OS=Homo sapiens OX=9606 GN=OIP5 PE=4 SV=1	FALSE	TRUE	10.0437	2	4	2	Not Found	High	Not Found	High	Not Found	Not Found	Peak Found	Not Found	High	Not Found	0.811	380623	469468	10.02	12.11	Duplicate	-0.300988	0.0451606	1.34524	-0.322375		-0.279601		18.6368		18.432		18.9592		18.7116			407599		353648			509657		429278
High	Q8WXX7	Autism susceptibility gene 2 protein OS=Homo sapiens OX=9606 GN=AUTS2 PE=1 SV=1	FALSE	TRUE	3.33598	3	6	3	Not Found	High	Not Found	High	Medium	Not Found	High	Not Found	Medium	Not Found	0.969	8.16536e+06	8.42286e+06	130.24	109.62	Triplicate	0.406637	0.0688816	1.1619	0.450807		0.362467		24.2846		21.2155	20.632	23.8338		20.853			2.04361e+07		2.43494e+06	1.62503e+06		1.49517e+07		1.89398e+06
Medium	A0A024R0Q0	Uncharacterized protein OS=Homo sapiens OX=9606 GN=FLJ12886 PE=4 SV=1	FALSE	TRUE	6.15385	2	3	2	Not Found	High	Not Found	High	Not Found	Not Found	Peak Found	Not Found	Peak Found	Not Found	0.801	765050	954895	106.02	107.18	Duplicate	-0.299203	0.0579455	1.23698	-0.326512		-0.271894		20.3523		17.547		20.6788		17.8189			1.3386e+06		191503			1.67857e+06		231219
High	A0A090N8Y2	Protein disulfide-isomerase A4 OS=Homo sapiens OX=9606 GN=ERP70 PE=2 SV=1	FALSE	TRUE	63.2558	45	1053	45	High	High	High	High	High	High	High	High	High	High	1.524	2.13915e+09	1.40399e+09	128.62	108.15	Triplicate	0.387397	0.209627	0.678552	0.798026	0.817184	0.0124463	-0.0780698	32.706	29.7198	28.0177	30.168	31.908	28.9026	28.0053	30.2461	1.32727e+09	7.0062e+09	8.84204e+08	2.71751e+08	1.20634e+09	9.45748e+08	4.02952e+09	5.01829e+08	2.69417e+08	1.27342e+09
High	Q9UIU0	Dihydropyridine receptor alpha 2 subunit OS=Homo sapiens OX=9606 GN=CACNA2D1 PE=4 SV=1	FALSE	TRUE	26.3063	27	213	27	High	High	High	High	High	High	High	High	High	High	1.846	1.90016e+08	1.02928e+08	154.71	118.36	Triplicate	0.468402	0.201333	0.696085	1.16648	0.64259	0.245939	-0.181405	29.4123	24.8141	25.7826	25.7881	28.2458	24.1716	25.5367	25.9695	9.04367e+07	7.14479e+08	2.94986e+07	5.77222e+07	5.79412e+07	6.30587e+07	3.18305e+08	1.88957e+07	4.86752e+07	6.57046e+07
High	Q9H173	Nucleotide exchange factor SIL1 OS=Homo sapiens OX=9606 GN=SIL1 PE=1 SV=1	FALSE	TRUE	32.7549	13	66	13	High	High	High	High	High	High	High	High	High	High	1.382	4.46048e+07	3.22767e+07	72.68	59.14	Triplicate	0.473981	0.186487	0.729352	0.82933	1.04725	0.150803	-0.131463	26.5879	24.5438	24.9961	25.3249	25.7585	23.4965	24.8453	25.4564	2.2208e+07	1.00866e+08	2.44575e+07	3.34635e+07	4.20292e+07	1.66015e+07	5.67663e+07	1.18347e+07	3.01422e+07	4.6039e+07
High	A0A1Z2RTL3	MHC class I antigen OS=Homo sapiens OX=9606 GN=HLA-A PE=3 SV=1	FALSE	TRUE	36.9863	12	180	1	High	High	High	High	High	High	High	High	High	High	0.825	1.34017e+08	1.62496e+08	87.93	86.15	Triplicate	-0.297964	0.0739099	1.1313	-0.162347	-0.335555	-0.593704	-0.100249	28.1703	27.5072	26.9325	24.0522	28.3327	27.8428	27.5262	24.1524	3.17741e+07	3.0207e+08	1.90762e+08	1.28084e+08	1.73952e+07	2.17745e+07	3.38049e+08	2.40715e+08	1.93293e+08	1.86469e+07
High	F8VW96	Cysteine and glycine-rich protein 2 OS=Homo sapiens OX=9606 GN=CSRP2 PE=1 SV=1	FALSE	TRUE	20.5761	4	10	4	High	Peak Found	Not Found	Not Found	Medium	Peak Found	High	Not Found	Not Found	Peak Found	2.356	965177	409608	67.51	40.32	Duplicate	0.834733	0.338959	0.469853	0.342914			1.32655	18.4249			19.7705	18.082			18.444	1.64923e+06	351928			894372	594744	277476			356604
High	H0UI63	Zinc finger, NFX1-type containing 1, isoform CRA_b OS=Homo sapiens OX=9606 GN=ZNFX1 PE=4 SV=1	FALSE	TRUE	9.33264	15	35	15	Medium	High	Not Found	High	Not Found	High	High	Not Found	High	Not Found	0.795	1.43192e+07	1.80208e+07	156.45	158.09	Duplicate	-0.296537	0.0957677	1.01878	-0.251589		-0.341485		21.308		25.2589		21.5596		25.6004		211541	2.59623e+06		4.01497e+07		99376.1	3.09085e+06		5.08721e+07
High	K7EPQ7	Protein YIF1B OS=Homo sapiens OX=9606 GN=YIF1B PE=1 SV=1	FALSE	TRUE	12.0968	2	16	2	High	High	High	High	High	High	High	Medium	High	High	0.784	1.13335e+07	1.44597e+07	104.43	108.98	Triplicate	-0.295557	0.046839	1.32939	-0.470288	-0.129935	-0.432663	-0.149344	23.4442	23.9516	24.7614	16.3513	23.9145	24.0815	25.194	16.5006	507631	1.14134e+07	1.62234e+07	2.84393e+07	83602.6	256351	1.58119e+07	1.77524e+07	3.83852e+07	92720.7
High	Q15434	RNA-binding motif, single-stranded-interacting protein 2 OS=Homo sapiens OX=9606 GN=RBMS2 PE=1 SV=1	FALSE	TRUE	30.4668	8	24	6	Not Found	Peak Found	High	Medium	Not Found	Not Found	Medium	High	High	Not Found	0.792	3.56246e+07	4.50047e+07	68.62	72.27	Triplicate	-0.295513	0.065321	1.18495	-0.217834	-0.214256	-0.454449		22.8527	25.4837	25.6425		23.0705	25.698	26.0969			7.57431e+06	4.69204e+07	5.2379e+07			8.80882e+06	5.44326e+07	7.17729e+07
High	B3KTJ9	cDNA FLJ38393 fis, clone FEBRA2007212 OS=Homo sapiens OX=9606 PE=2 SV=1	FALSE	TRUE	36.9447	26	116	26	High	High	High	High	Medium	High	High	High	High	Not Found	0.825	1.35648e+08	1.64416e+08	132.55	130.69	Triplicate	-0.295354	0.0137775	1.86083	-0.256594	-0.264189	-0.365279		28.5577	24.7503	26.8017		28.8142	25.0145	27.167		2.28753e+06	3.95103e+08	2.82214e+07	1.16979e+08		1.07333e+06	4.72012e+08	3.38927e+07	1.50684e+08
High	Q13505	Metaxin-1 OS=Homo sapiens OX=9606 GN=MTX1 PE=1 SV=3	FALSE	TRUE	13.9485	7	36	7	Not Found	High	High	High	Not Found	Not Found	High	High	High	Not Found	0.774	6.85395e+07	8.85745e+07	87.6	91.4	Triplicate	-0.294071	0.0572405	1.2423	-0.1625	-0.416836	-0.302877		22.856	26.9274	26.0691		23.0185	27.3442	26.3719			7.5919e+06	1.27627e+08	7.03993e+07			8.49704e+06	1.70382e+08	8.68447e+07
High	Q2KHT3	Protein CLEC16A OS=Homo sapiens OX=9606 GN=CLEC16A PE=1 SV=2	FALSE	TRUE	5.41311	4	7	4	Not Found	Medium	Not Found	Medium	Not Found	Not Found	High	Not Found	Peak Found	Not Found	0.829	2.40681e+06	2.90299e+06	131.73	131.4	Duplicate	-0.293628	0.0539555	1.26796	-0.268683		-0.318574		22.1484		17.3319		22.4171		17.6505			4.64864e+06		164974			5.60025e+06		205738
High	Q92615	La-related protein 4B OS=Homo sapiens OX=9606 GN=LARP4B PE=1 SV=3	FALSE	TRUE	17.0732	9	25	5	Peak Found	High	Not Found	High	Peak Found	High	High	Medium	High	Medium	0.843	8.62587e+06	1.02368e+07	138.01	135.12	Triplicate	-0.291485	0.0324979	1.48814	-0.200041	-0.46902	-0.36647	-0.130409	24.7461	20.8416	23.5102	18.3921	24.9461	21.3106	23.8767	18.5226	819319	2.81392e+07	1.87907e+06	1.19477e+07	344023	479394	3.23244e+07	2.60095e+06	1.54029e+07	376570
High	Q5JRX3	Presequence protease, mitochondrial OS=Homo sapiens OX=9606 GN=PITRM1 PE=1 SV=3	FALSE	TRUE	9.6432	8	24	8	Not Found	High	High	High	Not Found	Not Found	High	High	High	Not Found	0.853	7.36384e+06	8.63113e+06	116.06	111.92	Triplicate	-0.290156	0.0247006	1.60729	-0.349579	-0.198563	-0.322328		20.5622	24.0339	21.683		20.9118	24.2325	22.0054			1.54826e+06	1.71763e+07	3.36701e+06			1.97277e+06	1.97107e+07	4.20993e+06
High	P33981	Dual specificity protein kinase TTK OS=Homo sapiens OX=9606 GN=TTK PE=1 SV=2	FALSE	TRUE	29.6383	22	86	22	High	High	High	High	High	High	High	High	High	High	0.805	5.48192e+07	6.80677e+07	127.63	133.94	Triplicate	-0.286263	0.00576425	2.23926	-0.387419	-0.235382	-0.208874	-0.313379	27.296	23.7295	26.3388	22.557	27.6834	23.9649	26.5477	22.8704	4.36239e+06	1.64782e+08	1.3909e+07	8.48722e+07	6.17074e+06	2.65988e+06	2.15543e+08	1.63739e+07	9.8094e+07	7.66785e+06
High	A0A087WU53	Magnesium transporter protein 1 OS=Homo sapiens OX=9606 GN=MAGT1 PE=1 SV=1	FALSE	TRUE	22.8883	10	144	10	High	High	High	High	High	High	High	High	High	High	1.344	1.16461e+08	8.66459e+07	58.92	50.04	Triplicate	0.298834	0.239553	0.620599	0.667554	0.620685	-0.15229	0.0593862	27.6442	27.2602	26.6348	25.4156	26.9766	26.6395	26.7871	25.3562	6.28416e+07	2.09761e+08	1.60742e+08	1.04203e+08	4.47559e+07	3.78741e+07	1.3206e+08	1.04541e+08	1.15804e+08	4.29509e+07
High	P22629	Streptavidin OS=Streptomyces avidinii PE=1 SV=1	TRUE	FALSE	43.1694	9	3512	9	High	High	Peak Found	Peak Found	High	Peak Found	High	High	High	Peak Found	0.05	7.08495e+09	1.41296e+11	118.51	110.71	Triplicate	-3.62881	0.459691	0.337534	-6.84921	-8.19687	-8.65686	9.1877	31.1865	30.071	27.7907	34.1753	38.0357	38.2679	36.4475	24.9876	1.22216e+10	2.44385e+09	1.1279e+09	2.32183e+08	1.93992e+10	3335822	2.81768e+11	3.30959e+11	9.37142e+10	3.32668e+07
High	P40763	Signal transducer and activator of transcription 3 OS=Homo sapiens OX=9606 GN=STAT3 PE=1 SV=2	FALSE	TRUE	32.8571	20	99	19	High	High	High	High	High	High	High	High	High	High	0.818	7.36843e+07	9.00734e+07	122.05	116	Triplicate	-0.28229	0.0990857	1.00399	-0.444491	-0.19799	-0.502892	0.016212	26.4775	27.7192	25.3729	22.2158	26.922	27.9172	25.8758	22.1995	5.70277e+06	9.34375e+07	2.20958e+08	4.34524e+07	4.87091e+06	3.36272e+06	1.27153e+08	2.53461e+08	6.15742e+07	4.81648e+06
High	A8K2X4	cDNA FLJ75401, highly similar to Homo sapiens endoglin (Osler-Rendu-Weber syndrome 1), mRNA OS=Homo sapiens OX=9606 PE=2 SV=1	FALSE	TRUE	27.0517	12	93	3	High	High	High	High	High	High	High	High	High	High	0.851	4.01831e+07	4.71939e+07	95.9	113.76	Triplicate	-0.282257	0.0671176	1.17316	-0.407432	0.00671533	-0.42825	-0.300059	26.6789	24.547	23.2306	24.63	27.0863	24.5403	23.6589	24.9301	3.31604e+07	1.07435e+08	2.4513e+07	9.84274e+06	2.59645e+07	2.38653e+07	1.42493e+08	2.43992e+07	1.32444e+07	3.19674e+07
High	P54619	5'-AMP-activated protein kinase subunit gamma-1 OS=Homo sapiens OX=9606 GN=PRKAG1 PE=1 SV=1	FALSE	TRUE	25.9819	8	36	8	High	High	High	High	Medium	High	High	High	High	High	0.811	2.62293e+07	3.23242e+07	130.05	135.39	Triplicate	-0.280612	0.0700142	1.15481	-0.513473	-0.0392322	-0.360065	-0.209679	23.8547	24.8407	26.3137	19.0672	24.3682	24.8799	26.6738	19.2769	1.97158e+06	1.51699e+07	3.00457e+07	8.34098e+07	549278	1.40208e+06	2.16548e+07	3.0874e+07	1.07055e+08	635202
High	Q96RT1	Erbin OS=Homo sapiens OX=9606 GN=ERBIN PE=1 SV=2	FALSE	TRUE	14.9433	16	39	16	Not Found	High	High	High	Not Found	Not Found	High	Peak Found	High	Not Found	0.817	2.69986e+07	3.30654e+07	86.09	81.7	Triplicate	-0.42443	0.100261	0.998869	-0.253012	-0.713947	-0.306329		25.5627	21.5781	24.7545		25.8157	22.292	25.0608			4.95615e+07	3.13079e+06	2.83035e+07			5.9062e+07	5.1354e+06	3.49989e+07
High	Q92526	T-complex protein 1 subunit zeta-2 OS=Homo sapiens OX=9606 GN=CCT6B PE=1 SV=5	FALSE	TRUE	11.8868	7	90	1	Not Found	Peak Found	Not Found	High	Not Found	Not Found	High	Not Found	High	Not Found	0.702	792938	1.12979e+06	114.26	110.93	Duplicate	-0.584766	0.100309	0.99866	-0.491857		-0.677674		20.4512		17.2164		20.9431		17.8941			1.43359e+06		152282			2.016e+06		243585
High	Q9P2K3	REST corepressor 3 OS=Homo sapiens OX=9606 GN=RCOR3 PE=1 SV=2	FALSE	TRUE	21.6162	10	35	6	Not Found	High	Not Found	High	Not Found	Not Found	High	Not Found	High	Not Found	0.938	2.6504e+07	2.82469e+07	65.3	66.34	Duplicate	-0.0855534	0.100359	0.998442	-0.0991533		-0.0719536		25.2074		23.7661		25.3065		23.8381			3.87417e+07		1.42662e+07			4.1498e+07		1.49958e+07
High	A5PLM9	Cathepsin L1 OS=Homo sapiens OX=9606 GN=CTSL1 PE=2 SV=1	FALSE	TRUE	12.9129	4	10	4	Peak Found	High	Not Found	Peak Found	Peak Found	Medium	Peak Found	Not Found	High	High	0.453	578447	1.27766e+06	132.09	160.52	Triplicate	-0.800271	0.257806	0.588707	0.220095		-1.35969	-1.26121	18.7741		20.6932	16.1976	18.554		22.0529	17.4588	94956.1	448309		1.69537e+06	75157.2	194785	384877		4.35083e+06	180150
High	Q9UKU7	Isobutyryl-CoA dehydrogenase, mitochondrial OS=Homo sapiens OX=9606 GN=ACAD8 PE=1 SV=1	FALSE	TRUE	13.012	5	14	5	Not Found	Not Found	High	High	Not Found	Not Found	Not Found	High	High	Not Found	0.558	5.21413e+06	9.34957e+06	12.98	0.24	Duplicate	-0.848574	0.100588	0.997456		-0.983777	-0.71337			22.1751	22.4407			23.1589	23.1541				4.73556e+06	5.69269e+06				9.36522e+06	9.33391e+06
High	B7Z6F7	cDNA FLJ61705, highly similar to Symplekin OS=Homo sapiens OX=9606 PE=2 SV=1	FALSE	TRUE	4.08163	5	9	5	Not Found	Peak Found	High	High	Not Found	Not Found	High	Peak Found	High	Not Found	0.864	2.34765e+06	2.71711e+06	136.38	128.39	Triplicate	-0.39963	0.100675	0.997077	-0.406468	-0.634121	-0.1583		19.2893	18.4616	22.5264		19.6957	19.0957	22.6847			640686	360987	6.04127e+06			849189	560249	6.74188e+06
High	A0A024R8S5	Protein disulfide-isomerase OS=Homo sapiens OX=9606 GN=P4HB PE=2 SV=1	FALSE	TRUE	50.3937	32	1097	32	High	High	High	High	High	High	High	High	High	High	1.394	4.29364e+09	3.08108e+09	117.01	100.12	Triplicate	0.355357	0.218448	0.660652	0.639929	0.849362	-0.0123009	-0.0555597	33.628	30.9341	31.0109	31.0438	32.9881	30.0847	31.0232	31.0994	1.76404e+09	1.3275e+10	2.0516e+09	2.16378e+09	2.21374e+09	1.26455e+09	8.51918e+09	1.1387e+09	2.18231e+09	2.30066e+09
High	Q9UBN6	Tumor necrosis factor receptor superfamily member 10D OS=Homo sapiens OX=9606 GN=TNFRSF10D PE=1 SV=1	FALSE	TRUE	6.21762	2	5	2	High	High	Not Found	Not Found	High	Not Found	High	Not Found	Not Found	Medium	0.579	367370	634990	97.43	89.66	Duplicate	-0.883001	0.100966	0.995824	-0.741773			-1.02423	19.243			16.8021	19.9848			17.8264		620465			114274		1.03756e+06			232419
High	A8K7F7	cDNA FLJ76913, highly similar to Homo sapiens F-box protein 7 (FBXO7), mRNA OS=Homo sapiens OX=9606 PE=2 SV=1	FALSE	TRUE	14.3678	6	26	6	Medium	High	Not Found	High	High	Peak Found	High	Not Found	High	High	0.703	2.24695e+07	3.19817e+07	84.95	85.34	Triplicate	-0.380339	0.101159	0.994996	-0.513542		-0.509396	-0.118079	25.0057		24.9886	18.7165	25.5193		25.498	18.8346		3.36878e+07		3.32899e+07	430748		4.8091e+07		4.73866e+07	467486
High	P04843	Dolichyl-diphosphooligosaccharide--protein glycosyltransferase subunit 1 OS=Homo sapiens OX=9606 GN=RPN1 PE=1 SV=1	FALSE	TRUE	56.1779	33	766	33	High	High	High	High	High	High	High	High	High	High	1.565	2.66273e+09	1.70195e+09	124.92	91.6	Triplicate	0.361121	0.213947	0.669693	0.944057	0.503221	0.0701697	-0.0729623	33.0038	30.189	30.1386	30.0884	32.0597	29.6858	30.0684	30.1614	1.15339e+09	8.61257e+09	1.22407e+09	1.182e+09	1.14163e+09	8.42845e+08	4.47655e+09	8.63615e+08	1.12588e+09	1.20085e+09
High	Q9BTY2	Plasma alpha-L-fucosidase OS=Homo sapiens OX=9606 GN=FUCA2 PE=1 SV=2	FALSE	TRUE	20.5567	9	37	9	High	High	High	High	High	High	High	High	High	High	1.484	3.24736e+07	2.18851e+07	99.21	71.92	Triplicate	0.420622	0.218096	0.661352	0.912804	0.857974	0.0395997	-0.127888	26.4197	24.1489	24.2377	24.3746	25.5069	23.2909	24.1981	24.5025	1.24641e+07	8.97696e+07	1.86013e+07	1.97819e+07	2.17509e+07	8.468e+06	4.76813e+07	1.02628e+07	1.92463e+07	2.37671e+07
High	A0A024R9L1	RNA helicase aquarius OS=Homo sapiens OX=9606 GN=AQR PE=3 SV=1	FALSE	TRUE	17.6431	24	48	23	Not Found	High	High	High	Not Found	Not Found	High	High	High	Not Found	0.77	2.6713e+07	3.47099e+07	83.08	92.89	Triplicate	-0.310813	0.101695	0.992699	-0.299407	-0.130589	-0.502444		22.1374	24.661	25.5462		22.4368	24.7916	26.0487			4.61345e+06	2.65273e+07	4.89983e+07			5.67749e+06	2.90405e+07	6.94116e+07
High	A0A024R567	Mitogen-activated protein kinase kinase kinase kinase OS=Homo sapiens OX=9606 GN=MAP4K2 PE=3 SV=1	FALSE	TRUE	4.63415	3	6	3	Not Found	High	Not Found	Peak Found	Not Found	Not Found	High	Not Found	High	Not Found	0.619	2.50057e+06	4.03827e+06	101.15	105.69	Duplicate	-0.618557	0.101715	0.992616	-0.718235		-0.518878		22.0323		19.4415		22.7505		19.9604			4.28912e+06		712015			7.05633e+06		1.0202e+06
High	A0A087X2I1	26S proteasome regulatory subunit 10B OS=Homo sapiens OX=9606 GN=PSMC6 PE=1 SV=1	FALSE	TRUE	36.9727	16	80	16	Peak Found	High	High	High	High	High	High	High	High	Medium	0.642	7.27233e+07	1.13309e+08	147.01	117.09	Triplicate	-0.881374	0.148678	0.827754	-0.820807	-0.248492	-1.57482		21.848	27.7642	25.8116		22.6688	28.0127	27.3864		270434	3.7749e+06	2.27956e+08	5.88918e+07		325664	6.66797e+06	2.70804e+08	1.75438e+08
High	Q5Y190	Anchor protein OS=Homo sapiens OX=9606 GN=RESDA1 PE=2 SV=1	FALSE	TRUE	2.77114	9	18	9	Not Found	High	High	Not Found	High	Not Found	High	High	Not Found	High	1.665	2.21579e+06	1.33078e+06	108.7	97.4	Triplicate	0.821712	0.102079	0.991063	0.867903	1.29032		0.306914	22.2261	17.9843		20.4993	21.3582	16.6939		20.1924		4.90587e+06	259301		1.48221e+06		2.68814e+06	106018		1.19817e+06
High	J3KQY1	39S ribosomal protein L22, mitochondrial OS=Homo sapiens OX=9606 GN=MRPL22 PE=1 SV=1	FALSE	TRUE	22.8448	5	9	4	Not Found	High	Peak Found	High	Not Found	Not Found	High	High	Peak Found	Not Found	0.814	3.91358e+06	4.80938e+06	62.24	48.84	Triplicate	-0.363427	0.102111	0.990927	-0.52279	-0.1147	-0.45279		21.7089	22.6443	20.7448		22.2317	22.759	21.1976			3.42795e+06	6.55565e+06	1.75713e+06			4.92505e+06	7.09813e+06	2.40495e+06
High	Q13421	Mesothelin OS=Homo sapiens OX=9606 GN=MSLN PE=1 SV=2	FALSE	TRUE	21.9048	12	34	12	High	High	High	Not Found	High	High	High	Medium	Not Found	High	1.569	1.08451e+07	6.91304e+06	36.2	21.72	Duplicate	0.549717	0.362434	0.440771	0.901534			0.1979	23.8733			22.985	22.9717			22.7871	8.86726e+06	1.53662e+07			8.30181e+06	5.27566e+06	8.22579e+06			7.23768e+06
High	Q96EL2	28S ribosomal protein S24, mitochondrial OS=Homo sapiens OX=9606 GN=MRPS24 PE=1 SV=1	FALSE	TRUE	10.1796	2	8	2	Not Found	High	High	High	Peak Found	Not Found	Peak Found	High	High	High	0.837	3.2325e+06	3.86083e+06	61.95	61.4	Triplicate	-0.280015	0.0992278	1.00337	-0.154205	-0.0352636	-0.575459	-0.355131	22.0147	22.1504	21.8416	18.0927	22.1689	22.1856	22.4171	18.4478		4.23714e+06	4.65502e+06	3.7583e+06	279544		4.71513e+06	4.7702e+06	5.60044e+06	357565
High	Q9NYT0	Pleckstrin-2 OS=Homo sapiens OX=9606 GN=PLEK2 PE=1 SV=1	FALSE	TRUE	9.63173	3	7	3	Not Found	Not Found	Medium	Peak Found	Not Found	Not Found	Not Found	High	Medium	Not Found	1.352	2.13253e+06	1.57704e+06	62.13	68.03	Duplicate	0.470566	0.102607	0.988823		0.394059	0.547073			21.5495	20.1895			21.1554	19.6424				3.06933e+06	1.19573e+06				2.33571e+06	818363
High	B4DJM5	cDNA FLJ61294, highly similar to Keratin, type I cytoskeletal 17 OS=Homo sapiens OX=9606 PE=2 SV=1	FALSE	TRUE	29.9435	7	190	1	Not Found	High	High	High	Not Found	Not Found	High	High	High	Not Found	1.23	2.483e+07	2.01838e+07	48.06	57.68	Triplicate	0.359039	0.102867	0.987722	0.608196	0.252514	0.216407		23.8587	24.3304	25.1864		23.2505	24.0778	24.97			1.52124e+07	2.10945e+07	3.81831e+07			9.97958e+06	1.77074e+07	3.28644e+07
High	Q05DH5	EXTL2 protein (Fragment) OS=Homo sapiens OX=9606 GN=EXTL2 PE=2 SV=1	FALSE	TRUE	5.43807	2	10	2	High	High	High	Not Found	High	High	High	Peak Found	Not Found	High	1.162	920346	791832	81.07	92.19	Triplicate	0.248832	0.270885	0.567215	0.544491	-0.0265544		0.228559	20.3892	20.7152		18.7126	19.8447	20.7417		18.4841	157065	1.37331e+06	1.72141e+06		429603	105694	941584	1.75339e+06		366661
High	O95415	Brain protein I3 OS=Homo sapiens OX=9606 GN=BRI3 PE=1 SV=1	FALSE	TRUE	12.8	1	6	1	Not Found	Peak Found	High	High	Not Found	Not Found	High	Peak Found	High	Not Found	0.593	904358	1.52502e+06	41.47	24.02	Triplicate	-0.801103	0.103001	0.987158	-0.57321	-1.35643	-0.473664		19.5307	19.2536	20.3437		20.1039	20.61	20.8174			757388	625042	1.33064e+06			1.12687e+06	1.60043e+06	1.84777e+06
Medium	Q9H1X3	DnaJ homolog subfamily C member 25 OS=Homo sapiens OX=9606 GN=DNAJC25 PE=1 SV=1	FALSE	TRUE	2.77778	1	3	1	High	Medium	Not Found	Not Found	Not Found	Medium	Peak Found	Not Found	Not Found	Not Found	1.802	1.39062e+06	771589	107.22	113.32	NS	0.814838	#DIV/0!	#DIV/0!	0.814838				21.2214				20.4065				336327	2.44492e+06				153308	1.38987e+06
High	Q9BTZ2	Dehydrogenase/reductase SDR family member 4 OS=Homo sapiens OX=9606 GN=DHRS4 PE=1 SV=3	FALSE	TRUE	14.3885	4	13	4	Not Found	Not Found	High	High	Not Found	Not Found	Not Found	High	High	Not Found	0.749	9.51053e+06	1.26988e+07	69.21	63.56	Duplicate	-0.451797	0.103203	0.986309		-0.377907	-0.525686			23.7558	22.2114			24.1337	22.7371				1.41648e+07	4.85626e+06				1.84065e+07	6.99115e+06
High	O15144	Actin-related protein 2/3 complex subunit 2 OS=Homo sapiens OX=9606 GN=ARPC2 PE=1 SV=1	FALSE	TRUE	29.6667	9	28	9	Not Found	Peak Found	High	High	Not Found	Not Found	High	High	High	Not Found	0.688	2.23737e+07	3.25397e+07	151.76	150.32	Triplicate	-0.727735	0.103235	0.986175	-1.23139	-0.532268	-0.419547		20.1251	25.8749	22.0833		21.3565	26.4071	22.5029			1.1436e+06	6.1534e+07	4.44364e+06			2.68509e+06	8.89905e+07	5.94341e+06
High	O75616	GTPase Era, mitochondrial OS=Homo sapiens OX=9606 GN=ERAL1 PE=1 SV=2	FALSE	TRUE	24.2563	8	44	8	High	High	High	High	Not Found	Medium	High	High	High	Not Found	0.843	4.67065e+07	5.54095e+07	88.97	83.82	Triplicate	-0.277781	0.0853361	1.06887	-0.250771	-0.142768	-0.439803		25.0975	26.5842	25.5738		25.3483	26.727	26.0136		370318	3.59011e+07	1.0061e+08	4.99447e+07		100087	4.27166e+07	1.11075e+08	6.7746e+07
High	Q969T7	7-methylguanosine phosphate-specific 5'-nucleotidase OS=Homo sapiens OX=9606 GN=NT5C3B PE=1 SV=4	FALSE	TRUE	18.3333	4	6	4	Not Found	Not Found	High	High	Not Found	Not Found	Not Found	High	Peak Found	Not Found	0.835	5.00914e+06	6.00121e+06	79.56	77.53	Duplicate	-0.277389	0.0687238	1.16289		-0.247328	-0.307451			22.9001	21.0631			23.1474	21.3706				7.82729e+06	2.19098e+06				9.29105e+06	2.71138e+06
High	Q9Y4L1	Hypoxia up-regulated protein 1 OS=Homo sapiens OX=9606 GN=HYOU1 PE=1 SV=1	FALSE	TRUE	41.7417	34	360	16	High	High	High	High	High	High	High	High	High	High	1.958	8.48202e+08	4.3311e+08	154.76	112.77	Triplicate	0.469428	0.211937	0.673793	1.29253	0.501771	0.122344	-0.0389343	31.5731	27.7088	28.061	27.6979	30.2806	27.207	27.9387	27.7368	3.29019e+08	3.19487e+09	2.19374e+08	2.80031e+08	2.17714e+08	2.25429e+08	1.30426e+09	1.54931e+08	2.57263e+08	2.2367e+08
High	E9PC69	Non-specific serine/threonine protein kinase OS=Homo sapiens OX=9606 GN=MARK2 PE=1 SV=3	FALSE	TRUE	26.6067	16	39	11	Not Found	High	High	High	Peak Found	Not Found	High	High	High	High	1.077	4.56024e+07	4.23258e+07	97.49	101.09	Triplicate	0.295426	0.103305	0.98588	0.106082	0.440702	0.0556894	0.579231	26.3451	23.7609	26.295	19.236	26.239	23.3202	26.2393	18.6568		8.5244e+07	14214651	8.23336e+07	617458		7.92009e+07	1.0473e+07	7.9216e+07	413278
High	Q969X5	Endoplasmic reticulum-Golgi intermediate compartment protein 1 OS=Homo sapiens OX=9606 GN=ERGIC1 PE=1 SV=1	FALSE	TRUE	28.2759	8	62	8	High	High	High	High	High	High	High	High	High	High	1.433	1.21356e+08	8.46838e+07	90.07	88.57	Triplicate	0.305422	0.242756	0.61483	0.468999	0.823682	0.00974569	-0.0807375	28.0777	27.3759	25.8732	21.8847	27.6087	26.5522	25.8635	21.9654	8.3997e+07	2.83281e+08	1.7417e+08	6.14627e+07	3.87217e+06	5.52089e+07	2.04661e+08	9.84055e+07	6.10489e+07	4.09504e+06
High	B2R5S3	cDNA, FLJ92597, highly similar to Homo sapiens NFS1 nitrogen fixation 1 (S. cerevisiae) (NFS1), mRNA OS=Homo sapiens OX=9606 PE=2 SV=1	FALSE	TRUE	23.4136	9	20	7	Not Found	Peak Found	High	Peak Found	Not Found	Not Found	High	High	High	Not Found	0.845	3.49171e+07	4.1346e+07	162.88	161.89	Triplicate	-0.418034	0.103385	0.985541	-0.707125	-0.238057	-0.30892		19.2497	26.5836	21.7636		19.9569	26.8216	22.0725			623376	1.00568e+08	3.56032e+06			1.01769e+06	1.1861e+08	4.41045e+06
High	A0A024RB75	Citrate synthase OS=Homo sapiens OX=9606 GN=CS PE=3 SV=1	FALSE	TRUE	13.9485	6	23	5	Not Found	High	High	High	Not Found	Not Found	High	High	High	Not Found	0.849	4.34301e+07	5.11839e+07	69.59	63.24	Triplicate	-0.257247	0.103607	0.984613	-0.200144	-0.13806	-0.433537		23.9874	26.183	25.1593		24.1875	26.3211	25.5928			1.66312e+07	7.61872e+07	3.74718e+07			1.91061e+07	8.38383e+07	5.06071e+07
High	Q15404	Ras suppressor protein 1 OS=Homo sapiens OX=9606 GN=RSU1 PE=1 SV=3	FALSE	TRUE	22.7437	8	26	8	Not Found	Peak Found	High	High	Not Found	Not Found	High	High	High	Not Found	0.872	7.12636e+07	8.17474e+07	159.94	158.07	Triplicate	-0.407625	0.104155	0.982322	-0.675396	-0.186862	-0.360617		19.7765	27.5952	23.2715		20.4519	27.7821	23.6322			898104	2.02767e+08	1.01258e+07			1.4343e+06	2.30806e+08	1.30013e+07
High	Q969S9	Ribosome-releasing factor 2, mitochondrial OS=Homo sapiens OX=9606 GN=GFM2 PE=1 SV=1	FALSE	TRUE	15.0193	10	23	8	Not Found	High	High	High	Not Found	Not Found	High	High	High	Not Found	0.747	1.59995e+07	2.14071e+07	65.8	45.67	Triplicate	-0.512095	0.104481	0.980964	-0.784233	-0.172071	-0.579983		23.5283	24.7348	22.928		24.3125	24.9069	23.508			1.2098e+07	2.79203e+07	7.98032e+06			2.0835e+07	3.1457e+07	1.19292e+07
High	Q59E93	Aminopeptidase (Fragment) OS=Homo sapiens OX=9606 PE=2 SV=1	FALSE	TRUE	1.63767	1	4	1	Not Found	Medium	Not Found	Medium	Not Found	Not Found	Peak Found	Not Found	Peak Found	High	2.128	1.47032e+06	691101	115.77	110.12	Duplicate	0.961763	0.104564	0.980617	1.12117		0.802358		21.3505		18.025		20.2294		17.2226			2.67391e+06		266727			1.22926e+06		152944
High	A0A024R3Q3	ADP-ribosylation factor 1, isoform CRA_a OS=Homo sapiens OX=9606 GN=ARF1 PE=3 SV=1	FALSE	TRUE	46.9613	9	112	5	High	High	High	High	Not Found	Not Found	High	High	High	Not Found	0.646	4.37577e+07	6.77642e+07	161.74	127.12	Triplicate	-0.349117	0.10479	0.979682	-0.310739	-0.158064	-0.578547		22.6528	27.1532	24.1901		22.9635	27.3112	24.7686		46897.3	6.59418e+06	1.4925e+08	1.91399e+07			8.17904e+06	1.66531e+08	2.85825e+07
High	Q3T906	N-acetylglucosamine-1-phosphotransferase subunits alpha/beta OS=Homo sapiens OX=9606 GN=GNPTAB PE=1 SV=1	FALSE	TRUE	12.1815	15	82	15	High	High	High	High	High	High	High	High	High	High	1.226	5.18736e+07	4.2325e+07	61.67	72.75	Triplicate	0.261898	0.216854	0.663832	0.215512	0.619591	-0.176627	0.389117	26.5748	23.4518	25.6585	25.2568	26.3593	22.8322	25.8351	24.8676	5.48811e+07	9.99587e+07	1.14735e+07	5.29641e+07	4.00907e+07	2.75936e+07	8.60885e+07	7.46756e+06	5.98621e+07	3.06132e+07
High	B3KM57	cDNA FLJ10347 fis, clone NT2RM2001035, highly similar to CCR4-NOT transcription complex subunit 7 OS=Homo sapiens OX=9606 PE=2 SV=1	FALSE	TRUE	9.82456	3	12	2	Not Found	High	Medium	High	Not Found	Not Found	High	High	High	Not Found	0.687	7.07022e+06	1.02987e+07	37.82	36.87	Triplicate	-0.531262	0.105403	0.977146	-0.355396	-0.906324	-0.332067		22.1404	22.6678	23.2425		22.4958	23.5741	23.5746			4.62304e+06	6.66336e+06	9.92426e+06			5.91443e+06	1.24889e+07	1.24928e+07
High	Q8NCG7	Sn1-specific diacylglycerol lipase beta OS=Homo sapiens OX=9606 GN=DAGLB PE=1 SV=2	FALSE	TRUE	10.8631	6	13	6	High	High	Not Found	Medium	Medium	Not Found	High	Not Found	High	Not Found	0.693	3.7563e+06	5.42388e+06	39.03	46.54	Duplicate	-0.504483	0.105458	0.97692	-0.588825		-0.420141		22.1925		21.3749		22.7813		21.7951			4.79305e+06		2.71955e+06			7.20885e+06		3.63892e+06
High	P78356	Phosphatidylinositol 5-phosphate 4-kinase type-2 beta OS=Homo sapiens OX=9606 GN=PIP4K2B PE=1 SV=1	FALSE	TRUE	5.52885	2	6	2	Not Found	High	Not Found	Not Found	High	Not Found	High	Not Found	Not Found	High	0.545	289624	531849	29.98	42.89	Duplicate	-0.840407	0.105965	0.974836	-0.981599			-0.699215	18.4212			17.8001	19.4028			18.4993		351021			228226		693145			370553
High	Q53FE5	Uncharacterized protein (Fragment) OS=Homo sapiens OX=9606 PE=2 SV=1	FALSE	TRUE	9.12548	2	10	2	Not Found	High	Medium	High	Not Found	Not Found	Medium	High	High	Not Found	0.764	3.29391e+06	4.31404e+06	88.5	76.95	Triplicate	-0.530733	0.105992	0.974726	-0.903222	-0.299059	-0.389919		19.8183	22.6429	21.1995		20.7216	22.9419	21.5894			924518	6.54913e+06	2.40809e+06			1.72907e+06	8.05767e+06	3.15537e+06
High	A0A0K0L4Y0	Patatin-like phospholipase domain-containing protein 2 OS=Homo sapiens OX=9606 GN=PNPLA2 PE=2 SV=1	FALSE	TRUE	9.12698	4	6	4	Not Found	Not Found	High	High	Not Found	Not Found	Not Found	High	Peak Found	Not Found	1.664	4.27755e+06	2.57019e+06	137.04	136.36	Duplicate	0.632156	0.106054	0.974473		0.738452	0.52586			23.0058	17.015			22.2674	16.4892				8.42265e+06	132444				5.04839e+06	91988.6
High	A0A087WTW0	E3 ubiquitin-protein ligase UHRF1 OS=Homo sapiens OX=9606 GN=UHRF1 PE=1 SV=1	FALSE	TRUE	15.986	13	42	13	High	High	High	Peak Found	High	High	High	High	High	High	0.803	6.78583e+06	8.44745e+06	151.5	167.56	Triplicate	-0.275697	0.0698937	1.15556	-0.432592	-0.0460679	-0.452357	-0.171772	24.5639	22.451	18.987	19.7468	24.9965	22.4971	19.4394	19.9186	1.99558e+06	2.48005e+07	5.73365e+06	519599	879780	1.14341e+06	3.34722e+07	5.91969e+06	710953	991021
High	A0A024R201	Proteasome (Prosome, macropain) 26S subunit, non-ATPase, 13, isoform CRA_a OS=Homo sapiens OX=9606 GN=PSMD13 PE=4 SV=1	FALSE	TRUE	32.9787	14	28	14	Not Found	High	High	High	Medium	Not Found	Peak Found	High	High	Not Found	0.565	9.50464e+07	1.68122e+08	198.38	169	Triplicate	-1.31735	0.106305	0.973445	-1.65599	-0.392977	-1.9031		16.7151	28.4933	21.0005	16.7653	18.3711	28.8863	22.9036			107582	3.77869e+08	2.09786e+06	111393		339032	4.9618e+08	7.84631e+06
High	A0A0S2Z404	Regulator of chromosome condensation 1 isoform 2 (Fragment) OS=Homo sapiens OX=9606 GN=RCC1 PE=2 SV=1	FALSE	TRUE	24.115	8	41	8	Not Found	Medium	High	High	Not Found	Not Found	Peak Found	High	High	Not Found	0.864	1.12377e+08	1.30048e+08	169.62	168.03	Triplicate	-0.453903	0.106396	0.973075	-0.406112	-0.201648	-0.75395		17.3713	28.3086	22.1009		17.7775	28.5103	22.8549			169549	3.32462e+08	4.4983e+06			224671	3.82335e+08	7.58595e+06
High	Q8IWU5	Extracellular sulfatase Sulf-2 OS=Homo sapiens OX=9606 GN=SULF2 PE=1 SV=1	FALSE	TRUE	6.09195	5	16	5	Peak Found	High	Medium	High	High	Medium	High	Peak Found	High	Medium	2.157	9.66989e+06	4.48201e+06	185.75	161.67	Triplicate	1.14161	0.18337	0.736672	1.26785	2.96972	0.182648	0.14624	25.3158	18.6619	20.8394	21.3805	24.048	15.6922	20.6568	21.2342	1.56217e+06	4.17663e+07	414749	1.87625e+06	2.72999e+06	892495	1.73447e+07	52943.2	1.65313e+06	2.46683e+06
High	Q969W9	Protein TMEPAI OS=Homo sapiens OX=9606 GN=PMEPA1 PE=1 SV=1	FALSE	TRUE	3.48432	1	5	1	Not Found	High	Not Found	Peak Found	Not Found	Not Found	High	Not Found	High	Not Found	2.196	2.25356e+06	1.0261e+06	58.95	43.61	Duplicate	1.06944	0.106455	0.972832	1.24995		0.888919		21.6064		20.3258		20.3565		19.4369			3.1929e+06		1.31422e+06			1.34249e+06		709704
High	Q5VSG8	Glycoprotein endo-alpha-1,2-mannosidase-like protein OS=Homo sapiens OX=9606 GN=MANEAL PE=2 SV=1	FALSE	TRUE	14.0044	5	12	5	High	Peak Found	Not Found	Not Found	High	Peak Found	Medium	Not Found	Medium	High	2.179	2.92725e+06	1.34367e+06	75.09	98.09	Duplicate	0.518296	0.27583	0.559359	0.278539			0.758053	20.4114			22.3766	20.1328		17.2597	21.6186	1.94169e+06	1.39456e+06			5.44549e+06	848173	1.14971e+06		156920	3.21989e+06
High	Q6JQN1	Acyl-CoA dehydrogenase family member 10 OS=Homo sapiens OX=9606 GN=ACAD10 PE=1 SV=1	FALSE	TRUE	6.70444	5	12	5	Not Found	High	Not Found	High	Not Found	Not Found	High	Medium	High	Not Found	1.334	7.34363e+06	5.50461e+06	77.36	106.34	Duplicate	-0.104864	0.106727	0.971726	-0.122611		-0.0871176		21.6655		23.4376		21.7881	19.6529	23.5247			3.32634e+06		1.13609e+07			3.6214e+06	824332	1.20681e+07
High	Q8NBP7	Proprotein convertase subtilisin/kexin type 9 OS=Homo sapiens OX=9606 GN=PCSK9 PE=1 SV=3	FALSE	TRUE	28.1792	15	226	15	High	High	High	High	High	High	High	High	High	High	1.524	1.33e+08	8.72528e+07	127.16	112.96	Triplicate	0.64923	0.20679	0.68447	0.748528	1.75621	0.0380367	0.0541469	28.6776	24.3334	24.8312	26.3354	27.9291	22.5772	24.7932	26.2813	9.99749e+07	4.29361e+08	2.11391e+07	2.98502e+07	8.46741e+07	6.38174e+07	2.5556e+08	6.2577e+06	2.90735e+07	8.1555e+07
High	Q92896	Golgi apparatus protein 1 OS=Homo sapiens OX=9606 GN=GLG1 PE=1 SV=2	FALSE	TRUE	36.6412	46	557	45	High	High	High	High	High	High	High	High	High	High	1.45	9.94446e+08	6.86045e+08	108.15	82.11	Triplicate	0.329077	0.249394	0.603113	0.872075	0.510163	-0.191423	0.125493	31.4226	27.7824	29.5459	28.5917	30.5505	27.2722	29.7374	28.4662	6.74769e+08	2.87827e+09	2.30847e+08	7.83811e+08	4.04531e+08	4.29706e+08	1572573703	1.62088e+08	8.95026e+08	3.7083e+08
High	P33897	ATP-binding cassette sub-family D member 1 OS=Homo sapiens OX=9606 GN=ABCD1 PE=1 SV=2	FALSE	TRUE	19.7315	12	84	11	High	High	High	High	High	High	High	High	High	High	1.089	3.95481e+07	3.63173e+07	123.51	123.38	Triplicate	0.292983	0.20965	0.678505	0.285923	0.500565	-0.221548	0.606991	26.7581	23.3867	25.9722	21.6222	26.4722	22.8861	26.1937	21.0152	4.22018e+06	1.13497e+08	1.09672e+07	6.58275e+07	3.22801e+06	1.86873e+06	9.30926e+07	7.75192e+06	7.67538e+07	2.1194e+06
High	O75489	NADH dehydrogenase [ubiquinone] iron-sulfur protein 3, mitochondrial OS=Homo sapiens OX=9606 GN=NDUFS3 PE=1 SV=1	FALSE	TRUE	12.5	3	9	3	Not Found	Peak Found	High	High	Not Found	Not Found	High	Peak Found	High	Not Found	0.651	2.93946e+06	4.51512e+06	46.13	52.7	Triplicate	-0.546063	0.10731	0.969361	-0.509869	-0.227984	-0.900337		22.0053	20.5276	21.5625		22.5152	20.7556	22.4628			4.20969e+06	1.51159e+06	3.09709e+06			5.99427e+06	1.77037e+06	5.78073e+06
High	Q9UJ70	N-acetyl-D-glucosamine kinase OS=Homo sapiens OX=9606 GN=NAGK PE=1 SV=4	FALSE	TRUE	18.8953	5	16	5	Not Found	Peak Found	High	High	Not Found	Not Found	High	High	High	Not Found	0.572	4.66685e+06	8.15959e+06	144.23	138.54	Triplicate	-0.804611	0.107399	0.969001	-0.326728	-0.767025	-1.32008		18.8679	23.5675	20.0572		19.1946	24.3345	21.3772			478411	1.24312e+07	1.09096e+06			600007	2.11548e+07	2.72391e+06
High	A8K5C4	cDNA FLJ76290, highly similar to Homo sapiens TIA1 cytotoxic granule-associated RNA bindingprotein-like 1 (TIAL1), transcript variant 1, mRNA OS=Homo sapiens OX=9606 PE=2 SV=1	FALSE	TRUE	14.9333	5	16	2	Not Found	High	High	High	Not Found	Not Found	Peak Found	Peak Found	High	Not Found	0.906	8.14333e+06	8.98387e+06	49.52	46.16	Triplicate	-0.169435	0.107617	0.968119	-0.287621	-0.0871811	-0.133502		21.8408	23.0993	23.4785		22.1284	23.1865	23.612			3.75615e+06	8.9864e+06	1.16874e+07			4.58485e+06	9.54619e+06	1.28206e+07
High	Q9BRR6	ADP-dependent glucokinase OS=Homo sapiens OX=9606 GN=ADPGK PE=1 SV=1	FALSE	TRUE	20.7243	8	95	8	High	High	High	High	High	High	High	High	High	High	1.368	1.01328e+08	7.40904e+07	59.71	43.67	Triplicate	0.391914	0.199858	0.699278	1.00868	0.489344	0.179141	-0.109513	27.5375	26.226	26.8542	26.1979	26.5288	25.7367	26.675	26.3074	3.50583e+07	1.94805e+08	7.84894e+07	1.21314e+08	7.6974e+07	2.75296e+07	9.68179e+07	5.59118e+07	1.07148e+08	8.30445e+07
High	Q8IXB1	DnaJ homolog subfamily C member 10 OS=Homo sapiens OX=9606 GN=DNAJC10 PE=1 SV=2	FALSE	TRUE	26.9861	20	187	20	High	High	High	High	High	High	High	High	High	High	1.354	1.95678e+08	1.44556e+08	106.14	93.53	Triplicate	0.257342	0.255541	0.592539	0.55719	0.586965	-0.119755	0.00496738	29.072	26.7806	25.8164	26.8366	28.5148	26.1936	25.9361	26.8316	1.19829e+08	5.64352e+08	1.1528e+08	5.90893e+07	1.19842e+08	7.88515e+07	3.83548e+08	7.67466e+07	6.42035e+07	1.1943e+08
High	Q9NWD8	Transmembrane protein 248 OS=Homo sapiens OX=9606 GN=TMEM248 PE=1 SV=1	FALSE	TRUE	9.87261	3	8	3	High	Medium	Not Found	Not Found	Medium	Peak Found	Peak Found	Not Found	Not Found	High	1.552	1.8736e+06	1.20717e+06	94.19	82.19	Duplicate	0.521818	0.356251	0.448244	0.848679			0.194957	21.8408			20.6166	20.9921			20.4217	256868	3.75614e+06			1.60778e+06	131202	2.08576e+06			1.40456e+06
High	Q9NPJ3	Acyl-coenzyme A thioesterase 13 OS=Homo sapiens OX=9606 GN=ACOT13 PE=1 SV=1	FALSE	TRUE	21.4286	2	6	2	Not Found	High	High	High	Not Found	Not Found	Peak Found	High	Peak Found	Not Found	0.824	2.18091e+07	2.64597e+07	163.13	162.42	Triplicate	-0.273156	0.0938357	1.02763	-0.116273	-0.274653	-0.428542		18.752	25.9061	21.0066		18.8683	26.1807	21.4352			441497	6.2879e+07	2.10679e+06			478552	76064954	2.83547e+06
High	Q13232	Nucleoside diphosphate kinase 3 OS=Homo sapiens OX=9606 GN=NME3 PE=1 SV=2	FALSE	TRUE	37.2781	6	50	5	High	High	High	High	High	High	High	High	High	High	1.27	2.09276e+07	1.64752e+07	60.52	80.76	Triplicate	0.406005	0.244694	0.611376	0.117806	1.24931	0.100712	0.156189	25.3672	24.1281	23.8591	23.5741	25.2494	22.8788	23.7584	23.4179	1.53186e+07	4.32797e+07	1.83347e+07	1.52164e+07	1.24885e+07	9.3799e+06	3.98861e+07	7.71249e+06	1.41904e+07	1.12071e+07
High	Q5U000	Cathepsin Z OS=Homo sapiens OX=9606 PE=2 SV=1	FALSE	TRUE	13.5314	4	35	4	High	High	High	High	High	High	High	High	High	High	1.404	1.39636e+07	9.94538e+06	69.36	59.02	Triplicate	0.306219	0.252582	0.597598	0.878188	0.396918	0.0411579	-0.0913868	24.7572	23.7218	23.9245	20.7933	23.8791	23.3249	23.8834	20.8846	9.88578e+06	2.83578e+07	1.38348e+07	1.59223e+07	1.81716e+06	6.38113e+06	1.54281e+07	1.05072e+07	1.54745e+07	1.936e+06
High	A0A024R4E7	Peroxisomal biogenesis factor 11B, isoform CRA_a OS=Homo sapiens OX=9606 GN=PEX11B PE=4 SV=1	FALSE	TRUE	27.7992	7	20	7	Not Found	High	High	High	Not Found	Not Found	High	High	High	Not Found	0.671	1.1684e+07	1.74111e+07	93.89	108.85	Triplicate	-0.406133	0.108215	0.965714	-0.316673	-0.210683	-0.691044		22.5906	22.0794	24.5347		22.9072	22.29	25.2258			6.31591e+06	4.4315e+06	2.43047e+07			7.86619e+06	5.12829e+06	3.92387e+07
High	A0A024RBX6	Pirin (Iron-binding nuclear protein), isoform CRA_a OS=Homo sapiens OX=9606 GN=PIR PE=3 SV=1	FALSE	TRUE	10.3448	3	6	3	Not Found	Not Found	High	Peak Found	Not Found	Not Found	Not Found	High	High	Not Found	0.469	1.94754e+06	4.1503e+06	44.16	26.17	Duplicate	-1.14043	0.10833	0.96525		-1.33639	-0.944476			20.3532	21.2853			21.6896	22.2297				1.33941e+06	2.55567e+06				3.38225e+06	4.91835e+06
High	A0A024R4H0	Procollagen-lysine 1, 2-oxoglutarate 5-dioxygenase 1, isoform CRA_a OS=Homo sapiens OX=9606 GN=PLOD1 PE=4 SV=1	FALSE	TRUE	52.5447	33	322	32	High	High	High	High	High	High	High	High	High	High	1.87	6.72156e+08	3.59369e+08	152.97	116.22	Triplicate	0.456254	0.21132	0.67506	1.18593	0.536796	0.304347	-0.202056	31.2231	28.3523	27.36	27.3772	30.0371	27.8155	27.0556	27.5792	1.6493e+08	2.50658e+09	3.42688e+08	1.72254e+08	1.74321e+08	1.18858e+08	1.10175e+09	2.36215e+08	1.39493e+08	2.00528e+08
High	Q9NQT5	Exosome complex component RRP40 OS=Homo sapiens OX=9606 GN=EXOSC3 PE=1 SV=3	FALSE	TRUE	13.8182	3	7	3	Not Found	Peak Found	High	Peak Found	Not Found	Not Found	Medium	High	High	Not Found	0.83	2.49376e+06	3.0046e+06	126.29	119.5	Triplicate	-0.473624	0.108626	0.964066	-0.797394	-0.220164	-0.403314		17.5279	22.5362	20.2067		18.3253	22.7563	20.61			188989	6.08224e+06	1.21006e+06			328456	7.08499e+06	1.60036e+06
High	A0A087WZT2	Methyltransferase-like protein 7B OS=Homo sapiens OX=9606 GN=METTL7B PE=1 SV=1	FALSE	TRUE	5.07246	1	6	1	Not Found	High	High	High	Not Found	Not Found	High	Medium	High	Not Found	0.709	558390	787316	61	78.17	Triplicate	-0.392605	0.108711	0.963727	-0.322118	-0.190963	-0.664732		18.1533	18.7524	19.8454		18.4755	18.9433	20.5101			291541	441601	942029			364475	504099	1.49337e+06
High	Q12834	Cell division cycle protein 20 homolog OS=Homo sapiens OX=9606 GN=CDC20 PE=1 SV=2	FALSE	TRUE	31.4629	11	23	11	Not Found	High	High	High	High	Not Found	High	Medium	High	Peak Found	0.787	1.48436e+07	1.88684e+07	81.63	87.13	Triplicate	-0.269144	0.0216525	1.66449	-0.42425	-0.196219	-0.305436	-0.150671	24.7924	22.9047	24.2729	21.064	25.2167	23.1009	24.5784	21.2147		2.90582e+07	7.85238e+06	2.02713e+07	2.19235e+06		3.89924e+07	8.99641e+06	2.50512e+07	2.4337e+06
High	Q9NQC3	Reticulon-4 OS=Homo sapiens OX=9606 GN=RTN4 PE=1 SV=2	FALSE	TRUE	4.11074	4	31	4	High	High	High	High	High	Medium	High	High	High	Peak Found	1.192	5.7936e+07	4.85995e+07	88.22	95.9	Triplicate	0.321567	0.248454	0.604754	0.799599	0.399451	-0.287258	0.374476	25.8238	26.9682	26.2386	23.3838	25.0242	26.5687	26.5259	23.0093	8.86794e+06	5.93953e+07	1.31291e+08	7.91804e+07	1.09453e+07	4.2677e+06	3.41231e+07	9.9538e+07	9.66254e+07	8.44304e+06
High	Q96L50	Leucine-rich repeat protein 1 OS=Homo sapiens OX=9606 GN=LRR1 PE=1 SV=2	FALSE	TRUE	13.7681	5	9	5	Not Found	High	Peak Found	High	Not Found	Not Found	Medium	High	Medium	Not Found	0.806	1.39281e+06	1.72835e+06	80.95	70.99	Triplicate	-0.401414	0.109133	0.962043	-0.570276	-0.520597	-0.113369		20.4538	17.8981	21.2524		21.0241	18.4187	21.3657			1.43615e+06	244263	2.49802e+06			2.13241e+06	350408	2.70224e+06
High	A0A140VJI7	Testicular tissue protein Li 61 OS=Homo sapiens OX=9606 PE=2 SV=1	FALSE	TRUE	11.8519	4	11	4	High	High	High	Not Found	High	Not Found	High	High	Not Found	High	1.914	6.59669e+06	3.44646e+06	164.79	165.5	Triplicate	1.15036	0.109387	0.961035	0.932641	1.95347		0.564957	24.1908	18.2035		18.3726	23.2581	16.2501		17.8077		1.91488e+07	301863		339397		1.0032e+07	77939.3		229424
High	A0A140VKE1	UTP--glucose-1-phosphate uridylyltransferase OS=Homo sapiens OX=9606 PE=2 SV=1	FALSE	TRUE	12.2736	5	12	5	Not Found	Not Found	High	Peak Found	Not Found	Not Found	Not Found	High	High	Not Found	0.498	2.15266e+07	4.32417e+07	135.83	133.99	Duplicate	-1.20641	0.109567	0.96032		-0.996703	-1.41612			25.3308	19.7			26.3275	21.1161				4.22015e+07	851709				8.42104e+07	2.27292e+06
High	Q96HA1	Nuclear envelope pore membrane protein POM 121 OS=Homo sapiens OX=9606 GN=POM121 PE=1 SV=2	FALSE	TRUE	13.1305	13	38	3	Not Found	High	High	Medium	Not Found	Not Found	High	Not Found	High	Not Found	0.691	4.50082e+07	6.51767e+07	141.32	116.73	Triplicate	-0.0813455	0.109714	0.959739	-0.137217	-0.0374138	-0.0694057		27.0304	22.269	25.1692		27.1676	22.3064	25.2386		172521	1.37077e+08	5.05392e+06	3.77288e+07			1.50755e+08	5.1867e+06	3.95883e+07
High	Q9UPQ9	Trinucleotide repeat-containing gene 6B protein OS=Homo sapiens OX=9606 GN=TNRC6B PE=1 SV=4	FALSE	TRUE	24.0044	29	120	29	Medium	High	Not Found	High	Not Found	Not Found	High	Not Found	High	Not Found	1.182	4.4233e+07	3.74154e+07	86.64	22.75	Duplicate	0.84025	0.109801	0.959395	0.986626		0.693874		25.8908		26.0662		24.9041		25.3723		224878	6.22151e+07		7.02591e+07			3.13972e+07		4.34336e+07
High	P30039	Phenazine biosynthesis-like domain-containing protein OS=Homo sapiens OX=9606 GN=PBLD PE=1 SV=2	FALSE	TRUE	8.68056	2	4	2	Not Found	Not Found	High	Medium	Not Found	Not Found	Not Found	Medium	Peak Found	Not Found	0.708	626808	885343	73.86	79.35	Duplicate	-0.455238	0.109804	0.959381		-0.534545	-0.375931			19.8639	18.1919			20.3984	18.5678				954174	299442				1.38211e+06	388579
High	A0A024R2P4	Chromosome 3 open reading frame 39, isoform CRA_a OS=Homo sapiens OX=9606 GN=C3orf39 PE=4 SV=1	FALSE	TRUE	12.7586	7	12	7	High	High	Not Found	Peak Found	Medium	High	Medium	Medium	Medium	High	1.256	5.94114e+06	4.73111e+06	85.82	81.7	Triplicate	0.274137	0.287985	0.54063	0.50442		0.4233	-0.105309	23.5977		19.0493	22.5968	23.0932		18.626	22.7021	4.18481e+06	1.26941e+07		542532	6.3431e+06	2.74778e+06	8.94864e+06		404575	6.82343e+06
High	P51159	Ras-related protein Rab-27A OS=Homo sapiens OX=9606 GN=RAB27A PE=1 SV=3	FALSE	TRUE	15.8371	3	7	3	Not Found	Peak Found	High	Peak Found	Not Found	Not Found	Medium	High	Medium	Not Found	0.607	1.8061e+06	2.97449e+06	135.64	129.63	Triplicate	-1.19163	0.109917	0.958934	-2.04914	-0.678958	-0.846775		15.1941	22.1339	19.5702		17.2433	22.8129	20.417			37487.7	4.60236e+06	778450			155147	7.3683e+06	1.40002e+06
High	Q9NYQ6	Cadherin EGF LAG seven-pass G-type receptor 1 OS=Homo sapiens OX=9606 GN=CELSR1 PE=1 SV=1	FALSE	TRUE	2.35567	5	17	5	High	High	Not Found	High	High	Not Found	High	Not Found	Medium	High	0.847	1.87325e+06	2.21083e+06	95.46	94.01	Triplicate	-0.196936	0.109963	0.958754	-0.213905		-0.0657845	-0.311117	21.8382		17.5254	20.6814	22.0521		17.5911	20.9926		3.74944e+06		188651	1.68165e+06		4.34868e+06		197452	2.08637e+06
High	P35610	Sterol O-acyltransferase 1 OS=Homo sapiens OX=9606 GN=SOAT1 PE=1 SV=3	FALSE	TRUE	4.72727	2	9	2	High	High	Peak Found	Not Found	Not Found	Medium	High	High	Medium	Not Found	1.266	2.27532e+06	1.79692e+06	67.44	61.16	Duplicate	0.182653	0.241185	0.61765	0.255364	0.109942			21.3193	19.1918			21.0639	19.0819			3.61051e+06	2.6166e+06	598851			2.64371e+06	2.19212e+06	554910
High	Q9UJJ9	N-acetylglucosamine-1-phosphotransferase subunit gamma OS=Homo sapiens OX=9606 GN=GNPTG PE=1 SV=1	FALSE	TRUE	17.377	4	7	4	Medium	High	Not Found	High	Not Found	Medium	High	Not Found	High	Not Found	1.299	2.68047e+06	2.06398e+06	32.92	51.6	Duplicate	0.380957	0.377067	0.423582	0.637298		0.124617		21.3721		21.7575		20.7348		21.6329		1.7817e+06	2.71428e+06		3.54544e+06		1.19483e+06	1.74505e+06		3.25205e+06
High	A5D8W8	Gamma-glutamyltransferase 7 OS=Homo sapiens OX=9606 GN=GGT7 PE=2 SV=1	FALSE	TRUE	11.3293	6	14	6	High	High	Peak Found	Not Found	Peak Found	Medium	High	Medium	Not Found	High	1.719	6.0334e+06	3.50922e+06	160.66	157.98	Triplicate	0.406263	0.271988	0.56545	0.796939	0.535077		-0.113228	24.2917	19.7206		19.1175	23.4947	19.1855		19.2307	2.1647e+06	2.05362e+07	863946		568757	1.00547e+06	1.182e+07	596228		615194
High	Q96H72	Zinc transporter ZIP13 OS=Homo sapiens OX=9606 GN=SLC39A13 PE=1 SV=3	FALSE	TRUE	3.50404	1	10	1	Peak Found	High	Peak Found	High	Not Found	High	High	High	High	Not Found	1.86	2.26984e+06	1.22009e+06	167.46	149.8	Triplicate	0.756988	0.225861	0.646159	1.0188	1.34949	-0.0973237		22.9249	17.8431	19.3332		21.9061	16.4936	19.4305		220536	7.96322e+06	235127	660492		151440	3.93006e+06	92271.1	706586
High	Q99784	Noelin OS=Homo sapiens OX=9606 GN=OLFM1 PE=1 SV=4	FALSE	TRUE	9.27835	4	18	4	Medium	High	Medium	High	High	High	Medium	Peak Found	High	High	1.382	5.68641e+06	4.11462e+06	74.05	69.91	Triplicate	0.284763	0.208728	0.680419	0.685062	0.384174	-0.173614	0.24343	23.5442	18.7555	22.3247	22.3119	22.8592	18.3713	22.4983	22.0685	5.29748e+06	1.22325e+07	442558	5.2529e+06	5.20658e+06	2.30278e+06	7.60839e+06	339096	5.92464e+06	4.39818e+06
High	O14641	Segment polarity protein dishevelled homolog DVL-2 OS=Homo sapiens OX=9606 GN=DVL2 PE=1 SV=1	FALSE	TRUE	22.2826	11	37	8	Not Found	High	High	Medium	Not Found	Not Found	High	Medium	Medium	Not Found	0.799	2.07397e+07	2.59708e+07	104.16	107.9	Triplicate	-0.268867	0.052349	1.28109	-0.351613	-0.142785	-0.312204		25.4427	22.6525	23.2565		25.7943	22.7953	23.5687			4.56053e+07	6.59291e+06	1.00208e+07			5.81918e+07	7.2788e+06	1.24418e+07
High	Q12797	Aspartyl/asparaginyl beta-hydroxylase OS=Homo sapiens OX=9606 GN=ASPH PE=1 SV=3	FALSE	TRUE	40.3694	34	689	31	High	High	High	High	High	High	High	High	High	High	1.846	2.13105e+09	1.15416e+09	144.25	110.94	Triplicate	0.642444	0.171421	0.765936	1.16212	1.31736	0.276444	-0.186148	32.8273	29.6423	28.8092	29.55	31.6652	28.325	28.5328	29.7361	9.39804e+08	7.62108e+09	8.37977e+08	4.70373e+08	7.85998e+08	7.46449e+08	3.40552e+09	3.36254e+08	3.88351e+08	8.94247e+08
High	P19525	Interferon-induced, double-stranded RNA-activated protein kinase OS=Homo sapiens OX=9606 GN=EIF2AK2 PE=1 SV=2	FALSE	TRUE	17.6044	9	32	9	Not Found	High	High	High	Not Found	Not Found	High	High	High	Not Found	0.771	2.10703e+07	2.73195e+07	80.08	57.83	Triplicate	-0.524543	0.111509	0.952691	-0.823476	-0.167532	-0.58262		23.0654	25.2645	23.7518		23.8889	25.4321	24.3345			8.77778e+06	4.03072e+07	1.41259e+07			1.55337e+07	4.52704e+07	2.11544e+07
High	Q92997	Segment polarity protein dishevelled homolog DVL-3 OS=Homo sapiens OX=9606 GN=DVL3 PE=1 SV=2	FALSE	TRUE	15.5028	7	27	3	Not Found	High	Not Found	Medium	Not Found	Not Found	High	Not Found	High	Not Found	0.847	1.87966e+07	2.21915e+07	108.83	106.81	Duplicate	-0.277017	0.111808	0.951526	-0.227858		-0.326175		24.9873		22.0466		25.2152		22.3728			3.32612e+07		4.33207e+06			3.8952e+07		5.43105e+06
High	A0A140VK59	Testicular secretory protein Li 59 OS=Homo sapiens OX=9606 PE=2 SV=1	FALSE	TRUE	21.8289	5	25	5	High	High	High	High	Not Found	High	Peak Found	Medium	High	Not Found	2.087	1.56213e+06	748551	32.54	72.26	Triplicate	1.63933	0.139989	0.853905	2.68068	1.897	0.340303		21.0337	20.1182	20.8025		18.353	18.2212	20.4622		1.1348e+06	2.14676e+06	1.13812e+06	1.82883e+06		909244	334825	305588	1.44455e+06
High	Q13162	Peroxiredoxin-4 OS=Homo sapiens OX=9606 GN=PRDX4 PE=1 SV=1	FALSE	TRUE	58.3026	14	730	9	High	High	High	High	High	High	High	High	High	High	1.357	3.75534e+09	2.76689e+09	83.29	73.82	Triplicate	0.380053	0.2069	0.68424	0.602684	0.927119	0.113603	-0.123193	33.0718	31.2772	31.9001	30.0805	32.4691	30.3501	31.7865	30.2037	2.0028e+09	9.02837e+09	2.60249e+09	4.00766e+09	1.13538e+09	1.57957e+09	5.94543e+09	1.36867e+09	3.70419e+09	1.23659e+09
High	Q86X83	COMM domain-containing protein 2 OS=Homo sapiens OX=9606 GN=COMMD2 PE=1 SV=2	FALSE	TRUE	24.6231	4	5	4	Not Found	High	High	Peak Found	Not Found	Not Found	Peak Found	Peak Found	High	Not Found	1.062	7.30213e+06	6.8741e+06	23.57	20.63	Triplicate	0.0797171	0.112428	0.949124	0.116588	0.100629	0.021934		23.0036	22.9633	22.3427		22.887	22.8627	22.3207			8.40941e+06	8.17813e+06	5.31885e+06			7.75656e+06	7.62714e+06	5.23859e+06
High	I4AY87	Macrophage migration inhibitory factor (Fragment) OS=Homo sapiens OX=9606 GN=MIF PE=1 SV=1	FALSE	TRUE	7.82609	1	9	1	High	High	High	High	High	High	Medium	Peak Found	High	High	1.281	8.59376e+06	6.71041e+06	32.64	61.75	Triplicate	0.32261	0.212791	0.672047	0.634654	-0.112248	0.061615	0.706418	22.0998	23.2361	23.5121	23.1305	21.4651	23.3484	23.4504	22.4241	7.44786e+06	4.49472e+06	9.88027e+06	1.19629e+07	9.18304e+06	2.88687e+06	2.89503e+06	1.06797e+07	1.14627e+07	5.62773e+06
High	P49257	Protein ERGIC-53 OS=Homo sapiens OX=9606 GN=LMAN1 PE=1 SV=2	FALSE	TRUE	41.5686	24	525	2	Not Found	High	High	Medium	High	Not Found	High	Peak Found	High	High	1.215	3.28773e+09	2.70671e+09	73.16	69.09	Triplicate	0.179671	0.231976	0.634557	0.327623	0.438386	-0.0552216	0.00789749	32.7406	31.887	31.1198	30.6649	32.413	31.4486	31.175	30.657	1.25522e+09	7.17631e+09	3.9713e+09	2.33344e+09	1.70237e+09	7.66896e+08	5.71843e+09	2.93066e+09	2.42449e+09	1.69308e+09
High	Q5HYK3	2-methoxy-6-polyprenyl-1,4-benzoquinol methylase, mitochondrial OS=Homo sapiens OX=9606 GN=COQ5 PE=1 SV=2	FALSE	TRUE	31.8043	10	34	10	Not Found	High	High	High	Not Found	Not Found	High	High	High	Not Found	0.921	3.54664e+07	3.84951e+07	75.28	78.69	Triplicate	-0.100465	0.113146	0.94636	-0.113937	-0.0306938	-0.156764		23.5741	24.7973	25.9485		23.6881	24.828	26.1052			1.24889e+07	2.91567e+07	6.47536e+07			1.35152e+07	2.97837e+07	7.21863e+07
High	Q6ZMP0	Thrombospondin type-1 domain-containing protein 4 OS=Homo sapiens OX=9606 GN=THSD4 PE=2 SV=2	FALSE	TRUE	4.91159	4	4	4	High	High	Not Found	Not Found	Not Found	Peak Found	Peak Found	Not Found	Not Found	Not Found	1.76	1.0191e+06	579165	47.56	35.08	NS	0.635085	#DIV/0!	#DIV/0!	0.635085				19.3674				18.7323				1.36185e+06	676354				722825	435506
High	A0A024R9W5	HECT, UBA and WWE domain containing 1, isoform CRA_b OS=Homo sapiens OX=9606 GN=HUWE1 PE=4 SV=1	FALSE	TRUE	10.791	39	99	39	Not Found	High	Peak Found	High	High	Not Found	High	Medium	High	High	0.258	9.54962e+06	3.69895e+07	82.31	106.27	Triplicate	-1.48393	0.113522	0.94492	-2.22185	0.0382106	-2.92836	-0.823723	24.25	21.3955	22.0165	23.423	26.4718	21.3573	24.9448	24.2467		1.99511e+07	2.75854e+06	4.24243e+06	1.12464e+07		9.30706e+07	2.68644e+06	3.22951e+07	1.99057e+07
High	Q9NP58	ATP-binding cassette sub-family B member 6, mitochondrial OS=Homo sapiens OX=9606 GN=ABCB6 PE=1 SV=1	FALSE	TRUE	6.7696	5	24	5	Not Found	High	High	High	Not Found	Not Found	High	High	High	Not Found	0.747	4.29475e+06	5.75064e+06	127.71	125.23	Triplicate	-0.485745	0.113776	0.943951	-0.405171	-0.222982	-0.829081		23.3406	20.3827	19.7714		23.7458	20.6057	20.6005			1.06222e+07	1.36712e+06	894923			1.40664e+07	1.59563e+06	1.58988e+06
High	Q9H9F9	Actin-related protein 5 OS=Homo sapiens OX=9606 GN=ACTR5 PE=1 SV=2	FALSE	TRUE	14.168	7	16	7	Medium	Not Found	High	High	Not Found	Peak Found	High	High	High	Not Found	0.777	1.68977e+07	2.17516e+07	124.85	123.06	Duplicate	-0.433229	0.11431	0.941914		-0.354592	-0.511866			24.9232	20.9175			25.2778	21.4293				3.18148e+07	1.98055e+06				4.06792e+07	2.82405e+06
High	Q53XC8	Full-length cDNA clone CS0DC014YE11 of Neuroblastoma of Homo sapiens (human) OS=Homo sapiens OX=9606 GN=XRCC3 PE=2 SV=1	FALSE	TRUE	9.53757	3	14	3	Not Found	Medium	High	High	Not Found	Not Found	Medium	High	High	Not Found	0.729	2.20814e+06	3.02831e+06	90.53	93.28	Triplicate	-0.542858	0.114525	0.9411	-0.907701	-0.212427	-0.508445		18.4967	20.8714	22.048		19.4044	21.0838	22.5565			369883	1.91829e+06	4.33627e+06			693921	2.22259e+06	6.16841e+06
High	B8ZZN6	Small ubiquitin-related modifier 1 OS=Homo sapiens OX=9606 GN=SUMO1 PE=1 SV=1	TRUE	TRUE	19.863	2	7	2	Not Found	Peak Found	High	Medium	Not Found	Not Found	High	High	High	Not Found	0.719	1.40197e+07	1.94864e+07	94.01	88.81	Triplicate	-0.473684	0.0997549	1.00107	-0.77821	-0.225664	-0.417179		22.9578	22.1937	24.7953		23.736	22.4193	25.2125			8.14676e+06	4.79684e+06	2.91155e+07			1.39717e+07	5.60902e+06	3.88783e+07
High	Q9BVL4	Selenoprotein O OS=Homo sapiens OX=9606 GN=SELENOO PE=1 SV=3	FALSE	TRUE	17.6383	9	27	9	Not Found	High	High	High	Not Found	Not Found	High	High	High	Not Found	0.911	2.18447e+07	2.39713e+07	34.48	35.91	Triplicate	-0.130654	0.11477	0.940171	-0.199011	-0.0367639	-0.156186		23.9615	24.162	24.8589		24.1605	24.1988	25.0151			1.63355e+07	1.87714e+07	3.04274e+07			1.87517e+07	1.92559e+07	3.39063e+07
High	Q92626	Peroxidasin homolog OS=Homo sapiens OX=9606 GN=PXDN PE=1 SV=2	FALSE	TRUE	36.4435	46	345	46	High	High	High	High	High	High	High	High	High	High	1.453	3.537e+08	2.43473e+08	121.8	109.43	Triplicate	0.235348	0.238164	0.623123	0.649319	0.0995973	-0.103152	0.295627	30.0466	24.6672	27.3226	27.6475	29.3973	24.5676	27.4258	27.3519	2.5475e+08	1.10901e+09	2.66416e+07	1.6785e+08	2.10247e+08	1.33835e+08	7.07083e+08	2.48644e+07	1.80291e+08	1.71292e+08
High	Q9GZN7	Protein rogdi homolog OS=Homo sapiens OX=9606 GN=ROGDI PE=1 SV=1	FALSE	TRUE	18.8153	5	6	1	Not Found	Not Found	Peak Found	Peak Found	Not Found	Not Found	Not Found	High	Medium	Not Found	0.762	2.68322e+06	3.52307e+06	43.74	36.91	Duplicate	-0.414522	0.115294	0.938192		-0.338619	-0.490425			21.7443	20.8216			22.083	21.3121				3.51318e+06	1.85327e+06				4.44257e+06	2.60358e+06
High	Q6Y1H2	Very-long-chain (3R)-3-hydroxyacyl-CoA dehydratase 2 OS=Homo sapiens OX=9606 GN=HACD2 PE=1 SV=1	FALSE	TRUE	4.72441	1	16	1	High	High	High	High	High	High	High	High	High	High	1.231	8.04957e+06	6.53821e+06	93.11	92.94	Triplicate	0.241987	0.270981	0.567062	0.49955	0.589143	-0.155674	0.03493	24.1581	23.027	23.4038	19.1971	23.6586	22.4378	23.5594	19.1622	1.28169e+06	1.87204e+07	8.54699e+06	1.10977e+07	601042	819215	1.32415e+07	5.68151e+06	1.23622e+07	586665
High	A0A024R781	CCR4-NOT transcription complex, subunit 4, isoform CRA_b OS=Homo sapiens OX=9606 GN=CNOT4 PE=4 SV=1	FALSE	TRUE	24.2991	9	26	9	Not Found	High	High	High	Not Found	Not Found	High	High	High	Not Found	0.868	2.09556e+07	2.41461e+07	79.75	71.2	Triplicate	-0.278345	0.115693	0.936692	-0.132519	-0.47951	-0.223005		25.2503	22.9919	23.8009		25.3828	23.4714	24.0239			3.99103e+07	8.34165e+06	1.46149e+07			4.37499e+07	1.16305e+07	1.70579e+07
High	A0A024QZ89	Component of oligomeric golgi complex 4, isoform CRA_d OS=Homo sapiens OX=9606 GN=COG4 PE=4 SV=1	FALSE	TRUE	25.9823	17	53	17	Not Found	High	High	High	Not Found	Not Found	High	High	High	Not Found	0.638	4.06106e+07	6.36089e+07	43.15	19.93	Triplicate	-0.727724	0.115933	0.935792	-1.27061	-0.425265	-0.487301		24.4693	25.7962	25.2656		25.7399	26.2215	25.7529			2.32271e+07	5.82677e+07	4.03371e+07			5.60384e+07	7.8243e+07	5.65453e+07
High	A0A024R411	Origin recognition complex, subunit 2-like (Yeast), isoform CRA_a OS=Homo sapiens OX=9606 GN=ORC2L PE=4 SV=1	FALSE	TRUE	5.54593	3	7	3	Not Found	Peak Found	Peak Found	Peak Found	Not Found	Not Found	High	High	High	Not Found	0.744	5.80258e+06	7.79925e+06	103.02	107.84	Triplicate	-0.34001	0.115999	0.935544	-0.0858608	-0.47431	-0.459858		20.8281	21.4503	23.5962		20.9139	21.9246	24.056			1.86152e+06	2.86531e+06	1.26809e+07			1.97567e+06	3.98064e+06	1.74414e+07
High	P29401	Transketolase OS=Homo sapiens OX=9606 GN=TKT PE=1 SV=3	FALSE	TRUE	43.3387	30	393	30	High	High	High	High	High	High	High	High	High	High	1.011	2.42927e+09	2.40268e+09	110.62	117.86	Triplicate	0.240262	0.270734	0.567457	-0.100391	0.42765	-0.0139816	0.64777	31.9472	30.2432	32.5498	28.008	32.0476	29.8155	32.5638	27.3602	1.77767e+08	4.14058e+09	1.27086e+09	6.2872e+09	2.69932e+08	1.08857e+08	4.43897e+09	9.44847e+08	6.34843e+09	1.72288e+08
High	I3L2B0	Clustered mitochondria protein homolog (Fragment) OS=Homo sapiens OX=9606 GN=CLUH PE=1 SV=2	FALSE	TRUE	14.4013	16	49	2	Not Found	High	High	Not Found	Not Found	Not Found	Medium	High	Not Found	Not Found	0.506	1.38998e+06	2.74882e+06	82.31	92.23	Duplicate	-0.882568	0.116788	0.932603	-1.04632	-0.718821			21.0684	19.1481			22.1147	19.8669				2.19898e+06	580980				4.54144e+06	956198
High	Q04912	Macrophage-stimulating protein receptor OS=Homo sapiens OX=9606 GN=MST1R PE=1 SV=3	FALSE	TRUE	3.78571	5	22	4	High	High	Not Found	Medium	High	Peak Found	High	Not Found	Peak Found	High	1.685	1.89136e+06	1.12254e+06	130.67	120.45	Triplicate	0.452457	0.292209	0.534306	0.831268		-0.182219	0.70832	22.4156		18.9319	19.5513	21.5843		19.1141	18.843	702525	5.59452e+06		500101	768313	308175	3.14432e+06		567429	470232
High	Q9NVH2	Integrator complex subunit 7 OS=Homo sapiens OX=9606 GN=INTS7 PE=1 SV=1	FALSE	TRUE	23.2848	19	66	19	High	High	High	High	Medium	Peak Found	High	High	High	High	0.856	4.58517e+07	5.35416e+07	130.12	128.99	Triplicate	-0.261497	0.0627485	1.2024	-0.117995	-0.0955903	-0.385284	-0.447119	26.9411	22.968	26.4215	19.4599	27.0591	23.0636	26.8067	19.9071	1.60681e+06	1.28849e+08	8.20447e+06	8.98773e+07	721148	738352	1.3983e+08	8.7665e+06	1.1739e+08	983152
High	A0A087X1E4	Arfaptin-2 OS=Homo sapiens OX=9606 GN=ARFIP2 PE=1 SV=1	FALSE	TRUE	7.48663	2	7	2	Not Found	Peak Found	High	Medium	Not Found	Not Found	High	High	High	Not Found	0.73	1.48318e+06	2.03068e+06	113.79	81.76	Triplicate	-0.782765	0.117034	0.931689	-0.99427	-0.201368	-1.15266		18.9407	21.7106	18.9726		19.9349	21.912	20.1252			503163	3.43197e+06	514419			1.00234e+06	3.94604e+06	1.14367e+06
High	A8K9T5	E3 ubiquitin-protein ligase OS=Homo sapiens OX=9606 PE=2 SV=1	FALSE	TRUE	3.03688	3	12	2	Not Found	High	Not Found	High	Medium	Not Found	Peak Found	Not Found	High	Peak Found	0.678	2.83282e+06	4.18032e+06	69.55	60.72	Duplicate	-0.61408	0.117191	0.931106	-0.728416		-0.499744		20.4574		22.0108		21.1858		22.5106			1.43973e+06		4.22591e+06			2.38536e+06		5.97528e+06
High	Q12931	Heat shock protein 75 kDa, mitochondrial OS=Homo sapiens OX=9606 GN=TRAP1 PE=1 SV=3	FALSE	TRUE	43.3239	27	301	1	Not Found	Not Found	Not Found	Peak Found	Not Found	Not Found	Not Found	Not Found	Medium	Not Found	1.126	5.03783e+08	4.47456e+08	110.08	100.14	Triplicate	0.232577	0.267447	0.572762	0.037594	0.347749	-0.113054	0.65802	29.2144	30.3491	28.8675	24.2806	29.1768	30.0013	28.9805	23.6226	1.82293e+07	6.22897e+08	1.36765e+09	4.89757e+08	2.03797e+07	1.30969e+07	6.06876e+08	1.07471e+09	5.2968e+08	1.29156e+07
High	A9UK01	Rho GTPase activating protein OS=Homo sapiens OX=9606 PE=2 SV=1	FALSE	TRUE	6.78733	4	8	4	Not Found	Peak Found	Peak Found	High	Not Found	Not Found	High	Medium	High	Not Found	0.69	2.76947e+06	4.01513e+06	61.24	42.14	Triplicate	-0.634549	0.117388	0.930376	-1.10966	-0.442209	-0.351777		20.4476	21.0702	22.157		21.5573	21.5124	22.5088			1.43002e+06	2.20172e+06	4676664			3.08591e+06	2.99144e+06	5.96804e+06
High	Q15042	Rab3 GTPase-activating protein catalytic subunit OS=Homo sapiens OX=9606 GN=RAB3GAP1 PE=1 SV=3	FALSE	TRUE	13.6595	11	26	11	High	High	High	High	Not Found	Not Found	High	High	High	Not Found	0.673	1.36703e+07	2.03136e+07	102.64	105.58	Triplicate	-0.411208	0.117695	0.929243	-0.597511	-0.103232	-0.53288		24.7703	19.5756	23.4693		25.3678	19.6788	24.0022			2.86158e+07	781325	1.16137e+07			4.32987e+07	839281	1.68028e+07
High	Q13454	Tumor suppressor candidate 3 OS=Homo sapiens OX=9606 GN=TUSC3 PE=1 SV=1	FALSE	TRUE	14.3678	6	31	6	High	High	High	High	High	High	High	Peak Found	High	High	1.312	2.57009e+07	1.95887e+07	73.86	68.79	Triplicate	0.275073	0.248105	0.605364	0.40451	0.761824	-0.0499489	-0.0160919	25.3907	25.3944	24.6928	21.0592	24.9862	24.6326	24.7428	21.0753	1.11045e+07	4.39906e+07	4.41053e+07	2.71191e+07	2.18507e+06	8.41386e+06	3.32346e+07	2.60111e+07	2.80745e+07	2.20957e+06
High	P10155	60 kDa SS-A/Ro ribonucleoprotein OS=Homo sapiens OX=9606 GN=TROVE2 PE=1 SV=2	FALSE	TRUE	29.7398	12	26	12	Not Found	High	High	High	High	Not Found	Medium	High	High	Not Found	0.84	5.3841e+07	6.41079e+07	165.52	158.72	Triplicate	-0.862832	0.11818	0.927457	-1.14557	-0.212128	-1.2308		21.7315	27.2238	20.3112		22.8771	27.4359	21.542			3.48211e+06	1.5674e+08	1.30099e+06			7.70359e+06	1.81567e+08	3.05337e+06
High	A0A087X117	Nodal modulator 1 OS=Homo sapiens OX=9606 GN=NOMO1 PE=1 SV=1	FALSE	TRUE	28.4136	31	466	2	High	High	High	High	High	High	High	Peak Found	High	High	1.81	1.03877e+09	5.74041e+08	146.67	105.18	Triplicate	0.561296	0.188357	0.725017	1.20948	0.983203	0.293519	-0.24102	31.8073	27.5806	28.3664	28.5851	30.5978	26.5974	28.0728	28.8261	4.86496e+08	3.75791e+09	2.00718e+08	3.46039e+08	4.02698e+08	3.85402e+08	1.62501e+09	1.01534e+08	2.82336e+08	4.7592e+08
High	Q3MIX3	Uncharacterized aarF domain-containing protein kinase 5 OS=Homo sapiens OX=9606 GN=ADCK5 PE=1 SV=3	FALSE	TRUE	4.13793	2	4	2	Not Found	High	Not Found	High	Not Found	Not Found	High	Not Found	Medium	Not Found	0.794	968276	1.22015e+06	87.27	82.85	Duplicate	-0.376165	0.118445	0.926483	-0.44697		-0.305359		18.5		20.5785		18.947		20.8838			370734		1.56582e+06			505375		1.93492e+06
High	P10588	Nuclear receptor subfamily 2 group F member 6 OS=Homo sapiens OX=9606 GN=NR2F6 PE=1 SV=2	FALSE	TRUE	8.91089	3	14	2	Not Found	Medium	High	Not Found	Not Found	Not Found	High	High	Not Found	Not Found	0.508	833200	1.64119e+06	73.75	58.28	Duplicate	-1.07268	0.118673	0.92565	-1.27499	-0.870377			18.6049	20.2738			19.8799	21.1442				398700	1.2677e+06				964844	2.31753e+06
High	Q8IXT5	RNA-binding protein 12B OS=Homo sapiens OX=9606 GN=RBM12B PE=1 SV=2	FALSE	TRUE	5.19481	5	8	5	Not Found	Not Found	High	Medium	Not Found	Not Found	Not Found	High	High	Not Found	0.639	3.95005e+06	6.17807e+06	69.78	77.69	Duplicate	-0.587439	0.118758	0.925338		-0.476567	-0.698312			20.9323	22.4921			21.4089	23.1904				2.00105e+06	5.89905e+06				2.78432e+06	9.57183e+06
High	Q96EY7	Pentatricopeptide repeat domain-containing protein 3, mitochondrial OS=Homo sapiens OX=9606 GN=PTCD3 PE=1 SV=3	FALSE	TRUE	13.7881	8	24	7	Not Found	Peak Found	High	High	Not Found	Not Found	High	High	High	Not Found	0.776	1.38311e+07	1.78141e+07	27.86	26.75	Triplicate	-0.372718	0.118807	0.925157	-0.544262	-0.0922494	-0.481644		23.8903	23.9784	23.1669		24.4345	24.0706	23.6485			1.55485e+07	1.65275e+07	9.41722e+06			2.26739e+07	1.76188e+07	1.31496e+07
High	Q9Y512	Sorting and assembly machinery component 50 homolog OS=Homo sapiens OX=9606 GN=SAMM50 PE=1 SV=3	FALSE	TRUE	20.2559	9	27	5	Medium	Medium	Medium	Medium	High	Peak Found	High	High	High	Medium	1.3	1.46501e+07	1.12658e+07	149.5	131.5	Triplicate	0.280036	0.259075	0.586574	-0.0514317	0.567544	-0.0817128	0.685746	22.023	25.6473	23.7867	20.3633	22.0745	25.0798	23.8684	19.6775	612871	4.26181e+06	52555159	1.44716e+07	1.34883e+06	296551	4.41649e+06	3.54624e+07	1.53149e+07	838548
High	Q9UBV2	Protein sel-1 homolog 1 OS=Homo sapiens OX=9606 GN=SEL1L PE=1 SV=3	FALSE	TRUE	24.0554	13	58	12	High	High	High	High	High	High	Medium	High	High	High	2.287	6.43479e+07	2.81403e+07	168.74	114.4	Triplicate	0.660809	0.180048	0.744611	1.62164	0.883198	0.236593	-0.0981956	27.9436	21.9112	24.0172	24.4682	26.322	21.028	23.7806	24.5664	1.94575e+07	2.58151e+08	3.94389e+06	1.69785e+07	2.32086e+07	1.54194e+07	8.38902e+07	2.13823e+06	1.44104e+07	2.48433e+07
High	Q9NPL8	Complex I assembly factor TIMMDC1, mitochondrial OS=Homo sapiens OX=9606 GN=TIMMDC1 PE=1 SV=2	FALSE	TRUE	8.77193	2	6	2	Not Found	High	Medium	High	Not Found	Not Found	Medium	High	High	Not Found	0.622	559157	899603	46.39	17.45	Triplicate	-0.779055	0.118998	0.924461	-0.616953	-1.35289	-0.367322		18.9794	18.3034	19.6751		19.5963	19.6563	20.0424			516845	323507	837119			792651	826313	1.07985e+06
High	B7Z727	cDNA FLJ61605, highly similar to Homo sapiens DALR anticodon binding domain containing 3 (DALRD3), transcript variant 1, mRNA OS=Homo sapiens OX=9606 PE=2 SV=1	FALSE	TRUE	20.911	8	28	8	Not Found	High	High	High	High	Not Found	High	High	High	Not Found	0.578	9.02375e+06	1.5609e+07	84.56	60.02	Triplicate	-0.334356	0.119776	0.921631	-0.575468	-0.285499	-0.142102		24.0176	22.3709	23.6875	17.4407	24.5931	22.6564	23.8296			1.69834e+07	5.42394e+06	1.35097e+07	177905		2.5308e+07	6.61087e+06	1.49081e+07
High	Q16831	Uridine phosphorylase 1 OS=Homo sapiens OX=9606 GN=UPP1 PE=1 SV=1	FALSE	TRUE	9.03226	3	7	3	Not Found	Not Found	High	Peak Found	Not Found	Not Found	Medium	High	Medium	Not Found	0.332	381559	1.14867e+06	108.56	91.63	Duplicate	-1.83914	0.119826	0.921449		-1.48883	-2.18946			19.3634	16.4359			20.8522	18.6254				674461	88656.7				1.89295e+06	404393
High	O95948	One cut domain family member 2 OS=Homo sapiens OX=9606 GN=ONECUT2 PE=2 SV=2	FALSE	TRUE	13.4921	4	9	4	Not Found	High	High	High	Not Found	Not Found	High	Peak Found	High	Not Found	1.525	9.42952e+06	6.18337e+06	80.72	59.3	Triplicate	0.474528	0.119958	0.920972	0.833112	0.339057	0.251416		24.106	21.8025	22.6485		23.2729	21.4635	22.3971			1.8056e+07	3.65772e+06	6.5748e+06			1.01352e+07	2.89164e+06	5.5233e+06
High	C9JYJ0	DNA repair protein RAD51 homolog 2 OS=Homo sapiens OX=9606 GN=RAD51B PE=1 SV=1	FALSE	TRUE	7.29412	3	3	3	Not Found	Not Found	High	Peak Found	Not Found	Not Found	Not Found	Peak Found	High	Not Found	0.682	1.36296e+06	1.99712e+06	43.13	33.03	Duplicate	-0.581137	0.120306	0.919712		-0.469989	-0.692284			20.7623	19.8534			21.2323	20.5457				1.77864e+06	947275				2.4636e+06	1.53064e+06
High	P36956	Sterol regulatory element-binding protein 1 OS=Homo sapiens OX=9606 GN=SREBF1 PE=1 SV=2	FALSE	TRUE	6.45161	4	9	4	Not Found	High	Not Found	Peak Found	Not Found	Not Found	High	Not Found	High	Not Found	2.084	3.44358e+06	1.65278e+06	96.59	86.33	Duplicate	0.942115	0.120493	0.919038	1.12259		0.761641		22.4665		20.0579		21.3439		19.2963			5.79561e+06		1.09154e+06			2.66174e+06		643820
High	Q5T4B2	Inactive glycosyltransferase 25 family member 3 OS=Homo sapiens OX=9606 GN=CERCAM PE=1 SV=1	FALSE	TRUE	8.57143	5	15	5	High	High	High	High	High	Medium	High	Peak Found	Peak Found	High	1.731	9.60474e+06	5.54795e+06	143.33	115.13	Triplicate	0.406415	0.260317	0.584498	1.02764	0.783068	-0.0257029	-0.159348	25.0208	21.5638	19.995	21.965	23.9932	20.7808	20.0207	22.1243	5.74251e+06	3.40425e+07	3.10001e+06	1.04495e+06	4.09375e+06	3.60448e+06	1.66982e+07	1.80151e+06	1.06373e+06	4.57183e+06
High	A3RJH1	ATP-dependent RNA helicase DDX1 OS=Homo sapiens OX=9606 GN=DDX1 PE=2 SV=1	FALSE	TRUE	34.8649	21	127	21	High	High	High	High	High	High	High	High	High	High	0.904	9.46854e+07	1.04694e+08	71.16	65.63	Triplicate	-0.228555	0.110851	0.955261	-0.159523	0.0180388	-0.317715	-0.455019	27.3058	27.2981	26.2216	25.1266	27.4654	27.2801	26.5393	25.5816	2.76062e+07	1.65912e+08	1.65027e+08	7.82503e+07	3.66317e+07	2.7441e+07	1.8531e+08	1.62977e+08	9.75276e+07	5.02148e+07
High	Q96D53	Atypical kinase COQ8B, mitochondrial OS=Homo sapiens OX=9606 GN=COQ8B PE=1 SV=2	FALSE	TRUE	16.1765	8	32	8	Not Found	High	High	High	Not Found	Not Found	High	High	High	Not Found	0.886	3.864e+07	4.35916e+07	77.84	73.86	Triplicate	-0.192369	0.12088	0.917644	-0.33904	-0.105608	-0.132458		24.5279	24.1422	26.1256		24.867	24.2478	26.2581			2.41905e+07	1.85155e+07	7.32139e+07			3.05989e+07	1.99218e+07	8.02541e+07
High	Q9H078	Caseinolytic peptidase B protein homolog OS=Homo sapiens OX=9606 GN=CLPB PE=1 SV=1	FALSE	TRUE	9.47666	6	30	3	Not Found	High	High	High	Not Found	Not Found	Peak Found	High	High	Not Found	1.117	2.18268e+07	1.9547e+07	174.9	176.44	Triplicate	0.244709	0.223107	0.651487	-0.147509	0.146762	0.383197	0.596387	22.3806	26.4136	23.7219	17.8805	22.5281	26.2668	23.3387	17.2841	209802	5.46049e+06	8.93867e+07	1.38356e+07	241300	178156	6.04834e+06	8.07408e+07	1.06083e+07	159598
High	P51957	Serine/threonine-protein kinase Nek4 OS=Homo sapiens OX=9606 GN=NEK4 PE=1 SV=2	FALSE	TRUE	9.51249	7	11	7	High	High	Not Found	High	Not Found	Not Found	High	Not Found	High	Not Found	0.395	2.2695e+06	5.74752e+06	104.98	69.28	Duplicate	-0.703758	0.121616	0.91501	-0.839859		-0.567657		22.1898		20.9158		23.0297		21.4834		46095.9	4.78419e+06		1.97821e+06			8.56311e+06		2.93193e+06
High	A0A2S1PH09	Methylmalonyl-CoA mutase variant c.322C>T OS=Homo sapiens OX=9606 GN=MUT PE=2 SV=1	FALSE	TRUE	4.53333	3	7	3	Not Found	High	High	Not Found	Not Found	Not Found	High	High	Not Found	Not Found	1.135	3.19995e+06	2.82027e+06	67.3	70.21	Duplicate	0.201132	0.121634	0.914946	0.162229	0.240035			22.1712	20.6776			22.009	20.4376				4.72274e+06	1.67716e+06				4.22044e+06	1.42009e+06
High	Q96JG6	Syndetin OS=Homo sapiens OX=9606 GN=VPS50 PE=1 SV=3	FALSE	TRUE	22.0954	17	46	17	Not Found	High	High	High	Not Found	Not Found	High	High	High	Not Found	0.704	3.12883e+07	4.44214e+07	69.18	72.13	Triplicate	-0.402685	0.121689	0.914747	-0.669502	-0.13262	-0.405933		25.2294	22.6912	25.5092		25.8989	22.8238	25.9151			3.9337e+07	6.772e+06	4.77557e+07			6.25665e+07	7.42402e+06	6.32738e+07
High	Q8TCJ2	Dolichyl-diphosphooligosaccharide--protein glycosyltransferase subunit STT3B OS=Homo sapiens OX=9606 GN=STT3B PE=1 SV=1	FALSE	TRUE	18.0387	15	247	13	High	High	High	High	High	High	High	High	High	High	1.315	2.97436e+08	2.26263e+08	121.38	105.88	Triplicate	0.233689	0.275329	0.560149	0.553529	0.511583	-0.141997	0.0116434	29.8053	26.0883	27.3438	27.4783	29.2517	25.5767	27.4858	27.4667	1.20346e+08	9.3817e+08	7.13461e+07	1.70335e+08	1.86983e+08	6.86115e+07	6.39224e+08	5.00459e+07	1.87953e+08	1.8548e+08
High	Q5HY75	Protein FAM3A OS=Homo sapiens OX=9606 GN=FAM3A PE=1 SV=1	FALSE	TRUE	19.4093	4	24	4	High	High	Peak Found	Medium	High	High	High	High	High	High	1.262	3.10048e+06	2.45667e+06	66.81	62.87	Triplicate	0.187386	0.283041	0.548151	0.290496	0.547414	-0.0417606	-0.0466059	22.5157	21.9075	20.1167	20.0192	22.2252	21.3601	20.1585	20.0658	3.37242e+06	5.99667e+06	3.93376e+06	1.13691e+06	1.06263e+06	2.42086e+06	4.903e+06	2.69166e+06	1.1703e+06	1.09752e+06
High	Q9UBF2	Coatomer subunit gamma-2 OS=Homo sapiens OX=9606 GN=COPG2 PE=1 SV=1	FALSE	TRUE	25.4879	18	60	15	Not Found	High	High	High	Not Found	Not Found	High	High	High	Not Found	0.76	3.12057e+07	4.1065e+07	32.48	41.87	Triplicate	-0.353867	0.122398	0.912224	-0.515797	-0.0821627	-0.463641		24.7502	24.4488	25.3409		25.266	24.531	25.8045			2.82202e+07	2.28993e+07	4.24976e+07			4.03487e+07	2.42412e+07	5.8605e+07
High	Q9NYK5	39S ribosomal protein L39, mitochondrial OS=Homo sapiens OX=9606 GN=MRPL39 PE=1 SV=3	FALSE	TRUE	13.6095	4	8	4	Not Found	Not Found	High	Peak Found	Not Found	Not Found	Not Found	High	High	Not Found	0.532	3.71486e+06	6.984e+06	43.57	57.74	Duplicate	-0.851137	0.122696	0.911168		-1.01724	-0.685035			22.2123	21.2936			23.2296	21.9786				4.85929e+06	2.57044e+06				9.8354e+06	4.13259e+06
High	A6NIW2	Dedicator of cytokinesis protein 11 OS=Homo sapiens OX=9606 GN=DOCK11 PE=1 SV=2	FALSE	TRUE	12.7588	25	45	23	Not Found	High	Not Found	High	Not Found	Not Found	High	Not Found	High	Not Found	0.726	2.96395e+07	4.08369e+07	137.67	137.06	Duplicate	-0.570557	0.122745	0.910996	-0.681948		-0.459165		19.5833		25.8018		20.2653		26.2609			785552		5.84934e+07			1.26026e+06		8.04136e+07
High	P98160	Basement membrane-specific heparan sulfate proteoglycan core protein OS=Homo sapiens OX=9606 GN=HSPG2 PE=1 SV=4	FALSE	TRUE	15.6912	56	152	54	High	High	Peak Found	High	High	High	High	Medium	High	High	1.461	6.21845e+07	4.25711e+07	174.04	159.02	Triplicate	0.613565	0.282001	0.54975	0.684223	1.90401	-0.213626	0.0796551	27.9	18.4318	19.8684	25.8097	27.2157	16.5278	20.082	25.7301	344541	2.50451e+08	353612	957131	5.88162e+07	128353	1.55866e+08	94485.1	1.10989e+06	5.56568e+07
High	A0A024R2G1	Cysteine-rich with EGF-like domains 1, isoform CRA_b OS=Homo sapiens OX=9606 GN=CRELD1 PE=4 SV=1	FALSE	TRUE	6.66667	2	7	2	Peak Found	High	High	Not Found	High	High	Peak Found	Peak Found	Not Found	High	3.28	984826	300296	87	32.66	Triplicate	1.48424	0.202408	0.693773	2.23914	2.31615		-0.102576	21.0076	20.186		17.9138	18.7685	17.8698		18.0163	391236	2.1083e+06	1.19284e+06		246931	249967	446564	239525		265128
High	Q14CZ7	FAST kinase domain-containing protein 3, mitochondrial OS=Homo sapiens OX=9606 GN=FASTKD3 PE=1 SV=2	FALSE	TRUE	17.3716	11	34	11	Medium	High	Peak Found	High	High	Medium	High	Medium	High	Medium	0.746	4.29015e+07	5.75204e+07	125.79	117.85	Triplicate	-1.0522	0.12335	0.90886	-0.651246	-2.50132	-0.276831	-0.779406	25.7955	17.8709	26.7483	18.6058	26.4467	20.3722	27.0251	19.3852		58239086	239705	1.12728e+08	398927		9.14659e+07	1.35722e+06	1.36574e+08	684728
High	Q15572	TATA box-binding protein-associated factor RNA polymerase I subunit C OS=Homo sapiens OX=9606 GN=TAF1C PE=1 SV=2	FALSE	TRUE	7.71001	4	9	4	Not Found	High	Peak Found	Not Found	Not Found	Not Found	High	High	Not Found	Not Found	0.863	3.32551e+06	3.85451e+06	112.63	113.9	Duplicate	-0.184015	0.123497	0.908342	-0.220167	-0.147864			22.5103	19.3688			22.7304	19.5167				5.97401e+06	677009				6.95894e+06	750077
High	H3BLV9	SRSF protein kinase 1 (Fragment) OS=Homo sapiens OX=9606 GN=SRPK1 PE=1 SV=1	FALSE	TRUE	9.09091	5	11	5	Not Found	Peak Found	High	Not Found	Peak Found	Not Found	High	High	Medium	High	0.852	3.6523e+06	4.28602e+06	136.12	132.36	Triplicate	-0.241435	0.123675	0.907717	-0.41964	-0.203357		-0.101308	20.409	23.1569		17.6957	20.8286	23.3603		17.7971		1.39222e+06	9.35238e+06		212300		1.86223e+06	1.07681e+07		227744
High	Q9Y2S7	Polymerase delta-interacting protein 2 OS=Homo sapiens OX=9606 GN=POLDIP2 PE=1 SV=1	FALSE	TRUE	22.0109	7	16	7	Not Found	High	High	High	Not Found	Not Found	High	High	High	Not Found	0.801	7.73695e+06	9.65693e+06	99.26	104.7	Triplicate	-0.277706	0.124214	0.905831	-0.405669	-0.0625279	-0.364922		21.2533	21.9876	23.9806		21.659	22.0501	24.3455			2.49969e+06	4.15836e+06	1.65528e+07			3311347	4.34255e+06	2.13169e+07
High	Q562Z4	Actin-like protein (Fragment) OS=Homo sapiens OX=9606 GN=ACT PE=4 SV=1	FALSE	TRUE	25.2427	2	56	1	Not Found	Not Found	High	Peak Found	Not Found	Not Found	Not Found	High	Medium	Not Found	0.643	7.0449e+06	1.09609e+07	82.21	89.19	Duplicate	-0.569391	0.124363	0.905309		-0.682057	-0.456724			23.4093	21.492			24.0913	21.9487				1.11403e+07	2.94945e+06				17873866	4.04788e+06
High	P61163	Alpha-centractin OS=Homo sapiens OX=9606 GN=ACTR1A PE=1 SV=1	FALSE	TRUE	13.8298	5	17	5	Not Found	Medium	High	High	Not Found	Not Found	High	High	High	Not Found	0.772	3.68735e+07	4.7792e+07	165.49	161.47	Triplicate	-0.715914	0.12452	0.904762	-0.531972	-0.350863	-1.26491		20.4845	26.6776	20.7929		21.0165	27.0284	22.0578			1.46708e+06	1.07337e+08	1.81668e+06			2.12126e+06	1.36889e+08	4.36569e+06
High	D3DR24	Exostoses (Multiple) 2, isoform CRA_a OS=Homo sapiens OX=9606 GN=EXT2 PE=4 SV=1	FALSE	TRUE	30.643	19	109	19	High	High	High	High	High	High	High	High	High	High	1.271	7.01692e+07	5.52198e+07	75.66	58.58	Triplicate	0.195723	0.288039	0.540549	0.568299	0.319048	-0.056073	-0.0483822	27.295	25.7024	25.5027	25.369	26.7267	25.3834	25.5588	25.4174	4.06927e+07	1.64675e+08	5.46015e+07	4.75416e+07	4.33355e+07	2.70327e+07	1.11059e+08	4.37685e+07	4.94257e+07	4.48134e+07
High	A0A0U1RRB3	Cap-specific mRNA (nucleoside-2'-O-)-methyltransferase 2 OS=Homo sapiens OX=9606 GN=CMTR2 PE=1 SV=1	FALSE	TRUE	2.85714	2	3	2	Not Found	High	Not Found	High	Not Found	Not Found	Peak Found	Not Found	Peak Found	Not Found	0.91	1.77892e+06	1.95434e+06	47.35	44.81	Duplicate	-0.145113	0.125386	0.90175	-0.116157		-0.174069		21.1792		20.1744		21.2954		20.3485			2.37452e+06		1.18332e+06			2.57361e+06		1.33507e+06
High	B0I1S0	DYNC2H1 variant protein OS=Homo sapiens OX=9606 PE=2 SV=1	FALSE	TRUE	1.06803	4	4	4	Not Found	High	Not Found	Not Found	Medium	Not Found	Peak Found	Not Found	Not Found	Peak Found	0.607	381562	628116	92.54	82.64	Duplicate	-0.820961	0.12569	0.9007	-0.656737			-0.985186	19.2678			17.0089	19.9246			17.9941		631237			131887		995153			261079
High	Q5JTC6	APC membrane recruitment protein 1 OS=Homo sapiens OX=9606 GN=AMER1 PE=1 SV=2	FALSE	TRUE	4.22907	3	8	3	Not Found	High	Not Found	High	Not Found	Not Found	High	Not Found	High	Not Found	0.537	1.26793e+06	2.36286e+06	17.11	0.66	Duplicate	-0.908684	0.125914	0.899924	-1.09079		-0.726578		20.088		20.4388		21.1788		21.1654			1.11454e+06		1.42132e+06			2.37386e+06		2.35186e+06
High	Q4ZIN3	Membralin OS=Homo sapiens OX=9606 GN=TMEM259 PE=1 SV=1	FALSE	TRUE	13.2258	6	42	6	High	High	High	Peak Found	High	High	High	Peak Found	High	High	1.34	1.69792e+07	1.26699e+07	159.14	161.91	Triplicate	0.340368	0.291059	0.536019	0.403646	1.01964	-0.265009	0.203196	25.9478	18.8619	20.2239	23.2135	25.5442	17.8422	20.4889	23.0103	8.74347e+06	6.47248e+07	476423	1.22458e+06	9.72666e+06	4.26563e+06	4.89284e+07	234991	1.47151e+06	8.44881e+06
High	P22083	Alpha-(1,3)-fucosyltransferase 4 OS=Homo sapiens OX=9606 GN=FUT4 PE=2 SV=3	FALSE	TRUE	3.01887	1	3	1	Not Found	Peak Found	Not Found	High	Not Found	Not Found	High	Not Found	Peak Found	Not Found	0.54	209354	387944	37.28	52.1	Duplicate	-0.836651	0.126275	0.898684	-0.668489		-1.00481		17.2341		18.0132		17.9026		19.018			154163		264546			245028		530861
High	B0YJ28	Interleukin-18 OS=Homo sapiens OX=9606 GN=IL18 PE=3 SV=1	FALSE	TRUE	4.14508	1	7	1	High	High	Not Found	Peak Found	Peak Found	Not Found	High	High	High	High	0.749	1.18645e+06	1.58447e+06	5.64	2.6	Duplicate	-0.418256	0.126337	0.898468	-0.502366		-0.334146		20.1195		20.2347		20.6219		20.5688			1.13912e+06		1.23378e+06			1.6136e+06		1.55535e+06
High	Q9UK61	Protein TASOR OS=Homo sapiens OX=9606 GN=FAM208A PE=1 SV=3	FALSE	TRUE	10.1198	14	28	3	Not Found	High	Not Found	Not Found	Peak Found	Not Found	High	Not Found	Not Found	High	0.841	6.99378e+06	8.31838e+06	101.1	100.79	Triplicate	-0.25977	0.00192423	2.71574	-0.247364		-0.249383	-0.282563	23.8281		23.3915	18.9115	24.0755		23.6409	19.1941	1.58518e+06	1.48928e+07		1.1004e+07	493106	1.91496e+06	1.76783e+07		1.30805e+07	599792
Medium	Q8TE82	SH3 domain and tetratricopeptide repeat-containing protein 1 OS=Homo sapiens OX=9606 GN=SH3TC1 PE=1 SV=3	FALSE	TRUE	2.02096	2	3	2	Not Found	Peak Found	Not Found	High	Not Found	Not Found	High	Not Found	Peak Found	Not Found	0.547	788513	1.44073e+06	52.03	65.15	Duplicate	-0.802426	0.126698	0.897232	-0.640588		-0.964264		18.927		20.0407		19.5676		21.005			498411		1.07862e+06			777006		2.10445e+06
High	A0JNW5	UHRF1-binding protein 1-like OS=Homo sapiens OX=9606 GN=UHRF1BP1L PE=1 SV=2	FALSE	TRUE	6.48907	7	17	7	High	High	Not Found	High	Peak Found	Peak Found	High	Not Found	High	High	0.644	1.82637e+06	2.837e+06	107.08	109.95	Triplicate	-0.478496	0.113946	0.943299	-0.589165		-0.71441	-0.131912	21.7547		21.7395	17.0998	22.3439		22.4539	17.2317	125051	3.5386e+06		3.50136e+06	140462	125650	5.32338e+06		5.74507e+06	153910
Medium	A0A024R3Q6	F-box protein 28, isoform CRA_a OS=Homo sapiens OX=9606 GN=FBXO28 PE=4 SV=1	FALSE	TRUE	3.80435	1	2	1	Not Found	High	High	Not Found	Not Found	Not Found	Peak Found	Peak Found	Not Found	Not Found	1.316	1.29512e+06	984124	23.69	31.55	Duplicate	0.412466	0.127006	0.896174	0.495863	0.329069			20.0401	20.5281			19.5443	20.199				1.07814e+06	1.51209e+06				764553	1.2037e+06
High	Q8IX90	Spindle and kinetochore-associated protein 3 OS=Homo sapiens OX=9606 GN=SKA3 PE=1 SV=2	FALSE	TRUE	8.73786	2	5	2	Not Found	Not Found	Not Found	Peak Found	High	Medium	Not Found	Not Found	High	High	1.002	212665	212284	71.48	71.11	Duplicate	-0.33757	0.127033	0.896084			-0.269302	-0.405838			18.2884	16.6825			18.5577	17.0884				320147	105183	111649			385849	139353
High	B4DVA7	Beta-hexosaminidase OS=Homo sapiens OX=9606 PE=2 SV=1	FALSE	TRUE	27.2222	15	86	14	High	High	High	High	High	High	High	Peak Found	High	High	1.746	1.06836e+08	6.12016e+07	146.83	105.6	Triplicate	0.383912	0.268282	0.571409	1.17582	0.410204	-0.0313753	-0.0190003	28.5207	21.647	25.7245	25.5328	27.3449	21.2368	25.7558	25.5518	4.17949e+07	3.85116e+08	3.28396e+06	5.54417e+07	4.85437e+07	2.72243e+07	1.70464e+08	2.47123e+06	5.66607e+07	4.91873e+07
High	J3KN36	Nodal modulator 3 OS=Homo sapiens OX=9606 GN=NOMO3 PE=1 SV=1	FALSE	TRUE	28.8082	31	473	2	High	High	Peak Found	High	High	High	High	High	High	High	1.996	7.30402e+07	3.65845e+07	160.95	128.58	Triplicate	0.675936	0.193012	0.714415	1.25162	1.42827	0.312515	-0.288661	28.071	23.8494	23.4867	23.5801	26.8194	22.4211	23.1742	23.8688	4.38093e+07	2.81983e+08	1.51137e+07	1.17545e+07	1.25406e+07	3.40967e+07	1.18426e+08	5.6159e+06	9.46514e+06	1.53184e+07
High	Q14571	Inositol 1,4,5-trisphosphate receptor type 2 OS=Homo sapiens OX=9606 GN=ITPR2 PE=1 SV=2	FALSE	TRUE	16.4013	41	138	24	Not Found	High	Not Found	High	High	Not Found	High	Not Found	High	High	0.78	1.20441e+07	1.54368e+07	91.22	101.8	Triplicate	-0.27635	0.127521	0.894417	-0.291966		-0.457622	-0.0794639	21.4219		24.5281	23.122	21.7138		24.9858	23.2015		2.8095e+06		2.41938e+07	9.12907e+06		3.43969e+06		3.32248e+07	9.64601e+06
High	Q9H4K7	Mitochondrial ribosome-associated GTPase 2 OS=Homo sapiens OX=9606 GN=MTG2 PE=1 SV=1	FALSE	TRUE	30.0493	10	30	10	High	High	High	High	Not Found	Not Found	High	High	High	Not Found	0.754	2.07453e+07	2.75007e+07	134.3	136.88	Triplicate	-0.27493	0.1276	0.89415	-0.337972	-0.0628232	-0.423995		23.0118	20.1216	25.6496		23.3498	20.1844	26.0736			8.4574e+06	1.14079e+06	5.26376e+07			1.069e+07	1.19156e+06	7.06206e+07
High	Q9BU23	Lipase maturation factor 2 OS=Homo sapiens OX=9606 GN=LMF2 PE=1 SV=2	FALSE	TRUE	8.62801	5	69	5	High	High	High	High	High	High	High	Medium	High	High	1.169	3.94453e+07	3.37536e+07	56.03	71.56	Triplicate	0.206614	0.293681	0.532124	0.603975	0.242902	-0.1897	0.169278	25.7487	22.4003	25.8792	25.2066	25.1447	22.1574	26.0689	25.0373	3.4873e+07	5.63804e+07	5.53544e+06	6.1718e+07	3.87196e+07	2.21716e+07	3.70948e+07	4.67769e+06	7.0391e+07	3.44328e+07
High	A0A024R1K0	Eukaryotic translation initiation factor 4E nuclear import factor 1, isoform CRA_a OS=Homo sapiens OX=9606 GN=EIF4ENIF1 PE=4 SV=1	FALSE	TRUE	7.1066	5	9	5	Not Found	High	Not Found	High	Not Found	Not Found	High	Not Found	High	Not Found	0.725	6.25599e+06	8.63214e+06	93.3	86.98	Duplicate	-0.533813	0.127906	0.893109	-0.425095		-0.64253		23.3077		21.0216		23.7328		21.6642			1.03831e+07		2.12884e+06			1.3941e+07		3.32325e+06
High	Q8NCN5	Pyruvate dehydrogenase phosphatase regulatory subunit, mitochondrial OS=Homo sapiens OX=9606 GN=PDPR PE=1 SV=2	FALSE	TRUE	7.6223	6	11	6	Not Found	Peak Found	High	High	Not Found	Not Found	High	High	High	Not Found	0.824	2.60889e+06	3.16551e+06	42.09	48.04	Triplicate	-0.255555	0.0302756	1.51891	-0.214871	-0.205391	-0.346402		21.0853	20.7426	21.8754		21.3002	20.9479	22.2218			2.2249e+06	1.75441e+06	3.84737e+06			2.58222e+06	2.02283e+06	4.89149e+06
High	Q9P2K1	Coiled-coil and C2 domain-containing protein 2A OS=Homo sapiens OX=9606 GN=CC2D2A PE=1 SV=3	FALSE	TRUE	3.08642	4	5	4	Not Found	High	Not Found	Peak Found	Not Found	Not Found	High	Not Found	High	Not Found	0.553	616416	1.11388e+06	5.17	21.78	Duplicate	-0.837268	0.128399	0.891439	-1.00846		-0.666074		19.2853		19.1798		20.2938		19.8459			638943		593889			1.2854e+06		942352
High	Q4VXZ2	Vacuolar protein sorting 52 (Yeast) OS=Homo sapiens OX=9606 GN=VPS52 PE=4 SV=1	FALSE	TRUE	26.0028	17	42	17	Medium	High	High	High	Not Found	Not Found	High	High	High	Medium	1.066	4.574e+07	4.29044e+07	64.46	98.89	Triplicate	-0.257948	0.128651	0.890587	-0.300298	-0.0626978	-0.41085		26.0888	23.6884	25.6412		26.3891	23.7511	26.052	15.3171		7.13706e+07	1.35186e+07	5.23307e+07			8.78856e+07	1.41191e+07	6.9572e+07	40823.8
High	Q7L3T8	Probable proline--tRNA ligase, mitochondrial OS=Homo sapiens OX=9606 GN=PARS2 PE=1 SV=1	FALSE	TRUE	8.84211	4	13	4	Not Found	Peak Found	High	High	Not Found	Not Found	High	High	High	Not Found	0.755	6.42833e+06	8.51045e+06	124.13	130.48	Triplicate	-0.26884	0.128662	0.890548	-0.281746	-0.0773048	-0.447469		21.1027	20.4213	23.8977		21.3844	20.4986	24.3452			2.25187e+06	1.40414e+06	1.5629e+07			2.73752e+06	1.48144e+06	2.13124e+07
High	O00165	HCLS1-associated protein X-1 OS=Homo sapiens OX=9606 GN=HAX1 PE=1 SV=2	FALSE	TRUE	35.8423	9	65	9	Not Found	High	High	High	Not Found	Not Found	High	High	High	Not Found	0.798	1.63739e+08	2.05168e+08	92.61	96.37	Triplicate	-0.255291	0.0781002	1.10735	-0.106386	-0.304523	-0.354962		25.1042	26.8834	28.3038		25.2106	27.1879	28.6587			3.60688e+07	1.23799e+08	3.3135e+08			3.8829e+07	1.52893e+08	4.23781e+08
High	P11047	Laminin subunit gamma-1 OS=Homo sapiens OX=9606 GN=LAMC1 PE=1 SV=3	FALSE	TRUE	34.4313	47	666	46	High	High	High	High	High	High	High	High	High	High	1.285	4.87598e+08	3.79586e+08	81.6	61.64	Triplicate	0.315694	0.232389	0.633785	0.761621	0.570853	0.081694	-0.151391	30.0757	25.4488	28.3553	28.7056	29.3141	24.878	28.2736	28.857	4.79436e+08	1.13159e+09	4.58002e+07	3.43394e+08	4.37769e+08	3.88955e+08	6.6745e+08	3.08335e+07	3.24489e+08	4.86204e+08
High	A0A024RAD5	Dolichyl-diphosphooligosaccharide--protein glycosyltransferase 48 kDa subunit OS=Homo sapiens OX=9606 GN=DDOST PE=3 SV=1	FALSE	TRUE	23.0263	10	162	10	High	High	High	High	High	High	High	High	High	High	1.166	4.38038e+08	3.75678e+08	90.5	88.83	Triplicate	0.155307	0.288985	0.539125	0.440559	0.240505	-0.124833	0.0649973	29.2689	29.8796	28.6809	25.33	28.8283	29.6391	28.8057	25.265	8.30558e+07	6.46859e+08	9.87762e+08	4.30334e+08	4.21789e+07	5.61122e+07	4.76638e+08	8.3609e+08	4.69228e+08	4.03208e+07
High	A0A0S2Z430	Phosphoenolpyruvate carboxykinase 2 isoform 1 (Fragment) OS=Homo sapiens OX=9606 GN=PCK2 PE=2 SV=1	FALSE	TRUE	34.5312	18	73	16	Not Found	High	High	High	Not Found	Not Found	High	High	High	Not Found	0.734	6.1083e+07	8.32404e+07	76.03	88.86	Triplicate	-0.326301	0.129374	0.888151	-0.584559	-0.16604	-0.228306		26.7043	23.9936	25.7695		27.2889	24.1596	25.9978			1.09348e+08	1.6703e+07	5.71983e+07			1.63976e+08	1.87403e+07	6.70054e+07
High	Q15363	Transmembrane emp24 domain-containing protein 2 OS=Homo sapiens OX=9606 GN=TMED2 PE=1 SV=1	FALSE	TRUE	27.8607	5	43	5	High	High	High	High	High	High	High	High	High	High	1.366	3.03625e+07	2.22297e+07	113.83	121.33	Triplicate	0.320861	0.287803	0.540905	0.373815	0.8991	-0.316612	0.327144	26.4345	24.7428	23.3087	23.128	26.0607	23.8437	23.6253	22.8008	1.34842e+07	9.06956e+07	2.80762e+07	1.03899e+07	9.16675e+06	5.85363e+06	6.99933e+07	1.5055e+07	1.29396e+07	7.30693e+06
High	Q8WWI1	LIM domain only protein 7 OS=Homo sapiens OX=9606 GN=LMO7 PE=1 SV=3	FALSE	TRUE	11.4676	14	24	14	Not Found	High	Not Found	High	Not Found	Not Found	High	Not Found	High	Not Found	0.657	9.80393e+06	1.49207e+07	55.6	64.83	Duplicate	-0.556794	0.129874	0.886477	-0.671986		-0.441602		23.7033		22.5044		24.3752		22.946			1.36581e+07		5.94979e+06			2.17609e+07		8.08048e+06
High	Q5SRQ6	Casein kinase II subunit beta OS=Homo sapiens OX=9606 GN=CSNK2B PE=1 SV=2	FALSE	TRUE	11.9658	3	10	3	Not Found	Peak Found	High	High	Not Found	Not Found	High	High	High	Not Found	0.841	2.75239e+06	3.27287e+06	82.44	82.17	Triplicate	-0.254625	0.006526	2.18535	-0.293059	-0.222218	-0.248599		20.2076	20.6872	22.3532		20.5006	20.9095	22.6018			1.21082e+06	1.68841e+06	5.35793e+06			1.48354e+06	1.96958e+06	6.36551e+06
High	A0A0C4DG99	Kelch-like protein 13 OS=Homo sapiens OX=9606 GN=KLHL13 PE=4 SV=2	FALSE	TRUE	7.75076	4	11	2	Not Found	Medium	Not Found	Medium	Not Found	Not Found	High	Not Found	Peak Found	Not Found	1.182	1.82388e+06	1.54245e+06	46.32	51.9	Triplicate	0.274201	0.129971	0.886154	0.490673	0.133294	0.198637		20.2451	20.4534	21.4134		19.7545	20.3201	21.2148			1.24279e+06	1.4358e+06	2.79304e+06			884483	1.30909e+06	2.43378e+06
High	O43292	Glycosylphosphatidylinositol anchor attachment 1 protein OS=Homo sapiens OX=9606 GN=GPAA1 PE=1 SV=3	FALSE	TRUE	18.1965	12	112	12	High	High	High	High	High	High	High	High	High	High	1.668	1.36001e+08	8.15512e+07	127.95	84.99	Triplicate	0.3813	0.275183	0.560378	1.20768	0.318242	-0.0551991	0.0544797	28.7232	24.3326	26.1713	26.5008	27.5155	24.0143	26.2265	26.4464	4.51991e+07	4.43145e+08	2.11269e+07	7.55698e+07	9.49615e+07	2.89851e+07	1.91867e+08	1.69447e+07	7.85172e+07	9.14424e+07
High	Q9NYZ2	Mitoferrin-1 OS=Homo sapiens OX=9606 GN=SLC25A37 PE=2 SV=2	FALSE	TRUE	5.91716	2	5	2	Not Found	High	Peak Found	High	Not Found	Not Found	Peak Found	Medium	High	Not Found	0.695	1.13856e+06	1.6372e+06	62.88	69.68	Triplicate	-0.458172	0.130014	0.886009	-0.705784	-0.0994974	-0.569234		19.5948	19.3365	20.9038		20.3006	19.436	21.473			791815	662035	1.96183e+06			1.29148e+06	709305	2.91083e+06
High	D0PNI2	Lysyl oxidase OS=Homo sapiens OX=9606 GN=LOX PE=4 SV=1	FALSE	TRUE	30.9353	10	57	10	High	High	High	High	High	High	High	High	High	High	0.845	1.98177e+07	2.34467e+07	76.05	53.79	Triplicate	-0.395857	0.125668	0.900776	0.129224	-0.381597	-0.697338	-0.633718	25.4646	23.4689	24.0062	23.8195	25.3353	23.8505	24.7035	24.4532	9.52293e+06	4.63015e+07	1.16106e+07	1.68496e+07	1.48038e+07	9.48243e+06	4.23345e+07	1.51261e+07	2.73217e+07	2.29689e+07
Medium	A0A2P9AGP2	Formyltetrahydrofolate deformylase OS=Homo sapiens OX=9606 GN=purU PE=3 SV=1	FALSE	TRUE	3.06122	1	7	1	High	Not Found	Peak Found	Not Found	Medium	Not Found	Not Found	High	High	Peak Found	0.254	1.12529e+06	4.42721e+06	143.82	144.06	Duplicate	0.890369	0.130652	0.883885		1.07571		0.705032		21.5137		17.4335		20.438	23.4865	16.7285	204824		2.99404e+06		177011			1.42049e+06	1.17526e+07	108584
High	Q96AV8	Transcription factor E2F7 OS=Homo sapiens OX=9606 GN=E2F7 PE=1 SV=3	FALSE	TRUE	5.0494	3	7	3	Not Found	High	Not Found	High	Not Found	Not Found	High	Not Found	High	Not Found	1.086	3.02464e+06	2.78548e+06	76.5	74.94	Duplicate	0.106913	0.130765	0.88351	0.129188		0.0846386		22.1521		20.4051		22.023		20.3204			4.6608e+06		1.38848e+06			4.26158e+06		1.30937e+06
High	Q13895	Bystin OS=Homo sapiens OX=9606 GN=BYSL PE=1 SV=3	FALSE	TRUE	33.6384	11	32	11	Not Found	Medium	High	High	Not Found	Not Found	High	High	High	Not Found	0.881	2.65306e+07	3.01105e+07	135.23	123.7	Triplicate	-0.458702	0.130941	0.882924	-0.690322	-0.0938231	-0.591962		18.5094	26.0069	23.4908		19.1998	26.1007	24.0828			373161	6.74305e+07	1.1788e+07			602149	7.19614e+07	1.7768e+07
Medium	A0A140VK93	Adenylate kinase 2, mitochondrial OS=Homo sapiens OX=9606 GN=AK2 PE=2 SV=1	FALSE	TRUE	8.78661	2	3	2	Medium	High	Not Found	Peak Found	Not Found	Peak Found	Peak Found	Not Found	Medium	Not Found	0.852	396118	464951	103.63	94.58	Duplicate	-0.196312	0.113742	0.944077	-0.231765		-0.16086		17.3758		19.7306		17.6075		19.8914		148340	170068		869945		222590	199706		972558
High	P48735	Isocitrate dehydrogenase [NADP], mitochondrial OS=Homo sapiens OX=9606 GN=IDH2 PE=1 SV=2	FALSE	TRUE	34.7345	16	80	15	Not Found	High	High	High	Not Found	Not Found	High	High	High	Not Found	0.917	1.3792e+08	1.50482e+08	168.22	165.51	Triplicate	-0.531253	0.13131	0.881701	-0.672769	-0.110298	-0.810691		21.7016	28.5963	22.1111		22.3744	28.7066	22.9218			3.41064e+06	4.0582e+08	4.53001e+06			5.43701e+06	4.38063e+08	7.94587e+06
High	D3DQU7	Serine/threonine kinase 33, isoform CRA_a OS=Homo sapiens OX=9606 GN=STK33 PE=4 SV=1	FALSE	TRUE	7.97665	3	5	3	Not Found	Medium	Not Found	Medium	Not Found	Not Found	High	Not Found	Peak Found	Not Found	0.249	457480	1.83954e+06	113.29	90.49	Duplicate	-2.36808	0.131395	0.881422	-1.87226		-2.8639		19.6522		16.4738		21.5245		19.3377			823948		91011.5			3.01653e+06		662547
High	Q00535	Cyclin-dependent-like kinase 5 OS=Homo sapiens OX=9606 GN=CDK5 PE=1 SV=3	FALSE	TRUE	31.8493	9	81	8	Not Found	High	High	High	Not Found	Not Found	High	High	High	Not Found	0.818	4.89449e+07	5.98587e+07	89.72	91.64	Triplicate	-0.25407	0.080509	1.09416	-0.356732	-0.103776	-0.301704		24.8237	24.097	26.5638		25.1805	24.2008	26.8655			2.96951e+07	1.79438e+07	9.91958e+07			3.80253e+07	1.92821e+07	1.22269e+08
High	Q9Y5Y5	Peroxisomal membrane protein PEX16 OS=Homo sapiens OX=9606 GN=PEX16 PE=1 SV=2	FALSE	TRUE	18.75	6	21	6	Not Found	Medium	High	High	Not Found	Not Found	High	High	High	Not Found	0.719	1.26155e+07	1.75534e+07	87.04	98.7	Triplicate	-0.382033	0.131709	0.880384	-0.494018	-0.0769463	-0.575135		22.2595	22.8615	24.5872		22.7536	22.9384	25.1623			5.02097e+06	7.62055e+06	2.52051e+07			7.07134e+06	8.03803e+06	3.7551e+07
High	Q13618	Cullin-3 OS=Homo sapiens OX=9606 GN=CUL3 PE=1 SV=2	FALSE	TRUE	14.1927	9	21	8	High	High	High	Medium	High	Not Found	High	High	Medium	High	0.787	6.82104e+06	8.66956e+06	115.05	110.03	Triplicate	-0.518543	0.131858	0.879893	-0.303806	-0.314077	-0.937745		21.8749	23.9062	19.7734		22.1787	24.2203	20.7112			3.84586e+06	1.57211e+07	896189			4.74731e+06	1.95447e+07	1.71668e+06
High	B4DF60	Protein transport protein SEC23 OS=Homo sapiens OX=9606 PE=2 SV=1	FALSE	TRUE	29.1101	15	91	0	Not Found	Not Found	Not Found	Not Found	Not Found	Not Found	Not Found	Not Found	Not Found	Not Found	0.841	3.45772e+07	4.10922e+07	65.74	65.03	Duplicate	-0.25332	0.0232343	1.63387		-0.244071	-0.262569			25.5941	24.1413			25.8381	24.4039				5.06507e+07	1.85037e+07				5.99871e+07	2.21973e+07
High	Q5U676	Galactosylgalactosylxylosylprotein 3-beta-glucuronosyltransferase (Fragment) OS=Homo sapiens OX=9606 GN=B3GAT3 PE=2 SV=1	FALSE	TRUE	10.5572	4	50	4	High	High	High	High	High	High	High	High	High	High	1.183	3.53214e+07	2.98459e+07	45.32	55.73	Triplicate	0.190937	0.289123	0.538917	0.554146	0.0286778	-0.117683	0.298608	25.5122	25.5344	25.2329	23.2102	24.958	25.5057	25.3506	22.9116	3.10156e+07	4.78552e+07	4.85981e+07	3.94341e+07	9.70421e+06	1.832e+07	3.25923e+07	4.76416e+07	4.27857e+07	7.88988e+06
High	Q96T52	Mitochondrial inner membrane protease subunit 2 OS=Homo sapiens OX=9606 GN=IMMP2L PE=2 SV=1	FALSE	TRUE	11.4286	2	9	2	Not Found	High	High	Peak Found	Not Found	Not Found	High	Medium	High	Not Found	0.786	1.82572e+06	2.32255e+06	30.72	28.54	Triplicate	-0.356938	0.133086	0.875869	-0.557767	-0.0750549	-0.437991		20.9309	21.1202	20.193		21.4887	21.1952	20.631			1.99914e+06	2.2793e+06	1198702			2.94271e+06	2.40102e+06	1.6239e+06
High	Q9HBH0	Rho-related GTP-binding protein RhoF OS=Homo sapiens OX=9606 GN=RHOF PE=1 SV=1	FALSE	TRUE	30.8057	7	26	7	High	High	High	High	Not Found	Peak Found	High	Peak Found	High	Not Found	1.168	1.15794e+07	9.9166e+06	113.03	111.02	Triplicate	0.536953	0.320652	0.493967	-0.119343	1.2912	0.438997		24.028	19.9672	24.7128		24.1473	18.676	24.2738		689654	1.71059e+07	1.02501e+06	2.74972e+07		383272	1.85811e+07	418831	2.02832e+07
High	B1AHL2	Fibulin-1 OS=Homo sapiens OX=9606 GN=FBLN1 PE=1 SV=1	FALSE	TRUE	21.2205	12	85	10	High	High	High	High	High	High	High	High	High	High	1.554	3.531e+07	2.2726e+07	126.41	94.41	Triplicate	0.516505	0.224986	0.647845	0.987775	1.17996	0.140117	-0.24183	26.7558	22.258	22.9992	24.3448	25.768	21.078	22.8591	24.5866	2.85289e+07	1.13315e+08	5.01563e+06	8.38379e+06	2.13062e+07	2.14742e+07	5.71398e+07	2.21372e+06	7.60783e+06	2.51944e+07
High	Q6ZMF6	Glycerol-3-phosphate acyltransferase 1, mitochondrial OS=Homo sapiens OX=9606 PE=2 SV=1	FALSE	TRUE	14.2512	9	19	9	Not Found	High	Not Found	High	Not Found	Not Found	High	Not Found	High	Not Found	0.648	9.36814e+06	1.44486e+07	46.4	33.63	Duplicate	-0.665247	0.133602	0.874186	-0.806943		-0.52355		22.5857		23.5687		23.3927		24.0922			6.29475e+06		1.24415e+07			1.10127e+07		1.78845e+07
High	B2R747	cDNA, FLJ93281, highly similar to Homo sapiens calcium/calmodulin-dependent protein kinase IV (CAMK4), mRNA OS=Homo sapiens OX=9606 PE=2 SV=1	FALSE	TRUE	10.148	4	5	4	Not Found	High	Peak Found	Not Found	Not Found	Not Found	Medium	High	Not Found	Not Found	0.407	1.43103e+06	3.51562e+06	68.01	85.09	Duplicate	-1.16219	0.133678	0.87394	-1.40988	-0.914503			21.0151	19.5028			22.4249	20.4173				2.11916e+06	742892				5.63094e+06	1.40029e+06
High	Q7RTS9	Dymeclin OS=Homo sapiens OX=9606 GN=DYM PE=1 SV=1	FALSE	TRUE	8.22123	6	9	3	Not Found	Medium	Not Found	High	Not Found	Not Found	Peak Found	Not Found	High	Not Found	0.754	1.46259e+07	1.94044e+07	31.42	39.01	Duplicate	-0.387285	0.13377	0.873642	-0.304687		-0.469882		23.4395		24.0915		23.7442		24.5614			1.13761e+07		1.78756e+07			1.40512e+07		2.47576e+07
High	Q5HYI7	Metaxin-3 OS=Homo sapiens OX=9606 GN=MTX3 PE=1 SV=2	FALSE	TRUE	24.0385	8	36	7	Not Found	Peak Found	High	High	Not Found	Not Found	High	High	High	Not Found	0.656	2.23293e+07	3.40128e+07	101.04	93.25	Triplicate	-1.07151	0.134145	0.872425	-1.93297	-0.5052	-0.77635		18.1707	25.4357	24.3449		20.1037	25.9409	25.1212			295080	4.53852e+07	2.13077e+07			1.12674e+06	6.44161e+07	3.64956e+07
High	P51570	Galactokinase OS=Homo sapiens OX=9606 GN=GALK1 PE=1 SV=1	FALSE	TRUE	35.9694	14	59	14	Not Found	High	High	High	Not Found	Not Found	High	High	High	Not Found	0.799	1.30738e+08	1.63699e+08	103.76	88.09	Triplicate	-0.442779	0.134311	0.871888	-0.459563	-0.121146	-0.747629		23.3122	28.0493	26.6325		23.7718	28.1704	27.3802			1.04155e+07	2.77759e+08	1.04039e+08			1.43226e+07	3.0209e+08	1.74684e+08
High	A8K3S1	Glucosamine-6-phosphate isomerase OS=Homo sapiens OX=9606 PE=2 SV=1	FALSE	TRUE	18.6851	5	14	3	Not Found	Peak Found	Not Found	High	Not Found	Not Found	High	Not Found	High	Not Found	0.665	1.50047e+07	2.25763e+07	80.69	70.7	Duplicate	-0.666036	0.134653	0.870784	-0.80905		-0.523022		22.6194		24.4902		23.4285		25.0132			6.44361e+06		2.35657e+07			1.12896e+07		3.3863e+07
High	O43252	Bifunctional 3'-phosphoadenosine 5'-phosphosulfate synthase 1 OS=Homo sapiens OX=9606 GN=PAPSS1 PE=1 SV=2	FALSE	TRUE	9.45513	5	13	4	Not Found	Peak Found	High	Not Found	High	Not Found	High	High	Not Found	Peak Found	0.77	3.07965e+06	3.99866e+06	147.23	133.25	Triplicate	-0.987966	0.134697	0.870643	-1.00221	-0.280026		-1.68166	19.8201	22.9828		14.5455	20.8224	23.2629		16.2272		925675	8.28935e+06		23912.8		1.85419e+06	1.00651e+07		76711.7
High	V9HW88	Calreticulin, isoform CRA_b OS=Homo sapiens OX=9606 GN=HEL-S-99n PE=2 SV=1	FALSE	TRUE	42.9257	18	191	18	High	High	High	High	High	High	High	High	High	High	1.311	5.03713e+08	3.84083e+08	103.63	82.38	Triplicate	0.23123	0.296194	0.528424	0.635195	0.435472	-0.153829	0.00808399	30.4123	28.1651	28.4576	27.8468	29.7771	27.7296	28.6115	27.8387	1.78633e+08	1.42892e+09	3.00976e+08	3.68637e+08	2.41397e+08	1.27675e+08	9.20018e+08	2.22558e+08	4.10115e+08	2.40048e+08
High	Q59GM9	Alpha-1,4 glucan phosphorylase (Fragment) OS=Homo sapiens OX=9606 PE=2 SV=1	FALSE	TRUE	28.3237	22	86	18	High	High	High	High	High	High	High	High	High	High	0.677	4.20165e+07	6.20304e+07	91.59	92.36	Triplicate	-0.383705	0.210504	0.67674	-0.926995	-0.135675	-0.623621	0.151473	25.7982	26.1935	26.1384	19.6655	26.7252	26.3292	26.762	19.514	295704	5.83495e+07	7.67415e+07	7.38644e+07	831567	348090	1.10941e+08	8.43088e+07	1.13806e+08	748686
High	Q96QR8	Transcriptional activator protein Pur-beta OS=Homo sapiens OX=9606 GN=PURB PE=1 SV=3	FALSE	TRUE	24.359	9	28	7	Not Found	High	High	High	Not Found	Not Found	High	High	High	Not Found	0.671	4.40705e+07	6.56823e+07	65.91	79.83	Triplicate	-0.532239	0.135347	0.868553	-0.738399	-0.0951499	-0.763168		23.9049	25.3494	26.1363		24.6433	25.4445	26.8994			1.57072e+07	4.27483e+07	7.37559e+07			2.62047e+07	4.56627e+07	1.2518e+08
High	A0A0S2Z5U3	Heterogeneous nuclear ribonucleoprotein L-like isoform 2 (Fragment) OS=Homo sapiens OX=9606 GN=HNRPLL PE=2 SV=1	FALSE	TRUE	7.67888	3	9	3	Not Found	High	Not Found	High	Not Found	Not Found	High	Not Found	High	Not Found	0.841	4.06701e+06	4.8385e+06	13.95	12.68	Duplicate	-0.251825	0.0331203	1.47991	-0.264938		-0.238712		21.8057		22.0913		22.0706		22.33			3.66582e+06		4.46821e+06			4.40479e+06		5.27221e+06
High	Q59H39	Signal transducer and activator of transcription (Fragment) OS=Homo sapiens OX=9606 PE=2 SV=1	FALSE	TRUE	20.8122	14	43	14	High	High	High	High	High	Medium	High	High	High	High	0.532	2.24312e+07	4.21359e+07	161.8	165.13	Triplicate	-0.618845	0.135973	0.866548	-0.73625	-0.930368	-1.08176	0.272996	22.8028	26.1937	21.9985	20.4818	23.539	27.1241	23.0803	20.2088		7.31664e+06	7.67538e+07	4.18999e+06	1.46437e+06		1.21884e+07	1.46275e+08	8.8686e+06	1.21191e+06
High	Q5T9A4	ATPase family AAA domain-containing protein 3B OS=Homo sapiens OX=9606 GN=ATAD3B PE=1 SV=1	FALSE	TRUE	37.3457	24	214	7	High	High	High	High	High	Peak Found	High	High	High	Medium	0.986	3.82241e+07	3.87731e+07	103.28	118.57	Triplicate	0.3437	0.308166	0.511215	-0.173707	0.810957	-0.109871	0.847421	26.3669	24.6569	26.122	20.1762	26.5406	23.8459	26.2319	19.3288	3.91094e+06	8.65412e+07	2.6452e+07	7.30316e+07	1.18482e+06	1.70415e+06	9.76144e+07	1.50777e+07	7.88107e+07	658497
High	A8K7H4	Origin recognition complex subunit 4 OS=Homo sapiens OX=9606 PE=2 SV=1	FALSE	TRUE	33.0275	12	57	12	Not Found	High	High	High	Not Found	Not Found	High	High	High	Not Found	0.855	1.41565e+08	1.65649e+08	56.36	53.01	Triplicate	-0.251382	0.025801	1.58836	-0.331671	-0.227128	-0.195346		25.899	27.0609	27.7268		26.2307	27.288	27.9221			6.25732e+07	1.40002e+08	2.22121e+08			7.87465e+07	1.63872e+08	2.54328e+08
High	O15260	Surfeit locus protein 4 OS=Homo sapiens OX=9606 GN=SURF4 PE=1 SV=3	FALSE	TRUE	21.9331	5	160	5	High	High	High	High	High	High	High	High	High	High	1.123	7.48339e+07	6.66208e+07	88.09	95.95	Triplicate	0.209485	0.271028	0.566986	0.447449	0.364433	-0.244765	0.270822	27.226	25.9934	26.9139	23.6116	26.7786	25.629	27.1587	23.3407	1.11234e+07	1.56983e+08	6.68022e+07	1.26444e+08	1.28171e+07	5.64512e+06	1.15121e+08	5.18902e+07	1.49824e+08	1.06234e+07
High	Q8N7G1	Purine nucleoside phosphorylase OS=Homo sapiens OX=9606 PE=2 SV=1	FALSE	TRUE	19.7952	5	7	5	Not Found	Peak Found	Not Found	High	Not Found	Not Found	High	Not Found	High	Not Found	0.628	3.16321e+06	5.03472e+06	99.29	90.05	Duplicate	-0.785275	0.136658	0.864365	-0.956482		-0.614069		19.846		22.3602		20.8025		22.9743			942439		5.38399e+06			1.82887e+06		8.24057e+06
High	P39060	Collagen alpha-1(XVIII) chain OS=Homo sapiens OX=9606 GN=COL18A1 PE=1 SV=5	FALSE	TRUE	3.13569	5	10	1	Not Found	High	Not Found	Not Found	Not Found	Not Found	Not Found	Not Found	Not Found	Not Found	2.863	6.39955e+06	2.23542e+06	160.89	164.41	Duplicate	1.52412	0.117008	0.931784	1.2408		1.80745		24.1244		18.3916		22.8836	19.2626	16.5841		566939	1.82878e+07		343886		476208	7.73829e+06	628944	98246.9
High	A0A0D9SF60	Plakophilin-4 OS=Homo sapiens OX=9606 GN=PKP4 PE=1 SV=1	FALSE	TRUE	37.2517	35	127	1	Not Found	High	Not Found	Peak Found	Not Found	Not Found	Peak Found	Not Found	High	Not Found	0.841	1.96428e+08	2.33662e+08	91.28	85.39	Triplicate	-0.369547	0.136702	0.864226	-0.0653853	-0.546628	-0.496627		28.4167	21.8192	27.7598		28.482	22.3658	28.2564			3.58315e+08	3.70024e+06	2.27267e+08			3.74929e+08	5.40482e+06	3.20654e+08
High	A0A024R455	Rhomboid domain containing 1, isoform CRA_a OS=Homo sapiens OX=9606 GN=RHBDD1 PE=4 SV=1	FALSE	TRUE	8.25397	2	3	2	Not Found	High	Not Found	Peak Found	Not Found	Not Found	Peak Found	Not Found	High	Not Found	0.944	3.79349e+06	4.01908e+06	58.73	57.1	Duplicate	-0.0915238	0.136853	0.863745	-0.111507		-0.0715403		21.0808		22.3562		21.1923		22.4278			2.21798e+06		5.36899e+06			2.39621e+06		5.64194e+06
High	A8K8X0	cDNA FLJ75187, highly similar to Homo sapiens nap1 P120 OS=Homo sapiens OX=9606 PE=2 SV=1	FALSE	TRUE	4.62963	4	6	4	Not Found	High	Not Found	High	Not Found	Not Found	High	Not Found	High	Not Found	0.493	2.05457e+06	4.16624e+06	30.87	49.71	Duplicate	-0.96	0.136858	0.863729	-1.16962		-0.750384		21.2552		20.6152		22.4248		21.3655			2.50301e+06		1.60614e+06			5.63057e+06		2.70191e+06
High	Q8N568	Serine/threonine-protein kinase DCLK2 OS=Homo sapiens OX=9606 GN=DCLK2 PE=1 SV=4	FALSE	TRUE	3.39426	2	3	2	Not Found	Peak Found	Not Found	Peak Found	Not Found	Not Found	High	Not Found	High	Not Found	0.5	2.52878e+06	5.05781e+06	135.17	136.53	Duplicate	-0.826386	0.137101	0.862958	-1.00716		-0.645613		22.2378		16.7705		23.2449		17.4161			4.94576e+06		111797			9940728		174895
High	Q9Y3B3	Transmembrane emp24 domain-containing protein 7 OS=Homo sapiens OX=9606 GN=TMED7 PE=1 SV=2	FALSE	TRUE	25	7	188	3	High	High	High	High	High	High	High	High	High	High	1.163	4.70316e+08	4.04499e+08	58.7	66.66	Triplicate	0.17825	0.298754	0.524686	0.380146	0.3574	-0.232639	0.208093	29.6894	28.6252	29.1769	27.163	29.3093	28.2678	29.4096	26.9549	314564541	8.6579e+08	4.14035e+08	6.06921e+08	1.50268e+08	1.90865e+08	6.65239e+08	3.23184e+08	7.13121e+08	1.30084e+08
High	Q5T3J3	Ligand-dependent nuclear receptor-interacting factor 1 OS=Homo sapiens OX=9606 GN=LRIF1 PE=1 SV=1	FALSE	TRUE	8.58257	4	12	4	Not Found	High	High	High	Not Found	Not Found	High	High	High	Not Found	0.839	5.24489e+06	6.24885e+06	21.65	26.54	Triplicate	-0.24419	0.137713	0.861026	-0.0557633	-0.273426	-0.403382		22.4422	21.9144	22.5364		22.498	22.1878	22.9398			5.69881e+06	3.95258e+06	6.0833e+06			5.92339e+06	4.77738e+06	8.04579e+06
High	Q9NSK0	Kinesin light chain 4 OS=Homo sapiens OX=9606 GN=KLC4 PE=1 SV=3	FALSE	TRUE	13.0856	6	19	3	High	High	Not Found	Medium	Peak Found	High	High	Not Found	High	High	1.283	692984	540064	117.19	146.52	Triplicate	0.461559	0.258127	0.588167	0.117202		1.04861	0.218862	20.8271		19.2635	16.6931	20.7099		18.2149	16.4742	176254	1.86036e+06		629370	105956	49757.6	1.7152e+06		304258	91041.6
High	Q6UW63	KDEL motif-containing protein 1 OS=Homo sapiens OX=9606 GN=KDELC1 PE=1 SV=1	FALSE	TRUE	30.6773	14	75	13	High	High	High	High	High	High	High	High	High	High	1.326	6.08364e+07	4.58792e+07	80.47	62.77	Triplicate	0.265278	0.254837	0.593738	0.702155	0.408399	0.131221	-0.180662	26.9428	26.5188	24.2708	25.0704	26.2406	26.1104	24.1395	25.2511	2.35588e+07	1.29e+08	9.61491e+07	2.02409e+07	3.52336e+07	1.92464e+07	7.929e+07	7.24444e+07	1.84811e+07	3.99339e+07
High	P61966	AP-1 complex subunit sigma-1A OS=Homo sapiens OX=9606 GN=AP1S1 PE=1 SV=1	FALSE	TRUE	31.0127	5	13	4	Not Found	High	High	High	Not Found	Not Found	High	High	High	Not Found	0.595	1.22995e+06	2.06734e+06	35.77	66.16	Triplicate	-0.62034	0.138353	0.859011	-1.09946	-0.213199	-0.548356		20.698	20.1445	19.6624		21.7974	20.3577	20.2107			1.70103e+06	1.15903e+06	829794			3.64489e+06	1.34361e+06	1.21351e+06
High	B2RBH2	cDNA, FLJ95508, highly similar to Homo sapiens 5'-nucleotidase, ecto (CD73) (NT5E), mRNA OS=Homo sapiens OX=9606 PE=2 SV=1	FALSE	TRUE	5.74913	3	5	3	Not Found	Peak Found	Not Found	Peak Found	Not Found	Not Found	High	Not Found	High	High	0.401	988314	2.46522e+06	86.59	63.42	Duplicate	-1.49564	0.138891	0.857325	-1.16406		-1.82722		20.6037		18.5476		21.7678		20.3749			1.59345e+06		383176			3.57072e+06		1.35971e+06
High	H0Y412	Protein PRRC2B (Fragment) OS=Homo sapiens OX=9606 GN=PRRC2B PE=1 SV=1	FALSE	TRUE	25.3401	10	50	1	Not Found	High	Not Found	High	Not Found	Not Found	High	Not Found	High	Not Found	0.801	4.9751e+06	6.21005e+06	10.15	3.1	Duplicate	-0.323262	0.139827	0.854408	-0.251096		-0.395427		22.3463		22.1388		22.5974		22.5342			5.33234e+06		4.61786e+06			6.34608e+06		6.07402e+06
High	P23368	NAD-dependent malic enzyme, mitochondrial OS=Homo sapiens OX=9606 GN=ME2 PE=1 SV=1	FALSE	TRUE	8.90411	5	9	5	Not Found	High	Not Found	High	High	Not Found	High	Not Found	High	Not Found	0.516	2.68217e+06	5.20297e+06	94.24	29.1	Triplicate	-0.397498	0.1401	0.853563	-0.486415		-0.308581		21.4922		22.2722	14.9364	21.9786		22.5808			2.94977e+06		5.06539e+06	31354		4.13251e+06		6.27343e+06
High	Q96S66	Chloride channel CLIC-like protein 1 OS=Homo sapiens OX=9606 GN=CLCC1 PE=1 SV=1	FALSE	TRUE	39.02	21	169	21	High	High	High	High	High	High	High	High	High	High	1.627	1.93747e+08	1.19083e+08	120.65	76.97	Triplicate	0.496527	0.214772	0.668022	1.24673	0.653827	0.361551	-0.275996	29.1656	22.6931	26.6365	26.8522	27.9189	22.0393	26.275	27.1282	1.34296e+08	6.0218e+08	6781052	1.04325e+08	1.21152e+08	1.09452e+08	2.53761e+08	4.30998e+06	8.11993e+07	1.46694e+08
High	A0A087WSV8	Nucleobindin 2, isoform CRA_b OS=Homo sapiens OX=9606 GN=NUCB2 PE=1 SV=1	FALSE	TRUE	34.2857	14	105	13	High	High	High	High	High	High	High	High	High	High	1.258	1.24639e+08	9.91106e+07	38.78	50.26	Triplicate	0.302156	0.316617	0.499466	0.277883	0.919415	-0.314296	0.325623	27.5568	27.1197	26.7342	26.4669	27.2789	26.2003	27.0485	26.1413	7.55407e+07	1.97437e+08	1.45827e+08	1.11636e+08	9.27557e+07	4.27818e+07	1.62846e+08	7.71021e+07	1.38808e+08	7.40148e+07
High	O14925	Mitochondrial import inner membrane translocase subunit Tim23 OS=Homo sapiens OX=9606 GN=TIMM23 PE=1 SV=1	FALSE	TRUE	26.3158	4	34	4	Not Found	High	High	High	Not Found	Not Found	High	High	High	Not Found	0.88	5.09431e+07	5.78686e+07	77.04	64.12	Triplicate	-0.261068	0.14025	0.853097	-0.30241	-0.0538665	-0.426926		24.4352	26.5128	25.0356		24.7376	26.5667	25.4625			2.26848e+07	9.57515e+07	3.43929e+07			2.7975e+07	9.93942e+07	4.62367e+07
High	Q14643	Inositol 1,4,5-trisphosphate receptor type 1 OS=Homo sapiens OX=9606 GN=ITPR1 PE=1 SV=3	FALSE	TRUE	26.7223	71	318	55	High	High	Peak Found	High	High	High	High	Medium	High	High	1.128	2.03055e+08	1.79993e+08	143.02	154.54	Triplicate	0.433383	0.318745	0.496557	-0.280469	1.37793	0.038562	0.597509	25.1317	18.8405	29.3297	28.1345	25.4122	17.4625	29.2912	27.537	8.64261e+06	3.67629e+07	469404	6.74736e+08	2.94663e+08	3.45099e+06	4.46518e+07	180613	6.5694e+08	1.94741e+08
Medium	Q9Y5K6	CD2-associated protein OS=Homo sapiens OX=9606 GN=CD2AP PE=1 SV=1	FALSE	TRUE	3.12989	2	2	2	Not Found	Peak Found	Peak Found	Not Found	Not Found	Not Found	Medium	High	Not Found	Not Found	0.758	1.3712e+06	1.8097e+06	6.49	15.1	Duplicate	-0.393561	0.140595	0.852029	-0.481919	-0.305203			20.4518	20.3192			20.9337	20.6244				1.43414e+06	1.30825e+06				2.00292e+06	1.61647e+06
High	Q8NFV4	Protein ABHD11 OS=Homo sapiens OX=9606 GN=ABHD11 PE=1 SV=1	FALSE	TRUE	26.6667	7	16	7	Not Found	Not Found	High	High	Not Found	Not Found	Not Found	High	Medium	Not Found	0.679	1.41325e+07	2.08161e+07	135.37	133.91	Duplicate	-0.710742	0.140702	0.8517		-0.551049	-0.870434			24.7213	19.206			25.2724	20.0764				2.76603e+07	604740				4.05265e+07	1.10559e+06
High	Q3B7T1	Erythroid differentiation-related factor 1 OS=Homo sapiens OX=9606 GN=EDRF1 PE=1 SV=1	FALSE	TRUE	8.40065	8	14	7	Not Found	High	Not Found	High	Not Found	Not Found	High	Medium	High	Not Found	0.691	5.24401e+06	7.58472e+06	14.17	26.75	Duplicate	-0.746287	0.141111	0.85044	-0.914469		-0.578104		22.1699		22.46		23.0844	22.3231	23.0381			4.71852e+06		5.76949e+06			8.89382e+06	5247136	8.6132e+06
High	O43854	EGF-like repeat and discoidin I-like domain-containing protein 3 OS=Homo sapiens OX=9606 GN=EDIL3 PE=1 SV=1	FALSE	TRUE	34.5833	13	72	13	High	High	High	High	High	High	High	High	High	High	1.66	8.00896e+07	4.82471e+07	98.88	82.68	Triplicate	0.462567	0.237293	0.624716	0.682974	1.19413	0.257999	-0.28483	27.3622	27.2541	25.0343	24.3092	26.6792	26.06	24.7763	24.5941	1.27079e+07	1.72524e+08	1.60067e+08	3.43622e+07	2.07877e+07	9.75629e+06	1.07462e+08	6.99573e+07	2.87352e+07	2.53249e+07
High	A0A024R3X1	Galectin OS=Homo sapiens OX=9606 GN=LGALS8 PE=4 SV=1	FALSE	TRUE	8.91365	3	5	3	Not Found	Not Found	High	Peak Found	Not Found	Not Found	Not Found	High	High	Not Found	0.56	1.94213e+06	3.4705e+06	118.94	111.33	Duplicate	-1.02657	0.141437	0.849436		-0.79467	-1.25847			21.7697	18.2359			22.5644	19.4943				3.57556e+06	308704				6.20245e+06	738551
High	Q15392	Delta(24)-sterol reductase OS=Homo sapiens OX=9606 GN=DHCR24 PE=1 SV=2	FALSE	TRUE	14.9225	8	43	8	High	High	High	High	High	Medium	High	High	High	High	1.046	6.57501e+07	6.28546e+07	95.64	103.45	Triplicate	0.149364	0.249984	0.602088	0.0869128	0.297331	-0.120128	0.333339	25.7897	26.7372	27.1255	23.3424	25.7028	26.4399	27.2456	23.0091	1.82222e+06	5.80055e+07	1.1187e+08	1.46418e+08	1.06357e+07	1.0515e+06	5.46143e+07	9.10346e+07	1.59131e+08	8.44153e+06
High	Q86TB9	Protein PAT1 homolog 1 OS=Homo sapiens OX=9606 GN=PATL1 PE=1 SV=2	FALSE	TRUE	23.3766	15	55	15	High	High	High	High	Not Found	Not Found	High	High	High	Not Found	0.83	1.00586e+08	1.21241e+08	46.87	48.04	Triplicate	-0.251029	0.070007	1.15486	-0.232432	-0.139883	-0.380774		27.1286	25.6458	26.6115		27.361	25.7857	26.9922			1.4673e+08	5.25001e+07	1.02529e+08			1.7238e+08	5.78455e+07	1.33496e+08
High	Q9UJT0	Tubulin epsilon chain OS=Homo sapiens OX=9606 GN=TUBE1 PE=2 SV=1	FALSE	TRUE	4.84211	2	7	2	Not Found	High	High	High	Not Found	Not Found	Peak Found	Medium	High	Not Found	1.366	2.78689e+06	2.0407e+06	32.52	23.3	Duplicate	0.430256	0.142416	0.846441		0.528146	0.332367			21.7088	21.0333			21.1807	20.7009				3.42773e+06	2.14605e+06				2.37694e+06	1.70447e+06
High	Q9Y232	Chromodomain Y-like protein OS=Homo sapiens OX=9606 GN=CDYL PE=1 SV=2	FALSE	TRUE	13.3779	7	19	7	Not Found	High	High	High	Not Found	Not Found	High	Not Found	High	Not Found	0.779	7.13676e+06	9.15661e+06	48.16	40.37	Duplicate	-0.387138	0.14245	0.846339	-0.475238		-0.299037		22.1662		23.1897		22.6414		23.4887			4.70633e+06		9.56719e+06			6.5425e+06		1.17707e+07
High	O14828	Secretory carrier-associated membrane protein 3 OS=Homo sapiens OX=9606 GN=SCAMP3 PE=1 SV=3	FALSE	TRUE	12.9683	3	48	3	Not Found	High	High	High	Not Found	Not Found	High	High	High	Not Found	0.786	1.84571e+07	2.34914e+07	77.45	68.91	Triplicate	-0.44951	0.142893	0.844988	-0.630675	-0.0676062	-0.650249		21.5641	24.9032	24.3165		22.1948	24.9708	24.9668			3.10058e+06	3.13775e+07	2.08932e+07			4.80059e+06	3.28829e+07	3.27906e+07
High	A4D0T4	Forkhead box P2 OS=Homo sapiens OX=9606 GN=FOXP2 PE=4 SV=1	FALSE	TRUE	13.3784	6	18	6	Not Found	High	High	High	Not Found	Not Found	High	High	High	Not Found	1.125	4.71889e+07	4.19496e+07	110.5	121.15	Triplicate	0.298671	0.142952	0.84481	0.0891941	0.527703	0.279116		26.6707	24.5494	23.2801		26.5815	24.0217	23.001			1.06827e+08	2.4553e+07	1.01863e+07			1.00423e+08	1.70314e+07	8.39446e+06
High	A0A024R5Q7	Adenylosuccinate synthetase isozyme 2 OS=Homo sapiens OX=9606 GN=ADSS PE=3 SV=1	FALSE	TRUE	17.3246	6	18	6	Not Found	High	High	Peak Found	High	Not Found	High	High	High	High	0.767	6.2627e+06	8.16841e+06	130.44	126.86	Triplicate	-0.414064	0.143815	0.842196	-0.947196	-0.355354	-0.433108	0.0794035	20.93	24.142	20.9909	21.2283	21.8772	24.4973	21.424	21.1489		1.99785e+06	18512345	2.0839e+06	2.45671e+06		3.8521e+06	2.36828e+07	2.81355e+06	2.32515e+06
High	Q8TB72	Pumilio homolog 2 OS=Homo sapiens OX=9606 GN=PUM2 PE=1 SV=2	FALSE	TRUE	26.454	25	235	2	Not Found	High	High	High	Not Found	Not Found	High	High	High	Not Found	0.609	1.44811e+08	2.37655e+08	75.33	43.58	Triplicate	-0.263096	0.144291	0.840761	-0.392764	-0.0390214	-0.357501		27.9794	27.0393	27.3803	20.9247	28.3722	27.0783	27.7378			2.6463e+08	1.37926e+08	1.74697e+08	1.99055e+06		3.47435e+08	1.41708e+08	2.23823e+08
High	O75844	CAAX prenyl protease 1 homolog OS=Homo sapiens OX=9606 GN=ZMPSTE24 PE=1 SV=2	FALSE	TRUE	17.2632	8	43	8	High	High	High	High	High	High	High	High	High	High	1.356	2.52397e+07	1.86093e+07	157.57	160.94	Triplicate	0.344346	0.308566	0.510652	1.11358	0.414101	-0.0403216	-0.109972	23.9873	26.5083	23.375	20.1466	22.8737	26.0942	23.4153	20.2566	2.07469e+06	1.66299e+07	9.54542e+07	1.08788e+07	1.16076e+06	1.28385e+06	7.68544e+06	7.16372e+07	1.11872e+07	1.2527e+06
High	A0A2R8YEC9	Beta-mannosidase OS=Homo sapiens OX=9606 GN=MANBA PE=1 SV=1	FALSE	TRUE	10.8108	9	24	9	High	High	High	High	Peak Found	High	High	Not Found	High	High	2.82	1.01449e+07	3.59747e+06	183.53	166.59	Triplicate	0.695449	0.299033	0.524281	1.59686		0.621042	-0.131553	25.1822		20.1022	18.7728	23.5853		19.4811	18.9043	936337	3.807e+07		1.12554e+06	447882	581626	1.25858e+07		731828	490642
High	P18074	General transcription and DNA repair factor IIH helicase subunit XPD OS=Homo sapiens OX=9606 GN=ERCC2 PE=1 SV=1	FALSE	TRUE	10.3947	8	15	8	Not Found	High	Peak Found	High	Not Found	Not Found	High	High	High	Not Found	0.765	1.07684e+07	1.40711e+07	70.91	73.19	Triplicate	-0.29555	0.145039	0.838516	-0.482906	-0.0538888	-0.349854		23.6186	21.1326	24.0297		24.1015	21.1865	24.3796			1.28796e+07	2.29901e+06	1.71268e+07			1.79999e+07	2.38651e+06	2.18269e+07
High	A8KAC4	cDNA FLJ78754, highly similar to Homo sapiens ankyrin repeat domain 15 (ANKRD15), transcript variant 1, mRNA OS=Homo sapiens OX=9606 PE=2 SV=1	FALSE	TRUE	2.73669	3	5	3	Not Found	Peak Found	Not Found	Peak Found	High	Not Found	High	Not Found	High	Peak Found	0.515	533668	1.03642e+06	80.07	107.63	Triplicate	-0.813715	0.145088	0.838368	-1.26681		-1.04733	-0.127006	19.8704		16.6644	19.0391	21.1372		17.7117	19.1661		958459		103867	538680		2.30633e+06		214662	588252
High	Q96SZ6	CDK5 regulatory subunit-associated protein 1 OS=Homo sapiens OX=9606 GN=CDK5RAP1 PE=1 SV=2	FALSE	TRUE	14.8087	8	20	8	Not Found	High	Not Found	High	High	Not Found	High	Not Found	High	Peak Found	0.738	1.99559e+07	2.70314e+07	35.47	44.08	Duplicate	-0.410949	0.145333	0.837635	-0.506428		-0.315469		24.5732		23.8337		25.0796		24.1492			2.49609e+07		1.49508e+07			3.54577e+07		1.86051e+07
High	B4DMN1	cDNA FLJ61136, highly similar to Ras-related protein Rab-11A OS=Homo sapiens OX=9606 PE=2 SV=1	FALSE	TRUE	16.092	4	7	4	Not Found	Medium	High	High	Not Found	Not Found	Peak Found	Peak Found	High	Not Found	0.414	1.33392e+06	3.22534e+06	70.79	101.34	Triplicate	-1.14409	0.14547	0.837226	-1.35754	-0.205976	-1.86876		17.8945	20.8349	20.8482		19.2521	21.0409	22.7169			243665	1.87041e+06	1.88769e+06			624387	2.15746e+06	6.89417e+06
High	H9NKY4	IFITM3 OS=Homo sapiens OX=9606 GN=IFITM3 PE=4 SV=1	FALSE	TRUE	12.0301	1	15	1	Peak Found	High	High	High	High	High	Medium	High	High	High	2.037	1.93866e+06	951791	174.21	141.9	Triplicate	0.411739	0.318606	0.496747	0.631584	1.25425	-0.350528	0.111648	18.7673	22.9261	17.7247	19.5123	18.1357	21.6718	18.0753	19.4007	313150	446192	7.96953e+06	216608	747812	161741	288002	3.34091e+06	276182	692123
High	Q9UGJ1	Gamma-tubulin complex component 4 OS=Homo sapiens OX=9606 GN=TUBGCP4 PE=1 SV=1	FALSE	TRUE	26.087	13	34	13	Medium	High	High	High	Not Found	Not Found	High	High	High	Not Found	0.849	3.64495e+07	4.2927e+07	27.46	21.44	Triplicate	-0.25081	0.0635546	1.19685	-0.175289	-0.193888	-0.383254		25.4922	25.0507	24.7074		25.6675	25.2446	25.0907			4.71987e+07	3.47544e+07	2.73953e+07			5.32963e+07	3.97536e+07	3.57312e+07
High	P48723	Heat shock 70 kDa protein 13 OS=Homo sapiens OX=9606 GN=HSPA13 PE=1 SV=1	FALSE	TRUE	19.3206	8	37	8	High	High	Medium	High	High	High	High	High	High	High	1.59	3.30623e+07	2.07927e+07	162.58	134.35	Triplicate	0.248847	0.329174	0.482575	0.882502	0.113813	-0.0552067	0.0542804	26.9391	24.0575	22.4525	23.4023	26.0566	23.9437	22.5077	23.3481	2.35185e+06	1.28674e+08	1.74599e+07	5.73946e+06	1.10868e+07	1.39154e+06	6.97959e+07	1.61354e+07	5.96334e+06	1.06774e+07
High	P47985	Cytochrome b-c1 complex subunit Rieske, mitochondrial OS=Homo sapiens OX=9606 GN=UQCRFS1 PE=1 SV=2	FALSE	TRUE	13.8686	4	10	4	Not Found	High	High	Medium	Not Found	Not Found	High	Medium	Peak Found	Not Found	0.925	9.28445e+06	1.00367e+07	129.87	122.92	Triplicate	-0.298771	0.146039	0.83553	-0.495888	-0.0567869	-0.343639		16.5946	24.4513	22.1994		17.0905	24.508	22.5431			98960.5	2.29383e+07	4.81606e+06			139553	2.38592e+07	6.11136e+06
Medium	G4U4J3	PAP associated domain containing 5 OS=Homo sapiens OX=9606 GN=PAPD5 PE=2 SV=1	FALSE	TRUE	2.53566	1	4	1	Not Found	Medium	Medium	Not Found	Not Found	Not Found	Peak Found	Peak Found	Not Found	Not Found	0.659	524838	795904	88.97	78.63	Duplicate	-0.697388	0.146098	0.835355	-0.534474	-0.860302			19.7056	17.5706			20.2401	18.4309				855009	194667				1.23841e+06	353402
High	O00469	Procollagen-lysine,2-oxoglutarate 5-dioxygenase 2 OS=Homo sapiens OX=9606 GN=PLOD2 PE=1 SV=2	FALSE	TRUE	40.8412	28	384	2	High	High	High	Not Found	High	High	High	Peak Found	Not Found	High	1.543	4.21927e+07	2.73465e+07	73.09	60.93	Triplicate	0.691501	0.267088	0.573346	0.844552	1.38987		-0.159913	26.3943	24.4987		24.6096	25.5497	23.1088		24.7695	3.12669e+07	8.82001e+07	2.37046e+07		25599011	2.26234e+07	4.91172e+07	9.04567e+06		2.85997e+07
High	Q96QD9	UAP56-interacting factor OS=Homo sapiens OX=9606 GN=FYTTD1 PE=1 SV=3	FALSE	TRUE	3.45912	1	6	1	Not Found	Peak Found	High	High	Not Found	Not Found	Medium	High	High	Not Found	0.594	490578	825933	49.22	45.03	Triplicate	-0.821102	0.146433	0.834361	-1.39126	-0.171409	-0.900638		17.7219	19.1578	19.3553		19.1131	19.3292	20.2559			216180	584877	670677			567056	658664	1.25208e+06
High	A8K594	cDNA FLJ77256, highly similar to Homo sapiens SH3-domain binding protein 4 (SH3BP4), mRNA OS=Homo sapiens OX=9606 PE=2 SV=1	FALSE	TRUE	34.891	30	136	30	High	High	High	High	High	Medium	High	High	High	High	1.007	1.64795e+08	1.63683e+08	126.42	129.02	Triplicate	0.253862	0.264852	0.576997	0.0384652	0.244692	-0.0472092	0.7795	28.5147	24.9347	28.5811	20.7941	28.4762	24.69	28.6283	20.0146	5.01392e+06	3.83504e+08	3.20696e+07	4.01571e+08	1.81825e+06	1.94639e+06	3.73414e+08	2.70666e+07	4.14928e+08	1.05926e+06
High	Q9BQC3	2-(3-amino-3-carboxypropyl)histidine synthase subunit 2 OS=Homo sapiens OX=9606 GN=DPH2 PE=1 SV=1	FALSE	TRUE	4.70348	2	4	2	Not Found	Peak Found	High	Not Found	Not Found	Not Found	High	High	Not Found	Not Found	0.343	234093	682224	35.08	63.7	Duplicate	-1.42544	0.146715	0.833526	-1.09099	-1.75989			17.4254	18.1564			18.5164	19.9163				176017	292169				374953	989495
High	Q68D91	Metallo-beta-lactamase domain-containing protein 2 OS=Homo sapiens OX=9606 GN=MBLAC2 PE=1 SV=3	FALSE	TRUE	17.9211	5	11	5	Not Found	Peak Found	High	Medium	Not Found	Not Found	High	High	High	Not Found	0.743	3.01611e+06	4.05702e+06	113.95	90.19	Triplicate	-0.615753	0.147425	0.83143	-0.604006	-0.159472	-1.08378		17.774	22.7087	20.9094		18.378	22.8681	21.9932			224128	6.85472e+06	1.9695e+06			340659	7.65589e+06	4.17452e+06
[truncated: 5,044 more rows]
[truncated: 11 more columns]
