# Supplementary material for: ESCPE-1 mediates retrograde endosomal sorting of the SARS-CoV-2 host factor Neuropilin-1
Source: Proc Natl Acad Sci U S A. 2022 Jun 13;119(25):e2201980119. doi: 10.1073/pnas.2201980119 (PMC9231623; doi:10.1073/pnas.2201980119)
Supplement: Supplementary File [file pnas.2201980119.sd07.xlsx]

## Sheet: Dataset S7
																													Individual LogFCs				Log2 Abundances
																																	SNX5+6 siRNA				Scramble siRNA
Protein FDR Confidence	Accession	Description	Gene Name	Contaminant	Human	Coverage	# Peptides	# PSMs	# Unique Peptides	Found in Sample: [S9] F5: Light, Sample, TGN46-HRP_SNX5/6 siRNA	Found in Sample: [S2] F1: Medium, Sample, TGN46-HRP_SNX5/6 siRNA	Found in Sample: [S4] F2: Medium, Sample, TGN46-HRP_SNX5/6 siRNA	Found in Sample: [S6] F3: Medium, Sample, TGN46-HRP_SNX5/6 siRNA	Found in Sample: [S7] F4: Light, Sample, TGN46-HRP_SNX5/6 siRNA	Found in Sample: [S10] F5: Medium, Sample, TGN46-HRP_Scrambled siRNA	Found in Sample: [S1] F1: Light, Sample, TGN46-HRP_Scrambled siRNA	Found in Sample: [S3] F2: Light, Sample, TGN46-HRP_Scrambled siRNA	Found in Sample: [S5] F3: Light, Sample, TGN46-HRP_Scrambled siRNA	Found in Sample: [S8] F4: Medium, Sample, TGN46-HRP_Scrambled siRNA	Abundance Ratio: (TGN46-HRP_SNX5/6 siRNA) / (TGN46-HRP_Scrambled siRNA)	Abundances (Grouped): TGN46-HRP_SNX5/6 siRNA	Abundances (Grouped): TGN46-HRP_Scrambled siRNA	Abundances (Grouped) Standard Error [%]: TGN46-HRP_SNX5/6 siRNA	Abundances (Grouped) Standard Error [%]: TGN46-HRP_Scrambled siRNA	Stats	LogFC	T test	Minus LOG10 p value	Column1	Column2	Column3	Column4	KD n1	KD n2	KD n3	KD n4	Scr n1	Scr n2	Scr n3	Scr n4	Abundance: F5: Light, Sample, TGN46-HRP_SNX5/6 siRNA	Abundance: F1: Medium, Sample, TGN46-HRP_SNX5/6 siRNA	Abundance: F2: Medium, Sample, TGN46-HRP_SNX5/6 siRNA	Abundance: F3: Medium, Sample, TGN46-HRP_SNX5/6 siRNA	Abundance: F4: Light, Sample, TGN46-HRP_SNX5/6 siRNA	Abundance: F5: Medium, Sample, TGN46-HRP_Scrambled siRNA	Abundance: F1: Light, Sample, TGN46-HRP_Scrambled siRNA	Abundance: F2: Light, Sample, TGN46-HRP_Scrambled siRNA	Abundance: F3: Light, Sample, TGN46-HRP_Scrambled siRNA
High	D3DWL0	Plectin 1, intermediate filament binding protein 500kDa, isoform CRA_b OS=Homo sapiens OX=9606	PLEC1	FALSE	TRUE	43.0404	82	563	1	Not Found	Not Found	Not Found	Not Found	Not Found	Not Found	Medium	Not Found	Not Found	Not Found	0.001		74517.9			NS												16.1853										74517.9
High	E9PK54	Heat shock cognate 71 kDa protein (Fragment) OS=Homo sapiens OX=9606	HSPA8	FALSE	TRUE	92.3497	17	749	1	Not Found	Not Found	Not Found	Not Found	Not Found	Not Found	Not Found	Not Found	Not Found	Not Found						NS
High	Q53FS4	Lectin, mannose-binding, 1 variant (Fragment) OS=Homo sapiens OX=9606 PE=2 SV=1		FALSE	TRUE	41.3725	23	507	1	Not Found	High	Not Found	Not Found	Not Found	Not Found	Not Found	Not Found	Not Found	Not Found	1000	778770				NS								19.5708									778770
High	B4DJ98	cDNA FLJ53558, highly similar to Protein disulfide-isomerase A3 OS=Homo sapiens OX=9606 PE=2 SV=1		FALSE	TRUE	41.6486	24	742	1	Not Found	Not Found	Not Found	Not Found	Not Found	Not Found	Not Found	Not Found	Not Found	Not Found						NS
High	Q9NQS3	Nectin-3 OS=Homo sapiens OX=9606	NECTIN3	FALSE	TRUE	5.64663	2	3	2	Not Found	High	Not Found	Not Found	Medium	Not Found	High	Not Found	Not Found	Peak Found	0.075	48091.8	637994			NS	-3.72968	#DIV/0!	#DIV/0!				-3.72968				15.5535				19.2832					48091.8
High	B2R5R9	cDNA, FLJ92591, highly similar to Homo sapiens regulatory factor X, 5 (influences HLA class IIexpression) (RFX5), mRNA OS=Homo sapiens OX=9606 PE=2 SV=1		FALSE	TRUE	5.19481	2	6	2	Medium	High	Not Found	Peak Found	Not Found	Not Found	Medium	Not Found	High	Not Found	0.007	210675	28105703	7.98	28.48	Duplicate	-7.03213	0.019286	1.71476	-6.81903		-7.24523		17.6009		17.7638		24.4199		25.009			198793		222557			2.24458e+07		3.37656e+07
High	Q3ZCM7	Tubulin beta-8 chain OS=Homo sapiens OX=9606	TUBB8	FALSE	TRUE	28.6036	11	1287	1	Not Found	Not Found	Not Found	Not Found	Not Found	Not Found	Not Found	Not Found	Not Found	Not Found						NS
High	P68133	Actin, alpha skeletal muscle OS=Homo sapiens OX=9606	ACTA1	FALSE	TRUE	46.1538	15	454	1	Medium	Not Found	Not Found	Not Found	Not Found	Not Found	Not Found	Not Found	Not Found	Not Found						NS
High	B7Z2F4	T-complex protein 1 subunit delta OS=Homo sapiens OX=9606 PE=2 SV=1		FALSE	TRUE	50.3856	19	240	1	Not Found	Not Found	Not Found	Not Found	Not Found	Not Found	Not Found	Not Found	Medium	Not Found						NS
High	A6NNZ2	Tubulin beta-8 chain-like protein LOC260334 OS=Homo sapiens OX=9606 PE=1 SV=1		FALSE	TRUE	25.2252	10	1127	1	Not Found	Not Found	Not Found	Not Found	Not Found	Not Found	Not Found	Not Found	Not Found	Not Found						NS
High	A0A0A0MRG2	Amyloid-beta A4 protein OS=Homo sapiens OX=9606	APP	FALSE	TRUE	36.5152	19	219	1	Not Found	Not Found	Not Found	Not Found	Not Found	Not Found	Not Found	Not Found	Not Found	Not Found						NS
High	B7Z3V1	Sodium/potassium-transporting ATPase subunit alpha (Fragment) OS=Homo sapiens OX=9606 PE=2 SV=1		FALSE	TRUE	27.2549	22	193	1	Not Found	Not Found	Not Found	Not Found	Not Found	Not Found	Not Found	Not Found	Not Found	Not Found						NS
High	B7Z6M7	cDNA FLJ56248, highly similar to Vacuolar protein sorting 33B OS=Homo sapiens OX=9606 PE=2 SV=1		FALSE	TRUE	45.2797	26	81	1	Not Found	Peak Found	Not Found	Not Found	Not Found	Not Found	High	Not Found	Not Found	Not Found						NS
High	A0A024R0A9	Stromal cell derived factor 4, isoform CRA_b OS=Homo sapiens OX=9606	SDF4	FALSE	TRUE	34.7701	13	165	1	High	Not Found	Not Found	Not Found	Not Found	Peak Found	Not Found	Not Found	Not Found	Not Found	1.608	1.23268e+06	766524			NS																1.23268e+06					766524
High	A7MCZ7	UNC84A protein OS=Homo sapiens OX=9606	UNC84A	FALSE	TRUE	28.3251	21	149	1	Not Found	Not Found	Not Found	Not Found	Not Found	Not Found	Not Found	Not Found	Not Found	Not Found						NS
High	A8K3Z5	Nucleoporin NUP53 OS=Homo sapiens OX=9606 PE=2 SV=1		FALSE	TRUE	21.7791	5	29	5	Not Found	Not Found	High	High	Medium	Not Found	Not Found	High	High	Not Found	0.514	2.61656e+07	5.09007e+07	152.6	114.05	Triplicate	-0.495236	0.181289	0.741628		-0.350268	-0.640204			26.1041	22.5917	15.52		26.4543	23.2319				7.21288e+07	6.32107e+06	46986.7			9.19496e+07	9.85169e+06
High	Q5K651	Sterile alpha motif domain-containing protein 9 OS=Homo sapiens OX=9606	SAMD9	FALSE	TRUE	8.87351	12	27	12	Medium	High	Medium	High	Not Found	Not Found	High	Not Found	High	Not Found	0.406	1.05755e+07	2.60472e+07	112.82	72.22	Triplicate	-0.696278	0.0406875	1.39054	-0.651717		-0.740839		22.9518	16.0418	24.489		23.6035		25.2298			8.11306e+06	67464	2.35458e+07			1.27459e+07		3.93486e+07
High	A8K3D0	cDNA FLJ75185 OS=Homo sapiens OX=9606 PE=2 SV=1		FALSE	TRUE	38.0734	16	106	1	Not Found	Not Found	Not Found	Not Found	Not Found	Not Found	Not Found	Not Found	Medium	Not Found	0.001		806983			NS														19.6222										806983
High	A0A1W2PQA9	GPI ethanolamine phosphate transferase 1 OS=Homo sapiens OX=9606	PIGN	FALSE	TRUE	5.36082	4	12	4	High	High	High	Not Found	High	High	Peak Found	Not Found	Not Found	High	0.83	819534	986988	86.09	24.98	Duplicate	-0.096585	#DIV/0!	#DIV/0!				-0.096585		14.2514		20.0508				20.1474	1.35295e+06		19503.4		1.08614e+06	812629
High	B4DZE5	cDNA FLJ58806, highly similar to DNA-directed RNA polymerase, mitochondrial OS=Homo sapiens OX=9606 PE=2 SV=1		FALSE	TRUE	29.2341	19	81	0	Not Found	Not Found	Not Found	Not Found	Not Found	Not Found	Not Found	Not Found	Not Found	Not Found						NS
High	X6R960	E3 ubiquitin-protein ligase UBR4 OS=Homo sapiens OX=9606	UBR4	FALSE	TRUE	24.4944	20	80	1	Not Found	Not Found	Not Found	Not Found	Not Found	Not Found	Not Found	Not Found	Not Found	Not Found						NS
High	B4DHK9	cDNA FLJ51656, highly similar to Actin-like protein 2 OS=Homo sapiens OX=9606 PE=2 SV=1		FALSE	TRUE	28.655	9	72	1	Not Found	Not Found	Not Found	Not Found	Not Found	Not Found	Not Found	Not Found	Not Found	Not Found						NS
High	H7C5Q2	Acyl-coenzyme A thioesterase 9, mitochondrial (Fragment) OS=Homo sapiens OX=9606	ACOT9	FALSE	TRUE	37.5	11	89	1	Not Found	Not Found	Not Found	Not Found	Not Found	Not Found	Not Found	Not Found	Not Found	Not Found						NS
High	C9JI87	Voltage-dependent anion-selective channel protein 1 (Fragment) OS=Homo sapiens OX=9606	VDAC1	FALSE	TRUE	48.0874	10	105	1	Not Found	Not Found	Not Found	Not Found	Not Found	Not Found	Not Found	Not Found	Not Found	Not Found						NS
High	A0A2R8Y705	DNA polymerase (Fragment) OS=Homo sapiens OX=9606	POLD1	FALSE	TRUE	39.3736	15	69	1	High	Not Found	Not Found	Not Found	Not Found	Not Found	Not Found	Not Found	Not Found	Not Found	1000	42645.4				NS																42645.4
High	B4DLL0	cDNA FLJ58583, highly similar to GPI transamidase component PIG-S OS=Homo sapiens OX=9606 PE=2 SV=1		FALSE	TRUE	22.0648	12	84	1	Not Found	Not Found	Medium	High	Not Found	Not Found	Not Found	Not Found	Not Found	Not Found						NS
High	B4DZM1	cDNA FLJ58310, highly similar to Homo sapiens trinucleotide repeat containing 15 (TNRC15), mRNA OS=Homo sapiens OX=9606 PE=2 SV=1		FALSE	TRUE	14.9083	13	39	1	Not Found	Not Found	Not Found	Not Found	Not Found	Not Found	Not Found	Not Found	Medium	Not Found	0.001		35256.6			NS														15.1056										35256.6
High	Q59FY9	LEPREL2 protein variant (Fragment) OS=Homo sapiens OX=9606 PE=4 SV=1		FALSE	TRUE	30.6667	13	72	1	Not Found	Not Found	Not Found	Not Found	High	Not Found	Not Found	Not Found	Not Found	Not Found						NS
High	B4E0Q9	Protein transport protein SEC23 OS=Homo sapiens OX=9606 PE=2 SV=1		FALSE	TRUE	33.2518	11	66	0	Not Found	Not Found	Not Found	Not Found	Not Found	Not Found	Not Found	Not Found	Not Found	Not Found						NS
High	Q5SZX6	T-complex protein 1 subunit gamma (Fragment) OS=Homo sapiens OX=9606	CCT3	FALSE	TRUE	46.0145	12	114	1	Not Found	Not Found	Not Found	Not Found	Not Found	Not Found	Not Found	Not Found	Not Found	Not Found						NS
High	D7RJ43	MHC class I antigen (Fragment) OS=Homo sapiens OX=9606	HLA	FALSE	TRUE	45.3039	8	100	0	Not Found	Not Found	Not Found	Not Found	Not Found	Not Found	Not Found	Not Found	Not Found	Not Found						NS
High	Q13332	Receptor-type tyrosine-protein phosphatase S OS=Homo sapiens OX=9606	PTPRS	FALSE	TRUE	3.95277	5	10	3	High	High	Not Found	Medium	Not Found	High	High	Not Found	Not Found	Not Found	0.512	1.03743e+06	2.02776e+06	80.6	101.02	Duplicate	-0.934169	#DIV/0!	#DIV/0!	-0.934169				20.7949		17.2495		21.7291				1.1372e+06	1.81926e+06		155822		579294	3.47623e+06
High	Q5J8M4	Migration-inducing gene 14 OS=Homo sapiens OX=9606 PE=2 SV=1		FALSE	TRUE	46.3068	14	54	1	Not Found	Not Found	Not Found	Not Found	Not Found	Not Found	Not Found	High	Not Found	Not Found						NS
High	B7Z1N5	cDNA FLJ53830, highly similar to Sodium/potassium-transporting ATPase alpha-1 chain OS=Homo sapiens OX=9606 PE=2 SV=1		FALSE	TRUE	31.8519	10	65	1	Not Found	Not Found	Not Found	Not Found	Not Found	Not Found	Not Found	Not Found	Not Found	Not Found						NS
High	B7Z8Z6	DNA helicase OS=Homo sapiens OX=9606 PE=2 SV=1		FALSE	TRUE	27.3585	22	249	22	High	High	High	High	High	High	High	High	High	High	0.635	2.18673e+08	3.4414e+08	189.57	155.43	Triplicate	-0.615949	0.0765663	1.11596	-0.806505	-0.254118	-0.787223		25.9525	29.8352	26.0491	16.8663	26.759	30.0893	26.8363		1.07546e+06	6.49349e+07	9.57803e+08	6.94321e+07	119469	886544	1.13569e+08	1.14228e+09	1.19822e+08
High	O75436	Vacuolar protein sorting-associated protein 26A OS=Homo sapiens OX=9606	VPS26A	FALSE	TRUE	35.474	10	32	9	Not Found	Peak Found	High	Medium	High	Not Found	High	High	High	Not Found	0.593	3.41335e+07	5.75157e+07	195.83	166.39	Triplicate	-0.796089	0.0818246	1.08712	-0.941187	-0.32205	-1.12503		18.6438	27.0019	20.7157	13.2372	19.585	27.3239	21.8408			409585	1.34392e+08	1.72211e+06	9655.82		786448	1.68005e+08	3.75603e+06
High	A8K721	cDNA FLJ77157, highly similar to Homo sapiens aspartate beta-hydroxylase (ASPH), transcript variant 3, mRNA OS=Homo sapiens OX=9606 PE=2 SV=1		FALSE	TRUE	25.5591	4	89	1	Not Found	Not Found	Not Found	Not Found	Not Found	Not Found	Medium	Not Found	Not Found	Not Found	0.001		390600			NS												18.5753										390600
High	Q5JSD2	Voltage-dependent anion-selective channel protein 2 (Fragment) OS=Homo sapiens OX=9606	VDAC2	FALSE	TRUE	51.5464	9	99	1	Not Found	Not Found	Not Found	Not Found	Not Found	Not Found	Not Found	Not Found	Not Found	Not Found						NS
High	Q09160	HLA class I histocompatibility antigen, A-80 alpha chain OS=Homo sapiens OX=9606	HLA-A	FALSE	TRUE	24.1096	7	89	0	Not Found	Not Found	Not Found	Not Found	Not Found	Not Found	Not Found	Not Found	Not Found	Not Found						NS
High	Q2TAA5	GDP-Man:Man(3)GlcNAc(2)-PP-Dol alpha-1,2-mannosyltransferase OS=Homo sapiens OX=9606	ALG11	FALSE	TRUE	2.84553	1	5	1	Not Found	High	High	Not Found	High	Not Found	Peak Found	High	Not Found	Not Found	0.546	916268	1.67744e+06	141	28.91	Triplicate	-0.954343	0.573164	0.241721	0.24908	-2.15777			21.1952	18.1902		15.5715	20.9461	20.348				2.40102e+06	299084		48696.2		2.0203e+06	1.33459e+06
Medium	A0A024R2Y7	Hyaluronidase-3 OS=Homo sapiens OX=9606	HYAL3	FALSE	TRUE	2.8777	1	1	1	Not Found	Not Found	Not Found	Peak Found	Not Found	Not Found	Not Found	Not Found	High	Not Found	0.222	39783.6	179238			NS	-2.17163	#DIV/0!	#DIV/0!			-2.17163				15.2799				17.4515					39783.6					179238
High	A0A024R394	Cysteine and histidine-rich domain (CHORD)-containing 1, isoform CRA_c OS=Homo sapiens OX=9606	CHORDC1	FALSE	TRUE	38.5542	11	60	11	High	High	High	High	Medium	Peak Found	High	High	High	Medium	0.834	9.14389e+07	1.09635e+08	202.97	192	Triplicate	-0.48629	0.0629876	1.20074	-0.454019	-0.193975	-0.965188	-0.331976	21.6429	28.6549	24.8635	16.7055	22.0969	28.8489	25.8287	17.0375	626884	3.27463e+06	4.22661e+08	3.05254e+07	106869	472434	4.48576e+06	4.83486e+08	5.95952e+07
High	P35580	Myosin-10 OS=Homo sapiens OX=9606	MYH10	FALSE	TRUE	4.35223	10	55	1	Not Found	Not Found	Not Found	Not Found	Not Found	Not Found	Not Found	Not Found	Not Found	Not Found						NS
High	F6IQT5	MHC class I antigen (Fragment) OS=Homo sapiens OX=9606	HLA-A	FALSE	TRUE	31.1573	8	94	1	Not Found	Not Found	Not Found	Not Found	Not Found	Not Found	Not Found	Not Found	Not Found	Not Found	1000	549756				NS								19.0684									549756
High	Q9Y6L7	Tolloid-like protein 2 OS=Homo sapiens OX=9606	TLL2	FALSE	TRUE	9.85222	10	67	1	High	High	High	High	High	High	High	High	High	High	0.001		95256			NS																					95256
High	Q14568	Heat shock protein HSP 90-alpha A2 OS=Homo sapiens OX=9606	HSP90AA2P	FALSE	TRUE	26.5306	8	149	1	Not Found	Not Found	High	Not Found	Not Found	Not Found	Not Found	Not Found	Not Found	Not Found	1000	186319				NS									17.5074									186319
High	A0A024R3H2	Sortilin-related receptor, L(DLR class) A repeats-containing, isoform CRA_b OS=Homo sapiens OX=9606	SORL1	FALSE	TRUE	14.0921	27	87	27	High	High	Not Found	High	High	Peak Found	High	Not Found	High	High	0.806	1.38537e+07	1.71878e+07	89.38	86.59	Triplicate	-0.359126	0.0539204	1.26825	-0.270821		-0.533015	-0.273541	23.9114		23.14	24.8329	24.1823		23.673	25.1064	508873	1.57783e+07		9.24333e+06	2.98844e+07	216675	1.90364e+07		1.33746e+07
High	B2R673	Dihydrolipoamide acetyltransferase component of pyruvate dehydrogenase complex OS=Homo sapiens OX=9606 PE=2 SV=1		FALSE	TRUE	24.3513	9	34	9	Medium	High	High	High	Medium	Not Found	High	High	High	High	0.588	1.87263e+07	3.18304e+07	78.53	46.54	Triplicate	-0.321952	0.073298	1.13491	-0.379867	-0.141164	-0.444826		24.1327	24.291	25.0991	15.4342	24.5126	24.4321	25.5439			1.83936e+07	2.05264e+07	3.59407e+07	44276.2		2.39342e+07	2.26364e+07	4.89207e+07
High	B3KNJ4	SUMO-1 activating enzyme subunit 1, isoform CRA_a OS=Homo sapiens OX=9606	SAE1	FALSE	TRUE	30.1003	8	26	1	Not Found	Not Found	High	Not Found	Not Found	Not Found	Not Found	Not Found	Not Found	Not Found	1000	158817				NS									17.277									158817
Medium	P35218	Carbonic anhydrase 5A, mitochondrial OS=Homo sapiens OX=9606	CA5A	FALSE	TRUE	8.52459	2	2	2	Not Found	High	Not Found	Not Found	Not Found	Not Found	High	Not Found	Not Found	Not Found	0.294	547711	1.86092e+06			NS	-1.76453	#DIV/0!	#DIV/0!	-1.76453				19.0631				20.8276					547711					1.86092e+06
High	F8W9U4	Microtubule-associated protein OS=Homo sapiens OX=9606	MAP4	FALSE	TRUE	12.1981	9	90	1	Medium	Not Found	Not Found	Not Found	Not Found	Not Found	Not Found	Not Found	Not Found	Not Found	1000	285834				NS																285834
High	P29323	Ephrin type-B receptor 2 OS=Homo sapiens OX=9606	EPHB2	FALSE	TRUE	13.2701	11	32	9	Not Found	High	Not Found	Not Found	Not Found	Not Found	High	Not Found	Not Found	High	0.309	1.65786e+07	5.37363e+07			NS	-1.69657	#DIV/0!	#DIV/0!	-1.69657				23.9828				25.6794					1.65786e+07					5.37363e+07
High	B4DE82	cDNA FLJ52474, highly similar to Sequestosome-1 OS=Homo sapiens OX=9606 PE=2 SV=1		FALSE	TRUE	43.5345	7	57	1	Not Found	Medium	Not Found	Not Found	Not Found	Not Found	Not Found	Not Found	Not Found	Not Found	1000	658257				NS								19.3283									658257
High	P51149	Ras-related protein Rab-7a OS=Homo sapiens OX=9606	RAB7A	FALSE	TRUE	40.5797	8	23	8	Not Found	Peak Found	High	Medium	Medium	Not Found	High	High	High	Not Found	0.392	1.51307e+07	3.8635e+07	168.97	136.93	Triplicate	-1.14626	0.0247154	1.60703	-1.50566	-0.901175	-1.03193		21.2385	25.67	22.0966	17.4149	22.7441	26.5712	23.1285			2.4741e+06	5.33893e+07	4.48483e+06	174746		7.02534e+06	9.97092e+07	9.17037e+06
Medium	Q9H813	Transmembrane protein 206 OS=Homo sapiens OX=9606	TMEM206	FALSE	TRUE	12.5714	3	3	3	Not Found	Not Found	Not Found	Not Found	Peak Found	Not Found	Not Found	Not Found	Medium	Medium	0.32	199750	624523		33.36	NS	-1.25646	#DIV/0!	#DIV/0!				-1.25646				17.6078			19.5579	18.8643					199750				771826
High	O15173	Membrane-associated progesterone receptor component 2 OS=Homo sapiens OX=9606	PGRMC2	FALSE	TRUE	16.5919	4	20	3	High	High	High	Not Found	High	Medium	High	High	Not Found	Medium	0.607	2.04391e+06	3.36723e+06	106.23	83.12	Triplicate	-0.742435	0.157648	0.802312	-0.524114	-0.301421	-1.40177		21.8203	22.2541	19.1224	16.9347	22.3445	22.5555	20.5242		818392	3.70322e+06	5.00195e+06	570713	125271	471345	5.32542e+06	6.16419e+06	1.50797e+06
High	B4E1T5	cDNA FLJ55764, highly similar to Apolipoprotein-L2 OS=Homo sapiens OX=9606 PE=2 SV=1		FALSE	TRUE	4.89978	2	6	2	Not Found	Not Found	Peak Found	High	Not Found	Not Found	Not Found	High	High	Not Found	0.343	620396	1.80952e+06	9.54	40.09	Duplicate	-1.48721	0.213359	0.670888		-0.969238	-2.00518			19.337	19.1421			20.3063	21.1472				662252	578540				1.29656e+06	2.32248e+06
High	Q13502	Phosphotyrosine independent ligand p62B for the Lck SH2 domain B-cell isoform (Fragment) OS=Homo sapiens OX=9606 PE=2 SV=1		FALSE	TRUE	24.2857	5	51	1	Not Found	Not Found	Not Found	Not Found	Not Found	Not Found	Not Found	Not Found	Not Found	Not Found						NS
High	E9PKW1	Latent-transforming growth factor beta-binding protein 3 (Fragment) OS=Homo sapiens OX=9606	LTBP3	FALSE	TRUE	15.3169	11	33	1	Not Found	Not Found	Not Found	Medium	Not Found	Not Found	Not Found	Not Found	Not Found	Not Found	1000	29597.3				NS										14.8532									29597.3
High	A0A0C4DGB5	Calpastatin OS=Homo sapiens OX=9606	CAST	FALSE	TRUE	25.0663	11	27	1	High	Not Found	Not Found	Not Found	Not Found	Medium	Not Found	Not Found	Not Found	Not Found	4.212	4.29047e+06	1.01868e+06			NS																4.29047e+06					1.01868e+06
High	A0A0U5J8I0	Tumor necrosis factor (Ligand) superfamily, member 9, isoform CRA_a OS=Homo sapiens OX=9606	TNLG5A	FALSE	TRUE	3.54331	1	6	1	Medium	High	Not Found	Not Found	Not Found	High	High	Not Found	Medium	High	0.452	1.04836e+06	2.32003e+06	63.45	115.34	NS	-1.47169	#DIV/0!	#DIV/0!	-1.47169				20.5344				22.0061				577993	1.51872e+06				427934	4.21213e+06
High	B4DYH6	Transmembrane 9 superfamily member OS=Homo sapiens OX=9606 PE=2 SV=1		FALSE	TRUE	38	9	118	1	Not Found	Not Found	Not Found	Not Found	Not Found	Not Found	Not Found	Not Found	Not Found	Not Found						NS
High	F8WF02	Pyruvate dehydrogenase E1 component subunit beta, mitochondrial OS=Homo sapiens OX=9606	PDHB	FALSE	TRUE	35.8566	8	40	1	Not Found	Medium	Not Found	Not Found	Not Found	Not Found	Not Found	Not Found	Not Found	Not Found	1000	581418				NS								19.1492									581418
High	A8KAQ3	Sortilin OS=Homo sapiens OX=9606 PE=2 SV=1	SORT1	FALSE	TRUE	4.45247	3	11	3	High	High	Medium	High	Peak Found	High	High	Not Found	Peak Found	High	0.738	2.98725e+06	4.04886e+06	170.41	154.12	Triplicate	0.00600982	0.957512	0.0188556	-0.0839055			0.0959252	23.3396	17.0101		19.3919	23.4235			19.296	513851	1.06152e+07	131990		687921	252000	1.12509e+07
High	Q13489	Baculoviral IAP repeat-containing protein 3 OS=Homo sapiens OX=9606	BIRC3	FALSE	TRUE	16.3907	9	39	2	Not Found	Not Found	Not Found	High	Not Found	Not Found	Not Found	Medium	High	Not Found						NS
High	B4DJ26	Phosphoribosylformylglycinamidine synthase (FGAR amidotransferase), isoform CRA_c OS=Homo sapiens OX=9606	PFAS	FALSE	TRUE	14.442	11	38	1	Not Found	Not Found	Not Found	Not Found	Not Found	Not Found	Not Found	Not Found	Not Found	Not Found						NS
High	O00231	26S proteasome non-ATPase regulatory subunit 11 OS=Homo sapiens OX=9606	PSMD11	FALSE	TRUE	24.1706	9	26	9	Not Found	High	High	High	High	Not Found	High	High	High	Not Found	0.382	7.45198e+06	1.9515e+07	68.27	37.32	Triplicate	-0.921899	0.0787501	1.10375	-0.741687	-0.561549	-1.46246		23.4808	22.979	23.2116	16.8744	24.2225	23.5406	24.674			1.17068e+07	8.26753e+06	9.71344e+06	120141		1.95753e+07	1.22017e+07	2.67681e+07
High	B3KM30	cDNA FLJ10114 fis, clone HEMBA1002770, highly similar to Cullin-associated NEDD8-dissociated protein 1 OS=Homo sapiens OX=9606 PE=2 SV=1		FALSE	TRUE	38.6503	7	46	1	Not Found	Not Found	Not Found	Not Found	Not Found	Not Found	Not Found	Not Found	Not Found	Not Found						NS
High	B4DYI8	cDNA FLJ57670, highly similar to Endoglin OS=Homo sapiens OX=9606 PE=2 SV=1		FALSE	TRUE	38.4615	10	53	1	Not Found	Not Found	Not Found	Not Found	Not Found	Not Found	Not Found	Not Found	Not Found	Not Found						NS
High	H7C4C5	Microtubule-associated protein (Fragment) OS=Homo sapiens OX=9606	MAP4	FALSE	TRUE	19.0669	8	84	1	Not Found	Not Found	Not Found	Not Found	Not Found	Not Found	Not Found	Not Found	Not Found	Not Found						NS
High	Q9HA77	Probable cysteine--tRNA ligase, mitochondrial OS=Homo sapiens OX=9606	CARS2	FALSE	TRUE	15.0709	7	18	7	Not Found	Medium	High	High	Medium	Not Found	High	High	High	Not Found	0.564	1.42815e+07	2.53225e+07	119.04	91.5	Triplicate	-0.495934	0.0560185	1.25167	-0.731255	-0.437881	-0.318665		20.9768	25.1255	24.1338	15.6376	21.7081	25.5634	24.4524			2.06373e+06	3.66042e+07	1.84072e+07	50976.8		3.42596e+06	4.95845e+07	2.2957e+07
High	P17655	Calpain-2 catalytic subunit OS=Homo sapiens OX=9606	CAPN2	FALSE	TRUE	21.5714	13	34	1	High	Not Found	Not Found	Not Found	Not Found	Not Found	Not Found	Not Found	Not Found	Not Found						NS
High	Q58FF6	Putative heat shock protein HSP 90-beta 4 OS=Homo sapiens OX=9606	HSP90AB4P	FALSE	TRUE	10.8911	7	80	1	Not Found	Not Found	Not Found	Not Found	Not Found	Not Found	Not Found	Not Found	Not Found	Not Found						NS
High	P49589	Cysteine--tRNA ligase, cytoplasmic OS=Homo sapiens OX=9606	CARS	FALSE	TRUE	15.508	10	34	1	Not Found	Not Found	High	Not Found	Not Found	Not Found	Not Found	Not Found	Not Found	Not Found						NS
High	A0A087WTA5	Translation initiation factor eIF-2B subunit delta OS=Homo sapiens OX=9606	EIF2B4	FALSE	TRUE	20	7	29	1	Not Found	Not Found	Not Found	Not Found	Not Found	Not Found	Not Found	Not Found	Not Found	Not Found						NS
High	B4DYC6	cDNA FLJ60958, highly similar to Homo sapiens SGT1, suppressor of G2 allele of SKP1 (SUGT1), mRNA OS=Homo sapiens OX=9606 PE=2 SV=1		FALSE	TRUE	36.1011	9	40	1	Not Found	Not Found	Not Found	Not Found	Not Found	Not Found	Not Found	Not Found	Not Found	Not Found						NS
High	B3KPZ0	cDNA FLJ32485 fis, clone SKNMC2001596, highly similar to Ankyrin repeat and FYVE domain-containing protein 1 (Fragment) OS=Homo sapiens OX=9606 PE=2 SV=1		FALSE	TRUE	15.0046	13	27	1	Not Found	Not Found	Not Found	Not Found	Not Found	Not Found	Not Found	Not Found	Not Found	Not Found						NS
High	A0A024QZN6	Retinoic acid induced 17, isoform CRA_a OS=Homo sapiens OX=9606	RAI17	FALSE	TRUE	4.47344	5	9	5	Not Found	High	High	Medium	Not Found	Not Found	Not Found	High	Peak Found	Not Found	0.564	1.07181e+07	1.90071e+07	138.71	103.35	Triplicate	-0.245056	0.00609555	2.21499		-0.247402	-0.242709		16.8328	24.724	22.0442			24.9714	22.2869			116732	2.77127e+07	4.3249e+06				3.28969e+07	5.11728e+06
High	A0A1G4HPT4	MHC class I antigen (Fragment) OS=Homo sapiens OX=9606	HLA-A	FALSE	TRUE	25.2747	4	37	1	Not Found	High	Not Found	Not Found	Not Found	Not Found	Not Found	Not Found	Not Found	Not Found	1000	591119				NS								19.1731									591119
High	A0A2R8Y5S7	Radixin OS=Homo sapiens OX=9606	RDX	FALSE	TRUE	17.1186	11	47	2	Medium	Not Found	Not Found	Not Found	Not Found	Peak Found	Not Found	High	Not Found	Not Found	0.965	408758	423375		77.88	NS													19.3245			408758					190213		656538
High	Q92925	SWI/SNF-related matrix-associated actin-dependent regulator of chromatin subfamily D member 2 OS=Homo sapiens OX=9606	SMARCD2	FALSE	TRUE	27.8719	12	54	10	High	High	High	High	High	Not Found	High	High	High	Peak Found	0.929	4.53384e+07	4.87789e+07	75.94	32.89	Triplicate	0.306764	0.00111227	2.95379	0.295739	0.29733	0.327222		25.1496	26.053	26.1502	15.2514	24.8538	25.7557	25.823			3.72197e+07	6.96209e+07	7.44741e+07	39006.8		3.03212e+07	5.66545e+07	5.93611e+07
High	K7ES63	Tubulin beta chain (Fragment) OS=Homo sapiens OX=9606	TUBB6	FALSE	TRUE	44.8276	4	80	1	Not Found	Not Found	Not Found	Not Found	Not Found	Not Found	Not Found	Not Found	Not Found	Not Found						NS
High	P22466	Galanin peptides OS=Homo sapiens OX=9606	GAL	FALSE	TRUE	13.0081	2	4	2	Not Found	High	Not Found	Not Found	Not Found	Not Found	High	Not Found	Not Found	Not Found	0.448	1.24093e+06	2.7722e+06			NS	-1.1596	#DIV/0!	#DIV/0!	-1.1596				20.243				21.4026					1.24093e+06					2.7722e+06
High	A0A024R694	Actinin, alpha 1, isoform CRA_a OS=Homo sapiens OX=9606	ACTN1	FALSE	TRUE	10.6502	9	47	1	Not Found	Not Found	Peak Found	Not Found	Not Found	Not Found	Not Found	Medium	Not Found	Not Found						NS
High	P23634	Plasma membrane calcium-transporting ATPase 4 OS=Homo sapiens OX=9606	ATP2B4	FALSE	TRUE	10.1531	9	27	1	Not Found	Not Found	Not Found	Not Found	Not Found	Not Found	Not Found	Not Found	Not Found	Not Found	0.001		1.81255e+06		122.11	NS												21.6876		17.917								3.37761e+06		247486
High	E7ETM0	Casein kinase I isoform alpha OS=Homo sapiens OX=9606	CSNK1A1	FALSE	TRUE	28.7879	6	27	1	Not Found	Not Found	Not Found	Not Found	Not Found	Not Found	Not Found	Not Found	Not Found	Not Found						NS
High	D6RFG8	Deoxycytidine kinase OS=Homo sapiens OX=9606	DCK	FALSE	TRUE	12.3028	3	6	3	Not Found	Peak Found	High	Peak Found	Not Found	Not Found	High	High	High	Not Found	0.25	569178	2.27673e+06	87.54	37.23	Triplicate	-2.32189	0.0518128	1.28556	-3.37188	-2.08164	-1.51215		17.5417	18.547	20.1126		20.9135	20.6287	21.6248			190793	383012	1.13373e+06			1.97515e+06	1.62125e+06	3.2338e+06
High	B5BU24	14-3-3 protein beta/alpha OS=Homo sapiens OX=9606	YWHAB	FALSE	TRUE	39.8374	9	49	4	Not Found	Peak Found	High	Peak Found	Medium	Not Found	High	High	High	Not Found	0.59	1.75713e+06	2.97784e+06	94.66	59.57	Triplicate	-0.40306	0.301447	0.520789	-0.452244	0.125397	-0.882332		19.498	21.8471	21.2069	16.5343	19.9502	21.7217	22.0893			740411	3.7726e+06	2.42058e+06	94911.3		1.01301e+06	3.45854e+06	4.46199e+06
High	B2RBC1	cDNA, FLJ95432, highly similar to Homo sapiens Alport syndrome, mental retardation, midfacehypoplasia and elliptocytosis chromosomal region, gene 1 (AMMECR1),mRNA OS=Homo sapiens OX=9606 PE=2 SV=1		FALSE	TRUE	3.6036	1	5	1	High	Peak Found	Peak Found	Not Found	Not Found	High	High	Medium	Not Found	Not Found	0.319	604893	1.89652e+06	35.08	89.95	Duplicate	-2.32027	0.0711663	1.14773	-2.05981	-2.58074			18.5505	19.2504			20.6103	21.8312			807085	383923	623670			357779	1.6007e+06	3.73108e+06
High	B4DM27	cDNA FLJ54637, highly similar to Homo sapiens BAT2 domain containing 1 (BAT2D1), mRNA (Fragment) OS=Homo sapiens OX=9606 PE=2 SV=1		FALSE	TRUE	9.32476	8	18	1	Not Found	Not Found	Not Found	Not Found	Not Found	Not Found	Not Found	Not Found	Medium	Not Found	0.001		21070			NS														14.3629										21070
High	Q4LE60	TNPO2 variant protein (Fragment) OS=Homo sapiens OX=9606	TNPO2 variant protein	FALSE	TRUE	7.23121	7	52	1	Not Found	Not Found	Not Found	Not Found	Not Found	Not Found	Not Found	Not Found	Medium	Not Found						NS
High	J3KN18	Cytoplasmic polyadenylation element-binding protein 2 OS=Homo sapiens OX=9606	CPEB2	FALSE	TRUE	13.4003	6	13	2	Not Found	Peak Found	Not Found	Not Found	Not Found	Not Found	High	Not Found	High	Not Found						NS
High	A0A024R4Y2	HCG39762, isoform CRA_c OS=Homo sapiens OX=9606	hCG_39762	FALSE	TRUE	3.05499	2	12	2	Not Found	Medium	High	Medium	Not Found	Not Found	High	High	High	Not Found	0.639	3.30939e+06	5.1791e+06	72.05	70.05	Triplicate	-0.675102	0.00276438	2.5584	-0.658136	-0.743415	-0.623756		21.7862	19.5847	22.3976		22.4443	20.3281	23.0214			3.6165e+06	786293	5.52538e+06			5.70699e+06	1.31636e+06	8.51396e+06
High	A0A024R363	Chromosome 3 open reading frame 63, isoform CRA_b OS=Homo sapiens OX=9606	C3orf63	FALSE	TRUE	10.7867	12	25	1	Not Found	Not Found	Not Found	Not Found	Not Found	Not Found	Not Found	Not Found	Not Found	Not Found						NS
High	Q16720	Plasma membrane calcium-transporting ATPase 3 OS=Homo sapiens OX=9606	ATP2B3	FALSE	TRUE	9.91803	8	23	1	Not Found	Not Found	Not Found	Not Found	Not Found	Not Found	High	Not Found	Not Found	Not Found						NS
High	B7Z1G6	Non-specific serine/threonine protein kinase OS=Homo sapiens OX=9606 PE=2 SV=1		FALSE	TRUE	14.8862	7	22	1	Not Found	Not Found	Not Found	Not Found	Not Found	Not Found	Not Found	Not Found	Not Found	Medium						NS
High	B9VP19	60 kDa chaperonin (Fragment) OS=Homo sapiens OX=9606	HSPD1	FALSE	TRUE	39.1304	5	41	1	Not Found	Not Found	Not Found	Not Found	Not Found	Not Found	Not Found	Not Found	Not Found	Not Found						NS
High	B2R9H3	cDNA, FLJ94391, highly similar to Homo sapiens serine (or cysteine) proteinase inhibitor, clade B (ovalbumin), member 8 (SERPINB8), mRNA OS=Homo sapiens OX=9606 PE=2 SV=1		FALSE	TRUE	17.9144	6	13	1	Not Found	Not Found	High	Not Found	Not Found	Not Found	Not Found	High	Not Found	Not Found						NS
High	A0A2P9ARL3	ATP synthase subunit alpha OS=Homo sapiens OX=9606	atpA	FALSE	TRUE	10.8055	6	58	2	Not Found	Not Found	Not Found	Not Found	Not Found	Not Found	Medium	High	High	Not Found	0.001		1.19525e+06		28.1	NS												20.5937	19.9626	19.9048								1.58242e+06	1.02174e+06	981603
High	B3KN03	cDNA FLJ13115 fis, clone NT2RP3002631, highly similar to Importin-11 OS=Homo sapiens OX=9606 PE=2 SV=1		FALSE	TRUE	16.8776	6	23	1	Medium	Not Found	Not Found	Not Found	Not Found	Not Found	Not Found	Not Found	Not Found	Not Found	1000	74369.3				NS																74369.3
High	A0A024R5L0	Prolylcarboxypeptidase (Angiotensinase C), isoform CRA_a OS=Homo sapiens OX=9606	PRCP	FALSE	TRUE	11.0887	4	10	4	Peak Found	High	Not Found	Peak Found	Peak Found	High	High	Not Found	High	High	0.592	2.45594e+06	4.14894e+06	148.68	139.23	Triplicate	-1.02631	0.0512227	1.29054	-0.690021		-1.4951	-0.893808	22.9107		16.829	20.2891	23.6007		18.3241	21.1829	540927	7.88519e+06		116424	1.2812e+06	1.16579e+06	1.27212e+07		328178
High	G5EA03	LIM and calponin homology domains-containing protein 1 OS=Homo sapiens OX=9606	LIMCH1	FALSE	TRUE	8.17996	9	21	1	Not Found	Not Found	Not Found	Not Found	Not Found	Not Found	Not Found	Not Found	Medium	Not Found						NS
High	A0A024R7V7	Chromodomain helicase DNA binding protein 7, isoform CRA_a OS=Homo sapiens OX=9606	CHD7	FALSE	TRUE	3.02225	10	19	1	Not Found	Not Found	Not Found	Not Found	Not Found	Not Found	High	Not Found	Not Found	Not Found						NS
High	B7Z596	Tropomyosin alpha-1 chain OS=Homo sapiens OX=9606	TPM1	FALSE	TRUE	24	6	30	2	Not Found	Peak Found	Not Found	Not Found	Not Found	Not Found	Medium	Not Found	Not Found	Not Found						NS
High	Q7Z2K6	Endoplasmic reticulum metallopeptidase 1 OS=Homo sapiens OX=9606	ERMP1	FALSE	TRUE	11.1726	9	41	9	High	High	High	High	High	High	Peak Found	High	Not Found	High	0.885	3.96835e+06	4.48484e+06	88	73.91	Triplicate	0.174298	0.519555	0.284369	0.481426	0.30552		-0.264052	21.7937	20.117	16.5578	22.6996	21.3123	19.8115		22.9637	8.16088e+06	3.63544e+06	1.13715e+06	96473.4	6.81182e+06	6.23535e+06	2.60396e+06	920122
High	A0A0A0MT60	Peptidylprolyl isomerase (Fragment) OS=Homo sapiens OX=9606	FKBP15	FALSE	TRUE	7.07395	5	14	5	High	High	Peak Found	Peak Found	Not Found	Not Found	High	High	High	Not Found	0.163	380566	2.34003e+06	133.05	81.85	Triplicate	-2.21723	0.0547818	1.26136	-1.80524	-1.55592	-3.29055		20.0951	16.1086	18.176		21.9004	17.6646	21.4666		35381.4	1.12006e+06	70661.5	296160			3.91446e+06	207760	2.89787e+06
High	A6NJJ0	Peroxiredoxin-4 (Fragment) OS=Homo sapiens OX=9606	PRDX4	FALSE	TRUE	18.3784	3	51	1	Not Found	Not Found	Not Found	Not Found	Not Found	Not Found	Not Found	Not Found	Not Found	Not Found						NS
High	E7EMY4	Neural cell adhesion molecule L1 (Fragment) OS=Homo sapiens OX=9606	L1CAM	FALSE	TRUE	45.5556	4	32	1	Not Found	Not Found	Not Found	Not Found	Not Found	Not Found	Not Found	Not Found	Not Found	Not Found						NS
High	B1AMJ5	CDK5 regulatory subunit-associated protein 2 (Fragment) OS=Homo sapiens OX=9606	CDK5RAP2	FALSE	TRUE	9.01321	9	17	1	Not Found	Not Found	Not Found	Not Found	Not Found	Not Found	Not Found	High	Not Found	Not Found	0.001		8441925			NS													23.0091										8441925
High	A0A024R6D1	NIMA (Never in mitosis gene a)-related kinase 9, isoform CRA_a OS=Homo sapiens OX=9606	NEK9	FALSE	TRUE	20.5312	15	71	15	High	High	High	High	High	High	High	High	High	High	0.809	2.08116e+07	2.57131e+07	100.11	127.52	Triplicate	-0.391418	0.0771801	1.11249	-0.611679	-0.246369	-0.662016	-0.0456103	25.7126	22.4107	22.6369	23.3512	26.3242	22.6571	23.299	23.3968	2.62733e+07	5.49864e+07	5.57557e+06	6.52226e+06	1.07006e+07	1.6566e+07	8.40211e+07	6.61384e+06	1.03201e+07
High	Q9Y2D8	Afadin- and alpha-actinin-binding protein OS=Homo sapiens OX=9606	SSX2IP	FALSE	TRUE	10.5863	5	16	1	Medium	Not Found	Not Found	Not Found	Not Found	Not Found	Not Found	Not Found	Not Found	Not Found						NS
High	A0A0C4DH00	Leucine-rich repeat-containing protein 41 OS=Homo sapiens OX=9606	LRRC41	FALSE	TRUE	13.6143	5	9	1	Not Found	Not Found	Not Found	Not Found	Not Found	Not Found	Not Found	Not Found	Not Found	Not Found						NS
High	A0A0S2Z3X8	Rab GDP dissociation inhibitor (Fragment) OS=Homo sapiens OX=9606	GDI1	FALSE	TRUE	15.66	6	9	1	Not Found	Not Found	Not Found	Not Found	Not Found	Not Found	Not Found	Not Found	Not Found	Not Found						NS
High	J3QSW6	Kalirin OS=Homo sapiens OX=9606	KALRN	FALSE	TRUE	3.24849	8	14	1	Not Found	Not Found	High	High	Not Found	Not Found	Not Found	Not Found	Peak Found	Not Found	1000	6861979				NS									22.7102									6861979
High	B4DN13	Transmembrane 9 superfamily member OS=Homo sapiens OX=9606 PE=2 SV=1		FALSE	TRUE	19.2913	5	92	1	Medium	Not Found	Not Found	Not Found	Not Found	Not Found	Not Found	Not Found	Not Found	Not Found						NS
High	A2RQD6	Bcr-abl1 e6a2 chimeric protein (Fragment) OS=Homo sapiens OX=9606	BCR-ABL1	FALSE	TRUE	12.1368	6	11	1	Not Found	Not Found	Peak Found	Not Found	Not Found	Not Found	Not Found	Medium	Not Found	Not Found						NS
High	P21283	V-type proton ATPase subunit C 1 OS=Homo sapiens OX=9606	ATP6V1C1	FALSE	TRUE	20.9424	9	15	9	Not Found	Not Found	High	Medium	Medium	Not Found	Not Found	High	Peak Found	Not Found	0.53	2.67224e+07	5.04039e+07	153.04	120.92	Triplicate	-0.373634	0.0570186	1.24398		-0.340079	-0.407188			26.1384	22.3934	19.5942		26.4785	22.8006				7.38663e+07	5.5093e+06	791501			9.35019e+07	7.30587e+06
High	Q4LE48	STAG1 variant protein (Fragment) OS=Homo sapiens OX=9606	STAG1 variant protein	FALSE	TRUE	3.92157	5	11	1	Not Found	Not Found	Not Found	Medium	Not Found	Not Found	Not Found	Not Found	Peak Found	Not Found						NS
High	E5RG49	V-type proton ATPase subunit H (Fragment) OS=Homo sapiens OX=9606	ATP6V1H	FALSE	TRUE	42.5743	3	17	1	Not Found	Not Found	Not Found	Not Found	Not Found	Not Found	Not Found	Not Found	Not Found	Not Found						NS
High	Q8IW52	SLIT and NTRK-like protein 4 OS=Homo sapiens OX=9606	SLITRK4	FALSE	TRUE	7.76583	5	8	5	Not Found	High	Not Found	Not Found	Not Found	Not Found	High	Not Found	Not Found	Not Found	0.496	3.47755e+06	7.01234e+06			NS	-1.01183	#DIV/0!	#DIV/0!	-1.01183				21.7296				22.7415					3.47755e+06					7.01234e+06
High	B4DZP3	cDNA FLJ50428, moderately similar to Heat-shock protein 105 kDa OS=Homo sapiens OX=9606 PE=2 SV=1		FALSE	TRUE	48.3146	3	9	1	Not Found	Not Found	Not Found	Not Found	Not Found	Not Found	Not Found	Not Found	High	Not Found						NS
High	Q59H05	ATP-binding cassette, sub-family C, member 3 isoform MRP3 variant (Fragment) OS=Homo sapiens OX=9606 PE=2 SV=1		FALSE	TRUE	1.95695	2	4	2	Not Found	High	Not Found	Peak Found	Not Found	Not Found	Peak Found	Not Found	High	Not Found	0.46	1.26174e+06	2.74223e+06	35.3	62.22	Duplicate	-1.01116	0.511742	0.290949	-2.06033		0.0380057		19.8526		20.5885		21.913		20.5505			946757		1.57672e+06			3.94874e+06		1.53573e+06
High	A0A024R759	Met proto-oncogene (Hepatocyte growth factor receptor), isoform CRA_c OS=Homo sapiens OX=9606	MET	FALSE	TRUE	23.0935	28	267	27	High	High	High	High	High	High	High	High	High	High	0.711	1.5045e+08	2.11699e+08	42.92	60.79	Triplicate	-0.482006	0.0269626	1.56924	-0.721012	-0.168673	-0.44434	-0.593997	27.953	26.4247	27.1209	26.9918	28.674	26.5934	27.5652	27.5858	1.22924e+08	2.59838e+08	9.00801e+07	1.45949e+08	1.33461e+08	1.28902e+08	4.283e+08	1.01252e+08	1.98591e+08
High	B4DNN1	cDNA FLJ53147, highly similar to Disabled homolog 2 OS=Homo sapiens OX=9606 PE=2 SV=1		FALSE	TRUE	17.3599	7	9	1	Not Found	Not Found	Not Found	Not Found	Not Found	Not Found	Not Found	Not Found	High	Not Found	0.001		1.55589e+06			NS														20.5693										1.55589e+06
High	G9BXQ3	Tnk(C17Orf61) fusion protein OS=Homo sapiens OX=9606 PE=2 SV=1		FALSE	TRUE	20.6759	7	11	1	Not Found	Not Found	Not Found	Not Found	Not Found	Not Found	Not Found	Not Found	Not Found	Not Found						NS
High	M0QXT1	FERM, ARHGEF and pleckstrin domain-containing protein 1 (Fragment) OS=Homo sapiens OX=9606	FARP1	FALSE	TRUE	26.2097	5	11	1	Not Found	Medium	Not Found	Not Found	Not Found	Not Found	Peak Found	Not Found	Not Found	Not Found						NS
High	Q15454	Protein-serine/threonine kinase (Fragment) OS=Homo sapiens OX=9606 PE=2 SV=1		FALSE	TRUE	91.5254	4	11	1	Not Found	Not Found	Not Found	Not Found	Not Found	Not Found	Not Found	Not Found	Not Found	Not Found						NS
High	A0A024R7G7	Solute carrier family 35, member E1, isoform CRA_c OS=Homo sapiens OX=9606	SLC35E1	FALSE	TRUE	17.561	6	62	6	High	High	High	High	High	High	High	High	High	High	0.763	2.90926e+07	3.81198e+07	147.7	157.35	Triplicate	-0.322786	0.0394317	1.40415	-0.242785	-0.271712	-0.45386		23.7811	22.0532	26.4731		24.0239	22.3249	26.927		4.44708e+06	1.44157e+07	4.35182e+06	9.31558e+07		2.57226e+06	1.70577e+07	5.25368e+06	1.27596e+08
High	F5H5A1	Acyl-CoA synthetase family member 3, mitochondrial OS=Homo sapiens OX=9606	ACSF3	FALSE	TRUE	15.7556	4	10	1	High	Not Found	Not Found	Not Found	Not Found	Not Found	Not Found	Not Found	Not Found	Not Found	1000	28780.7				NS																28780.7
High	C9JW01	Pumilio homolog 2 (Fragment) OS=Homo sapiens OX=9606	PUM2	FALSE	TRUE	26.6212	6	16	1	Not Found	Not Found	Not Found	Not Found	Not Found	Not Found	Not Found	Not Found	Not Found	Not Found						NS
High	B3KTR3	Chloride intracellular channel protein OS=Homo sapiens OX=9606 PE=2 SV=1		FALSE	TRUE	24.0343	5	8	1	Not Found	Not Found	Not Found	Not Found	Not Found	Not Found	Not Found	Not Found	Not Found	Not Found						NS
High	A0A059RIK5	Cytochrome c oxidase subunit 2 OS=Homo sapiens OX=9606	COX2	FALSE	TRUE	18.9427	4	17	1	Medium	Not Found	Not Found	Not Found	Not Found	Not Found	Not Found	Medium	Not Found	Not Found	0.729	354278	486059			NS													18.8908			354278							486059
High	Q658Y4	Protein FAM91A1 OS=Homo sapiens OX=9606	FAM91A1	FALSE	TRUE	9.54654	7	12	7	Not Found	Peak Found	High	Peak Found	Not Found	Not Found	Medium	High	Medium	Not Found	0.421	1.09429e+06	2.59752e+06	130.93	117.17	Triplicate	-1.81761	0.0845983	1.07264	-2.94207	-1.15546	-1.35532		15.8203	21.3801	18.9191		18.7623	22.5356	20.2744			57860.1	2.72932e+06	495680			444661	6.07968e+06	1.26822e+06
High	B3KRN6	cDNA FLJ34630 fis, clone KIDNE2015546, highly similar to LAMININ ALPHA-1 CHAIN OS=Homo sapiens OX=9606 PE=2 SV=1		FALSE	TRUE	12.5	5	9	1	Not Found	Not Found	Not Found	Not Found	Not Found	Not Found	Not Found	Not Found	Not Found	Not Found						NS
High	O75155	Cullin-associated NEDD8-dissociated protein 2 OS=Homo sapiens OX=9606	CAND2	FALSE	TRUE	3.07443	4	15	1	Not Found	Medium	Not Found	Not Found	Not Found	Not Found	Peak Found	Not Found	Not Found	Not Found						NS
High	Q9BZY1	Tripartite motif protein TRIM19 delta OS=Homo sapiens OX=9606 PE=2 SV=1		FALSE	TRUE	6.90867	5	16	1	Not Found	Not Found	Not Found	Not Found	Not Found	Not Found	Not Found	Not Found	Not Found	Not Found						NS
High	O14578	Citron Rho-interacting kinase OS=Homo sapiens OX=9606	CIT	FALSE	TRUE	3.25604	5	8	5	High	Not Found	Not Found	High	Not Found	Not Found	Not Found	Not Found	High	Not Found						NS
High	Q8NG19	Multi-functional protein MFP OS=Homo sapiens OX=9606 PE=2 SV=1		FALSE	TRUE	24.1379	5	10	1	Not Found	Not Found	Not Found	Not Found	Not Found	Not Found	Not Found	Not Found	Medium	Not Found	0.001		2.74185e+06			NS														21.3867										2.74185e+06
High	P16298	Serine/threonine-protein phosphatase 2B catalytic subunit beta isoform OS=Homo sapiens OX=9606	PPP3CB	FALSE	TRUE	9.16031	4	14	1	Not Found	Not Found	Not Found	Not Found	Not Found	Not Found	High	Not Found	Not Found	Not Found						NS
High	Q5F1R6	DnaJ homolog subfamily C member 21 OS=Homo sapiens OX=9606	DNAJC21	FALSE	TRUE	10.9228	4	7	4	Not Found	High	Not Found	Not Found	High	Not Found	High	Not Found	Not Found	Not Found	1000	61333.4				NS											15.9044									61333.4
High	P01024	Complement C3 OS=Homo sapiens OX=9606	C3	FALSE	TRUE	2.82622	4	11	2	High	Not Found	Not Found	Not Found	Not Found	High	Not Found	Not Found	Not Found	Not Found	1.479	130129	87959.4			NS																130129					87959.4
High	Q9NYV4	Cyclin-dependent kinase 12 OS=Homo sapiens OX=9606	CDK12	FALSE	TRUE	2.01342	3	57	1	Not Found	Not Found	Not Found	Not Found	Not Found	Not Found	Not Found	Not Found	Not Found	Not Found						NS
High	P01023	Alpha-2-macroglobulin OS=Homo sapiens OX=9606	A2M	FALSE	TRUE	2.64586	4	23	1	Not Found	Not Found	Not Found	Not Found	Medium	Not Found	Not Found	Not Found	Not Found	High						NS
High	Q15286	Ras-related protein Rab-35 OS=Homo sapiens OX=9606	RAB35	FALSE	TRUE	18.408	3	32	1	Not Found	Not Found	Not Found	Not Found	Not Found	Not Found	Not Found	Not Found	High	Not Found						NS
High	B3KQ71	cDNA FLJ32982 fis, clone THYMU1000002, highly similar to Golgi phosphoprotein 3 OS=Homo sapiens OX=9606 PE=2 SV=1		FALSE	TRUE	17.4377	5	12	1	Not Found	Not Found	Not Found	Not Found	Not Found	Not Found	Not Found	Not Found	Not Found	Not Found						NS
High	B4DTA6	cDNA FLJ57794, moderately similar to Ras-related protein Rab-35 OS=Homo sapiens OX=9606 PE=2 SV=1		FALSE	TRUE	20	3	32	1	Not Found	Not Found	Not Found	High	Not Found	Not Found	Not Found	Not Found	Not Found	Not Found	1000	300015				NS										18.1947									300015
High	Q86Y07	Serine/threonine-protein kinase VRK2 OS=Homo sapiens OX=9606	VRK2	FALSE	TRUE	18.7008	7	13	7	Medium	High	High	High	Medium	Peak Found	High	Not Found	High	Peak Found	0.378	1.38593e+06	3.66974e+06	138.2	123.8	Triplicate	-1.00969	0.0298747	1.5247	-1.25368		-1.11349	-0.661895	20.6205	17.3041	22.1444	18.5113	21.8742		23.2579	19.1732	146176	1.61211e+06	161832	4.63587e+06	373651	213149	3.84405e+06		1.00306e+07
High	J3KPP6	RUN and FYVE domain-containing protein 1 (Fragment) OS=Homo sapiens OX=9606	RUFY1	FALSE	TRUE	12.6543	4	10	1	Not Found	Medium	Not Found	Not Found	Not Found	Not Found	Not Found	Not Found	Not Found	Not Found						NS
High	O15516	Circadian locomoter output cycles protein kaput OS=Homo sapiens OX=9606	CLOCK	FALSE	TRUE	13.357	10	20	10	Not Found	High	High	Peak Found	Not Found	Not Found	High	High	High	Not Found	0.294	4.15543e+06	1.41519e+07	62.53	52.63	Triplicate	-1.74485	0.0643672	1.19134	-2.66335	-1.41681	-1.15438		21.4203	22.7696	21.2588		24.0836	24.1865	22.4132			2.80639e+06	7.15067e+06	2.50924e+06			1.77786e+07	1.90919e+07	5.58529e+06
High	J3KSU8	Dymeclin (Fragment) OS=Homo sapiens OX=9606	DYM	FALSE	TRUE	23.7705	3	5	1	Not Found	Not Found	Not Found	Not Found	Not Found	Not Found	Not Found	Not Found	Not Found	Not Found						NS
High	H7C0I5	Uncharacterized protein (Fragment) OS=Homo sapiens OX=9606 PE=4 SV=1		FALSE	TRUE	26.4286	3	4	1	Not Found	Not Found	Not Found	Not Found	Not Found	Not Found	Not Found	Medium	Not Found	Not Found	0.001		203271			NS													17.633										203271
High	E9PAK5	DENN domain-containing protein 4B (Fragment) OS=Homo sapiens OX=9606	DENND4B	FALSE	TRUE	4.4335	4	10	1	Not Found	Not Found	Not Found	Not Found	Not Found	Not Found	Medium	Not Found	Not Found	Not Found	0.001		74715.4			NS												16.1891										74715.4
High	P84022	Mothers against decapentaplegic homolog 3 OS=Homo sapiens OX=9606	SMAD3	FALSE	TRUE	7.52941	3	10	1	Not Found	Not Found	Not Found	Not Found	Not Found	Not Found	Not Found	Not Found	Not Found	Not Found						NS
High	Q7Z350	Uncharacterized protein DKFZp686L0695 OS=Homo sapiens OX=9606	DKFZp686L0695	FALSE	TRUE	7.65027	3	8	1	Not Found	Not Found	Not Found	Not Found	Not Found	Not Found	Not Found	Not Found	Not Found	Not Found						NS
High	A8K292	cDNA FLJ78318, highly similar to Homo sapiens sestrin 1 (SESN1), mRNA OS=Homo sapiens OX=9606 PE=2 SV=1		FALSE	TRUE	5.08167	2	6	1	Not Found	Not Found	Not Found	Not Found	Not Found	Not Found	Not Found	Medium	Not Found	Not Found	0.001		1.38893e+06			NS													20.4055										1.38893e+06
High	A0A2P9AT86	Amino-acid transporter subunit periplasmic-binding component of ABC superfamily OS=Homo sapiens OX=9606	aapJ	FALSE	TRUE	13.1579	4	10	4	High	Not Found	Not Found	Not Found	Not Found	Not Found	High	Not Found	High	Not Found	0.001		4.72465e+06		103.45	NS												20.2749		22.9638								1.26871e+06		8.18058e+06
Medium	G3XFS1	Patient fukutin OS=Homo sapiens OX=9606 PE=2 SV=1		FALSE	TRUE	3.80435	2	2	2	Peak Found	Not Found	Not Found	Not Found	High	Medium	Not Found	Not Found	Not Found	Peak Found	0.889	238643	268586	66.75	12.37	NS	-0.959897	#DIV/0!	#DIV/0!				-0.959897				16.9431				17.903	351284				126002	292077
High	H3BRK1	Poly(A)-specific ribonuclease PARN (Fragment) OS=Homo sapiens OX=9606	PARN	FALSE	TRUE	14.5594	4	6	1	Not Found	Not Found	Not Found	High	Not Found	Not Found	Not Found	Not Found	Peak Found	Not Found						NS
High	A0A024R0A1	Macrophage colony-stimulating factor 1 OS=Homo sapiens OX=9606	CSF1	FALSE	TRUE	5.77617	2	7	2	High	Not Found	Not Found	Not Found	Peak Found	Medium	Not Found	Not Found	Not Found	High	1.311	356135	271748		99.09	NS															16.3116	356135					462160
High	Q8TCD0	Uncharacterized protein OS=Homo sapiens OX=9606 PE=1 SV=1		FALSE	TRUE	13.8075	2	43	2	Not Found	Not Found	Not Found	Not Found	Not Found	Not Found	Medium	High	High	Not Found	0.001		5.04689e+06		107.02	NS												16.8413	23.3673	22.0029								117420	1.08204e+07	4.20284e+06
High	A0A2P9ALX2	Chaperone Hsp60, peptide-dependent ATPase, heat shock protein OS=Homo sapiens OX=9606	groEL	FALSE	TRUE	7.79221	4	6	2	Not Found	Not Found	Not Found	Not Found	Not Found	Not Found	High	Not Found	High	Not Found	0.001		2.62182e+06		72.64	NS												21.9202		20.2822								3.96851e+06		1.27514e+06
High	O75942	Major prion protein OS=Homo sapiens OX=9606	PRNP	FALSE	TRUE	14.386	4	10	4	Not Found	High	High	Not Found	Not Found	Not Found	High	High	Not Found	Not Found	0.664	2.06871e+06	3.11464e+06	135.98	130.48	Duplicate	-1.07922	0.284768	0.545508	-0.561471	-1.59698			21.9523	16.2813			22.5137	17.8783				4.05777e+06	79646.3				5.98835e+06	240937
High	H0Y5A9	Basement membrane-specific heparan sulfate proteoglycan core protein (Fragment) OS=Homo sapiens OX=9606	HSPG2	FALSE	TRUE	22.335	3	6	1	Not Found	Not Found	Not Found	Not Found	Not Found	Not Found	Not Found	Not Found	Not Found	Not Found						NS
High	P60174	Triosephosphate isomerase OS=Homo sapiens OX=9606	TPI1	FALSE	TRUE	12.2378	3	11	3	Not Found	High	Medium	High	High	Not Found	High	High	High	Not Found	0.405	650893	1.60649e+06	74.13	30.31	Triplicate	-1.00123	0.0646901	1.18916	-0.954502	-0.562473	-1.48673		19.0395	20.2873	19.3599	16.7774	19.994	20.8497	20.8466			538824	1.2796e+06	672815	112334		1.04419e+06	1.88971e+06	1.88558e+06
Medium	Q9UPY5	Cystine/glutamate transporter OS=Homo sapiens OX=9606	SLC7A11	FALSE	TRUE	2.19561	1	11	1	High	Peak Found	Peak Found	Peak Found	High	Peak Found	High	High	High	Peak Found	0.449	1.96594e+06	4.37752e+06	134.72	146.24	Triplicate	-1.07542	0.126551	0.897733	-1.73024	-1.75534	-1.23414	0.418034	20.3125	18.0485	22.648	17.0491	22.0427	19.8039	23.8821	16.631	1.54839e+06	1.30214e+06	271109	6.57246e+06	135607	1.08946e+06	4.32027e+06	915278	1.54611e+07
High	B3KX14	cDNA FLJ44463 fis, clone UTERU2024969, highly similar to Mortality factor 4-like protein 2 OS=Homo sapiens OX=9606 PE=2 SV=1		FALSE	TRUE	12.8472	3	7	1	Not Found	Not Found	Medium	Not Found	Not Found	Not Found	Not Found	Not Found	Not Found	Not Found	1000	149719				NS									17.1919									149719
High	B3KMR5	cDNA FLJ12434 fis, clone NT2RM1000037, highly similar to Homo sapiens KIAA0690 protein OS=Homo sapiens OX=9606 PE=2 SV=1		FALSE	TRUE	5.55127	6	13	5	Not Found	High	Not Found	Peak Found	Not Found	Not Found	High	Not Found	Medium	Not Found	0.683	6.16e+06	9.02319e+06	125.4	105.76	Duplicate	-1.07281	0.339096	0.469677	-0.440405		-1.70521		23.4704		19.4123		23.9108		21.1175			1.16223e+07		697734			1.57712e+07		2.27515e+06
High	A0A024R892	Leucine rich repeat containing 8 family, member A, isoform CRA_a OS=Homo sapiens OX=9606	LRRC8A	FALSE	TRUE	23.2099	18	79	16	High	High	High	High	High	High	High	High	High	High	0.798	3.3413e+07	4.18861e+07	92.78	91.73	Triplicate	-0.370679	0.0147869	1.83012	-0.247664	-0.414583	-0.558327	-0.26214	26.2317	25.5598	24.6464	22.7853	26.4794	25.9744	25.2048	23.0474	5.3112e+06	7.88009e+07	4.9463e+07	2.62612e+07	7.22857e+06	2.6016e+06	9.35591e+07	6.59298e+07	3.86712e+07
High	A0A024R9J4	Nephroblastoma overexpressed gene, isoform CRA_a OS=Homo sapiens OX=9606	NOV	FALSE	TRUE	31.3725	8	62	8	High	High	High	High	High	High	High	High	High	High	0.567	9.36155e+06	1.65061e+07	58.18	65.09	Triplicate	-0.96548	0.0140186	1.8533	-1.38729	-0.518695	-1.11967	-0.836263	23.526	23.9783	22.1795	21.6121	24.9133	24.497	23.2991	22.4483	1.0247e+07	1.20787e+07	1.65268e+07	4.74986e+06	3.20536e+06	1.12125e+07	3.15963e+07	2.36773e+07	1.03213e+07
High	J3QL17	ATP-dependent RNA helicase DDX25 (Fragment) OS=Homo sapiens OX=9606	DDX25	FALSE	TRUE	6.62393	2	13	1	Not Found	Not Found	Not Found	Not Found	Not Found	Not Found	Not Found	Not Found	Not Found	Not Found						NS
High	P13533	Myosin-6 OS=Homo sapiens OX=9606	MYH6	FALSE	TRUE	3.97112	6	11	4	High	Not Found	Not Found	Not Found	Not Found	Not Found	Not Found	Not Found	Medium	Not Found	11.34	2.35832e+06	207961			NS														17.666		2.35832e+06								207961
High	Q8IYN3	HMHA1 protein (Fragment) OS=Homo sapiens OX=9606	HMHA1	FALSE	TRUE	2.29885	2	3	2	Not Found	Not Found	Not Found	Not Found	Not Found	Not Found	High	Not Found	Not Found	Not Found						NS
Medium	A0A096LP25	AP2-associated protein kinase 1 (Fragment) OS=Homo sapiens OX=9606	AAK1	FALSE	TRUE	3.13112	1	2	1	Not Found	Peak Found	Not Found	High	Not Found	Not Found	High	Not Found	Peak Found	Not Found	0.36	271414	753465	114.84	104.94	Duplicate	-1.67302	0.0969668	1.01338	-1.4162		-1.92983		18.9078		15.6386		20.324		17.5685			491813		51014.7			1.31256e+06		194371
High	Q8NC57	cDNA FLJ90477 fis, clone NT2RP3002738, weakly similar to Homo sapiens enhancer of filamentation (HEF1) mRNA OS=Homo sapiens OX=9606 PE=2 SV=1		FALSE	TRUE	9.35673	5	10	1	Not Found	Not Found	Not Found	Not Found	Not Found	Not Found	Not Found	Not Found	Medium	Not Found	0.001		63039.1			NS														15.944										63039.1
High	A0A0A0MRI2	Sorting nexin OS=Homo sapiens OX=9606	SNX6	FALSE	TRUE	16.9856	6	11	6	Medium	Peak Found	High	Not Found	Not Found	Medium	Medium	High	High	Not Found	0.631	732818	1.1614e+06	94.51	86.39	Duplicate	-2.27283	0.0890063	1.05058	-1.95298	-2.59268			17.8622	18.7335			19.8151	21.3262	18.5479		1.52434e+06	238258	435853			710739	922468	2.62914e+06	383236
High	O43493	Trans-Golgi network integral membrane protein 2 OS=Homo sapiens OX=9606	TGOLN2	FALSE	TRUE	18.9979	6	41	6	High	High	High	Peak Found	High	High	High	High	High	High	0.692	4.63987e+06	6.70973e+06	168.03	172.04	Triplicate	-1.00949	0.157518	0.802669	-0.561743	0.0802955	-2.45258	-1.10394	24.1427	20.2991	17.3206	19.8812	24.7045	20.2188	19.7731	20.9852	2.25811e+06	1.85217e+07	1.29017e+06	163684	965711	2.01765e+06	2.7339e+07	1.22033e+06	895997
High	E9PC71	Hippocalcin-like protein 1 OS=Homo sapiens OX=9606	HPCAL1	FALSE	TRUE	28.5714	4	5	1	Not Found	Not Found	Not Found	Not Found	Medium	Not Found	Not Found	Not Found	Not Found	Not Found	1000	119993				NS											16.8726									119993
High	A0A2P9A9W7	Putative periplasmic binding ABC transporter protein, sugar binding signal peptide OS=Homo sapiens OX=9606	BQ8482_100113	FALSE	TRUE	13.7631	6	7	6	Not Found	Not Found	Not Found	Not Found	Not Found	Not Found	High	Not Found	High	Not Found	0.001		1.62371e+06		4.91	NS												20.6801		20.5798								1.68012e+06		1.5673e+06
High	Q03001	Dystonin OS=Homo sapiens OX=9606	DST	FALSE	TRUE	0.977543	6	9	5	Not Found	High	High	Not Found	Not Found	Not Found	High	High	Not Found	Not Found	0.333	560939	1.68415e+06	69.38	71.33	Duplicate	-1.57293	0.0107171	1.96992	-1.54645	-1.59941			18.1244	19.6734			19.6708	21.2728				285749	836128				834665	2.53363e+06
High	P12273	Prolactin-inducible protein OS=Homo sapiens OX=9606	PIP	FALSE	TRUE	36.9863	4	10	4	Not Found	Not Found	Not Found	Not Found	Not Found	Not Found	High	High	High	Not Found	0.001		982743		81.16	NS												19.6595	20.8163	18.0624								828137	1.84636e+06	273727
High	O14640	Segment polarity protein dishevelled homolog DVL-1 OS=Homo sapiens OX=9606	DVL1	FALSE	TRUE	4.46043	3	6	1	Not Found	Not Found	Medium	Not Found	Not Found	Not Found	Not Found	Not Found	Not Found	Not Found						NS
High	O60245	Protocadherin-7 OS=Homo sapiens OX=9606	PCDH7	FALSE	TRUE	8.0449	7	26	7	High	High	Not Found	Peak Found	High	High	High	Not Found	High	High	0.607	2.9523e+06	4.8637e+06	145.94	171.1	Triplicate	-1.00441	0.33179	0.479137	-0.890835		-2.42729	0.304887	23.1566		15.9201	19.6888	24.0474		18.3473	19.3839	1.55176e+06	9.35034e+06		62003.2	845095	1.09935e+06	1.73379e+07		333504
High	Q9BQS8	FYVE and coiled-coil domain-containing protein 1 OS=Homo sapiens OX=9606	FYCO1	FALSE	TRUE	3.99188	6	6	5	High	Medium	Not Found	Not Found	Not Found	Not Found	Medium	Not Found	High	Not Found	0.001		2.82109e+06			NS														21.4278										2.82109e+06
High	C9J5H8	Neurochondrin (Fragment) OS=Homo sapiens OX=9606	NCDN	FALSE	TRUE	20.9016	4	6	1	Not Found	Not Found	Not Found	Not Found	Not Found	Not Found	Not Found	High	Not Found	Not Found						NS
High	B5LFX8	MHC class I antigen (Fragment) OS=Homo sapiens OX=9606	HLA-G	FALSE	TRUE	8.79121	2	9	1	Not Found	Not Found	Not Found	Not Found	Not Found	Not Found	Not Found	Not Found	Not Found	Not Found						NS
High	A0A024RB87	RAP1B, member of RAS oncogene family, isoform CRA_a OS=Homo sapiens OX=9606	RAP1B	FALSE	TRUE	16.3043	3	6	2	Not Found	Peak Found	Peak Found	Peak Found	Not Found	Not Found	High	High	High	Not Found	0.393	1.83801e+06	4.68074e+06	66.89	56.69	Triplicate	-1.50341	0.031816	1.49735	-1.13577	-2.04095	-1.33351		20.9795	18.96	21.4857		22.1152	21.001	22.8192			2.06753e+06	509963	2.93655e+06			4.5431e+06	2.09858e+06	7.40055e+06
High	B3KU98	cDNA FLJ39448 fis, clone PROST2007950, weakly similar to Myosin-10 OS=Homo sapiens OX=9606 PE=2 SV=1		FALSE	TRUE	15.3846	4	6	1	Not Found	Not Found	Not Found	Not Found	Not Found	Not Found	Not Found	Not Found	Not Found	Not Found						NS
High	A0A024RB01	Integrin, alpha 5 (Fibronectin receptor, alpha polypeptide), isoform CRA_b OS=Homo sapiens OX=9606	ITGA5	FALSE	TRUE	17.7596	16	167	16	High	High	High	High	High	High	High	High	High	High	0.676	2.14248e+08	3.16942e+08	190.26	196.77	Triplicate	-0.475709	0.0119996	1.92083	-0.6026	-0.223468	-0.577844	-0.498923	29.813	25.4644	25.0729	24.1712	30.4156	25.6879	25.6508	24.6701	2.75441e+07	9.43215e+08	4.62966e+07	3.52941e+07	1.88911e+07	1.90563e+07	1.43223e+09	5.40529e+07	5.26805e+07
Medium	Q8WUD6	Cholinephosphotransferase 1 OS=Homo sapiens OX=9606	CHPT1	FALSE	TRUE	2.95567	1	1	1	Not Found	Not Found	Not Found	Peak Found	Not Found	Not Found	Not Found	Not Found	High	Not Found	0.551	782067	1.41842e+06			NS	-0.858916	#DIV/0!	#DIV/0!			-0.858916				19.5769				20.4358					782067					1.41842e+06
High	A0A2P9ASU2	DNA-directed RNA polymerase subunit OS=Homo sapiens OX=9606	rpoC	FALSE	TRUE	1.98441	3	7	3	High	Not Found	Not Found	Not Found	Not Found	Not Found	High	Not Found	High	Not Found	0.001		1.84076e+06		39.96	NS												21.1709		20.3328								2.36085e+06		1.32067e+06
High	P58335	Anthrax toxin receptor 2 OS=Homo sapiens OX=9606	ANTXR2	FALSE	TRUE	4.08998	2	4	1	Not Found	Not Found	Not Found	Not Found	Not Found	Not Found	High	Not Found	Not Found	Not Found						NS
High	Q14520	Hyaluronan-binding protein 2 OS=Homo sapiens OX=9606	HABP2	FALSE	TRUE	5.89286	3	13	3	Medium	Not Found	Not Found	Not Found	Not Found	Not Found	Not Found	High	High	Not Found	0.042	125102	3.01156e+06		13.09	NS													21.6498	21.3819		125102							3.29039e+06	2.73274e+06
High	B9EKV4	Aldehyde dehydrogenase 9 family, member A1 OS=Homo sapiens OX=9606	ALDH9A1	FALSE	TRUE	4.05405	2	3	2	Not Found	Not Found	High	Not Found	Not Found	Not Found	Not Found	High	Not Found	Not Found						NS
High	Q6FG99	RPLP1 protein OS=Homo sapiens OX=9606	RPLP1	FALSE	TRUE	51.7544	2	6	1	Not Found	Not Found	Not Found	Not Found	Not Found	Not Found	Not Found	Not Found	Not Found	Not Found						NS
High	Q8N2D6	cDNA PSEC0236 fis, clone HEMBA1007104, highly similar to Laminin gamma-3 chain OS=Homo sapiens OX=9606 PE=2 SV=1		FALSE	TRUE	7.18336	3	13	1	Not Found	Not Found	Not Found	Not Found	Not Found	Not Found	Not Found	Not Found	Medium	Not Found	0.001		97692.7			NS														16.576										97692.7
High	A8K4E4	cDNA FLJ75360, highly similar to Homo sapiens egf-like module containing, mucin-like, hormone receptor-like 3 (EMR3), transcript variant 1, mRNA OS=Homo sapiens OX=9606 PE=2 SV=1		FALSE	TRUE	3.98773	2	10	1	Not Found	Not Found	Medium	Not Found	Not Found	Not Found	Not Found	Not Found	Not Found	Not Found	1000	283193				NS									18.1114									283193
Medium	B2R7U4	Heme oxygenase OS=Homo sapiens OX=9606 PE=2 SV=1		FALSE	TRUE	7.63889	2	2	2	Not Found	Not Found	High	Not Found	Not Found	Not Found	Not Found	Peak Found	Medium	Not Found	0.562	1.17553e+06	2.09273e+06			NS	-0.832074	#DIV/0!	#DIV/0!		-0.832074				20.1649				20.997					1.17553e+06					2.09273e+06
High	F5GXV7	Neurobeachin OS=Homo sapiens OX=9606	NBEA	FALSE	TRUE	0.746522	2	5	1	Not Found	Not Found	Not Found	Not Found	Not Found	Not Found	Not Found	Not Found	Not Found	Not Found						NS
Medium	A0A0D9SEN7	Runt-related transcription factor OS=Homo sapiens OX=9606	RUNX2	FALSE	TRUE	5.36082	2	3	2	Not Found	Peak Found	Not Found	Peak Found	Not Found	Not Found	High	Not Found	Medium	Not Found	0.372	420394	1.12927e+06	44.64	29.84	Duplicate	-1.46844	0.0701524	1.15396	-1.30597		-1.63091		19.0772		18.1341		20.3832		19.765			553102		287687			1.36754e+06		890990
High	B4DQ50	cDNA FLJ56823, highly similar to Protein-glutamine gamma-glutamyltransferase E OS=Homo sapiens OX=9606 PE=2 SV=1		FALSE	TRUE	8.81801	4	8	1	Not Found	Not Found	Not Found	Not Found	High	Not Found	High	Medium	Medium	Not Found	0.001		140882		72.15	NS												17.6988		16.0745								212754		69010.2
High	Q53G47	LUC7-like isoform b variant (Fragment) OS=Homo sapiens OX=9606 PE=2 SV=1		FALSE	TRUE	8.89488	3	3	1	Not Found	Not Found	High	Not Found	Not Found	Not Found	Not Found	Not Found	Not Found	Not Found						NS
High	P29375	Lysine-specific demethylase 5A OS=Homo sapiens OX=9606	KDM5A	FALSE	TRUE	3.01775	4	9	2	Not Found	Not Found	Not Found	Not Found	Not Found	Not Found	Not Found	Not Found	High	Not Found						NS
High	Q9UBJ2	ATP-binding cassette sub-family D member 2 OS=Homo sapiens OX=9606	ABCD2	FALSE	TRUE	5	3	9	2	Not Found	High	Not Found	Not Found	Not Found	Not Found	Not Found	Not Found	Not Found	Not Found	1000	3.31092e+06				NS								21.6588									3.31092e+06
High	O75151	Lysine-specific demethylase PHF2 OS=Homo sapiens OX=9606	PHF2	FALSE	TRUE	2.4635	2	3	1	Not Found	Peak Found	Not Found	Not Found	Not Found	Not Found	High	Not Found	Not Found	Not Found						NS
High	O95602	DNA-directed RNA polymerase I subunit RPA1 OS=Homo sapiens OX=9606	POLR1A	FALSE	TRUE	4.53488	7	12	2	Not Found	Peak Found	Peak Found	Not Found	Not Found	Not Found	High	Medium	Not Found	Not Found	0.371	1.41027e+06	3.80022e+06	84.75	96.43	Triplicate	-1.36871	0.0274256	1.56184	-1.75869	-1.38971	-0.95773		21.0638	15.0706	20.9348		22.8225	16.4603	21.8925			2.19195e+06	34411.6	2.00443e+06			7.41738e+06	90167.4	3.89311e+06
High	E7ESP4	Integrin alpha-2 OS=Homo sapiens OX=9606	ITGA2	FALSE	TRUE	20.4883	17	80	1	Not Found	Peak Found	Not Found	Not Found	Not Found	Not Found	High	Not Found	Not Found	Not Found	0.568	6.98477e+06	1.2288e+07			NS	-0.814968	#DIV/0!	#DIV/0!	-0.814968				22.7358				23.5507					6.98477e+06					1.2288e+07
High	Q96M44	cDNA FLJ32832 fis, clone TESTI2003196 (Fragment) OS=Homo sapiens OX=9606 PE=2 SV=1		FALSE	TRUE	4.80929	2	7	1	Not Found	Not Found	Not Found	Not Found	Not Found	Not Found	Not Found	Not Found	Not Found	Not Found						NS
High	E7EUN2	Arf-GAP with GTPase, ANK repeat and PH domain-containing protein 1 OS=Homo sapiens OX=9606	AGAP1	FALSE	TRUE	3.36763	2	8	1	Not Found	Not Found	Not Found	Not Found	Not Found	Not Found	High	Not Found	Not Found	Not Found	0.001		3.24327e+07			NS												24.9509										3.24327e+07
High	Q9H9G7	Protein argonaute-3 OS=Homo sapiens OX=9606	AGO3	FALSE	TRUE	21.9767	16	48	6	Not Found	High	High	High	Not Found	Not Found	High	Medium	High	Not Found	1.119	1.80322e+07	1.61137e+07	114.38	71.95	Triplicate	0.468817	0.0571959	1.24264	0.702369	0.334598	0.369484		25.4997	23.0697	23.9102	16.8393	24.7973	22.7351	23.5407			4.74431e+07	8.80395e+06	1.57646e+07	117255		2.91567e+07	6.98158e+06	1.22027e+07
High	P35558	Phosphoenolpyruvate carboxykinase, cytosolic [GTP] OS=Homo sapiens OX=9606	PCK1	FALSE	TRUE	5.94855	3	9	1	Not Found	Not Found	Not Found	Not Found	Not Found	Not Found	Not Found	Not Found	Medium	Not Found	0.001		53619.1			NS														15.7105										53619.1
High	A0A087WTW0	E3 ubiquitin-protein ligase UHRF1 OS=Homo sapiens OX=9606	UHRF1	FALSE	TRUE	15.986	13	42	13	High	High	High	Peak Found	High	High	High	High	High	High	0.803	6.78583e+06	8.44745e+06	151.5	167.56	Triplicate	-0.275697	0.0698937	1.15556	-0.432592	-0.0460679	-0.452357	-0.171772	24.5639	22.451	18.987	19.7468	24.9965	22.4971	19.4394	19.9186	1.99558e+06	2.48005e+07	5.73365e+06	519599	879780	1.14341e+06	3.34722e+07	5.91969e+06	710953
High	B3KM95	Phosphatidate cytidylyltransferase OS=Homo sapiens OX=9606 PE=2 SV=1		FALSE	TRUE	4.26966	1	7	1	Not Found	High	Not Found	Not Found	Not Found	Not Found	High	Not Found	Not Found	Not Found	0.575	1.76767e+06	3.07307e+06			NS	-0.79783	#DIV/0!	#DIV/0!	-0.79783				20.7534				21.5512					1.76767e+06					3.07307e+06
High	Q9NYI0	PH and SEC7 domain-containing protein 3 OS=Homo sapiens OX=9606	PSD3	FALSE	TRUE	3.33969	2	3	2	Not Found	High	Not Found	Not Found	Not Found	Not Found	High	Not Found	Not Found	Not Found	0.001		96535.8			NS												16.5588										96535.8
High	Q9HBR0	Putative sodium-coupled neutral amino acid transporter 10 OS=Homo sapiens OX=9606	SLC38A10	FALSE	TRUE	3.84272	3	9	3	High	High	Not Found	Not Found	High	High	Not Found	Not Found	High	Not Found	0.859	460260	535524	75.36		Duplicate								19.501			16.1531					565925	741981			72875.3	535524
High	E9PJN9	40S ribosomal protein S3 (Fragment) OS=Homo sapiens OX=9606	RPS3	FALSE	TRUE	55.5556	2	13	1	Not Found	Not Found	Not Found	Not Found	Not Found	Not Found	Not Found	Not Found	Not Found	Not Found						NS
High	A8MZI4	Ras-related protein Rab-37 OS=Homo sapiens OX=9606	RAB37	FALSE	TRUE	14.1361	2	27	1	Not Found	Not Found	Not Found	Not Found	Not Found	Not Found	Not Found	Not Found	Not Found	Not Found						NS
High	Q3ZCU6	SEL1L protein (Fragment) OS=Homo sapiens OX=9606	SEL1L	FALSE	TRUE	12.3077	2	9	1	Not Found	Not Found	Not Found	Not Found	Not Found	Not Found	Medium	Not Found	Not Found	Not Found	0.001		80092.8			NS												16.2894										80092.8
High	B2R950	cDNA, FLJ94213, highly similar to Homo sapiens pregnancy-zone protein (PZP), mRNA OS=Homo sapiens OX=9606 PE=2 SV=1		FALSE	TRUE	2.2942	3	21	1	Not Found	Not Found	Not Found	Not Found	Not Found	Not Found	High	Not Found	Not Found	Not Found						NS
High	Q96BF6	Nucleus accumbens-associated protein 2 OS=Homo sapiens OX=9606	NACC2	FALSE	TRUE	3.74787	2	9	1	Not Found	Not Found	Not Found	Not Found	Not Found	Not Found	Not Found	Not Found	Not Found	Not Found						NS
High	X5D2G8	Receptor protein-tyrosine kinase (Fragment) OS=Homo sapiens OX=9606	FGFR3	FALSE	TRUE	2.97398	2	51	1	Not Found	Not Found	Not Found	Not Found	Not Found	Not Found	Medium	Not Found	Not Found	Not Found	0.001		83271.4			NS												16.3455										83271.4
High	B7Z3K9	Fructose-bisphosphate aldolase OS=Homo sapiens OX=9606 PE=2 SV=1		FALSE	TRUE	8.20399	3	7	1	Not Found	Not Found	Not Found	Not Found	Not Found	Not Found	Not Found	Not Found	Not Found	Not Found						NS
High	Q86YS6	Ras-related protein Rab-43 OS=Homo sapiens OX=9606	RAB43	FALSE	TRUE	14.6226	2	27	1	Not Found	Not Found	Not Found	Not Found	Not Found	Not Found	Not Found	Not Found	Not Found	Not Found						NS
High	P83916	Chromobox protein homolog 1 OS=Homo sapiens OX=9606	CBX1	FALSE	TRUE	15.6757	2	4	1	Not Found	Not Found	Not Found	Medium	Not Found	Not Found	Not Found	Not Found	Not Found	Not Found	1000	402749				NS										18.6195									402749
High	Q9C0B9	Zinc finger CCHC domain-containing protein 2 OS=Homo sapiens OX=9606	ZCCHC2	FALSE	TRUE	16.893	13	38	13	Not Found	High	High	Medium	Medium	Not Found	High	High	High	Not Found	0.559	2.0268e+07	3.62827e+07	158.04	132.7	Triplicate	-0.52773	0.0189689	1.72196	-0.429855	-0.6722	-0.481135		26.0119	19.3671	23.5054	19.6538	26.4417	20.0393	23.9866			6.76629e+07	676224	1.19081e+07	824894		9.11486e+07	1.07756e+06	1.66218e+07
High	Q5U651	Ras-interacting protein 1 OS=Homo sapiens OX=9606	RASIP1	FALSE	TRUE	2.28453	2	3	2	Not Found	Not Found	Not Found	Not Found	Not Found	Not Found	Not Found	Not Found	Medium	Not Found	0.001		87255.4			NS														16.413										87255.4
Medium	Q7Z6D5	KLHL5 protein (Fragment) OS=Homo sapiens OX=9606	KLHL5	FALSE	TRUE	1.83727	1	3	1	Not Found	Not Found	High	Peak Found	Not Found	Not Found	Not Found	High	High	Not Found	0.418	510536	1.22169e+06	113.26	110.75	Duplicate	-1.31322	0.0332807	1.47781		-1.24451	-1.38194			19.8103	16.6334			21.0549	18.0154				919408	101664				2.17843e+06	264954
High	D2KZ54	MHC class I antigen (Fragment) OS=Homo sapiens OX=9606	HLA-A	FALSE	TRUE	4.7619	1	9	1	High	High	High	Medium	High	Peak Found	Peak Found	High	Medium	High	1.372	2.48133e+06	1.80808e+06			NS																2.48133e+06					1.80808e+06
Medium	Q9H1C4	Protein unc-93 homolog B1 OS=Homo sapiens OX=9606	UNC93B1	FALSE	TRUE	2.84757	1	3	1	Not Found	Peak Found	Not Found	Not Found	Not Found	Not Found	High	Not Found	Not Found	Not Found	0.581	145426	250375			NS	-0.78381	#DIV/0!	#DIV/0!	-0.78381				17.1499				17.9337					145426					250375
High	A0A024R5J8	Leucine rich repeat containing 54, isoform CRA_a OS=Homo sapiens OX=9606	LRRC54	FALSE	TRUE	10.4816	3	5	3	Not Found	Not Found	Peak Found	Not Found	Not Found	Not Found	Not Found	High	Not Found	Not Found	0.585	6.08677e+06	1.04121e+07			NS	-0.774514	#DIV/0!	#DIV/0!		-0.774514				22.5372				23.3118					6.08677e+06					1.04121e+07
High	Q16352	Alpha-internexin OS=Homo sapiens OX=9606	INA	FALSE	TRUE	3.80762	2	15	1	Not Found	Not Found	Peak Found	Not Found	Not Found	Not Found	Not Found	High	Not Found	Not Found						NS
High	A0A0C4DG49	Poliovirus receptor, isoform CRA_c OS=Homo sapiens OX=9606	PVR	FALSE	TRUE	13.1894	5	25	5	High	High	Not Found	High	High	High	High	Not Found	High	High	0.852	1.24846e+07	1.46477e+07	146.49	143.36	Triplicate	-0.345457	0.0529917	1.27579	-0.205156		-0.491969	-0.339244	25.247		22.4	21.305	25.4521		22.8919	21.6443	1.99381e+06	3.98192e+07		5.53427e+06	2.59092e+06	1.62594e+06	4.59041e+07		7.78319e+06
High	H3BPF7	Lon protease homolog 2, peroxisomal (Fragment) OS=Homo sapiens OX=9606	LONP2	FALSE	TRUE	12.2881	3	5	1	Not Found	Not Found	Not Found	Peak Found	Not Found	Not Found	Not Found	Not Found	High	Not Found						NS
High	B3KP47	cDNA FLJ31151 fis, clone IMR322001541, highly similar to Probable ribosome biogenesis protein RLP24 OS=Homo sapiens OX=9606 PE=2 SV=1		FALSE	TRUE	16.5644	2	2	2	Not Found	Not Found	High	Not Found	Not Found	Not Found	Not Found	Not Found	Not Found	Not Found						NS
High	A4D1K4	Family with sequence similarity 40, member B OS=Homo sapiens OX=9606	FAM40B	FALSE	TRUE	4.3673	3	9	2	Not Found	Not Found	Not Found	Not Found	Not Found	Not Found	High	Not Found	Medium	Not Found	0.001		544077			NS												19.0535										544077
High	A8K6J9	cDNA FLJ76879, highly similar to Homo sapiens DEAH (Asp-Glu-Ala-His) box polypeptide 8 (DHX8), mRNA OS=Homo sapiens OX=9606 PE=2 SV=1		FALSE	TRUE	2.13115	2	5	1	Not Found	High	Not Found	Not Found	Not Found	Not Found	Not Found	Not Found	Not Found	Not Found	1000	256010				NS								17.9658									256010
High	Q8NC54	Keratinocyte-associated transmembrane protein 2 OS=Homo sapiens OX=9606	KCT2	FALSE	TRUE	7.92453	2	26	2	High	High	High	High	High	High	High	Not Found	Medium	High	0.94	4.50633e+06	4.79361e+06	138.25	124.95	Triplicate	0.026833	0.820976	0.0856694	0.1787		-0.172877	0.0746768	23.8787	18.5989	19.6844	21.7671	23.7		19.8573	21.6924	2.29899e+06	1.5424e+07	397036	842546	3.56909e+06	1.20848e+06	1.36271e+07		949806
High	Q8IW41	MAP kinase-activated protein kinase 5 OS=Homo sapiens OX=9606	MAPKAPK5	FALSE	TRUE	4.43975	2	5	1	Not Found	Not Found	Not Found	Not Found	Not Found	Not Found	Not Found	Not Found	Not Found	Not Found						NS
High	Q9HCJ0	Trinucleotide repeat-containing gene 6C protein OS=Homo sapiens OX=9606	TNRC6C	FALSE	TRUE	1.59763	2	8	1	Not Found	Not Found	Not Found	Not Found	Not Found	Not Found	Not Found	Not Found	High	Not Found						NS
High	B7Z4P6	cDNA FLJ55142, highly similar to Alpha-actinin-2 OS=Homo sapiens OX=9606 PE=2 SV=1		FALSE	TRUE	7.70416	4	6	3	High	Not Found	Not Found	Not Found	Not Found	Not Found	Not Found	Not Found	Not Found	Not Found	1000	334145				NS																334145
High	O75197	Low-density lipoprotein receptor-related protein 5 OS=Homo sapiens OX=9606	LRP5	FALSE	TRUE	11.4551	16	66	14	High	High	Not Found	High	High	High	High	Not Found	High	High	0.972	1.29159e+07	1.32917e+07	90.57	61.48	Triplicate	-0.762782	0.465178	0.332381	0.192155		-2.46276	-0.0177399	24.7758		21.0022	22.6254	24.5836		23.465	22.6432	1.43682e+07	2.87245e+07		2.10034e+06	6.47048e+06	9.89514e+06	2.51425e+07		1.15785e+07
High	A0A0G2JPP5	Protein scribble homolog OS=Homo sapiens OX=9606	SCRIB	FALSE	TRUE	7.67372	12	22	12	High	High	Not Found	High	High	High	High	Not Found	High	Peak Found	0.999	3.78778e+06	3.79202e+06	91	106.14	Triplicate	-0.360143	0.035656	1.44787	-0.47006		-0.230406	-0.379964	20.9374		22.9667	18.1201	21.4074		23.1971	18.5	4.66094e+06	2.00804e+06		8.19725e+06	284895	2.39914e+06	2.78147e+06		9.61673e+06
High	B7Z370	cDNA FLJ56085, highly similar to Copine-4 OS=Homo sapiens OX=9606 PE=2 SV=1		FALSE	TRUE	3.13043	2	10	1	Not Found	Not Found	Not Found	Not Found	Not Found	Not Found	Not Found	Not Found	Not Found	Not Found						NS
High	P20594	Atrial natriuretic peptide receptor 2 OS=Homo sapiens OX=9606	NPR2	FALSE	TRUE	2.5788	2	7	1	Not Found	Not Found	Not Found	Not Found	Not Found	Not Found	Not Found	Not Found	Not Found	Not Found						NS
High	Q9NQX4	Unconventional myosin-Vc OS=Homo sapiens OX=9606	MYO5C	FALSE	TRUE	2.124	3	5	1	Not Found	Not Found	Not Found	Not Found	Not Found	Not Found	Not Found	Medium	Not Found	Not Found	0.001		615771			NS													19.232										615771
High	Q9Y4X5	E3 ubiquitin-protein ligase ARIH1 OS=Homo sapiens OX=9606	ARIH1	FALSE	TRUE	5.02693	2	3	2	Not Found	High	Not Found	Not Found	Not Found	Not Found	High	Not Found	Not Found	Not Found						NS
Medium	Q96CN7	Isochorismatase domain-containing protein 1 OS=Homo sapiens OX=9606	ISOC1	FALSE	TRUE	3.69128	1	2	1	Not Found	High	Not Found	Peak Found	Not Found	Not Found	Peak Found	Not Found	Medium	Not Found	0.525	143467	273410	27.05	4.74	Duplicate	-0.956415	0.210191	0.677387	-0.628641		-1.28419		17.3829		16.8241		18.0115		18.1083			170907		116028			264241		282579
High	A0A024QZ09	OTU domain containing 5, isoform CRA_d OS=Homo sapiens OX=9606	OTUD5	FALSE	TRUE	2.97723	1	2	1	Not Found	Not Found	Not Found	Not Found	Not Found	Not Found	Not Found	Not Found	Not Found	Not Found						NS
High	B4DTV0	cDNA FLJ57801, highly similar to Homo sapiens AHNAK nucleoprotein (desmoyokin) (AHNAK), transcript variant 1, mRNA (Fragment) OS=Homo sapiens OX=9606 PE=2 SV=1		FALSE	TRUE	5.18999	3	5	1	Not Found	Not Found	Not Found	Not Found	Not Found	Not Found	Not Found	Not Found	Not Found	Not Found						NS
High	P22681	E3 ubiquitin-protein ligase CBL OS=Homo sapiens OX=9606	CBL	FALSE	TRUE	3.97351	3	5	1	Not Found	Not Found	Not Found	Not Found	Not Found	Not Found	Not Found	Not Found	Not Found	Not Found						NS
High	Q59F99	Staufen isoform b variant (Fragment) OS=Homo sapiens OX=9606 PE=2 SV=1		FALSE	TRUE	4.06091	2	3	1	Not Found	Not Found	Not Found	Not Found	Not Found	Not Found	Not Found	Not Found	Not Found	Not Found						NS
High	H7C103	Protein ECT2 (Fragment) OS=Homo sapiens OX=9606	ECT2	FALSE	TRUE	12.7517	2	3	1	Not Found	Not Found	Not Found	Not Found	Not Found	Not Found	Not Found	Not Found	Not Found	Not Found						NS
High	A8K3Q3	cDNA FLJ78230 OS=Homo sapiens OX=9606 PE=2 SV=1		FALSE	TRUE	14.3529	5	16	5	Medium	Peak Found	High	Peak Found	High	High	High	High	High	High	0.784	2.63908e+06	3.36669e+06	117.64	100.05	Triplicate	-0.955876	0.186172	0.730085	-1.44611		-1.43085	0.00933362	16.855		20.9113	22.7698	18.3011		22.3422	22.7605	1.31427e+06	118541		1.9721e+06	7.1514e+06	721612	322990		5.31689e+06
High	Q8TDJ6	DmX-like protein 2 OS=Homo sapiens OX=9606	DMXL2	FALSE	TRUE	3.19499	7	14	7	Not Found	Peak Found	Not Found	High	Not Found	Not Found	High	Not Found	High	Not Found	0.413	2.24686e+06	5.44371e+06	18.01	15.71	Duplicate	-1.27952	0.011853	1.92617	-1.30335		-1.25569		20.9029		21.2724		22.2063		22.5281			1.96071e+06		2.53301e+06			4.83905e+06		6.04836e+06
High	P11055	Myosin-3 OS=Homo sapiens OX=9606	MYH3	FALSE	TRUE	1.95876	3	7	1	Not Found	Not Found	Not Found	Not Found	Not Found	Not Found	Not Found	Not Found	Medium	Not Found	0.001		153198			NS														17.225										153198
High	P51841	Retinal guanylyl cyclase 2 OS=Homo sapiens OX=9606	GUCY2F	FALSE	TRUE	1.98556	2	7	1	Not Found	Not Found	Not Found	Not Found	Not Found	Not Found	Not Found	Not Found	Not Found	Not Found						NS
High	A0A024R601	Ceroid-lipofuscinosis neuronal 6 late infantile variant isoform 1 OS=Homo sapiens OX=9606	CLN6	FALSE	TRUE	6.75241	1	3	1	Not Found	Not Found	Not Found	High	Not Found	Not Found	Not Found	Not Found	High	Not Found	0.594	3.32267e+06	5.59578e+06			NS	-0.751997	#DIV/0!	#DIV/0!			-0.751997				21.6639				22.4159					3.32267e+06					5.59578e+06
High	A8K8W4	cDNA FLJ77609, highly similar to Homo sapiens DnaJ (Hsp40) homolog, subfamily C, member 16 (DNAJC16), mRNA OS=Homo sapiens OX=9606 PE=2 SV=1		FALSE	TRUE	12.6598	8	24	8	High	High	Medium	High	High	High	High	Not Found	High	High	1.529	1.32062e+07	8.63565e+06	197.14	156.15	Triplicate	0.434844	0.318096	0.497442	1.05225		0.327262	-0.0749784	25.832	16.7572	19.6094	21.5113	24.7798		19.2822	21.5862	2.39903e+06	5.9732e+07	110772	799889	2.98908e+06	1.95276e+06	2.88037e+07		637550
Medium	Q08722	Leukocyte surface antigen CD47 OS=Homo sapiens OX=9606	CD47	FALSE	TRUE	5.88235	2	2	2	Not Found	Not Found	Peak Found	Not Found	Not Found	Not Found	Not Found	High	Not Found	Not Found	0.595	5.4831e+06	9.20908e+06			NS	-0.748065	#DIV/0!	#DIV/0!		-0.748065				22.3866				23.1346					5.4831e+06					9.20908e+06
High	Q9Y623	Myosin-4 OS=Homo sapiens OX=9606	MYH4	FALSE	TRUE	2.21764	3	7	1	Not Found	Not Found	Not Found	Not Found	Not Found	Not Found	Not Found	Not Found	Not Found	Not Found						NS
High	Q15800	Methylsterol monooxygenase 1 OS=Homo sapiens OX=9606	MSMO1	FALSE	TRUE	11.2628	3	22	3	Peak Found	High	High	High	Not Found	High	High	High	High	Not Found	0.625	6.38712e+06	1.02223e+07	96.62	82.38	Triplicate	-0.917117	0.126472	0.898005	-0.521936	-1.63878	-0.590633		23.5384	20.989	23.4125		24.0603	22.6278	24.0031		119061	1.2183e+07	2.0812e+06	1.11652e+07		101370	1.74934e+07	6.48091e+06	1.68137e+07
High	O95376	E3 ubiquitin-protein ligase ARIH2 OS=Homo sapiens OX=9606	ARIH2	FALSE	TRUE	5.27383	2	3	2	Not Found	Not Found	High	Not Found	Not Found	Not Found	Not Found	High	Medium	Not Found						NS
High	A0A1S5RA93	Bifunctional polynucleotide phosphatase/kinase OS=Homo sapiens OX=9606	PNKP	FALSE	TRUE	4.79846	2	3	2	Not Found	Not Found	High	Not Found	Not Found	Not Found	Not Found	High	Not Found	Not Found						NS
High	P58546	Myotrophin OS=Homo sapiens OX=9606	MTPN	FALSE	TRUE	22.0339	2	8	2	Medium	High	Not Found	Peak Found	Not Found	High	High	Not Found	High	Not Found	0.739	1.95475e+06	2.6465e+06	116.9	127.66	Duplicate	-0.913453	0.262103	0.581528	-0.514579		-1.31233		22.1257		18.5447		22.6402		19.857		905856	4.57601e+06		382384		452696	6.53719e+06		949619
High	B4DUJ6	cDNA FLJ53099, highly similar to Beta-enolase OS=Homo sapiens OX=9606 PE=2 SV=1		FALSE	TRUE	12.4542	2	4	1	Not Found	Not Found	Not Found	Not Found	Not Found	Not Found	High	Not Found	High	Not Found	0.001		291336			NS														18.1523										291336
High	Q9UKX2	Myosin-2 OS=Homo sapiens OX=9606	MYH2	FALSE	TRUE	2.26687	3	7	1	Not Found	Not Found	Medium	Not Found	Not Found	Not Found	Not Found	Not Found	Not Found	Not Found						NS
High	P01833	Polymeric immunoglobulin receptor OS=Homo sapiens OX=9606	PIGR	FALSE	TRUE	3.01047	2	5	2	Not Found	Not Found	Not Found	Not Found	Not Found	Not Found	High	High	High	Not Found	0.001		984143		163.61	NS												21.4392	15.3721	16.0252								2.84333e+06	42408.1	66689.4
High	J3KN66	Torsin-1A-interacting protein 1 OS=Homo sapiens OX=9606	TOR1AIP1	FALSE	TRUE	49.9165	21	188	2	High	High	Not Found	Peak Found	High	Peak Found	High	Not Found	Medium	High	1.478	3.44811e+06	2.33221e+06	178.95	154.62	Triplicate	-0.735248	0.574291	0.240868	0.717844		-2.90398	-0.0196115	23.5967		16.4234	19.7874	22.8789		19.3273	19.8071	113644	1.2686e+07		87887.3	904932	40549.3	7.71315e+06		657824
High	A0A024RBQ0	Calcium/calmodulin-dependent protein kinase kinase 2, beta, isoform CRA_f OS=Homo sapiens OX=9606	CAMKK2	FALSE	TRUE	1.87075	1	3	1	Medium	Not Found	Not Found	Not Found	High	Not Found	Not Found	Not Found	Not Found	High						NS
High	Q9Y2I8	WD repeat-containing protein 37 OS=Homo sapiens OX=9606	WDR37	FALSE	TRUE	3.03644	1	3	1	Not Found	Not Found	Not Found	Not Found	Not Found	Not Found	High	Not Found	Not Found	Not Found	0.001		1.35293e+06			NS												20.3677										1.35293e+06
High	Q8TB96	T-cell immunomodulatory protein OS=Homo sapiens OX=9606	ITFG1	FALSE	TRUE	8.66013	5	12	5	High	High	High	Not Found	High	Peak Found	Medium	Not Found	Not Found	High	1.375	5.37597e+06	3.90848e+06	160.26	120.24	Triplicate	0.557925	0.480806	0.31803	1.08318			0.0326675	23.8691	17.6623		19.1914	22.7859			19.1588		1.53218e+07	207430		598678		7.23168e+06
High	A0A109NGN6	Proteasome subunit alpha type OS=Homo sapiens OX=9606 PE=2 SV=1		FALSE	TRUE	23.6515	5	18	5	Medium	Peak Found	High	Peak Found	Medium	Peak Found	High	High	High	Not Found	0.494	1.43385e+07	2.90312e+07	129.79	111.34	Triplicate	-1.24696	0.0257126	1.58985	-1.50563	-0.844586	-1.39066		22.2779	25.3104	23.2808		23.7835	26.155	24.6714		468199	5.08524e+06	4.16095e+07	1.0191e+07		244502	1.44395e+07	7.47203e+07	2.67206e+07
High	Q8N2S1	Latent-transforming growth factor beta-binding protein 4 OS=Homo sapiens OX=9606	LTBP4	FALSE	TRUE	1.84729	2	5	2	High	Medium	Not Found	Not Found	High	Not Found	Not Found	Not Found	Not Found	Not Found	1000	57281.2				NS																57281.2
High	D6RF75	Ribosome-releasing factor 2, mitochondrial (Fragment) OS=Homo sapiens OX=9606	GFM2	FALSE	TRUE	65.625	3	4	1	Not Found	Not Found	Not Found	High	Not Found	Not Found	Not Found	Not Found	Not Found	Not Found	1000	733650				NS										19.4847									733650
High	Q15643	Thyroid receptor-interacting protein 11 OS=Homo sapiens OX=9606	TRIP11	FALSE	TRUE	1.51592	3	11	2	Not Found	Not Found	Not Found	Not Found	Not Found	Not Found	Medium	Not Found	High	Not Found	0.001		2.78944e+06		90.64	NS												19.934		22.126								1.00168e+06		4.5772e+06
High	Q12986	Transcriptional repressor NF-X1 OS=Homo sapiens OX=9606	NFX1	FALSE	TRUE	1.69643	1	2	1	Not Found	Not Found	Not Found	Not Found	Not Found	Not Found	Not Found	Not Found	Not Found	Not Found						NS
High	Q9H832	Ubiquitin-conjugating enzyme E2 Z OS=Homo sapiens OX=9606	UBE2Z	FALSE	TRUE	7.9096	3	4	3	Not Found	Not Found	Medium	Peak Found	Not Found	Not Found	Not Found	High	High	Not Found	0.462	863459	1.86715e+06	112.86	106.66	Duplicate	-1.23665	0.0817384	1.08757		-1.07699	-1.3963			20.5662	17.4118			21.6432	18.8081				1.55254e+06	174374				3.27529e+06	458998
High	Q7Z6J6	FERM domain-containing protein 5 OS=Homo sapiens OX=9606	FRMD5	FALSE	TRUE	8.77193	4	6	4	Not Found	High	Not Found	Not Found	Not Found	Not Found	High	Not Found	Not Found	Not Found	0.603	4.59929e+06	7.62951e+06			NS	-0.73018	#DIV/0!	#DIV/0!	-0.73018				22.133				22.8632					4.59929e+06					7.62951e+06
High	Q9Y6M5	Zinc transporter 1 OS=Homo sapiens OX=9606	SLC30A1	FALSE	TRUE	12.426	5	15	5	High	High	Not Found	Peak Found	Peak Found	High	High	Not Found	High	High	0.477	1.74089e+06	3.64991e+06	77.62	131.22	Triplicate	-0.90421	0.190289	0.720586	-1.63949		-1.02512	-0.0480215	21.7197		18.8205	21.0444	23.3591		19.8456	21.0925	884286	3.45357e+06		462946	2.16275e+06	661707	1.07598e+07		942153
High	A0A1W2PS94	Testis-expressed protein 15 OS=Homo sapiens OX=9606	TEX15	FALSE	TRUE	1.00756	3	13	2	Not Found	Not Found	Not Found	Not Found	Not Found	High	Not Found	Not Found	Not Found	Not Found	0.001		223524			NS																					223524
High	O14556	Glyceraldehyde-3-phosphate dehydrogenase, testis-specific OS=Homo sapiens OX=9606	GAPDHS	FALSE	TRUE	4.41176	2	12	1	Not Found	Not Found	Not Found	Not Found	Not Found	Not Found	Not Found	Not Found	Not Found	Not Found						NS
High	H0Y5H9	Serpin B4 (Fragment) OS=Homo sapiens OX=9606	SERPINB4	FALSE	TRUE	8.3558	3	7	1	Not Found	Not Found	Not Found	Not Found	Medium	Not Found	Not Found	Not Found	Not Found	Not Found						NS
High	A0A087X0N2	Leptin receptor gene-related protein OS=Homo sapiens OX=9606	LEPROT	FALSE	TRUE	9.28571	1	11	1	Not Found	Peak Found	Not Found	High	Not Found	Not Found	High	Not Found	High	Not Found	0.48	730080	1.52077e+06	129.36	126.39	Duplicate	-1.20961	0.0872675	1.05915	-1.37647		-1.04275		15.9263		20.4148		17.3028		21.4576			62272.6		1.39789e+06			161679		2.87986e+06
High	Q8N108	Mesoderm induction early response protein 1 OS=Homo sapiens OX=9606	MIER1	FALSE	TRUE	4.88281	2	3	2	Not Found	Not Found	Not Found	Not Found	Not Found	Not Found	Not Found	Not Found	Not Found	High	0.001		37571.8			NS															15.1974
High	Q13867	Bleomycin hydrolase OS=Homo sapiens OX=9606	BLMH	FALSE	TRUE	7.91209	3	3	3	Not Found	Not Found	Not Found	Not Found	High	Not Found	Not Found	High	Not Found	Not Found	1000	282335				NS											18.1071									282335
High	Q8N138	ORM1-like protein 3 OS=Homo sapiens OX=9606	ORMDL3	FALSE	TRUE	16.9935	2	11	1	Not Found	Not Found	Medium	Not Found	Not Found	Not Found	Not Found	Not Found	Not Found	Not Found	1000	58038.1				NS									15.8247									58038.1
High	G3FIP9	MHC class I antigen (Fragment) OS=Homo sapiens OX=9606	HLA-C	FALSE	TRUE	13.8122	2	8	1	Not Found	Not Found	Not Found	Not Found	Not Found	Medium	Not Found	Not Found	Not Found	Not Found	0.001		534637			NS																					534637
High	A0A0A0MSJ9	Ras GTPase-activating protein 2 OS=Homo sapiens OX=9606	RASA2	FALSE	TRUE	5.04103	2	2	2	Not Found	Not Found	Not Found	Not Found	Not Found	Not Found	High	Not Found	Not Found	Not Found	0.001		614540			NS												19.2291										614540
High	E9PQY2	Prefoldin subunit 4 OS=Homo sapiens OX=9606	PFDN4	FALSE	TRUE	11.0294	1	4	1	High	High	Not Found	Not Found	Not Found	Peak Found	High	Not Found	Not Found	Not Found	2.819	222758	79012.5			NS																222758					79012.5
High	A0A2X0SSL3	FARP2 (Fragment) OS=Homo sapiens OX=9606	FARP2	FALSE	TRUE	1.42045	1	2	1	Not Found	Not Found	Not Found	Not Found	Not Found	Not Found	High	Not Found	Not Found	Not Found	0.001		1.86441e+06			NS												20.8303										1.86441e+06
High	O75342	Arachidonate 12-lipoxygenase, 12R-type OS=Homo sapiens OX=9606	ALOX12B	FALSE	TRUE	4.42225	3	3	3	Not Found	Not Found	Not Found	Not Found	High	Not Found	Not Found	Not Found	Not Found	Not Found	1000	704116				NS											19.4255									704116
High	P15531	Nucleoside diphosphate kinase A OS=Homo sapiens OX=9606	NME1	FALSE	TRUE	53.2895	8	71	1	High	Peak Found	High	High	Medium	High	High	Not Found	High	High	0.994	7.70845e+06	7.75145e+06	76.02	74.12	Triplicate	0.357058	0.227959	0.642144	-0.0357034		0.435509	0.671369	23.8457	18.1405	23.5026	22.1415	23.8814		23.0671	21.4701	6.667e+06	1.5075e+07	288965	1.18847e+07	4.62652e+06	3.86004e+06	1.54527e+07		8.78796e+06
High	Q9BRZ2	E3 ubiquitin-protein ligase TRIM56 OS=Homo sapiens OX=9606	TRIM56	FALSE	TRUE	2.91391	2	3	2	Not Found	Not Found	Not Found	High	Not Found	Not Found	Not Found	Not Found	High	Not Found						NS
High	Q59FU6	Myotonic dystrophy protein kinase variant (Fragment) OS=Homo sapiens OX=9606 PE=2 SV=1		FALSE	TRUE	3.27381	2	4	1	Not Found	High	Not Found	High	Not Found	Not Found	High	Not Found	Peak Found	Not Found						NS
High	B2R802	cDNA, FLJ93681, highly similar to Homo sapiens small nuclear ribonucleoprotein polypeptide A (SNRPA), mRNA OS=Homo sapiens OX=9606 PE=2 SV=1		FALSE	TRUE	13.4752	3	4	2	High	Not Found	Not Found	Not Found	Not Found	Not Found	Not Found	High	Not Found	Not Found	0.063	1.27992e+06	20420248			NS													24.2835			1.27992e+06							20420248
High	Q9HC57	WAP four-disulfide core domain protein 1 OS=Homo sapiens OX=9606	WFDC1	FALSE	TRUE	5	1	3	1	High	Not Found	Not Found	Not Found	Not Found	High	Not Found	Not Found	Medium	Not Found						NS
Medium	Q9Y2B1	Ribitol-5-phosphate xylosyltransferase 1 OS=Homo sapiens OX=9606	RXYLT1	FALSE	TRUE	3.16027	1	1	1	Not Found	High	Not Found	Not Found	Not Found	Not Found	Peak Found	Not Found	Not Found	Not Found	0.613	292561	477311			NS	-0.706191	#DIV/0!	#DIV/0!	-0.706191				18.1584				18.8646					292561					477311
High	P40123	Adenylyl cyclase-associated protein 2 OS=Homo sapiens OX=9606	CAP2	FALSE	TRUE	13.2075	5	10	4	Not Found	High	High	Not Found	Not Found	Not Found	High	High	High	Not Found	0.457	3.02573e+06	6.62205e+06	119.31	116.64	Duplicate	-1.2047	0.0472246	1.32583	-1.29423	-1.11517			18.8517	22.4114			20.1459	23.5266				473077	5.57837e+06				1.1602e+06	1.20839e+07
High	A0A1W1B5Q3	MHC class I antigen OS=Homo sapiens OX=9606	HLA-B	FALSE	TRUE	10.4972	2	4	1	Not Found	Not Found	Not Found	Not Found	Not Found	Not Found	Not Found	Not Found	Not Found	Not Found						NS
High	Q60I27	ALS2 C-terminal-like protein OS=Homo sapiens OX=9606	ALS2CL	FALSE	TRUE	3.67261	2	3	2	Not Found	Not Found	Not Found	Not Found	Not Found	Not Found	High	Not Found	Not Found	Not Found						NS
High	A0A024R914	Centrosomal protein 350kDa, isoform CRA_a OS=Homo sapiens OX=9606	CEP350	FALSE	TRUE	1.2512	3	3	3	Not Found	Not Found	Not Found	Not Found	Not Found	Not Found	Not Found	Not Found	Not Found	Not Found						NS
High	Q3KRB6	Chromosome 20 open reading frame 44, isoform CRA_g OS=Homo sapiens OX=9606	UQCC	FALSE	TRUE	3.01003	1	2	1	Not Found	Not Found	High	Not Found	Not Found	Not Found	Not Found	High	Not Found	Not Found						NS
High	Q5IRN4	Myocyte enhancer factor 2D/deleted in azoospermia associated protein 1 fusion protein OS=Homo sapiens OX=9606	MEF2D/DAZAP1 fusion	FALSE	TRUE	5.27426	2	4	1	Not Found	Not Found	Not Found	Not Found	Not Found	Not Found	Not Found	Not Found	Not Found	Not Found						NS
High	X5D7A8	Cell adhesion molecule 1 isoform A (Fragment) OS=Homo sapiens OX=9606	CADM1	FALSE	TRUE	8.28025	2	2	2	Not Found	Peak Found	Not Found	Not Found	Not Found	Not Found	High	Not Found	Not Found	Not Found	0.614	2.54309e+06	4.1436e+06			NS	-0.704303	#DIV/0!	#DIV/0!	-0.704303				21.2782				21.9825					2.54309e+06					4.1436e+06
High	Q8IY21	Probable ATP-dependent RNA helicase DDX60 OS=Homo sapiens OX=9606	DDX60	FALSE	TRUE	6.30841	9	14	9	Not Found	High	Not Found	High	Not Found	Not Found	High	Not Found	High	Not Found	0.449	3.97802e+06	8.85402e+06	126.38	125.61	Duplicate	-1.18821	0.0203986	1.6904	-1.2263		-1.15013		18.6907		22.8448		19.917		23.9949			423132		7.53291e+06			989986		1.6718e+07
High	Q9NVR0	Kelch-like protein 11 OS=Homo sapiens OX=9606	KLHL11	FALSE	TRUE	4.37853	3	8	3	Not Found	High	High	Medium	Not Found	Not Found	High	High	Peak Found	Not Found	0.765	2.43767e+06	3.18735e+06	81.1	69.71	Triplicate	-0.876674	0.255606	0.59243	-0.271339	-0.371375	-1.98731		21.8038	21.7369	17.26		22.0751	22.1083	19.2474			3.6609e+06	3.49513e+06	156961			4.41845e+06	4.52125e+06	622345
High	Q6N091	Uncharacterized protein DKFZp686C02220 (Fragment) OS=Homo sapiens OX=9606	DKFZp686C02220	FALSE	TRUE	4.8	2	4	1	Not Found	Not Found	Not Found	Not Found	Not Found	Not Found	Not Found	High	Not Found	Not Found	0.001		597412			NS													19.1884										597412
High	A8K4Q6	cDNA FLJ77930, highly similar to Homo sapiens BTB and CNC homology 1, basic leucine zipper transcription factor 1, transcript variant 2, mRNA OS=Homo sapiens OX=9606 PE=2 SV=1		FALSE	TRUE	5.70652	3	4	3	High	Not Found	Not Found	Not Found	Not Found	High	Not Found	Not Found	Not Found	Not Found						NS
High	Q53FE7	Host cell factor C2 variant (Fragment) OS=Homo sapiens OX=9606 PE=2 SV=1		FALSE	TRUE	2.77778	2	3	1	Not Found	Not Found	High	Not Found	Not Found	Not Found	Not Found	High	Not Found	Not Found						NS
High	O95716	Ras-related protein Rab-3D OS=Homo sapiens OX=9606	RAB3D	FALSE	TRUE	13.242	3	32	1	Not Found	High	Peak Found	High	Not Found	Not Found	Medium	High	Peak Found	Not Found	0.564	1.21275e+06	2.15074e+06	102.44	66.21	Triplicate	-1.18009	0.0840868	1.07527	-1.66793	-0.464293	-1.40805		17.8624	21.3166	19.5882		19.5303	21.7809	20.9963			238293	2.61173e+06	788220			757196	3.60325e+06	2.09176e+06
High	Q8IZD4	mRNA-decapping enzyme 1B OS=Homo sapiens OX=9606	DCP1B	FALSE	TRUE	6.15883	2	2	2	Not Found	Peak Found	Not Found	Not Found	Not Found	Not Found	High	Not Found	Not Found	Not Found						NS
High	A8K910	Tyrosine-protein kinase OS=Homo sapiens OX=9606 PE=2 SV=1		FALSE	TRUE	1.76678	2	3	1	Not Found	Not Found	Not Found	Not Found	Not Found	Not Found	Not Found	Not Found	Medium	Not Found						NS
High	O14545	TRAF-type zinc finger domain-containing protein 1 OS=Homo sapiens OX=9606	TRAFD1	FALSE	TRUE	2.06186	1	2	1	High	High	Not Found	Not Found	Not Found	Not Found	Not Found	Not Found	Not Found	Not Found						NS
High	A0A024R930	Proteoglycan 4, isoform CRA_a OS=Homo sapiens OX=9606	PRG4	FALSE	TRUE	1.9943	2	5	2	Not Found	Not Found	Not Found	Not Found	Not Found	Not Found	Not Found	High	High	Not Found	0.001		10887626			NS													23.3762										10887626
High	Q6NXT6	Transmembrane anterior posterior transformation protein 1 homolog OS=Homo sapiens OX=9606	TAPT1	FALSE	TRUE	3.1746	2	5	2	Not Found	Medium	Medium	Medium	High	Not Found	Peak Found	Peak Found	Peak Found	High						NS
High	Q92529	SHC-transforming protein 3 OS=Homo sapiens OX=9606	SHC3	FALSE	TRUE	4.3771	2	5	1	Not Found	Not Found	Not Found	Not Found	Not Found	Not Found	Not Found	Not Found	Not Found	Not Found						NS
High	A0A2P9AKY6	Basic membrane lipoprotein OS=Homo sapiens OX=9606	BQ8482_200027	FALSE	TRUE	8.81459	2	2	2	Not Found	Not Found	Not Found	Not Found	Not Found	Not Found	Not Found	Not Found	High	Not Found	0.001		724322			NS														19.4663										724322
High	Q9NX76	CKLF-like MARVEL transmembrane domain-containing protein 6 OS=Homo sapiens OX=9606	CMTM6	FALSE	TRUE	11.4754	2	3	2	Not Found	Not Found	Not Found	Not Found	Not Found	Not Found	Not Found	Not Found	Not Found	Not Found						NS
High	B4DE15	cDNA FLJ53300, highly similar to UDP-galactose translocator OS=Homo sapiens OX=9606	SLC35A2	FALSE	TRUE	2.70936	1	9	1	Not Found	High	Not Found	High	Not Found	Not Found	High	Not Found	Medium	Not Found	1.074	4.81927e+06	4.4885e+06	138.1	131.38	Duplicate	-0.677392	0.558567	0.252924	0.137693		-1.49248		23.1833		16.79		23.0456		18.2825			9.52523e+06		113316			8.65816e+06		318840
High	A0A140VK07	Testicular secretory protein Li 7 OS=Homo sapiens OX=9606 PE=2 SV=1		FALSE	TRUE	34.7953	17	76	15	High	High	High	Peak Found	High	High	High	High	High	High	0.747	3.72205e+07	4.98357e+07	136.92	128.41	Triplicate	-0.663277	0.0457175	1.33992	-0.783088	-0.250852	-1.16832	-0.45085	25.6527	26.8417	21.0416	21.929	26.4358	27.0925	22.2099	22.3798	6.9316e+06	5.27502e+07	1.20269e+08	2.15849e+06	3.99275e+06	4.98727e+06	9.07731e+07	1.4311e+08	4.8512e+06
High	B7ZKM6	Uveal autoantigen with coiled-coil domains and ankyrin repeats OS=Homo sapiens OX=9606	UACA	FALSE	TRUE	0.918079	1	2	1	Not Found	Not Found	Not Found	High	Not Found	Not Found	Not Found	Not Found	High	Not Found						NS
High	A0A2R8Y5A3	Catenin beta-1 OS=Homo sapiens OX=9606	CTNNB1	FALSE	TRUE	18.2631	13	69	9	High	High	High	High	High	High	High	High	High	High	0.935	6.63456e+06	7.09568e+06	51.64	57.03	Triplicate	-0.356288	0.0876605	1.0572	-0.063836	-0.385619	-0.735444	-0.240255	23.2899	22.7228	20.2016	23.0437	23.3538	23.1084	20.9371	23.2839	6.14258e+06	1.02556e+07	6.92223e+06	1.20586e+06	8.6465e+06	3.49452e+06	1.07196e+07	9.04334e+06	2.00764e+06
High	Q59ER5	WD repeat-containing protein 1 isoform 1 variant (Fragment) OS=Homo sapiens OX=9606 PE=2 SV=1		FALSE	TRUE	5.60897	2	3	1	Not Found	Not Found	Not Found	Not Found	Not Found	Not Found	Not Found	Not Found	Not Found	Not Found	1000	142275				NS											17.1183									142275
High	Q5U5Q3	RNA-binding E3 ubiquitin-protein ligase MEX3C OS=Homo sapiens OX=9606	MEX3C	FALSE	TRUE	6.0698	2	2	2	Not Found	High	Not Found	Not Found	Not Found	Not Found	Not Found	Not Found	Not Found	Not Found	1000	211778				NS								17.6922									211778
High	A0A2P9AUB9	Leu/Ile/Val-binding protein homolog 1 OS=Homo sapiens OX=9606	BQ8482_50035	FALSE	TRUE	5.05319	2	2	2	Not Found	Not Found	Not Found	Not Found	Not Found	Not Found	Not Found	Not Found	High	Not Found	0.001		18826704			NS														24.1663										18826704
High	H0Y9L5	Exosome complex component RRP45 (Fragment) OS=Homo sapiens OX=9606	EXOSC9	FALSE	TRUE	13.3721	2	3	1	Not Found	Not Found	Not Found	Not Found	Not Found	Not Found	Not Found	Not Found	Not Found	Not Found						NS
High	A5PLM9	Cathepsin L1 OS=Homo sapiens OX=9606	CTSL1	FALSE	TRUE	12.9129	4	10	4	Peak Found	High	Not Found	Peak Found	Peak Found	Medium	Peak Found	Not Found	High	High	0.453	578447	1.27766e+06	132.09	160.52	Triplicate	-0.800271	0.257806	0.588707	0.220095		-1.35969	-1.26121	18.7741		20.6932	16.1976	18.554		22.0529	17.4588	94956.1	448309		1.69537e+06	75157.2	194785	384877		4.35083e+06
High	Q6FHC9	STC2 protein (Fragment) OS=Homo sapiens OX=9606	STC2	FALSE	TRUE	6.62252	2	4	2	Not Found	High	Not Found	Not Found	Not Found	High	High	Not Found	Not Found	Not Found	0.631	1.10184e+06	1.74521e+06			NS	-0.663481	#DIV/0!	#DIV/0!	-0.663481				20.0715				20.735					1.10184e+06					1.74521e+06
High	B4E074	cDNA FLJ58655, highly similar to Notchless homolog 1 OS=Homo sapiens OX=9606 PE=2 SV=1		FALSE	TRUE	5.20607	2	3	2	High	Not Found	Not Found	Not Found	Not Found	High	Not Found	Not Found	Not Found	Not Found	1.288	153786	119393			NS																153786					119393
High	A0A087WUZ3	Spectrin beta chain OS=Homo sapiens OX=9606	SPTBN1	FALSE	TRUE	1.0989	2	6	2	Not Found	Not Found	Not Found	Not Found	Not Found	Not Found	Not Found	Not Found	Not Found	Not Found						NS
High	A8K2X4	cDNA FLJ75401, highly similar to Homo sapiens endoglin (Osler-Rendu-Weber syndrome 1), mRNA OS=Homo sapiens OX=9606 PE=2 SV=1		FALSE	TRUE	27.0517	12	93	3	High	High	High	High	High	High	High	High	High	High	0.851	4.01831e+07	4.71939e+07	95.9	113.76	Triplicate	-0.282257	0.0671176	1.17316	-0.407432	0.00671533	-0.42825	-0.300059	26.6789	24.547	23.2306	24.63	27.0863	24.5403	23.6589	24.9301	3.31604e+07	1.07435e+08	2.4513e+07	9.84274e+06	2.59645e+07	2.38653e+07	1.42493e+08	2.43992e+07	1.32444e+07
High	Q8NC67	Neuropilin and tolloid-like protein 2 OS=Homo sapiens OX=9606	NETO2	FALSE	TRUE	5.52381	2	2	2	Not Found	High	Not Found	Not Found	Not Found	Not Found	Peak Found	Not Found	Not Found	Not Found	0.635	1.62706e+06	2.56385e+06			NS	-0.656049	#DIV/0!	#DIV/0!	-0.656049				20.6338				21.2899					1.62706e+06					2.56385e+06
High	Q9P2P6	StAR-related lipid transfer protein 9 OS=Homo sapiens OX=9606	STARD9	FALSE	TRUE	0.638298	3	3	1	High	Not Found	Not Found	Not Found	Not Found	Not Found	Not Found	Not Found	Not Found	Not Found	1000	197038				NS																197038
High	H3BRG9	E3 ubiquitin-protein ligase HERC2 OS=Homo sapiens OX=9606	HERC2	FALSE	TRUE	25	2	4	1	Not Found	Not Found	Not Found	Not Found	Not Found	Not Found	Not Found	Not Found	Not Found	Not Found						NS
High	C9K0I9	Unconventional myosin-Ib (Fragment) OS=Homo sapiens OX=9606	MYO1B	FALSE	TRUE	26.506	3	6	1	Not Found	Not Found	Not Found	Not Found	Not Found	Not Found	Not Found	Not Found	Not Found	Not Found						NS
High	A8K309	cDNA FLJ76654, highly similar to Homo sapiens CD44 antigen (homing function and Indian blood group system) (CD44), transcript variant 4, mRNA OS=Homo sapiens OX=9606 PE=2 SV=1		FALSE	TRUE	41.5512	11	275	11	High	High	High	High	High	High	High	High	High	High	0.626	2.59657e+08	4.1496e+08	91.4	106.34	Triplicate	-0.710864	0.00280921	2.55142	-0.806546	-0.764371	-0.794659	-0.477882	29.3052	28.0586	26.2712	27.0469	30.1117	28.823	27.0659	27.5247	1.35729e+08	6.63347e+08	2.79569e+08	8.09892e+07	1.38649e+08	1.06123e+08	1.16021e+09	4.74883e+08	1.40489e+08
High	Q8IYH5	ZZ-type zinc finger-containing protein 3 OS=Homo sapiens OX=9606	ZZZ3	FALSE	TRUE	3.32226	2	3	2	Not Found	Not Found	Not Found	Not Found	Not Found	Not Found	High	Not Found	Not Found	Not Found	0.001		829839			NS												19.6625										829839
High	Q96SQ9	Cytochrome P450 2S1 OS=Homo sapiens OX=9606	CYP2S1	FALSE	TRUE	19.6429	8	14	8	Not Found	High	Medium	High	Not Found	Not Found	High	Peak Found	High	Not Found	0.672	6.55271e+06	9.75009e+06	149.33	128.16	Triplicate	-1.15477	0.0857561	1.06674	-1.50824	-1.52497	-0.4311		20.5419	18.203	24.0878		22.0502	19.728	24.5189			1.52665e+06	301749	1.78297e+07			4.34275e+06	868377	2.40391e+07
High	A0A1B0GU06	Acid ceramidase OS=Homo sapiens OX=9606	ASAH1	FALSE	TRUE	6.28272	1	3	1	Peak Found	Not Found	Not Found	Not Found	Not Found	High	High	Not Found	Not Found	High						NS
High	A8K7S5	Katanin p60 ATPase-containing subunit A1 OS=Homo sapiens OX=9606	KATNA1	FALSE	TRUE	2.85132	1	2	1	Not Found	Not Found	High	Not Found	Not Found	Not Found	Not Found	High	Not Found	Not Found						NS
High	A0A2X0TVV1	ARHGEF17 (Fragment) OS=Homo sapiens OX=9606	ARHGEF17	FALSE	TRUE	1.30751	2	3	2	Medium	Not Found	Not Found	Not Found	Not Found	Not Found	Not Found	Not Found	Not Found	Not Found	1000	162882				NS																162882
High	L7UUZ7	Integrin beta OS=Homo sapiens OX=9606	ITGB3	FALSE	TRUE	1.90355	1	2	1	Not Found	High	Not Found	Not Found	Not Found	Not Found	High	Not Found	Not Found	Not Found						NS
High	P19086	Guanine nucleotide-binding protein G(z) subunit alpha OS=Homo sapiens OX=9606	GNAZ	FALSE	TRUE	6.47887	2	4	1	Not Found	Not Found	Not Found	Not Found	Not Found	Not Found	Medium	Not Found	Not Found	Not Found	0.001		1.27247e+06			NS												20.2792										1.27247e+06
High	P20749	B-cell lymphoma 3 protein OS=Homo sapiens OX=9606	BCL3	FALSE	TRUE	7.04846	3	4	2	Not Found	High	Not Found	Medium	Not Found	Not Found	Peak Found	Not Found	Medium	Not Found						NS
High	Q96SF7	T-box transcription factor TBX15 OS=Homo sapiens OX=9606	TBX15	FALSE	TRUE	6.31229	2	3	2	Not Found	High	Not Found	Not Found	Not Found	Not Found	High	Not Found	Not Found	Not Found	1000	191022				NS								17.5434									191022
High	Q9H6N6	Putative uncharacterized protein MYH16 OS=Homo sapiens OX=9606	MYH16	FALSE	TRUE	1.64084	2	4	1	High	Not Found	High	Peak Found	Not Found	Peak Found	Not Found	Peak Found	Medium	Not Found						NS
High	Q5ZPR3	CD276 antigen OS=Homo sapiens OX=9606	CD276	FALSE	TRUE	15.9176	5	14	5	High	High	High	Peak Found	High	Peak Found	High	High	High	Peak Found	0.252	9.28992e+06	3.68239e+07	184.96	212.17	Triplicate	-0.770805	0.286831	0.542374	-2.14854	-0.206507	-1.29214	0.563968	25.2468	22.2922	18.9393	16.8275	27.3953	22.4987	20.2315	16.2636	881302	3.98134e+07	5.13591e+06	502696	116304	359612	1.76524e+08	5.92628e+06	1.23106e+06
High	Q9GZU3	Transmembrane protein 39B OS=Homo sapiens OX=9606	TMEM39B	FALSE	TRUE	7.31707	2	3	1	Not Found	High	Not Found	Not Found	Not Found	Not Found	Not Found	Not Found	Not Found	Not Found	1000	17599.5				NS								14.1032									17599.5
High	Q9BU61	NADH dehydrogenase [ubiquinone] 1 alpha subcomplex assembly factor 3 OS=Homo sapiens OX=9606	NDUFAF3	FALSE	TRUE	13.587	2	7	2	Not Found	Not Found	High	High	Not Found	Not Found	Not Found	High	High	Not Found	0.479	2.03107e+06	4.23953e+06	106.34	101.24	Duplicate	-1.14455	0.062585	1.20353		-1.03167	-1.25743			21.7627	18.9427			22.7944	20.2001				3.55827e+06	503863				7.27448e+06	1.20458e+06
High	Q7Z7M9	Polypeptide N-acetylgalactosaminyltransferase 5 OS=Homo sapiens OX=9606	GALNT5	FALSE	TRUE	1.59574	2	15	1	Not Found	Not Found	Not Found	Not Found	Medium	Not Found	Medium	Not Found	Not Found	Not Found	1000	1.55658e+06				NS											20.5699									1.55658e+06
High	P55285	Cadherin-6 OS=Homo sapiens OX=9606	CDH6	FALSE	TRUE	1.77215	1	2	1	Not Found	Not Found	Not Found	Not Found	Not Found	Not Found	Not Found	Not Found	Not Found	Not Found						NS
High	A0A024R9N2	Fanconi anemia group C protein OS=Homo sapiens OX=9606	FANCC	FALSE	TRUE	6.63082	2	2	2	Not Found	Not Found	Not Found	Not Found	Not Found	Not Found	Not Found	Not Found	High	Not Found	0.001		276618			NS														18.0775										276618
High	Q7Z4H3	HD domain-containing protein 2 OS=Homo sapiens OX=9606	HDDC2	FALSE	TRUE	13.7255	2	2	2	Not Found	Not Found	Not Found	Not Found	Not Found	Not Found	Not Found	Not Found	Not Found	Not Found						NS
High	Q9NP77	RNA polymerase II subunit A C-terminal domain phosphatase SSU72 OS=Homo sapiens OX=9606	SSU72	FALSE	TRUE	6.18557	1	2	1	Not Found	Not Found	High	Not Found	Not Found	Not Found	Not Found	High	Not Found	Not Found						NS
High	J3KNF5	Centrosomal protein of 290 kDa OS=Homo sapiens OX=9606	CEP290	FALSE	TRUE	0.927046	3	5	3	High	Medium	Not Found	High	Not Found	Peak Found	Medium	Not Found	Peak Found	Not Found	1.225	3.65475e+06	2.98333e+06			NS																3.65475e+06					2.98333e+06
High	Q6MZW0	Uncharacterized protein DKFZp686J11235 (Fragment) OS=Homo sapiens OX=9606	DKFZp686J11235	FALSE	TRUE	4.74308	2	3	1	Not Found	Not Found	Not Found	Not Found	Not Found	Not Found	Not Found	Medium	Not Found	Not Found	0.001		3.11172e+06			NS													21.5693										3.11172e+06
High	Q8N0V5	N-acetyllactosaminide beta-1,6-N-acetylglucosaminyl-transferase OS=Homo sapiens OX=9606	GCNT2	FALSE	TRUE	6.96517	2	2	1	Not Found	Not Found	Not Found	Not Found	Not Found	Not Found	Not Found	Not Found	Not Found	Not Found						NS
High	A0A0S2Z4G4	Tropomyosin 3 isoform 1 (Fragment) OS=Homo sapiens OX=9606	TPM3	FALSE	TRUE	54.0323	17	107	7	High	High	High	High	High	High	High	High	High	High	0.365	5.97494e+07	1.63569e+08	67.51	163.22	Triplicate	-0.62081	0.418611	0.37819	-0.335513	0.281944	-2.57209	0.142416	26.0599	26.2615	26.6753	21.2027	26.3955	25.9796	29.2473	21.0603	3.87669e+07	6.99558e+07	8.04454e+07	1.07165e+08	2.41357e+06	2.39438e+07	8.8272e+07	6.61649e+07	6.37279e+08
High	B2RC26	cDNA, FLJ95817, highly similar to Homo sapiens ZYG homolog (ZYG), mRNA OS=Homo sapiens OX=9606 PE=2 SV=1		FALSE	TRUE	1.82768	1	2	1	Not Found	Not Found	High	Not Found	Not Found	Not Found	Not Found	Not Found	Not Found	Not Found	1000	114175				NS									16.8009									114175
High	A8K556	cDNA FLJ78217 OS=Homo sapiens OX=9606 PE=2 SV=1		FALSE	TRUE	8.68347	2	14	2	High	Not Found	High	Peak Found	Not Found	High	Not Found	High	Medium	Medium	0.516	1.34509e+07	2.60878e+07	169.44	171.41	Duplicate	-0.759812	0.169298	0.771349		-0.966773	-0.552852			25.2451	17.0416			26.2118	17.5945		451027		3.97667e+07	134908		342969		7.77225e+07	197908
High	A0A2P9AMR8	Uncharacterized ABC transporter ATP-binding protein HI_1051 OS=Homo sapiens OX=9606	BQ8482_290027	FALSE	TRUE	3.39257	2	5	2	Not Found	Peak Found	Medium	Peak Found	Not Found	Not Found	High	High	High	Not Found						NS
High	A0A2P9AJZ0	XRE family transcriptional regulator OS=Homo sapiens OX=9606	BQ8482_20073	FALSE	TRUE	5.7377	1	3	1	High	Not Found	Not Found	Not Found	Medium	High	Not Found	Not Found	Not Found	Peak Found	0.953	660460	693020			NS																660460					693020
High	Q9GZZ9	Ubiquitin-like modifier-activating enzyme 5 OS=Homo sapiens OX=9606	UBA5	FALSE	TRUE	3.21782	1	1	1	Not Found	Not Found	Not Found	Not Found	Not Found	Not Found	Not Found	High	Not Found	Not Found						NS
High	B3KQQ9	cDNA PSEC0048 fis, clone NT2RP2000028, highly similar to Serine protease 23 OS=Homo sapiens OX=9606 PE=2 SV=1		FALSE	TRUE	6.78851	2	6	2	Not Found	Peak Found	Medium	Peak Found	Not Found	Not Found	High	Medium	High	Not Found	0.494	977853	1.97883e+06	50.14	81.88	Triplicate	-0.610625	0.43142	0.3651	-1.22616	0.638729	-1.24444		19.6768	19.1272	20.5383		20.9029	18.4885	21.7828			838106	572616	1.52284e+06			1.9607e+06	367779	3.60801e+06
High	Q5M775	Cytospin-B OS=Homo sapiens OX=9606	SPECC1	FALSE	TRUE	2.34082	2	4	2	High	Not Found	Not Found	Not Found	Not Found	Peak Found	Not Found	Not Found	Not Found	Not Found	0.704	318132	452127			NS																318132					452127
High	A8K6M4	cDNA FLJ75725, highly similar to Homo sapiens vesicle transport through interaction with t-SNAREs homolog 1B (yeast) (VTI1B), mRNA OS=Homo sapiens OX=9606 PE=2 SV=1		FALSE	TRUE	9.05172	2	2	2	Not Found	Medium	High	Not Found	Not Found	Not Found	Not Found	Not Found	Not Found	Not Found	1000	84964.7				NS								16.3746									84964.7
High	A0A2R8YFB7	Uncharacterized protein (Fragment) OS=Homo sapiens OX=9606 PE=4 SV=1		FALSE	TRUE	3.77358	1	3	1	Not Found	Not Found	Not Found	Not Found	Not Found	Not Found	Not Found	Not Found	Not Found	Not Found						NS
Medium	Q59EM7	NF-kappaB inhibitor beta variant (Fragment) OS=Homo sapiens OX=9606 PE=2 SV=1		FALSE	TRUE	3.60111	1	2	1	Not Found	Peak Found	Peak Found	Not Found	Not Found	Not Found	High	High	Not Found	Not Found	0.436	300413	688947	34.87	50.7	Duplicate	-1.14343	0.0983823	1.00708	-1.32156	-0.965309			18.5145	17.7882			19.8361	18.7535				374477	226349				935952	441942
High	Q9UQR0	Sex comb on midleg-like protein 2 OS=Homo sapiens OX=9606	SCML2	FALSE	TRUE	4.57143	2	2	2	Not Found	Not Found	Not Found	Not Found	Not Found	Not Found	High	Not Found	Not Found	Not Found	0.001		627818			NS												19.26										627818
High	A8K4A5	cDNA FLJ77482, highly similar to Human atrial natriuretic peptide clearance receptor (ANP C-receptor) mRNA OS=Homo sapiens OX=9606 PE=2 SV=1		FALSE	TRUE	12.1996	6	13	6	High	High	Peak Found	High	High	Not Found	High	High	High	Not Found	0.54	4.86584e+06	9.00803e+06	186.7	155.93	Triplicate	-0.96488	0.0884882	1.05311	-0.447864	-1.5129	-0.933872		24.1398	16.6856	19.593		24.5876	18.1985	20.5268		83148	1.8484e+07	105404	790798			2.52126e+07	300806	1.51074e+06
High	Q9ULU4	Protein kinase C-binding protein 1 OS=Homo sapiens OX=9606	ZMYND8	FALSE	TRUE	1.77066	1	2	1	Not Found	Not Found	Not Found	Not Found	Not Found	Not Found	High	Not Found	Not Found	Not Found	0.001		98837.1			NS												16.5928										98837.1
High	A8K5S1	cDNA FLJ78650, highly similar to Homo sapiens mucosa associated lymphoid tissue lymphoma translocation gene 1 (MALT1), transcript variant 1, mRNA OS=Homo sapiens OX=9606 PE=2 SV=1		FALSE	TRUE	18.0825	12	21	12	Not Found	High	High	High	Peak Found	Not Found	High	High	High	High	0.52	4.5884e+06	8.83199e+06	87.69	95.44	Triplicate	-1.11616	0.0293823	1.53191	-1.10002	-0.455567	-1.06488	-1.84416	23.2079	22.4068	21.4223	18.1633	24.308	22.8624	22.4872	20.0075		9.68922e+06	5.56057e+06	2.81026e+06	293570		2.07695e+07	7.62533e+06	5.87905e+06
High	L0R4W3	Alternative protein CHTF8 OS=Homo sapiens OX=9606	CHTF8	FALSE	TRUE	27.4809	9	36	9	Not Found	High	High	High	Not Found	Not Found	High	High	High	Not Found	0.461	3.305e+07	7.17009e+07	36.49	38.64	Triplicate	-1.11484	0.00300409	2.52229	-1.15979	-1.19104	-0.993696		24.2561	25.386	25.0718		25.4159	26.5771	26.0655			2.0036e+07	4.3848e+07	3.5266e+07			4.47654e+07	1.00113e+08	7.02244e+07
High	A0A024RE14	Uncharacterized protein OS=Homo sapiens OX=9606	FLJ11193	FALSE	TRUE	3.39367	1	2	1	Not Found	Not Found	Not Found	Not Found	High	Not Found	Not Found	Not Found	Not Found	High						NS
High	O15360	Fanconi anemia group A protein OS=Homo sapiens OX=9606	FANCA	FALSE	TRUE	3.02405	3	4	3	Not Found	Not Found	Not Found	High	Not Found	Not Found	Not Found	Not Found	High	Not Found	0.666	2.6419e+06	3.96496e+06			NS	-0.585731	#DIV/0!	#DIV/0!			-0.585731				21.3331				21.9189					2.6419e+06					3.96496e+06
High	A0A024RBM8	Huntingtin interacting protein E, isoform CRA_a OS=Homo sapiens OX=9606	HYPE	FALSE	TRUE	2.62009	1	1	1	Not Found	Not Found	Not Found	Not Found	High	Not Found	Not Found	Not Found	Not Found	Not Found						NS
High	A0A2P9ALU8	Chaperone Hsp10, affects cell division OS=Homo sapiens OX=9606	groES	FALSE	TRUE	15.3846	1	2	1	Not Found	Not Found	Not Found	Not Found	Not Found	Not Found	Medium	Not Found	High	Not Found	0.001		3520918			NS														21.7475										3520918
Medium	Q14005	Pro-interleukin-16 OS=Homo sapiens OX=9606	IL16	FALSE	TRUE	1.42643	1	4	1	Not Found	Not Found	Not Found	Not Found	Not Found	Not Found	High	Not Found	High	Not Found	0.001		1.53661e+06		85.14	NS												19.222		21.2312								611503		2.46173e+06
Medium	A0A2P9AB89	Uncharacterized HTH-type transcriptional regulator YcaN OS=Homo sapiens OX=9606	ycaN	FALSE	TRUE	2.66667	1	10	1	High	Medium	High	Medium	Medium	High	Peak Found	Medium	Peak Found	Medium	1.738	3.20069e+06	1.84189e+06			NS																3.20069e+06					1.84189e+06
Medium	A0A2P9AXI9	Nitrate ABC transporter substrate-binding protein OS=Homo sapiens OX=9606	BQ8482_90286	FALSE	TRUE	7.73994	2	2	2	Not Found	Not Found	Not Found	Not Found	Not Found	Not Found	Not Found	Not Found	High	Not Found	0.001		1.51743e+06			NS														20.5332										1.51743e+06
High	Q9P2R3	Rabankyrin-5 OS=Homo sapiens OX=9606	ANKFY1	FALSE	TRUE	16.852	16	36	4	Not Found	High	High	High	Not Found	Not Found	High	High	High	Not Found	0.463	9.73787e+06	2.10125e+07	73.78	79.27	Triplicate	-1.07845	0.0214458	1.66866	-1.30467	-1.16263	-0.768048		22.185	24.0995	22.6254		23.4897	25.2622	23.3934			4.76812e+06	1.79754e+07	6.47011e+06			1.17786e+07	4.02407e+07	1.10184e+07
Medium	F6IQY8	MHC class I antigen (Fragment) OS=Homo sapiens OX=9606	HLA-A	FALSE	TRUE	3.56083	1	4	1	Peak Found	Peak Found	Not Found	Peak Found	Not Found	Medium	Medium	Not Found	Medium	Not Found	0.564	886553	1.57327e+06	64.31	85.34	Duplicate	-1.06933	0.0719389	1.14304	-0.947978		-1.19068		20.553		19.2894		21.501		20.4801		480531	1.53837e+06		640755		289432	2.96778e+06		1.46259e+06
Medium	A0A0D9SGJ8	PWWP domain-containing protein MUM1 OS=Homo sapiens OX=9606	MUM1	FALSE	TRUE	2.45902	1	2	1	Not Found	High	Not Found	Not Found	Not Found	Not Found	High	Not Found	Not Found	Not Found	0.001		577614			NS												19.1397										577614
Medium	Q8N2E2	von Willebrand factor D and EGF domain-containing protein OS=Homo sapiens OX=9606	VWDE	FALSE	TRUE	1.38365	2	2	2	High	Not Found	Not Found	Not Found	Not Found	Not Found	Not Found	Not Found	Not Found	Not Found						NS
Medium	Q9UHB7	AF4/FMR2 family member 4 OS=Homo sapiens OX=9606	AFF4	FALSE	TRUE	2.83749	2	2	2	Not Found	Not Found	Not Found	Not Found	Not Found	Not Found	High	Not Found	Not Found	Not Found						NS
Medium	A0A024RA95	Transmembrane and coiled-coil domains 4, isoform CRA_d OS=Homo sapiens OX=9606	TMCO4	FALSE	TRUE	4.4164	1	3	1	High	Peak Found	Not Found	Not Found	Not Found	Peak Found	High	Not Found	Not Found	Not Found	1.547	142900	92379.7			NS																142900					92379.7
Medium	A0A2P9ACU4	Multiple sugar-binding periplasmic receptor ChvE OS=Homo sapiens OX=9606	chvE	FALSE	TRUE	6.49718	2	2	2	Not Found	Not Found	Not Found	Not Found	Not Found	Not Found	Not Found	Not Found	High	Not Found	0.001		2.00855e+06			NS														20.9377										2.00855e+06
Medium	B9ZVV8	Histone-lysine N-methyltransferase SETMAR (Fragment) OS=Homo sapiens OX=9606	SETMAR	FALSE	TRUE	18.8679	3	4	1	Not Found	Not Found	Not Found	Not Found	Not Found	Not Found	Not Found	Not Found	Not Found	Not Found						NS
Medium	Q8WV44	E3 ubiquitin-protein ligase TRIM41 OS=Homo sapiens OX=9606	TRIM41	FALSE	TRUE	2.69841	1	1	1	Not Found	Not Found	High	Not Found	Not Found	Not Found	Not Found	Not Found	Not Found	Not Found						NS
Medium	A0A087WWS1	THO complex subunit 1 OS=Homo sapiens OX=9606	THOC1	FALSE	TRUE	2.28311	1	2	1	Not Found	Not Found	Not Found	Not Found	Not Found	Not Found	Not Found	Not Found	Not Found	Not Found						NS
Medium	D3DRR6	Inter-alpha (Globulin) inhibitor H2, isoform CRA_a OS=Homo sapiens OX=9606	ITIH2	FALSE	TRUE	2.74551	2	3	2	Not Found	Not Found	Not Found	Not Found	Not Found	Not Found	High	Not Found	High	Not Found	0.001		537600		95.15	NS												17.4245		19.7784								175911		899288
High	A0A0A0MSS8	Aldo-keto reductase family 1 member C3 OS=Homo sapiens OX=9606	AKR1C3	FALSE	TRUE	10.2167	4	10	4	Not Found	Not Found	High	High	Not Found	Not Found	Not Found	High	High	Not Found	0.498	1.88119e+07	3.77654e+07	77.58	68.75	Duplicate	-1.06918	0.0729983	1.13669		-1.19232	-0.946045			23.0176	24.7961			24.2099	25.7422				8.49164e+06	2.91322e+07				1.94051e+07	5.61256e+07
Medium	Q86UA3	Chromosome 12 open reading frame 10, isoform CRA_b OS=Homo sapiens OX=9606	C12orf10	FALSE	TRUE	3.19149	1	2	1	Not Found	Not Found	High	Not Found	Not Found	Not Found	Not Found	Medium	Not Found	Not Found						NS
Medium	M0R383	Urokinase plasminogen activator surface receptor (Fragment) OS=Homo sapiens OX=9606	PLAUR	FALSE	TRUE	20.7792	2	2	1	Not Found	Not Found	Not Found	Not Found	Not Found	Not Found	Not Found	Not Found	Not Found	Not Found						NS
High	O75381	Peroxisomal membrane protein PEX14 OS=Homo sapiens OX=9606	PEX14	FALSE	TRUE	12.4668	3	4	3	High	Peak Found	Not Found	Medium	Not Found	Not Found	High	Not Found	Peak Found	Not Found	0.486	355177	731227	42.08	37.02	Duplicate	-1.05745	0.0336994	1.47238	-1.00143		-1.11348		18.814		17.9286		19.8154		19.0421			460866		249488			922643		539811
High	O43237	Cytoplasmic dynein 1 light intermediate chain 2 OS=Homo sapiens OX=9606	DYNC1LI2	FALSE	TRUE	19.3089	7	16	6	Not Found	Medium	High	Not Found	Not Found	Not Found	High	High	Not Found	Not Found	0.506	4.62241e+06	9.1395e+06	77.63	67.25	Duplicate	-1.0572	0.0860368	1.06532	-1.20095	-0.913446			20.9916	22.7715			22.1925	23.6849				2.08496e+06	7.15985e+06				4.79314e+06	1.34859e+07
Medium	Q6ZNB8	cDNA FLJ16233 fis, clone FEBRA2028256, moderately similar to FIBRILLIN 2 OS=Homo sapiens OX=9606 PE=2 SV=1		FALSE	TRUE	5.73394	3	3	3	Not Found	Not Found	Medium	Not Found	Not Found	Not Found	Not Found	Medium	Not Found	Not Found						NS
Medium	A0A0D9SG79	Ubiquitin-associated protein 1 (Fragment) OS=Homo sapiens OX=9606	UBAP1	FALSE	TRUE	3.40909	1	1	1	Not Found	High	Not Found	Not Found	Not Found	Not Found	Not Found	Not Found	Not Found	Not Found						NS
High	Q9BSR8	Protein YIPF4 OS=Homo sapiens OX=9606	YIPF4	FALSE	TRUE	7.37705	2	8	2	Peak Found	Medium	High	Not Found	Not Found	High	High	High	Not Found	Not Found	0.821	2.35756e+06	2.87297e+06	150.18	151.87	Duplicate	-0.750919	0.346741	0.459995	-1.20581	-0.296026			17.4813	22.6193			18.6871	22.9153			446712	182971	6.44301e+06			286391	422054	7.91046e+06
Medium	O43290	U4/U6.U5 tri-snRNP-associated protein 1 OS=Homo sapiens OX=9606	SART1	FALSE	TRUE	2.5	1	2	1	Not Found	High	Not Found	Not Found	Not Found	Not Found	Not Found	Not Found	Not Found	Not Found	1000	80098.6				NS								16.2895									80098.6
High	Q53ZR1	Bumetanide-sensitive Na-K-Cl cotransporter OS=Homo sapiens OX=9606	SLC12A2	FALSE	TRUE	5.85809	5	5	5	Not Found	High	Not Found	Peak Found	Not Found	Not Found	High	Not Found	High	Not Found	0.619	846852	1.36733e+06	36.56	7.73	Duplicate	-0.73891	0.247476	0.606467	-0.43627		-1.04155		20.0235		19.2602		20.4597		20.3018			1.06577e+06		627929			1.4421e+06		1.29255e+06
Medium	Q9Y6F6	Protein MRVI1 OS=Homo sapiens OX=9606	MRVI1	FALSE	TRUE	3.65044	2	5	2	Not Found	Medium	Not Found	Not Found	Not Found	Not Found	Not Found	High	Not Found	Not Found	0.001		1.99397e+06			NS													20.9272										1.99397e+06
Medium	P49137	MAP kinase-activated protein kinase 2 OS=Homo sapiens OX=9606	MAPKAPK2	FALSE	TRUE	7	3	3	1	Not Found	Not Found	Not Found	Medium	Not Found	Not Found	Not Found	Not Found	Not Found	Not Found	1000	3.09026e+06				NS										21.5593									3.09026e+06
Medium	A0A2P9AUZ8	Amino acid ABC transporter OS=Homo sapiens OX=9606	BQ8482_60032	FALSE	TRUE	5.38462	1	1	1	Not Found	Not Found	Not Found	Not Found	Not Found	Not Found	Not Found	Not Found	High	Not Found	0.001		223652			NS														17.7709										223652
High	Q96PU5	E3 ubiquitin-protein ligase NEDD4-like OS=Homo sapiens OX=9606	NEDD4L	FALSE	TRUE	4.51282	4	14	1	Not Found	Peak Found	High	Not Found	Not Found	Not Found	High	High	Not Found	Not Found	0.513	717267	1.39846e+06	17.91	93.77	Duplicate	-0.557182	0.667454	0.175579	-1.52501	0.410649			19.6242	19.2568			21.1492	18.8461				808116	626418				2.32567e+06	471245
Medium	Q86VW2	Rho guanine nucleotide exchange factor 25 OS=Homo sapiens OX=9606	ARHGEF25	FALSE	TRUE	3.96552	2	3	1	Not Found	High	Not Found	Not Found	Not Found	Not Found	Not Found	Not Found	Not Found	Not Found	1000	97893.8				NS								16.5789									97893.8
Medium	B4DS71	cDNA FLJ57081, moderately similar to WD repeat protein 1 OS=Homo sapiens OX=9606 PE=2 SV=1		FALSE	TRUE	16.8269	2	3	1	Not Found	Not Found	Not Found	Not Found	Not Found	Not Found	Not Found	Not Found	Not Found	Not Found						NS
High	Q14114	Low-density lipoprotein receptor-related protein 8 OS=Homo sapiens OX=9606	LRP8	FALSE	TRUE	17.9647	16	69	15	High	High	High	Medium	High	High	High	Medium	High	High	0.902	1.96354e+07	2.17618e+07	105.5	111.32	Triplicate	-0.736023	0.137313	0.862287	-0.867629	-0.398287	-1.69009	0.0119104	24.9287	19.5896	17.2308	24.0162	25.7963	19.9879	18.9209	24.0043	4.83306e+07	3.19365e+07	788944	153815	1.69671e+07	3.2172e+07	5.82733e+07	1.03978e+06	496325
Medium	P42684	Tyrosine-protein kinase ABL2 OS=Homo sapiens OX=9606	ABL2	FALSE	TRUE	1.18443	1	2	1	Not Found	Medium	Not Found	Not Found	Not Found	Not Found	High	Not Found	Not Found	Not Found						NS
Medium	A0A2P9AVL9	50S ribosomal subunit protein L22 OS=Homo sapiens OX=9606	rplV	FALSE	TRUE	6.97674	1	2	1	Not Found	Not Found	Not Found	Not Found	Not Found	Not Found	Not Found	Not Found	High	Not Found	0.001		179322			NS														17.4522										179322
High	A8K4W2	cDNA FLJ78635, highly similar to Homo sapiens ATP synthase, H+ transporting, mitochondrial F0 complex, subunit b, isoform 1 (ATP5F1), transcript variant 1, mRNA OS=Homo sapiens OX=9606 PE=2 SV=1		FALSE	TRUE	30.4688	7	45	7	High	High	High	High	Not Found	Peak Found	High	High	High	Not Found	0.745	3.78087e+07	5.07759e+07	164.55	164.48	Triplicate	-0.39176	0.0253668	1.59573	-0.26904	-0.424063	-0.482177		21.6283	26.9592	24.033		21.8973	27.3833	24.5152		348353	3.24166e+06	1.3048e+08	1.71654e+07		155355	3.90622e+06	1.75065e+08	2.39775e+07
Medium	A0A087X1N7	Nebulin OS=Homo sapiens OX=9606	NEB	FALSE	TRUE	0.303738	2	2	2	High	Not Found	Not Found	Not Found	Not Found	Not Found	Not Found	Not Found	Not Found	Not Found						NS
Medium	P32019	Type II inositol 1,4,5-trisphosphate 5-phosphatase OS=Homo sapiens OX=9606	INPP5B	FALSE	TRUE	1.51057	1	1	1	Not Found	Not Found	Not Found	Not Found	Not Found	Not Found	High	Not Found	Not Found	Not Found	0.001		230496			NS												17.8144										230496
Medium	Q9H0L4	Cleavage stimulation factor subunit 2 tau variant OS=Homo sapiens OX=9606	CSTF2T	FALSE	TRUE	4.05844	2	2	2	High	Not Found	Not Found	Not Found	High	Peak Found	Not Found	Not Found	Not Found	Not Found	1.278	128067	100203	31.67		NS											16.6008					156743				99391.1	100203
High	A8K651	cDNA FLJ75700, highly similar to Homo sapiens complement component 1, q subcomponent binding protein (C1QBP), nuclear gene encoding mitochondrial protein, mRNA OS=Homo sapiens OX=9606 PE=2 SV=1		FALSE	TRUE	9.92908	2	11	2	Not Found	High	High	High	Not Found	Not Found	High	High	High	Not Found	0.785	2.21467e+06	2.82206e+06	62.14	64.2	Triplicate	-0.32171	0.0148695	1.8277	-0.330604	-0.24898	-0.385546		21.4294	19.2852	21.601		21.76	19.5341	21.9866			2.82418e+06	638868	3.18096e+06			3.55152e+06	759209	4.15546e+06
Medium	Q9HCY8	Protein S100-A14 OS=Homo sapiens OX=9606	S100A14	FALSE	TRUE	14.4231	1	3	1	High	Not Found	Not Found	Not Found	High	Not Found	Not Found	Not Found	Not Found	Not Found	1000	117271		103.2		NS											17.63					31697.7				202843
Medium	Q9Y2H9	Microtubule-associated serine/threonine-protein kinase 1 OS=Homo sapiens OX=9606	MAST1	FALSE	TRUE	2.03822	2	7	1	Not Found	Not Found	Not Found	Not Found	Not Found	Not Found	Not Found	Not Found	Not Found	Not Found						NS
Medium	A0A2P9ASR8	DNA-directed RNA polymerase subunit beta OS=Homo sapiens OX=9606	rpoB	FALSE	TRUE	1.1611	2	3	2	Medium	Not Found	Not Found	Not Found	Not Found	Not Found	Medium	Not Found	High	Not Found	0.111	157568	1.42577e+06		74.86	NS												19.3561		21.0562		157568						671091		2.18045e+06
Medium	A0A024R9Y2	KIAA1267, isoform CRA_a OS=Homo sapiens OX=9606	KIAA1267	FALSE	TRUE	2.53394	2	2	2	Not Found	Not Found	Not Found	Not Found	Not Found	Not Found	Not Found	Not Found	Not Found	Not Found						NS
Medium	O60307	Microtubule-associated serine/threonine-protein kinase 3 OS=Homo sapiens OX=9606	MAST3	FALSE	TRUE	1.3751	2	7	1	Not Found	Not Found	Not Found	Not Found	Not Found	Not Found	Not Found	Not Found	Not Found	Not Found						NS
Medium	A8KAM8	Platelet-derived growth factor receptor beta OS=Homo sapiens OX=9606 PE=2 SV=1		FALSE	TRUE	1.7179	2	3	1	Not Found	Not Found	Not Found	Not Found	Not Found	Not Found	Not Found	Not Found	Not Found	Not Found						NS
Medium	Q2T9J0	Peroxisomal leader peptide-processing protease OS=Homo sapiens OX=9606	TYSND1	FALSE	TRUE	2.4735	1	2	1	Not Found	Not Found	Not Found	Not Found	Not Found	Not Found	Not Found	High	Not Found	Not Found						NS
Medium	Q969T3	Sorting nexin-21 OS=Homo sapiens OX=9606	SNX21	FALSE	TRUE	4.82574	1	1	1	Not Found	Not Found	Not Found	Not Found	Not Found	Not Found	Not Found	Not Found	High	Not Found						NS
Medium	O15335	Chondroadherin OS=Homo sapiens OX=9606	CHAD	FALSE	TRUE	3.62117	1	3	1	Not Found	Not Found	Not Found	Not Found	Not Found	Not Found	Not Found	High	High	Not Found	0.001		1121531		42.83	NS													19.5766	20.4787									781879	1.46118e+06
High	B2R960	cDNA, FLJ94230, highly similar to Homo sapiens thioredoxin-like 1 (TXNL1), mRNA OS=Homo sapiens OX=9606 PE=2 SV=1		FALSE	TRUE	34.6021	8	27	8	High	High	High	High	Not Found	High	High	High	High	Not Found	0.912	5.27922e+06	5.78859e+06	140.79	123.03	Triplicate	-0.707841	0.206701	0.684658	-1.23279	0.0404263	-0.931158		18.9092	23.9598	21.5224		20.142	23.9194	22.4535		1.29612e+06	492323	1.63162e+07	3.01219e+06		388274	1.15706e+06	1.58654e+07	5.74366e+06
High	Q14554	Protein disulfide-isomerase A5 OS=Homo sapiens OX=9606	PDIA5	FALSE	TRUE	35.0674	17	96	17	High	High	High	High	High	High	High	High	High	High	0.637	1.02108e+08	1.60275e+08	106.35	95.65	Triplicate	-0.542609	0.497417	0.30328	-0.25857	0.805202	-2.52718	-0.189885	28.1199	24.1005	25.6286	26.2808	28.3784	23.2953	28.1558	26.4707	6.74514e+07	2.91691e+08	1.79881e+07	5.18774e+07	8.15311e+07	5.00865e+07	3.48947e+08	1.02943e+07	2.99044e+08
Medium	A0A2P9ASS4	Ribosomal protein S7 OS=Homo sapiens OX=9606	rpsG	FALSE	TRUE	17.9487	2	3	2	Not Found	Not Found	Not Found	Not Found	Not Found	Not Found	High	Not Found	High	Not Found	0.001		636126		120.08	NS												16.5507		20.1658								95996.6		1.17625e+06
High	A0A024QZB4	Sulfotransferase OS=Homo sapiens OX=9606	hCG_1993905	FALSE	TRUE	14.9153	5	17	5	Not Found	Medium	High	Medium	Not Found	Not Found	High	High	High	Not Found	0.499	1.22179e+07	2.44695e+07	110.02	108.22	Triplicate	-1.04847	0.0014823	2.82906	-1.12462	-0.986929	-1.03387		19.988	24.6936	23.0156		21.1127	25.6805	24.0495			1.03992e+06	2.71339e+07	8.47983e+06			2.26749e+06	5.37784e+07	1.73626e+07
Medium	Q8TE73	Dynein heavy chain 5, axonemal OS=Homo sapiens OX=9606	DNAH5	FALSE	TRUE	0.346021	2	6	1	Medium	Not Found	Not Found	Peak Found	High	Medium	Not Found	Not Found	Medium	Medium						NS
High	P51957	Serine/threonine-protein kinase Nek4 OS=Homo sapiens OX=9606	NEK4	FALSE	TRUE	9.51249	7	11	7	High	High	Not Found	High	Not Found	Not Found	High	Not Found	High	Not Found	0.395	2.2695e+06	5.74752e+06	104.98	69.28	Duplicate	-0.703758	0.121616	0.91501	-0.839859		-0.567657		22.1898		20.9158		23.0297		21.4834		46095.9	4.78419e+06		1.97821e+06			8.56311e+06		2.93193e+06
High	A8K6K4	cDNA FLJ77565, highly similar to Homo sapiens interleukin 1 receptor accessory protein (IL1RAP), transcript variant 1, mRNA OS=Homo sapiens OX=9606 PE=2 SV=1	IL1RAP	FALSE	TRUE	11.2281	6	31	6	High	High	Medium	High	High	High	High	High	High	High	0.385	2.34163e+06	6.08274e+06	172.2	180.9	Triplicate	-1.30399	0.000199137	3.70085	-1.43075	-1.32395	-1.31441	-1.14685	23.1872	18.5976	19.4913	19.1832	24.6179	19.9215	20.8057	20.3301	428423	9.5508e+06	396666	736986	595281	521852	2.57478e+07	993054	1.83288e+06
Medium	A0A024R5E6	Mitogen-activated protein kinase kinase kinase OS=Homo sapiens OX=9606	MAP3K11	FALSE	TRUE	2.71547	2	2	1	Not Found	Not Found	Not Found	Not Found	Not Found	Not Found	Not Found	High	Not Found	Not Found	0.001		588777			NS													19.1674										588777
High	B2R6H3	Kinesin-like protein OS=Homo sapiens OX=9606 PE=2 SV=1		FALSE	TRUE	11.2472	8	33	6	High	High	High	High	High	High	High	High	High	Peak Found	0.772	4.48308e+06	5.80877e+06	103.19	111.87	Triplicate	-0.338552	0.0137665	1.86118	-0.514628	-0.21775	-0.268469	-0.353361	23.3638	21.6226	22.8716	18.5897	23.8784	21.8404	23.14	18.943	323467	1.07944e+07	3.22892e+06	7.67408e+06	394505	120064	1.54212e+07	3.75498e+06	9.24365e+06
High	B4DHK5	cDNA FLJ61590, moderately similar to Pleckstrin homology domain-containing family A member 5 (Fragment) OS=Homo sapiens OX=9606 PE=2 SV=1		FALSE	TRUE	15.8073	13	30	13	Medium	High	Peak Found	High	Not Found	Not Found	High	Medium	High	Not Found	0.723	1.22885e+07	1.69922e+07	122.43	120.06	Triplicate	-0.591558	0.0335078	1.47485	-0.449668	-0.810585	-0.514422		24.8005	18.8061	22.7769		25.2501	19.6167	23.2913			2.92204e+07	458357	7.1867e+06			3.9907e+07	803923	1.02656e+07
Medium	A0A2R8Y549	InaD-like protein OS=Homo sapiens OX=9606	PATJ	FALSE	TRUE	1.96599	3	4	2	Not Found	Not Found	Medium	Medium	Not Found	Not Found	Not Found	Peak Found	Peak Found	Not Found						NS
High	P61106	Ras-related protein Rab-14 OS=Homo sapiens OX=9606	RAB14	FALSE	TRUE	51.6279	9	52	8	High	High	High	High	High	High	High	High	High	Medium	0.618	4.63534e+06	7.50275e+06	140.58	148.2	Triplicate	-0.675835	0.173448	0.760831	-0.743784	-0.745133	-1.53316	0.318737	21.9963	23.9333	19.5529	19.6746	22.7401	24.6784	21.086	19.3559	1.3681e+06	4.18347e+06	1.60192e+07	769122	836838	761145	7.00548e+06	2.68502e+07	2.22599e+06
Medium	Q14781	Chromobox protein homolog 2 OS=Homo sapiens OX=9606	CBX2	FALSE	TRUE	6.01504	2	2	2	Not Found	Not Found	Not Found	Not Found	Not Found	Not Found	Not Found	Not Found	Not Found	Not Found						NS
High	B4E0E0	cDNA FLJ54898, highly similar to Homo sapiens transmembrane protein 41B (TMEM41B), mRNA OS=Homo sapiens OX=9606 PE=2 SV=1		FALSE	TRUE	14.7766	4	6	4	Not Found	Not Found	Peak Found	High	Medium	Not Found	Not Found	High	High	Peak Found	0.696	1.69306e+06	2.43245e+06	146.34	145.9	Triplicate	-0.500675	0.00964631	2.01564		-0.575349	-0.519716	-0.40696		18.7598	22.1164	16.4372		19.3351	22.6361	16.8441			443865	4.54659e+06	88732			661375	6.51833e+06
High	Q8NFG4	Folliculin OS=Homo sapiens OX=9606	FLCN	FALSE	TRUE	11.399	5	23	5	Peak Found	High	Peak Found	High	High	High	High	High	High	High	0.424	2.42192e+06	5.71215e+06	114.2	134.1	Triplicate	-0.673627	0.20799	0.681957	-1.61089	-0.665665	-0.848426	0.430475	22.4664	19.9622	22.261	16.1389	24.0773	20.6279	23.1094	15.7084	194882	5.79508e+06	1.02148e+06	5.02602e+06	72159.6	136775	1.77005e+07	1.62037e+06	9.04952e+06
Medium	B5BUB8	Mitogen-activated protein kinase (Fragment) OS=Homo sapiens OX=9606	MAPK8	FALSE	TRUE	8.85417	3	6	2	Not Found	Not Found	Not Found	Not Found	Not Found	Not Found	Not Found	Not Found	Not Found	Not Found						NS
High	Q59FR8	Galectin (Fragment) OS=Homo sapiens OX=9606 PE=2 SV=1		FALSE	TRUE	6.97674	2	8	2	Not Found	High	Medium	Peak Found	Not Found	Not Found	High	High	High	Not Found	0.517	4.25365e+06	8.22613e+06	79.19	64.46	Triplicate	-1.0419	0.0177357	1.75115	-1.01572	-0.812463	-1.29752		21.0907	22.957	21.1858		22.1064	23.7695	22.4833			2.23317e+06	8.14243e+06	2.38535e+06			4.51527e+06	1.42998e+07	5.86331e+06
Medium	P29322	Ephrin type-A receptor 8 OS=Homo sapiens OX=9606	EPHA8	FALSE	TRUE	1.89055	2	10	1	Not Found	Not Found	Not Found	Not Found	Not Found	Not Found	Not Found	Not Found	Not Found	Not Found						NS
Medium	Q14BN4	Sarcolemmal membrane-associated protein OS=Homo sapiens OX=9606	SLMAP	FALSE	TRUE	3.01932	2	2	2	High	Not Found	Not Found	Not Found	Not Found	Not Found	Not Found	Not Found	Not Found	Not Found						NS
High	D3DUE6	Cytokine-like nuclear factor n-pac, isoform CRA_c OS=Homo sapiens OX=9606	N-PAC	FALSE	TRUE	16.6667	7	22	7	High	High	Not Found	High	High	High	High	Not Found	High	High	0.663	4.6164e+06	6.9633e+06	138.53	142.95	Triplicate	-0.527586	0.0117679	1.9293	-0.625563		-0.531544	-0.425652	23.7393		21.6529	19.8637	24.3649		22.1844	20.2894	210229	1.40039e+07		3.29737e+06	954067	199978	2.16055e+07		4.76626e+06
High	Q14563	Semaphorin-3A OS=Homo sapiens OX=9606	SEMA3A	FALSE	TRUE	11.1543	8	19	7	Medium	High	Not Found	Not Found	Peak Found	High	High	Not Found	Not Found	High	0.823	8.19471e+06	9.95433e+06	157.03	155.98	Duplicate	-0.657439	0.335619	0.474153	-0.274713			-1.04017	24.4576			17.7733	24.7323			18.8134	1.32049e+06	2.30396e+07			224020	1.53006e+06	2.78722e+07
Medium	Q86UR5	Regulating synaptic membrane exocytosis protein 1 OS=Homo sapiens OX=9606	RIMS1	FALSE	TRUE	2.24586	3	7	3	High	Not Found	Not Found	Not Found	Medium	Peak Found	Not Found	Not Found	Not Found	Peak Found						NS
Medium	Q9H8X2	Inositol-pentakisphosphate 2-kinase OS=Homo sapiens OX=9606	IPPK	FALSE	TRUE	5.90631	2	2	2	Not Found	Not Found	Not Found	High	Not Found	Not Found	Not Found	Not Found	Peak Found	Not Found						NS
High	Q5VZU9	Tripeptidyl-peptidase 2 OS=Homo sapiens OX=9606	TPP2	FALSE	TRUE	19.1759	21	46	21	Not Found	Peak Found	High	Peak Found	Not Found	Not Found	High	High	High	Not Found	0.511	3.58561e+07	7.01175e+07	170.9	170.85	Triplicate	-1.03956	0.0270315	1.56813	-0.780026	-0.967323	-1.37133		19.3228	26.6678	18.1984		20.1029	27.6351	19.5698			655769	1.06612e+08	300798			1.12606e+06	2.08448e+08	778192
Medium	Q02224	Centromere-associated protein E OS=Homo sapiens OX=9606	CENPE	FALSE	TRUE	0.851536	2	2	2	Not Found	Not Found	Not Found	Not Found	Not Found	Not Found	Not Found	Not Found	High	High	0.001		127224			NS															16.957
Medium	Q86VR8	Four-jointed box protein 1 OS=Homo sapiens OX=9606	FJX1	FALSE	TRUE	3.20366	1	1	1	Not Found	Not Found	Not Found	Not Found	Not Found	Not Found	Not Found	Not Found	Not Found	High						NS
Medium	J3KR51	HCG1787564 OS=Homo sapiens OX=9606	ZNF525	FALSE	TRUE	5.01044	2	2	1	Not Found	Not Found	Not Found	Not Found	Not Found	Not Found	Not Found	Not Found	Not Found	Not Found						NS
High	Q59GJ0	Eukaryotic translation initiation factor 4 gamma, 3 variant (Fragment) OS=Homo sapiens OX=9606 PE=2 SV=1		FALSE	TRUE	8.8764	14	33	12	High	High	Peak Found	High	Medium	High	High	High	High	High	0.61	4.28984e+06	7.03805e+06	163.44	164.83	Triplicate	-0.647061	0.301573	0.520608	-0.940877	-1.70863	-0.714491	0.775756	19.2061	20.4604	24.0027	19.7619	20.147	22.169	24.7172	18.9861	1.70442e+06	604793	1.44277e+06	1.68082e+07	889045	1.21365e+06	1.16102e+06	4.71571e+06	2.75806e+07
Medium	B9EK43	Cyclic nucleotide gated channel beta 3 OS=Homo sapiens OX=9606	CNGB3	FALSE	TRUE	4.20272	2	2	2	Not Found	Not Found	High	Not Found	Not Found	Not Found	Not Found	Not Found	Not Found	Not Found	1000	46441.6				NS									15.5031									46441.6
Medium	Q96GX1	Tectonic-2 OS=Homo sapiens OX=9606	TCTN2	FALSE	TRUE	1.57819	1	1	1	Not Found	Not Found	Not Found	Not Found	High	Not Found	Not Found	Not Found	Not Found	Not Found						NS
Medium	A0A2P9AC83	Dihydroxy-acid dehydratase OS=Homo sapiens OX=9606	ilvD	FALSE	TRUE	4.39739	2	3	2	Not Found	Not Found	Not Found	Not Found	Not Found	Not Found	High	Medium	High	Not Found	0.001		211924		19.43	NS												17.8789	17.48									241039	182808
Medium	E9PJD7	Cysteine and histidine-rich protein 1 OS=Homo sapiens OX=9606	CYHR1	FALSE	TRUE	4.45545	1	1	1	Not Found	Not Found	Not Found	Not Found	Not Found	Not Found	Not Found	Not Found	Not Found	Not Found						NS
Medium	O95822	Malonyl-CoA decarboxylase, mitochondrial OS=Homo sapiens OX=9606	MLYCD	FALSE	TRUE	3.44828	1	1	1	Not Found	Not Found	Peak Found	Not Found	Not Found	Not Found	Not Found	High	Not Found	Not Found						NS
High	P29692	Elongation factor 1-delta OS=Homo sapiens OX=9606	EEF1D	FALSE	TRUE	33.452	7	17	7	High	High	High	High	High	High	High	Peak Found	High	Medium	1.067	3.72078e+06	3.48612e+06	66.66	25.94	Triplicate	-0.498468	0.410685	0.386491	-1.03654	0.465787	-0.924647		20.1954	22.5799	20.9542		21.232	22.1141	21.8788		5.38161e+06	1200682	6.26923e+06	2.03159e+06		3.08572e+06	2.46297e+06	4.5394e+06	3.8564e+06
High	D6RAX7	COP9 constitutive photomorphogenic-like protein subunit 4 isoform 2 OS=Homo sapiens OX=9606	COPS4	FALSE	TRUE	21.9048	8	23	8	Not Found	High	High	Medium	Medium	Not Found	High	High	Peak Found	Not Found	0.459	1.05714e+07	2.30065e+07	186.33	156.7	Triplicate	-1.00785	0.0339932	1.46861	-0.987641	-0.688084	-1.34782		20.9303	25.2566	17.4989	13.9073	21.9179	25.9447	18.8467			1.9982e+06	4.0087e+07	185219	15364.2		3.9623e+06	6.45859e+07	471433
Medium	D3YTC7	Phosphatidylethanolamine N-methyltransferase OS=Homo sapiens OX=9606	PEMT	FALSE	TRUE	6.16114	1	1	1	Not Found	Not Found	Not Found	Not Found	Not Found	Not Found	Not Found	Not Found	Not Found	Not Found						NS
Medium	A0A2P9ABK6	Adenosylhomocysteinase OS=Homo sapiens OX=9606	ahcY	FALSE	TRUE	6.22318	2	2	2	Not Found	Not Found	Not Found	Not Found	Not Found	Not Found	Medium	Not Found	High	Not Found	0.001		39048.7			NS												15.253										39048.7
High	E9PGC5	Receptor-type tyrosine-protein phosphatase kappa OS=Homo sapiens OX=9606	PTPRK	FALSE	TRUE	19.837	22	120	22	High	High	High	High	High	High	High	High	High	High	0.797	3.35488e+07	4.20701e+07	150.02	159.4	Triplicate	-0.357061	0.0433761	1.36275	-0.391481	-0.416089	-0.0597475	-0.560927	26.8778	22.737	22.8967	23.6758	27.2693	23.1531	22.9565	24.2367	1.62283e+07	1.23315e+08	6.9909e+06	7.80923e+06	1.34003e+07	1.13573e+07	1.61758e+08	9.32799e+06	8.13943e+06
High	O94923	D-glucuronyl C5-epimerase OS=Homo sapiens OX=9606	GLCE	FALSE	TRUE	23.1767	13	97	13	High	High	High	High	High	High	High	High	High	High	0.835	4.54448e+07	5.44472e+07	91.89	89.35	Triplicate	-0.633156	0.10831	0.965331	-0.280043	-0.630904	-1.42277	-0.198905	26.7808	24.2102	22.9568	25.2732	27.0608	24.8411	24.3796	25.4721	4.38268e+07	1.15298e+08	1.94091e+07	8.14102e+06	4.05496e+07	3.38123e+07	1.39998e+08	3.00557e+07	2.18261e+07
Medium	Q53G44	Interferon-induced protein 44-like OS=Homo sapiens OX=9606	IFI44L	FALSE	TRUE	3.76106	2	2	2	Not Found	Not Found	Not Found	High	Not Found	Not Found	Not Found	Not Found	High	Not Found						NS
High	E9PR17	CD59 glycoprotein OS=Homo sapiens OX=9606 PE=1 SV=1		FALSE	TRUE	15.3846	2	17	2	Peak Found	High	High	High	High	High	High	High	High	High	0.793	1.38939e+07	1.75241e+07	81.45	81.14	Triplicate	-0.3981	0.0743821	1.12853	-0.616172	-0.0825595	-0.68226	-0.211408	24.3516	24.825	23.2261	21.5187	24.9678	24.9076	23.9084	21.7301	5.52354e+06	2.14073e+07	2.97223e+07	9.81191e+06	3.00458e+06	4.11112e+06	3.28131e+07	3.14728e+07	1.57447e+07
Medium	Q9BZR9	E3 ubiquitin-protein ligase TRIM8 OS=Homo sapiens OX=9606	TRIM8	FALSE	TRUE	1.81488	1	2	1	Not Found	Not Found	Not Found	Not Found	Not Found	Not Found	Not Found	Not Found	Not Found	Not Found						NS
Medium	Q76L82	Additional sex combs like 1 (Drosophila), isoform CRA_d OS=Homo sapiens OX=9606	ASXL1	FALSE	TRUE	1.88802	2	2	1	Not Found	Not Found	Not Found	Not Found	Not Found	Not Found	Not Found	Not Found	Not Found	Not Found						NS
Medium	A0A2P9AQR3	Glyceraldehyde-3-phosphate dehydrogenase OS=Homo sapiens OX=9606	epd	FALSE	TRUE	6.84524	2	3	2	Medium	Not Found	Not Found	Not Found	Not Found	Not Found	Not Found	Not Found	High	Not Found	0.757	2.48683e+06	3.28416e+06			NS														21.6471		2.48683e+06								3.28416e+06
Medium	A0A2K4XGQ2	MHC class I antigen OS=Homo sapiens OX=9606	HLA-C	FALSE	TRUE	10.929	2	2	1	Not Found	Not Found	Not Found	Not Found	Not Found	Not Found	Not Found	Not Found	Not Found	Not Found						NS
Medium	P43003	Excitatory amino acid transporter 1 OS=Homo sapiens OX=9606	SLC1A3	FALSE	TRUE	2.21402	1	1	1	Not Found	Not Found	Not Found	Not Found	Not Found	Not Found	High	Not Found	Not Found	Not Found						NS
Medium	A0A2P9AA18	Outer membrane protein assembly factor BamA OS=Homo sapiens OX=9606	bamA	FALSE	TRUE	1.78799	1	2	1	Not Found	Not Found	Not Found	Not Found	Not Found	Not Found	High	Not Found	High	Not Found	0.001		553248			NS												19.0776										553248
Medium	A0A1X9I444	MHC class I antigen (Fragment) OS=Homo sapiens OX=9606	HLA-B	FALSE	TRUE	7.73481	1	1	1	Not Found	Not Found	Not Found	Not Found	Not Found	Not Found	Not Found	Not Found	Not Found	Not Found						NS
High	J3KMZ9	Low-density lipoprotein receptor (Fragment) OS=Homo sapiens OX=9606	LDLR	FALSE	TRUE	24.0212	18	111	17	High	High	High	High	High	High	High	High	High	High	0.743	3.93803e+07	5.30338e+07	111.21	135.43	Triplicate	-0.477515	0.0471497	1.32652	-0.696627	-0.165504	-0.756203	-0.291724	26.7213	22.9942	22.46	24.2951	27.418	23.1598	23.2162	24.5869	5.15477e+07	1.10643e+08	8.35524e+06	5.76945e+06	2.05856e+07	4.15331e+07	1.79321e+08	9.37088e+06	9.74482e+06
Medium	Q9ULR0	Pre-mRNA-splicing factor ISY1 homolog OS=Homo sapiens OX=9606	ISY1	FALSE	TRUE	7.36842	2	2	2	High	Not Found	Not Found	Not Found	Not Found	Peak Found	Not Found	Not Found	Not Found	Not Found	2.438	664110	272443			NS																664110					272443
Medium	O15047	Histone-lysine N-methyltransferase SETD1A OS=Homo sapiens OX=9606	SETD1A	FALSE	TRUE	1.93322	2	2	2	Not Found	Not Found	Not Found	High	Not Found	Not Found	Not Found	Not Found	Not Found	Not Found						NS
Medium	A0A024QZ77	EF-hand domain family, member D2, isoform CRA_a OS=Homo sapiens OX=9606	EFHD2	FALSE	TRUE	7.5	2	7	1	Not Found	High	Not Found	High	Not Found	Not Found	Not Found	Not Found	Peak Found	Not Found						NS
Medium	Q8TBN0	Guanine nucleotide exchange factor for Rab-3A OS=Homo sapiens OX=9606	RAB3IL1	FALSE	TRUE	3.40314	1	1	1	High	Not Found	Not Found	Not Found	Not Found	Peak Found	Not Found	Not Found	Not Found	Not Found	1.821	150836	82824.5			NS																150836					82824.5
High	Q01167	Forkhead box protein K2 OS=Homo sapiens OX=9606	FOXK2	FALSE	TRUE	8.33333	4	5	4	Not Found	High	Not Found	Peak Found	Not Found	Not Found	High	Not Found	High	Not Found	0.529	5.19029e+06	9812928	106.99	100.87	Duplicate	-1.01894	0.0845235	1.07302	-1.15503		-0.882858		20.2692		23.1201		21.4242		24.003			1.26364e+06		9.11694e+06			2813989		16811867
High	Q59G70	Mannosyl (Alpha-1,3-)-glycoprotein beta-1,2-N-acetylglucosaminyltransferase variant (Fragment) OS=Homo sapiens OX=9606 PE=2 SV=1		FALSE	TRUE	10.9937	5	21	5	High	Medium	High	High	High	High	Medium	High	High	High	0.861	7.62152e+06	8.84685e+06	139.68	124.16	Triplicate	-0.485513	0.504559	0.297088		-0.057866	-1.67388	0.275211		24.4911	21.2997	21.2872		24.5489	22.9736	21.012	1.76543e+06		2.35802e+07	2.58137e+06	2.55913e+06	491134		2.45452e+07	8.23642e+06
High	A8K2G0	Secretory carrier-associated membrane protein OS=Homo sapiens OX=9606 PE=2 SV=1		FALSE	TRUE	13.9053	3	10	3	Not Found	Peak Found	High	High	Not Found	Not Found	High	High	High	Not Found	0.597	2.0769e+06	3.48041e+06	129	107.16	Triplicate	-1.0119	0.0568142	1.24554	-1.06399	-1.4201	-0.5516		15.9775	19.9993	22.2872		17.0415	21.4194	22.8388			64520.7	1.04807e+06	5.11811e+06			134894	2.80468e+06	7.50166e+06
High	Q9UHV9	Prefoldin subunit 2 OS=Homo sapiens OX=9606	PFDN2	FALSE	TRUE	22.7273	3	18	3	High	High	Not Found	High	High	High	High	Not Found	High	High	0.695	2.43719e+06	3.50866e+06	107.19	119.48	Triplicate	-0.611381	0.252682	0.597425	-0.607976		-1.27885	0.0526826	22.5982		20.032	19.9154	23.2062		21.3108	19.8628	1.33844e+06	6.34938e+06		1.07206e+06	988881	802697	9.67722e+06		2.6013e+06
High	Q13325	Interferon-induced protein with tetratricopeptide repeats 5 OS=Homo sapiens OX=9606	IFIT5	FALSE	TRUE	10.9959	5	11	5	Not Found	High	High	High	Not Found	Not Found	Peak Found	High	High	Not Found	0.526	1.03599e+07	1.96801e+07	66.81	52.54	Triplicate	-1.01186	0.0157173	1.80362	-1.02025	-0.785429	-1.22989		22.9644	24.1101	22.1911		23.9846	24.8955	23.4209			8.18397e+06	1.81076e+07	4.78821e+06			1.65993e+07	3.12104e+07	11230698
Medium	Q8IW90	MTCH1 protein (Fragment) OS=Homo sapiens OX=9606	MTCH1	FALSE	TRUE	5.13447	2	3	2	Not Found	Not Found	Peak Found	Not Found	Not Found	Not Found	Medium	High	High	Not Found						NS
Medium	L7XQ86	Cytochrome c oxidase subunit 2 OS=Homo sapiens OX=9606	COX2	FALSE	TRUE	11.4537	2	4	1	Not Found	Not Found	Not Found	Not Found	Not Found	Not Found	Not Found	Not Found	Not Found	Not Found						NS
Medium	A0A2P9AT07	Nitrogenase iron protein OS=Homo sapiens OX=9606	nifH	FALSE	TRUE	5.38721	1	1	1	High	Not Found	Not Found	Not Found	Not Found	Not Found	Not Found	Not Found	Not Found	Not Found	1000	467992				NS																467992
Medium	A0A218KGN3	Presenilin OS=Homo sapiens OX=9606	PSEN1	FALSE	TRUE	4.06852	1	1	1	Not Found	Not Found	Not Found	Not Found	Not Found	Not Found	Not Found	High	Not Found	Not Found	0.001		155320			NS													17.2449										155320
Medium	O00258	Tail-anchored protein insertion receptor WRB OS=Homo sapiens OX=9606	WRB	FALSE	TRUE	5.74713	1	2	1	Not Found	Not Found	Not Found	Not Found	Not Found	Not Found	Not Found	Not Found	Not Found	Not Found						NS
Medium	H3BRA8	Nucleoside diphosphate kinase 3 (Fragment) OS=Homo sapiens OX=9606	NME3	FALSE	TRUE	13.8211	2	2	1	Not Found	Not Found	Not Found	Not Found	Not Found	Not Found	Not Found	Not Found	Not Found	Not Found						NS
High	Q8TEP8	Centrosomal protein of 192 kDa OS=Homo sapiens OX=9606	CEP192	FALSE	TRUE	3.58691	7	11	7	Not Found	High	Not Found	High	Not Found	Not Found	High	Not Found	High	Not Found	0.502	1.36523e+06	2.72185e+06	7.63	15.55	Duplicate	-0.988776	0.0522248	1.28212	-0.90748		-1.07007		20.3006		20.4566		21.2081		21.5266			1.29153e+06		1.43893e+06			2.42261e+06		3.0211e+06
High	B4DL85	cDNA FLJ60660, highly similar to Hematological and neurological expressed1-like protein OS=Homo sapiens OX=9606 PE=2 SV=1		FALSE	TRUE	13.4615	2	9	2	High	High	Not Found	Not Found	Not Found	Medium	High	Not Found	Medium	Not Found	0.859	841084	978600	61.29	100.98	NS	-0.476421	#DIV/0!	#DIV/0!	-0.476421				20.2013				20.6778				476554	1.20561e+06				279843	1.67736e+06
Medium	Q8WYN0	Cysteine protease ATG4A OS=Homo sapiens OX=9606	ATG4A	FALSE	TRUE	5.02513	1	4	1	Not Found	Not Found	Not Found	Not Found	Not Found	Not Found	Not Found	High	Not Found	Not Found	0.001		1.77179e+06			NS													20.7568										1.77179e+06
Medium	Q8WXD5	Gem-associated protein 6 OS=Homo sapiens OX=9606	GEMIN6	FALSE	TRUE	7.78443	1	4	1	Not Found	Not Found	Not Found	Not Found	Not Found	Not Found	Not Found	Not Found	Not Found	Not Found						NS
Medium	G3V314	Ena/VASP-like protein (Fragment) OS=Homo sapiens OX=9606	EVL	FALSE	TRUE	8.83721	1	2	1	Not Found	Not Found	Not Found	Not Found	Not Found	Not Found	Not Found	High	Not Found	Not Found	0.001		216502			NS													17.724										216502
High	O43572	A-kinase anchor protein 10, mitochondrial OS=Homo sapiens OX=9606	AKAP10	FALSE	TRUE	11.4804	6	16	6	High	High	High	High	Not Found	Not Found	High	High	High	Not Found	0.5	4.2472e+06	8.48693e+06	13.6	20.69	Triplicate	-0.988712	0.0726905	1.13852	-1.5478	-0.642392	-0.775939		21.7769	22.1608	22.0884		23.3247	22.8032	22.8643			3.59343e+06	4.68896e+06	4.45922e+06			1.05062e+07	7.31906e+06	7.63555e+06
Medium	O15062	Zinc finger and BTB domain-containing protein 5 OS=Homo sapiens OX=9606	ZBTB5	FALSE	TRUE	2.36337	1	1	1	Not Found	Not Found	Not Found	Not Found	Not Found	Not Found	Not Found	High	Not Found	Not Found						NS
Medium	A0A2P9AQG5	Outer membrane lipoprotein Omp16 homolog OS=Homo sapiens OX=9606	omp	FALSE	TRUE	5.35714	1	1	1	Not Found	Not Found	Not Found	Not Found	Not Found	Not Found	Not Found	Not Found	High	Not Found	0.001		1.87984e+06			NS														20.8422										1.87984e+06
High	P25398	40S ribosomal protein S12 OS=Homo sapiens OX=9606	RPS12	FALSE	TRUE	56.8182	7	26	7	High	Peak Found	High	High	High	High	High	High	High	High	1.091	3.20471e+07	2.93639e+07	214.97	210.17	Triplicate	-0.467294	0.465771	0.331828	-1.76084	0.152064	-0.992946	0.732551	19.4278	27.2103	20.5544	20.6541	21.1886	27.0582	21.5473	19.9215	1.05935e+06	705261	1.55281e+08	1.53989e+06	1.65006e+06	624504	2.3901e+06	1.39747e+08	3.06476e+06
Medium	Q8IVE3	Pleckstrin homology domain-containing family H member 2 OS=Homo sapiens OX=9606	PLEKHH2	FALSE	TRUE	1.6075	2	4	2	High	Not Found	Medium	High	Not Found	Peak Found	Not Found	Not Found	Not Found	Not Found	2.422	261451	107928	77.55		Duplicate									15.3236	18.7469						303412		41008.2	439933		107928
High	Q9BQD7	Protein N-lysine methyltransferase FAM173A OS=Homo sapiens OX=9606	FAM173A	FALSE	TRUE	13.1915	3	6	3	Not Found	Not Found	High	High	Not Found	Not Found	Not Found	Peak Found	High	Not Found	0.505	1.52848e+06	3.02883e+06	9.19	6.24	Duplicate	-0.988306	0.0193855	1.71252		-1.01841	-0.958202			20.4468	20.6344			21.4652	21.5927				1.4292e+06	1.62775e+06				2.89512e+06	3.16254e+06
Medium	A0A2P9AP73	Dihydroorotase OS=Homo sapiens OX=9606	BQ8482_330105	FALSE	TRUE	4.28894	1	1	1	Not Found	Not Found	Not Found	Not Found	Not Found	Not Found	Not Found	Not Found	Not Found	Not Found						NS
Medium	Q9UKV5	E3 ubiquitin-protein ligase AMFR OS=Homo sapiens OX=9606	AMFR	FALSE	TRUE	2.02177	1	1	1	Not Found	Not Found	Not Found	High	Not Found	Not Found	Not Found	Not Found	Peak Found	Not Found						NS
Medium	A0A1U9X8X6	CDSN OS=Homo sapiens OX=9606 PE=4 SV=1		FALSE	TRUE	5.10397	2	5	2	High	Not Found	Not Found	Not Found	Not Found	Not Found	Medium	Medium	Not Found	Not Found	0.128	48320.6	376639		75.56	NS												17.4203	19.1404			48320.6						175405	577873
Medium	Q96PY6	Serine/threonine-protein kinase Nek1 OS=Homo sapiens OX=9606	NEK1	FALSE	TRUE	2.46423	2	2	2	Not Found	Not Found	Not Found	Not Found	Not Found	Not Found	High	Not Found	Not Found	Not Found	0.001		850270			NS												19.6976										850270
Medium	Q9UBC9	Small proline-rich protein 3 OS=Homo sapiens OX=9606	SPRR3	FALSE	TRUE	14.7929	2	2	2	Not Found	Not Found	Not Found	Not Found	High	Not Found	Not Found	Not Found	Not Found	Not Found	1000	1.05469e+06				NS											20.0084									1.05469e+06
Medium	Q9BVT8	Transmembrane and ubiquitin-like domain-containing protein 1 OS=Homo sapiens OX=9606	TMUB1	FALSE	TRUE	4.06504	1	1	1	Not Found	Not Found	Peak Found	Not Found	Not Found	Not Found	Not Found	High	Not Found	Not Found						NS
Medium	A0A2P9AF79	Glucose-1-phosphate adenylyltransferase OS=Homo sapiens OX=9606	glgC	FALSE	TRUE	2.85036	1	1	1	Not Found	Not Found	Not Found	Not Found	Not Found	Not Found	Not Found	Not Found	High	Not Found	0.001		429365			NS														18.7118										429365
Medium	A0A0C4MVT1	Bax protein OS=Homo sapiens OX=9606	Bax	FALSE	TRUE	6.37255	1	2	1	Not Found	Not Found	Peak Found	Not Found	Not Found	Not Found	Not Found	Medium	Not Found	Not Found						NS
High	P52943	Cysteine-rich protein 2 OS=Homo sapiens OX=9606	CRIP2	FALSE	TRUE	7.69231	1	5	1	High	High	Peak Found	Peak Found	Not Found	Peak Found	High	High	Medium	Not Found	1.19	869256	730440	89.25	91.18	Triplicate	-0.456391	0.613301	0.212327	0.0295212	0.56551	-1.96421		20.571	20.5277	16.195		20.5415	19.9622	18.1592		332627	1.55776e+06	1.51162e+06	75019.6		81401.4	1.52621e+06	1.02143e+06	292725
High	M0R0K5	Adhesion G protein-coupled receptor E2 OS=Homo sapiens OX=9606	ADGRE2	FALSE	TRUE	3.00842	2	20	1	High	High	Not Found	High	High	High	High	Not Found	Not Found	Medium	0.86	1.48865e+06	1.73061e+06	104.71	107.29	Triplicate	-0.630171	0.0465686	1.33191	-0.29278	-1.14389	-0.701334	-0.382685	21.9435	17.3216	18.3997	20.1324	22.2363	18.4655	19.1011	20.5151	1.75108e+06	4.03316e+06	163802	345834	1.14937e+06	1.28965e+06	4.94062e+06	361963	562329
Medium	B2RAY1	cDNA, FLJ95184, highly similar to Homo sapiens signal transducing adaptor molecule (SH3 domain and ITAM motif) 1 (STAM), mRNA OS=Homo sapiens OX=9606 PE=2 SV=1		FALSE	TRUE	2.22222	1	1	1	Not Found	Not Found	Not Found	Not Found	Not Found	Not Found	Not Found	Not Found	High	Not Found						NS
High	Q13596	Sorting nexin-1 OS=Homo sapiens OX=9606	SNX1	FALSE	TRUE	29.8851	13	35	11	Not Found	Peak Found	High	High	High	Not Found	High	High	High	High	0.423	5.04321e+06	1.19204e+07	110.71	107.56	Triplicate	-0.987262	0.0525179	1.27969	-1.46245	-1.22592	-1.20691	-0.0537703	21.4708	21.9096	23.6415	17.8809	22.9333	23.1355	24.8484	17.9347		2.90642e+06	3.93944e+06	1.30856e+07	241377		8.00938e+06	9.21455e+06	3.02071e+07
Medium	Q96G75	E3 ubiquitin-protein transferase RMND5B OS=Homo sapiens OX=9606	RMND5B	FALSE	TRUE	7.37913	2	2	2	Not Found	Not Found	Not Found	Not Found	Not Found	Not Found	Not Found	High	Not Found	Not Found	0.001		252721			NS													17.9472										252721
High	O75648	Mitochondrial tRNA-specific 2-thiouridylase 1 OS=Homo sapiens OX=9606	TRMU	FALSE	TRUE	27.791	10	30	10	Not Found	High	High	High	Not Found	Not Found	High	High	High	Not Found	0.52	2.50066e+07	4.81139e+07	56.32	49.8	Triplicate	-0.986934	0.025679	1.59042	-1.30038	-0.764302	-0.896121		23.6841	24.3127	25.2786		24.9845	25.077	26.1748			1.34782e+07	2.0838e+07	4.07035e+07			3.3196e+07	3.53944e+07	7.57514e+07
High	O14786	Neuropilin-1 OS=Homo sapiens OX=9606	NRP1	FALSE	TRUE	10.0758	6	54	6	High	High	High	High	High	High	High	High	High	High	0.677	1.63699e+07	2.41948e+07	130.15	138.37	Triplicate	-0.599253	0.00576229	2.2394	-0.631165	-0.371002	-0.616058	-0.778789	25.6897	23.4153	22.0581	21.9485	26.3208	23.7863	22.6742	22.7273	8.12838e+06	5.41204e+07	1.11871e+07	4.36667e+06	4.04715e+06	9.04759e+06	8.38225e+07	1.44678e+07	6.69271e+06
Medium	A0A2P9AQU3	D-xylose transporter subunit periplasmic-binding component of ABC superfamily OS=Homo sapiens OX=9606	xylF	FALSE	TRUE	7.22543	2	3	2	Not Found	Not Found	Not Found	Not Found	Not Found	Not Found	Not Found	Not Found	High	Not Found	0.001		144246			NS														17.1382										144246
Medium	A0A2P9AW60	ABC transporter substrate-binding protein OS=Homo sapiens OX=9606	BQ8482_80071	FALSE	TRUE	6.64653	2	2	2	Not Found	Not Found	Not Found	Not Found	Not Found	Not Found	Not Found	Not Found	High	Not Found	0.001		847930			NS														19.6936										847930
Medium	A0A2P9AVM3	RNA polymerase, alpha subunit OS=Homo sapiens OX=9606	rpoA	FALSE	TRUE	6.84524	2	2	2	Not Found	Not Found	Not Found	Not Found	Not Found	Not Found	Not Found	Not Found	High	Not Found	0.001		133950			NS														17.0313										133950
High	O43143	Pre-mRNA-splicing factor ATP-dependent RNA helicase DHX15 OS=Homo sapiens OX=9606	DHX15	FALSE	TRUE	38.239	31	216	30	High	High	High	High	High	High	High	High	High	High	0.792	2.31383e+08	2.92292e+08	136.64	137.84	Triplicate	-0.424071	0.0223998	1.64976	-0.454192	-0.338739	-0.679918	-0.223437	27.6734	29.5433	24.7939	26.0655	28.1276	29.8821	25.4738	26.2889	6.1136e+07	2.14056e+08	7.82408e+08	2.90877e+07	7.02257e+07	5.01386e+07	2.93261e+08	9.89472e+08	4.65999e+07
Medium	X6R8F3	Neutrophil gelatinase-associated lipocalin OS=Homo sapiens OX=9606	LCN2	FALSE	TRUE	7.5	1	1	1	Not Found	Not Found	Not Found	Not Found	Not Found	Not Found	Not Found	Not Found	High	Not Found	0.001		154420			NS														17.2365										154420
High	O43149	Zinc finger ZZ-type and EF-hand domain-containing protein 1 OS=Homo sapiens OX=9606	ZZEF1	FALSE	TRUE	5.47112	14	26	13	Not Found	High	Not Found	High	High	Not Found	High	Not Found	High	High	0.717	4.89755e+06	6.83148e+06	98.15	103.6	Triplicate	-0.377167	0.0574704	1.24056	-0.403138		-0.526383	-0.20198	21.8262		23.2799	19.5911	22.2294		23.8063	19.7931		3.71835e+06		1.01845e+07	789796		4.91707e+06		1.46689e+07
High	O95425	Supervillin OS=Homo sapiens OX=9606	SVIL	FALSE	TRUE	6.14273	10	23	10	High	Peak Found	Not Found	High	High	High	High	Not Found	High	High	0.761	2.03313e+06	2.67074e+06	49.4	56.87	Triplicate	-0.58116	0.00231446	2.63555	-0.578579		-0.630909	-0.533991	20.023		21.5968	20.336	20.6016		22.2278	20.87	2.5718e+06	1.06542e+06		3.17175e+06	1.32356e+06	2.26386e+06	1.59107e+06		4.91159e+06
Medium	A0A2P9ACU8	Putative enzyme OS=Homo sapiens OX=9606	fadA	FALSE	TRUE	4.72637	1	3	1	Not Found	Not Found	Not Found	Not Found	Not Found	Not Found	Not Found	Not Found	Not Found	Not Found						NS
Medium	Q9H1B7	Interferon regulatory factor 2-binding protein-like OS=Homo sapiens OX=9606	IRF2BPL	FALSE	TRUE	1.88442	1	1	1	Not Found	Not Found	Not Found	Not Found	Not Found	Not Found	Not Found	Not Found	Not Found	Not Found						NS
Medium	B7Z537	cDNA FLJ59580, highly similar to Cell division protein kinase 10 OS=Homo sapiens OX=9606 PE=2 SV=1		FALSE	TRUE	3.36788	1	3	1	Not Found	Not Found	High	Not Found	Not Found	Not Found	Not Found	High	Not Found	Not Found						NS
High	P02786	Transferrin receptor protein 1 OS=Homo sapiens OX=9606	TFRC	FALSE	TRUE	54.7368	40	973	40	High	High	High	High	High	High	High	High	High	High	0.639	3.40527e+09	5.33111e+09	121.48	144.31	Triplicate	-0.576911	0.0455728	1.34129	-0.822519	-0.156007	-0.90211	-0.427008	33.3286	30.8166	30.2462	30.2369	34.1511	30.9726	31.1483	30.6639	1.80924e+09	1.07871e+10	1.8911e+09	1.27355e+09	1.26533e+09	1.39039e+09	1.90769e+10	2.10706e+09	2.38e+09
Medium	A0A2P9ASR4	Uncharacterized protein OS=Homo sapiens OX=9606	BQ8482_380365	FALSE	TRUE	4.23729	1	7	1	Not Found	Not Found	Not Found	Not Found	Medium	Not Found	Not Found	Not Found	Not Found	Not Found						NS
Medium	P54750	Calcium/calmodulin-dependent 3',5'-cyclic nucleotide phosphodiesterase 1A OS=Homo sapiens OX=9606	PDE1A	FALSE	TRUE	4.11215	2	2	2	Not Found	Not Found	Not Found	Not Found	High	Not Found	Not Found	Not Found	Not Found	Not Found						NS
High	P07339	Cathepsin D OS=Homo sapiens	CTSD	FALSE	TRUE	25.7282	8	61	8	High	High	High	Peak Found	High	High	High	High	High	High	0.681	1.39729e+07	2.05283e+07	58.83	74.19	Triplicate	-0.792955	0.0198721	1.70176	-0.897603	-0.769354	-1.17042	-0.334443	24.4928	23.6999	19.9633	23.7996	25.3904	24.4693	21.1337	24.134	1.70056e+07	2.36091e+07	1.36265e+07	1.02221e+06	1.46012e+07	1.47207e+07	4.39829e+07	2.32264e+07	2.30076e+06
High	Q16881	Thioredoxin reductase 1, cytoplasmic OS=Homo sapiens OX=9606	TXNRD1	FALSE	TRUE	16.7951	9	35	9	High	High	High	High	High	High	High	High	High	High	0.776	1.03241e+07	1.32986e+07	144.71	160.04	Triplicate	-0.566164	0.245372	0.610176	-0.480715	-0.356944	-1.6514	0.2244	25.1301	21.7894	19.5835	22.8013	25.6108	22.1464	21.2349	22.5769	3.17984e+06	3.67215e+07	3.62466e+06	785621	7.30909e+06	1.88437e+06	5.12424e+07	4.64213e+06	2.46794e+06
Medium	A0A0C4DFM4	Family with sequence similarity 82, member A, isoform CRA_a OS=Homo sapiens OX=9606	RMDN2	FALSE	TRUE	2.09424	1	1	1	Not Found	High	Not Found	Not Found	Not Found	Not Found	Not Found	Not Found	Not Found	Not Found						NS
High	O15162	Phospholipid scramblase 1 OS=Homo sapiens OX=9606	PLSCR1	FALSE	TRUE	7.2327	2	6	2	Not Found	Medium	High	Peak Found	Not Found	Not Found	High	High	High	Not Found	0.649	1.07637e+06	1.65835e+06	33.33	45.54	Triplicate	-0.564804	0.229118	0.639941	-0.270451	-0.20039	-1.22357		19.5027	20.4734	19.9748		19.7731	20.6738	21.1984			742844	1.45584e+06	1.03042e+06			896007	1.67278e+06	2.40628e+06
High	B2RDZ9	cDNA, FLJ96850 OS=Homo sapiens OX=9606 PE=2 SV=1		FALSE	TRUE	3.78007	1	2	1	Not Found	Not Found	Not Found	High	Not Found	Not Found	Not Found	Not Found	High	Not Found	0.756	2.77806e+06	3.67445e+06			NS	-0.403448	#DIV/0!	#DIV/0!			-0.403448				21.4056				21.8091					2.77806e+06					3.67445e+06
High	P07996	Thrombospondin-1 OS=Homo sapiens OX=9606	THBS1	FALSE	TRUE	46.4957	44	637	32	High	High	High	High	High	High	High	High	High	High	0.901	6.86009e+08	7.61638e+08	137.19	133.92	Triplicate	-0.31937	0.0235941	1.6272	-0.124085	-0.449536	-0.422534	-0.281325	31.1372	27.1009	28.4982	27.7196	31.2613	27.5504	28.9208	28.001	3.24183e+08	2.36173e+09	1.43941e+08	3.79161e+08	2.21024e+08	2.6097e+08	2.57386e+09	1.96566e+08	5.08183e+08
Medium	A0A0A6YYJ5	Microtubule-actin cross-linking factor 1, isoforms 1/2/3/5 (Fragment) OS=Homo sapiens OX=9606	MACF1	FALSE	TRUE	1.13909	2	2	1	Not Found	Not Found	Not Found	Not Found	Not Found	Not Found	Not Found	Medium	Not Found	Not Found						NS
Medium	A8K3H9	cDNA FLJ75649, highly similar to Homo sapiens v-rel reticuloendotheliosis viral oncogene homolog B, nuclear factor of kappa light polypeptide gene enhancer in B-cells 3 (avian) (RELB), mRNA OS=Homo sapiens OX=9606 PE=2 SV=1		FALSE	TRUE	2.59067	1	1	1	Not Found	Not Found	Not Found	Not Found	Not Found	Not Found	Not Found	Not Found	High	Not Found						NS
Medium	O60909	Beta-1,4-galactosyltransferase 2 OS=Homo sapiens OX=9606	B4GALT2	FALSE	TRUE	5.64516	2	2	2	Not Found	Not Found	Not Found	Not Found	Not Found	Not Found	Medium	Not Found	High	Not Found						NS
High	Q6UVK1	Chondroitin sulfate proteoglycan 4 OS=Homo sapiens OX=9606	CSPG4	FALSE	TRUE	7.75194	14	25	14	Not Found	High	Not Found	Not Found	High	Not Found	High	Not Found	Not Found	High	0.845	1.45859e+07	1.72582e+07	125.58	116.1	Duplicate	-0.554945	0.369881	0.431938	-0.190563			-0.919327	24.7149			20.6397	24.9055			21.559		2.75381e+07			1.63367e+06		3.14267e+07
Medium	Q71SY5	Mediator of RNA polymerase II transcription subunit 25 OS=Homo sapiens OX=9606	MED25	FALSE	TRUE	2.40964	1	1	1	Not Found	Peak Found	Not Found	Not Found	Not Found	Not Found	High	Not Found	Not Found	Not Found						NS
High	P13473	Lysosome-associated membrane glycoprotein 2 OS=Homo sapiens OX=9606	LAMP2	FALSE	TRUE	9.5122	3	7	3	Medium	Medium	Not Found	Peak Found	Medium	Medium	Peak Found	Not Found	High	High	0.908	3.03057e+06	3.33627e+06	18.09	32.18	Triplicate	-0.32169	0.0253905	1.59533	-0.221611		-0.397833	-0.345626	21.4536		21.1957	21.8256	21.6752		21.5935	22.1712	3.13188e+06	2.87202e+06		2.40175e+06	3.71662e+06	2.10911e+06	3.34888e+06		3.16437e+06
Medium	A0A2P9ALX1	Electron transfer flavoprotein alpha-subunit OS=Homo sapiens OX=9606	etfA	FALSE	TRUE	2.91262	1	1	1	Not Found	Not Found	Not Found	Not Found	Not Found	Not Found	Not Found	Not Found	High	Not Found	0.001		4.89092e+06			NS														22.2217										4.89092e+06
High	Q9Y6N7	Roundabout homolog 1 OS=Homo sapiens OX=9606	ROBO1	FALSE	TRUE	4.60327	5	30	5	High	High	Not Found	High	High	High	High	Not Found	Peak Found	High	1.068	3.89749e+06	3.64795e+06	87.74	94.33	Triplicate	-0.55163	0.170004	0.769542	-0.0572774		-0.949943	-0.647669	22.9955		19.3507	20.8365	23.0528		20.3006	21.4842	4.68659e+06	8.36235e+06		668559	1.87246e+06	1.66578e+06	8.70103e+06		1.29152e+06
High	P14543	Nidogen-1 OS=Homo sapiens OX=9606	NID1	FALSE	TRUE	14.1139	15	37	15	High	High	Not Found	Peak Found	High	High	High	Not Found	High	High	0.796	8.67919e+06	1.09028e+07	140.27	135.05	Triplicate	-0.552092	0.0810389	1.09131	-0.293741		-0.496513	-0.866024	24.6801		20.6693	21.0781	24.9739		21.1658	21.9441	3.95326e+06	2.68822e+07		1.66753e+06	2.21377e+06	4.27123e+06	3.29526e+07		2.35255e+06
High	Q15120	[Pyruvate dehydrogenase (acetyl-transferring)] kinase isozyme 3, mitochondrial OS=Homo sapiens OX=9606	PDK3	FALSE	TRUE	14.2857	5	18	5	Not Found	High	High	High	Not Found	Not Found	High	High	High	Not Found	0.651	1.01884e+07	1.56477e+07	119.07	103.94	Triplicate	-0.977046	0.0939944	1.0269	-1.59436	-0.504933	-0.831845		19.8522	24.5121	22.4406		21.4466	25.017	23.2725			946481	2.39262e+07	5.69242e+06			2.858e+06	3.39527e+07	1.01323e+07
Medium	P0DP73	Beta-defensin 130B OS=Homo sapiens OX=9606	DEFB130B	FALSE	TRUE	20.2532	1	5	1	Not Found	Not Found	Not Found	Not Found	High	Not Found	Not Found	Not Found	Not Found	Not Found	1000	393745				NS											18.5869									393745
Medium	Q8IXW0	Lamin tail domain-containing protein 2 OS=Homo sapiens OX=9606	LMNTD2	FALSE	TRUE	1.73502	1	1	1	Not Found	Not Found	Not Found	Not Found	Not Found	Not Found	Not Found	Not Found	Not Found	Not Found						NS
Medium	B9EK46	Cingulin OS=Homo sapiens OX=9606	CGN	FALSE	TRUE	1.82876	2	4	2	Peak Found	Not Found	Not Found	Medium	Peak Found	Medium	Not Found	Not Found	Peak Found	Medium						NS
Medium	A0A2R8Y4Z8	Coiled-coil domain-containing protein 9 OS=Homo sapiens OX=9606	CCDC9	FALSE	TRUE	1.36286	1	3	1	Not Found	Not Found	High	Not Found	Not Found	Not Found	Not Found	Medium	Not Found	Not Found						NS
High	V9HW90	Glutathione reductase OS=Homo sapiens OX=9606	HEL-75	FALSE	TRUE	22.4138	9	40	9	High	High	High	High	High	High	High	High	High	High	0.779	2.76946e+07	3.55326e+07	45.32	51.69	Triplicate	-0.543977	0.133084	0.875873	-0.87671	-0.795031	-0.753525	0.249357	24.6727	24.937	23.6553	25.4622	25.5495	25.732	24.4089	25.2128	2.0171e+07	2.67447e+07	3.21202e+07	1.32119e+07	4.6225e+07	1.16607e+07	4.91081e+07	5.57323e+07	2.22741e+07
High	O95639	Cleavage and polyadenylation specificity factor subunit 4 OS=Homo sapiens OX=9606	CPSF4	FALSE	TRUE	24.1636	5	11	5	Not Found	Medium	High	High	Not Found	Not Found	High	High	High	Not Found	0.717	1.24566e+06	1.73742e+06	34.96	3.61	Triplicate	-0.540038	0.239701	0.62033	-0.547044	0.028518	-1.10159		20.2034	20.6962	19.6639		20.7504	20.6677	20.7655			1.20734e+06	1.69898e+06	830651			1.76403e+06	1.66572e+06	1.7825e+06
Medium	Q9NPC3	E3 ubiquitin-protein ligase CCNB1IP1 OS=Homo sapiens OX=9606	CCNB1IP1	FALSE	TRUE	3.61011	1	1	1	Not Found	Not Found	Not Found	High	Not Found	Not Found	Not Found	Not Found	Not Found	Not Found						NS
Medium	C9JRP1	Anion exchange protein (Fragment) OS=Homo sapiens OX=9606	SLC4A7	FALSE	TRUE	1.71265	1	3	1	Not Found	High	Not Found	Not Found	Not Found	Not Found	High	Not Found	Not Found	Not Found						NS
High	A8K5D4	Myelin protein zero-like 1, isoform CRA_b OS=Homo sapiens OX=9606	MPZL1	FALSE	TRUE	18.2156	4	14	4	High	High	High	High	Not Found	High	High	High	High	Not Found	0.794	3.23119e+06	4.07101e+06	78.61	74.38	Triplicate	-0.53775	0.177895	0.749836	-0.149023	-0.424375	-1.03985		22.4713	22.2524	20.3005		22.6203	22.6768	21.3404		822481	5.81465e+06	4.99622e+06	1.2914e+06		476645	6.44739e+06	6.70488e+06	2.65514e+06
Medium	X6RLX0	ELKS/Rab6-interacting/CAST family member 1 OS=Homo sapiens OX=9606	ERC1	FALSE	TRUE	1.42857	1	1	1	Not Found	Not Found	Not Found	Not Found	Not Found	Not Found	Not Found	Not Found	Not Found	Not Found						NS
High	P15291	Beta-1,4-galactosyltransferase 1 OS=Homo sapiens OX=9606	B4GALT1	FALSE	TRUE	9.54774	4	54	3	High	High	High	High	High	High	High	High	High	High	0.753	4.72093e+06	6.26628e+06	109.7	97.91	Triplicate	-0.464611	0.0985023	1.00655	-0.173639	-0.913688	-0.670456	-0.100662	23.6754	22.3354	21.0244	21.2979	23.8491	23.2491	21.6948	21.3986	204408	1.33971e+07	5.29203e+06	2.13289e+06	2.57817e+06	92189.8	1.51106e+07	9.96942e+06	3.39465e+06
High	Q6DU50	HLA-E OS=Homo sapiens OX=9606	HLA-E	FALSE	TRUE	16.2011	4	38	1	Not Found	Not Found	Not Found	Not Found	Not Found	Not Found	Not Found	Not Found	Not Found	Not Found	0.771	37278.6	48329.4			NS	-0.374555	#DIV/0!	#DIV/0!				-0.374555				15.1861				15.5606					37278.6
High	Q8N6G5	Chondroitin sulfate N-acetylgalactosaminyltransferase 2 OS=Homo sapiens OX=9606	CSGALNACT2	FALSE	TRUE	24.9077	14	52	13	High	High	Not Found	High	High	High	High	Not Found	High	High	0.993	1.27082e+07	1.27966e+07	95.3	89.16	Triplicate	-0.374491	0.51839	0.285343	0.0283327		-1.33412	0.182308	24.8605		21.6251	22.915	24.8321		22.9592	22.7327	9.22899e+06	3.04609e+07		3.23453e+06	7.9085e+06	6.1933e+06	2.98685e+07		8.15493e+06
Medium	Q13442	28 kDa heat- and acid-stable phosphoprotein OS=Homo sapiens OX=9606	PDAP1	FALSE	TRUE	7.18232	1	1	1	Not Found	Not Found	High	Not Found	Not Found	Not Found	Not Found	Peak Found	Not Found	Not Found						NS
Medium	A4D1I0	HCG1741805, isoform CRA_c OS=Homo sapiens OX=9606	PPP1R9A	FALSE	TRUE	2.79879	2	2	2	Not Found	Not Found	Not Found	Not Found	Not Found	Medium	Not Found	Not Found	Not Found	Not Found	0.001		159539			NS																					159539
High	P35052	Glypican-1 OS=Homo sapiens OX=9606	GPC1	FALSE	TRUE	22.5806	9	39	9	High	High	Not Found	High	High	High	High	Not Found	High	High	1.156	2.29242e+07	1.98262e+07	170.98	170.54	Triplicate	-0.373778	0.451743	0.345108	0.212121		-1.14648	-0.186972	26.2826		18.4263	22.1417	26.0705		19.5727	22.3287	5.0856e+06	8.16316e+07		352254	4.62729e+06	2.7876e+06	7.04699e+07		779796
High	P19525	Interferon-induced, double-stranded RNA-activated protein kinase OS=Homo sapiens OX=9606	EIF2AK2	FALSE	TRUE	17.6044	9	32	9	Not Found	High	High	High	Not Found	Not Found	High	High	High	Not Found	0.771	2.10703e+07	2.73195e+07	80.08	57.83	Triplicate	-0.524543	0.111509	0.952691	-0.823476	-0.167532	-0.58262		23.0654	25.2645	23.7518		23.8889	25.4321	24.3345			8.77778e+06	4.03072e+07	1.41259e+07			1.55337e+07	4.52704e+07	2.11544e+07
Medium	Q75L79	Claudin OS=Homo sapiens OX=9606	CLDN3	FALSE	TRUE	12.7273	2	2	2	Not Found	Not Found	Not Found	Not Found	Not Found	Not Found	Not Found	High	Medium	Not Found						NS
Medium	Q6ZMG9	Ceramide synthase 6 OS=Homo sapiens OX=9606	CERS6	FALSE	TRUE	4.42708	2	3	2	Not Found	Not Found	Not Found	High	Not Found	Not Found	Not Found	Not Found	Medium	Not Found	0.773	2.54491e+07	3.29244e+07			NS	-0.371544	#DIV/0!	#DIV/0!			-0.371544				24.6011				24.9727					2.54491e+07					3.29244e+07
Medium	Q99542	Matrix metalloproteinase-19 OS=Homo sapiens OX=9606	MMP19	FALSE	TRUE	2.95276	1	1	1	Not Found	Not Found	Not Found	Not Found	Not Found	Not Found	Not Found	Not Found	Not Found	Not Found						NS
Medium	Q9NR19	Acetyl-coenzyme A synthetase, cytoplasmic OS=Homo sapiens OX=9606	ACSS2	FALSE	TRUE	1.85449	1	1	1	Not Found	Not Found	High	Not Found	Not Found	Not Found	Not Found	Peak Found	Not Found	Not Found						NS
High	B3KM70	cDNA FLJ10409 fis, clone NT2RM4000595, highly similar to F-box/LRR-repeat protein 2 OS=Homo sapiens OX=9606 PE=2 SV=1		FALSE	TRUE	5.20095	2	4	2	Not Found	Not Found	Peak Found	High	Not Found	Not Found	Not Found	High	High	Not Found	0.501	178355	355759	13.73	28.18	Duplicate	-0.973748	0.0978656	1.00937		-1.12463	-0.822867			17.5781	17.297			18.7027	18.1199				195674	161037				426658	284861
High	Q5SNT2	Transmembrane protein 201 OS=Homo sapiens OX=9606	TMEM201	FALSE	TRUE	8.85886	5	6	5	Not Found	Peak Found	Not Found	Medium	Not Found	Not Found	High	Not Found	High	Not Found	0.717	4.29316e+06	5.98973e+06	35.23	12.37	Duplicate	-0.521119	0.275317	0.560167	-0.280565		-0.761673		22.3545		21.6203		22.6351		22.382			5.3626e+06		3.22372e+06			6.5138e+06		5.46567e+06
High	Q8N5K1	CDGSH iron-sulfur domain-containing protein 2 OS=Homo sapiens OX=9606	CISD2	FALSE	TRUE	35.5556	4	8	4	High	High	High	High	Not Found	Peak Found	High	High	Peak Found	Not Found	0.86	2.65104e+06	3.08314e+06	149.08	133.18	Triplicate	-0.516627	0.13706	0.863089	-0.805365	-0.0988558	-0.645659		19.6474	23.0285	19.9646		20.4528	23.1274	20.6103		203576	821211	8.5562e+06	1.02316e+06		133687	1.43514e+06	9.16304e+06	1.60069e+06
Medium	A0A024R216	Hepatoma-derived growth factor, related protein 3, isoform CRA_a OS=Homo sapiens OX=9606	HDGFRP3	FALSE	TRUE	3.94089	1	2	1	High	Not Found	Not Found	Not Found	High	Not Found	Not Found	Not Found	Not Found	Not Found	1000	63341.3		56.55		NS											16.4362					38011				88671.6
High	V9HWH0	Epididymis luminal protein 164 OS=Homo sapiens OX=9606	HEL164	FALSE	TRUE	22.6708	7	20	7	High	Medium	High	High	Medium	High	High	High	High	High	0.718	6.38701e+06	8.89962e+06	94.94	92.3	Triplicate	-0.51621	0.137398	0.862019	-0.793249	-0.0480324	-1.09852	-0.125043	21.7344	23.929	23.0619	20.5544	22.5277	23.9771	24.1604	20.6794	2.17793e+06	3.48906e+06	1.59719e+07	8.75629e+06	1.53987e+06	1.50951e+06	6.04644e+06	1.65126e+07	1.87502e+07
High	B2R7I0	cDNA, FLJ93451, highly similar to Homo sapiens thioredoxin domain containing 14 (TXNDC14), mRNA OS=Homo sapiens OX=9606 PE=2 SV=1		FALSE	TRUE	6.41892	2	4	2	Not Found	Not Found	High	High	Not Found	Not Found	Not Found	High	Medium	Not Found	0.648	882309	1.36131e+06	60.64	77.53	Duplicate	-0.514373	0.264641	0.577342		-0.741428	-0.287317			20.2657	18.9429			21.0072	19.2303				1.26066e+06	503960				2.10761e+06	615017
Medium	O95273	Cyclin-D1-binding protein 1 OS=Homo sapiens OX=9606	CCNDBP1	FALSE	TRUE	3.61111	1	1	1	Not Found	Not Found	High	Not Found	Not Found	Not Found	Not Found	Not Found	Not Found	Not Found	1000	509809				NS									18.9596									509809
Medium	Q9NR63	Cytochrome P450 26B1 OS=Homo sapiens OX=9606	CYP26B1	FALSE	TRUE	4.6875	2	2	2	Not Found	High	Not Found	Medium	Not Found	Not Found	Not Found	Not Found	Not Found	Not Found	1000	385714		92.82		Duplicate								19.2852		17.0163							638869		132559
Medium	O43520	Phospholipid-transporting ATPase IC OS=Homo sapiens OX=9606	ATP8B1	FALSE	TRUE	2.79776	2	2	2	Not Found	Not Found	Peak Found	Not Found	Not Found	Not Found	Not Found	High	Not Found	Not Found						NS
Medium	A0A2P9AWQ6	Trimethylamine methyltransferase OS=Homo sapiens OX=9606	BQ8482_90004	FALSE	TRUE	6.29771	2	2	2	Not Found	Not Found	High	Not Found	Not Found	Not Found	Not Found	Not Found	Not Found	Not Found	1000	97128.9				NS									16.5676									97128.9
High	P15328	Folate receptor alpha OS=Homo sapiens OX=9606	FOLR1	FALSE	TRUE	19.8444	5	90	5	High	High	High	High	High	High	High	High	High	High	0.868	7.88952e+07	9.0847e+07	68.23	55.78	Triplicate	-0.312574	0.0858119	1.06645	-0.243122	0.00298806	-0.453141	-0.557022	25.0895	27.3104	26.2983	25.007	25.3326	27.3074	26.7514	25.564	7.61001e+07	3.57017e+07	1.66437e+08	8.25207e+07	3.37169e+07	8.33104e+07	4.22548e+07	1.66092e+08	1.12972e+08
Medium	A0A2P9APF4	Porin omp2b OS=Homo sapiens OX=9606	omp2b	FALSE	TRUE	3.25815	1	4	1	High	Not Found	Not Found	Not Found	High	Not Found	Not Found	Not Found	Medium	Not Found	1000	386937		15.01		NS											18.7073					345864				428010
Medium	Q8WZ26	Putative uncharacterized protein PP6455 OS=Homo sapiens OX=9606	PP6455	FALSE	TRUE	20.8955	2	2	2	Not Found	Peak Found	Not Found	Not Found	Not Found	Not Found	High	Not Found	Not Found	Not Found						NS
Medium	Q49AI5	DNA repair protein REV1 OS=Homo sapiens OX=9606	REV1	FALSE	TRUE	1.79533	2	2	1	Not Found	Not Found	Not Found	Not Found	Not Found	Not Found	Not Found	Not Found	Not Found	Not Found						NS
Medium	Q5JXC2	Migration and invasion-inhibitory protein OS=Homo sapiens OX=9606	MIIP	FALSE	TRUE	2.06186	1	3	1	Not Found	Peak Found	Not Found	Medium	Not Found	Not Found	Medium	Not Found	High	Not Found						NS
High	Q8NE71	ATP-binding cassette sub-family F member 1 OS=Homo sapiens OX=9606	ABCF1	FALSE	TRUE	20.2367	15	59	14	High	High	High	High	Not Found	High	High	High	High	Not Found	0.978	1.90752e+07	1.94988e+07	145.5	120.24	Triplicate	-0.503539	0.320852	0.493695	-0.679832	0.233403	-1.06419		23.8793	25.8236	20.2753		24.5592	25.5902	21.3395		214665	1.5431e+07	5.9386e+07	1.26905e+06		106604	2.47197e+07	5.05153e+07	2.65358e+06
High	Q96F86	Enhancer of mRNA-decapping protein 3 OS=Homo sapiens OX=9606	EDC3	FALSE	TRUE	9.84252	4	11	4	High	High	Not Found	Peak Found	High	Not Found	High	Not Found	Medium	High	0.631	2.64699e+06	4.19664e+06	132.16	133.77	Triplicate	-0.50146	0.303074	0.518452	-0.67224		-1.0305	0.198356	22.6725		19.4562	19.0336	23.3447		20.4867	18.8352		6.68502e+06		719302	536633		1.06529e+07		1.46934e+06
High	A8K8P8	Alpha-(1,6)-fucosyltransferase OS=Homo sapiens OX=9606 PE=2 SV=1		FALSE	TRUE	12.8696	7	36	7	High	High	Not Found	High	High	High	High	Not Found	Peak Found	High	0.735	1.31752e+07	1.79333e+07	60.75	99.81	Triplicate	-0.501328	0.24113	0.617748	-0.957587		-0.621787	0.0753895	24.4323		22.0106	23.9552	25.3899		22.6324	23.8798	9.57219e+06	2.26387e+07		4.22532e+06	1.62644e+07	5.82937e+06	4.39658e+07		6.50183e+06
High	P26012	Integrin beta-8 OS=Homo sapiens OX=9606	ITGB8	FALSE	TRUE	6.76203	5	21	5	High	High	High	Medium	High	High	High	High	Peak Found	High	0.446	4.3728e+06	9.80953e+06	18.5	61.75	Triplicate	-1.2337	0.0163941	1.78531	-1.94834	-0.889508	-1.23185	-0.865117	22.329	22.0342	21.5579	22.183	24.2774	22.9237	22.7898	23.0482	4.45132e+06	5.26872e+06	4.29491e+06	3.08735e+06	4.76167e+06	4.83314e+06	2.03335e+07	7.95651e+06	7.25118e+06
Medium	A0A0A0MRM2	Nebulin-related-anchoring protein OS=Homo sapiens OX=9606	NRAP	FALSE	TRUE	1.21317	2	3	2	Not Found	Not Found	Not Found	High	Not Found	Not Found	Not Found	Not Found	Peak Found	Not Found						NS
High	K7EPJ5	E3 ubiquitin-protein ligase MGRN1 (Fragment) OS=Homo sapiens OX=9606	MGRN1	FALSE	TRUE	17.5084	7	19	7	High	High	High	Peak Found	High	High	High	Not Found	High	High	0.98	1.81081e+06	1.84784e+06	71.03	79.06	Triplicate	-0.344057	0.481653	0.317266	0.237689		-1.11397	-0.155891	20.7143		19.0345	21.7751	20.4767		20.1485	21.9309	1.39707e+06	1.72044e+06		536977	3.58876e+06	771758	1.45911e+06		1.16223e+06
High	A0A024R4N0	HCG1640809, isoform CRA_b OS=Homo sapiens OX=9606	hCG_1640809	FALSE	TRUE	10.2484	2	12	2	High	Peak Found	Peak Found	Peak Found	Medium	Peak Found	High	High	Medium	Peak Found	0.695	2.32887e+06	3.34911e+06	148.93	155.02	Triplicate	-0.497688	0.115608	0.937011	-0.776481	-0.558963	-0.816058	0.16075	20.5209	23.0163	18.8403	18.6268	21.2973	23.5753	19.6563	18.4661	781684	1.5045e+06	8.48403e+06	469336	404789	481249	2.57713e+06	1.24988e+07	826308
High	R4SBI6	Epoxide hydrolase OS=Homo sapiens OX=9606	EPHX1	FALSE	TRUE	18.9011	10	21	10	Peak Found	High	High	Medium	Not Found	Medium	Peak Found	High	Peak Found	Not Found	0.848	2.57897e+07	3.04269e+07	165.89	163.97	Duplicate	-0.49381	0.315113	0.501534	-0.760368	-0.227252			20.7953	26.1639			21.5557	26.3912			364373	1.81979e+06	7.51849e+07			186393	3082583	8.80117e+07
Medium	H7BXI3	Transmembrane protein 26 (Fragment) OS=Homo sapiens OX=9606	TMEM26	FALSE	TRUE	8.87574	1	2	1	Not Found	Not Found	Not Found	Not Found	Not Found	Not Found	Not Found	Medium	Not Found	Not Found	0.001		107293			NS													16.7112										107293
Medium	Q6ZW76	Ankyrin repeat and SAM domain-containing protein 3 OS=Homo sapiens OX=9606	ANKS3	FALSE	TRUE	1.52439	1	1	1	High	Not Found	Not Found	Not Found	Not Found	Not Found	Not Found	Not Found	Not Found	Not Found						NS
High	Q9H9S5	Fukutin-related protein OS=Homo sapiens OX=9606	FKRP	FALSE	TRUE	17.7778	7	27	7	High	High	Not Found	High	High	Medium	High	Not Found	High	High	0.864	3.82531e+06	4.42836e+06	42.78	69.55	Triplicate	-0.341243	0.456473	0.340585	-0.644767		-0.778966	0.400003	22.4236		21.0594	22.1848	23.0684		21.8383	21.7848	2.72268e+06	5.62574e+06		2.18527e+06	4.76754e+06	1.55486e+06	8.79577e+06		3.74971e+06
Medium	P14616	Insulin receptor-related protein OS=Homo sapiens OX=9606	INSRR	FALSE	TRUE	1.61912	2	2	2	Not Found	Peak Found	Not Found	Not Found	Not Found	Not Found	Medium	Not Found	Not Found	Not Found						NS
Medium	O43765	Small glutamine-rich tetratricopeptide repeat-containing protein alpha OS=Homo sapiens OX=9606	SGTA	FALSE	TRUE	4.15335	1	2	1	Not Found	Not Found	Not Found	Not Found	Not Found	Not Found	Not Found	Not Found	Not Found	Not Found						NS
High	Q9NS00	Glycoprotein-N-acetylgalactosamine 3-beta-galactosyltransferase 1 OS=Homo sapiens OX=9606	C1GALT1	FALSE	TRUE	14.0496	4	20	4	High	High	High	High	Medium	Medium	High	High	High	Medium	1.016	4.08688e+06	4.02407e+06	117.19	98.83	Triplicate	-0.336247	0.470428	0.327506	-0.293465	0.475402	-1.46112	-0.0658036	22.7288	23.4149	19.7623	19.8214	23.0222	22.9395	21.2234	19.8872	484159	6.95089e+06	1.11836e+07	889292	926501	139374	8.51888e+06	8.04396e+06	2.44842e+06
High	Q59EG8	Proteasome 26S non-ATPase subunit 2 variant (Fragment) OS=Homo sapiens OX=9606 PE=2 SV=1		FALSE	TRUE	19.8248	16	63	16	High	High	High	High	High	Medium	High	High	High	High	0.623	3.59301e+07	5.7634e+07	127.11	109.79	Triplicate	-0.489537	0.352225	0.45318	-0.740654	-0.211948	-1.56166	0.556111	24.2332	26.7491	25.2797	22.2792	24.9738	26.961	26.8414	21.7231	1.31347e+06	1.97199e+07	1.12793e+08	4.07345e+07	5.08991e+06	869718	3.29507e+07	1.30642e+08	1.20245e+08
High	P15529	Membrane cofactor protein OS=Homo sapiens OX=9606	CD46	FALSE	TRUE	12.7551	6	25	6	High	High	High	Peak Found	High	High	High	High	High	High	0.783	1.0828e+07	1.38259e+07	69.96	74.81	Triplicate	-0.486778	0.231595	0.635271	-0.783496	0.105594	-1.26238	-0.00682924	24.0174	24.2048	21.6995	23.4637	24.8009	24.0992	22.9618	23.4705	2.84955e+06	1.69804e+07	1.93361e+07	3.40556e+06	1.15685e+07	2.13661e+06	2.92282e+07	1.79714e+07	8.16965e+06
High	P29317	Ephrin type-A receptor 2 OS=Homo sapiens OX=9606	EPHA2	FALSE	TRUE	23.0533	21	144	19	High	High	High	High	High	High	High	High	High	High	0.537	6.09978e+07	1.13491e+08	103.55	107.02	Triplicate	-0.988161	0.0234329	1.63017	-1.55435	-0.426498	-1.02886	-0.942934	26.4906	27.2228	24.1993	23.0071	28.0449	27.6493	25.2281	23.95	2.63794e+07	9.42894e+07	1.56628e+08	1.9262e+07	8.42977e+06	2.4516e+07	2.7693e+08	2.10503e+08	3.93025e+07
High	P82933	28S ribosomal protein S9, mitochondrial OS=Homo sapiens OX=9606	MRPS9	FALSE	TRUE	30.303	11	27	11	Not Found	Peak Found	High	High	Not Found	Not Found	High	High	High	Not Found	0.596	2.99661e+07	5.02413e+07	161.25	161.1	Triplicate	-0.969222	0.0550156	1.25951	-1.44348	-0.744705	-0.719487		17.57	26.3531	21.9256		19.0134	27.0978	22.6451			194575	8.57201e+07	3.98353e+06			529196	1.43635e+08	6.55927e+06
High	B4DNK6	cDNA FLJ60131, highly similar to Ectonucleoside triphosphate diphosphohydrolase 6 OS=Homo sapiens OX=9606 PE=2 SV=1		FALSE	TRUE	13.3758	5	14	5	High	High	Not Found	Not Found	High	High	Peak Found	Not Found	Not Found	High	0.766	557141	727497	35.94	65.24	Duplicate	-0.328406	0.838055	0.0767274	0.93462			-1.59143	19.5865			18.6887	18.6519			20.2801	461618	787275			422531	497314	411887
High	P61221	ATP-binding cassette sub-family E member 1 OS=Homo sapiens OX=9606	ABCE1	FALSE	TRUE	23.8731	14	68	14	High	High	High	High	High	High	High	High	High	High	0.597	4.17837e+07	7.00448e+07	118.54	115.38	Triplicate	-0.688366	0.0962433	1.01663	-1.43721	-0.676496	-0.601151	-0.0386063	24.7624	26.9301	25.0607	23.23	26.1996	27.6066	25.6618	23.2686	7.75604e+06	2.84594e+07	1.27869e+08	3.49957e+07	9.83852e+06	5.5988e+06	7.70671e+07	2.04367e+08	5.30859e+07
High	Q9Y5Z9	UbiA prenyltransferase domain-containing protein 1 OS=Homo sapiens OX=9606	UBIAD1	FALSE	TRUE	5.91716	2	10	2	High	Not Found	Peak Found	High	Medium	High	Not Found	High	High	Medium	0.65	5.36109e+06	8.24532e+06	92.7	116.05	Triplicate	-0.483333	0.151324	0.820093		-0.348511	-0.900701	-0.200786		22.7919	23.4503	19.1106		23.1404	24.351	19.3114	2.15545e+06		7.26158e+06	1.14613e+07	566055	1.68707e+06		9.24578e+06	2.13979e+07
Medium	G3V3D1	NPC intracellular cholesterol transporter 2 (Fragment) OS=Homo sapiens OX=9606	NPC2	FALSE	TRUE	7.23982	1	5	1	Not Found	High	Not Found	Not Found	Not Found	Not Found	Medium	Not Found	Not Found	Not Found	0.798	392082	491113			NS	-0.324899	#DIV/0!	#DIV/0!	-0.324899				18.5808				18.9057					392082					491113
Medium	Q0P670	Uncharacterized protein SPEM2 OS=Homo sapiens OX=9606	SPEM2	FALSE	TRUE	3.99202	2	2	2	Not Found	Not Found	Not Found	Not Found	Not Found	Not Found	Not Found	Not Found	Not Found	Not Found						NS
High	P78310	Coxsackievirus and adenovirus receptor OS=Homo sapiens OX=9606	CXADR	FALSE	TRUE	22.7397	6	22	6	Medium	High	Peak Found	High	Not Found	High	High	High	High	Not Found	0.437	5.59853e+06	1.28085e+07	105.18	129.33	Triplicate	-1.16476	0.00827179	2.0824	-1.37742	-1.07153	-1.04533		23.7756	21.794	21.2949		25.153	22.8655	22.3402		1.82484e+06	1.43603e+07	3.63622e+06	2.57278e+06		973811	3.73084e+07	7.64212e+06	5.30981e+06
Medium	H0Y8H5	Cyclin-G-associated kinase (Fragment) OS=Homo sapiens OX=9606	GAK	FALSE	TRUE	4.71092	2	4	1	Not Found	Not Found	Not Found	Not Found	Not Found	Not Found	Not Found	Medium	High	Not Found	0.001		2.91195e+07		139.88	NS													25.7876	18.2746									5.79219e+07	317100
Medium	P78409	Butyrophilin OS=Homo sapiens OX=9606	BT3.3	FALSE	TRUE	3.00958	2	3	2	Not Found	Not Found	Not Found	Not Found	Not Found	Not Found	High	High	Not Found	Not Found	0.001		1.2649e+06		117.42	NS												17.7116	21.1427									214640	2.31517e+06
Medium	Q9NUP7	tRNA:m(4)X modification enzyme TRM13 homolog OS=Homo sapiens OX=9606	TRMT13	FALSE	TRUE	3.7422	1	1	1	Not Found	Not Found	High	Not Found	Not Found	Not Found	Not Found	Not Found	Not Found	Not Found						NS
Medium	Q5TZC3	Protein kinase C and casein kinase substrate in neurons 1, isoform CRA_a OS=Homo sapiens OX=9606	PACSIN1	FALSE	TRUE	8.10811	2	2	2	Not Found	Not Found	Not Found	Not Found	Not Found	Not Found	Not Found	Not Found	Not Found	Not Found						NS
Medium	H0YNJ6	GMP reductase OS=Homo sapiens OX=9606	GMPR2	FALSE	TRUE	3.0445	1	2	1	Not Found	Not Found	Not Found	Not Found	Not Found	Not Found	Not Found	Not Found	Not Found	Not Found						NS
High	P78382	CMP-sialic acid transporter OS=Homo sapiens OX=9606	SLC35A1	FALSE	TRUE	4.1543	1	17	1	High	High	High	Not Found	High	High	High	High	Not Found	High	0.832	708443	851570	63.63	69.02	Triplicate	-0.328701	0.0162379	1.78947	-0.413507	-0.286829		-0.285768	19.489	20.3493		18.4617	19.9025	20.6362		18.7475	401095	735806	1.33585e+06		361021	356459	980034	1.62968e+06
High	Q04206	Transcription factor p65 OS=Homo sapiens OX=9606	RELA	FALSE	TRUE	13.4301	6	35	6	High	High	High	Medium	High	High	High	High	High	High	0.747	9.92223e+06	1.32789e+07	91.13	110.05	Triplicate	-0.433472	0.0845894	1.07268	-0.618853	-0.398886	-0.746806	0.030657	24.5276	23.6742	21.1136	21.8583	25.1464	24.0731	21.8604	21.8277	5.96995e+06	2.41847e+07	1.33856e+07	2.2689e+06	3.80201e+06	4.07699e+06	3.71393e+07	1.76488e+07	3.80738e+06
High	A0A024R466	Integral membrane protein 2C, isoform CRA_a OS=Homo sapiens OX=9606	ITM2C	FALSE	TRUE	8.98876	2	4	2	Not Found	High	Not Found	Not Found	Not Found	Not Found	High	High	Medium	Not Found	0.804	413340	514303			NS	-0.315289	#DIV/0!	#DIV/0!	-0.315289				18.657				18.9723					413340					514303
Medium	A0A024R7N1	GEM interacting protein, isoform CRA_b OS=Homo sapiens OX=9606	GMIP	FALSE	TRUE	1.85567	1	1	1	Not Found	Not Found	Not Found	Not Found	Not Found	Not Found	High	Not Found	Not Found	Not Found						NS
High	Q12913	Receptor-type tyrosine-protein phosphatase eta OS=Homo sapiens OX=9606	PTPRJ	FALSE	TRUE	12.7898	14	48	14	High	High	Not Found	Medium	High	High	High	Not Found	High	High	0.875	5.08897e+06	5.81921e+06	90.7	45.24	Triplicate	-0.794386	0.0167985	1.77473	-0.87657		-0.919293	-0.587294	20.3439		21.4771	22.0505	21.2204		22.3964	22.6378	1.17621e+07	1.33082e+06		2.91912e+06	4.3438e+06	8.78662e+06	2.44338e+06		5.52061e+06
High	A0A024R3W7	Eukaryotic translation elongation factor 1 beta 2, isoform CRA_a OS=Homo sapiens OX=9606	EEF1B2	FALSE	TRUE	5.77778	1	7	1	High	High	Peak Found	High	Not Found	High	High	High	High	Not Found	0.807	2.23182e+06	2.76561e+06	71.93	98.09	Triplicate	-0.312638	0.5595	0.2522	-0.557618	0.560824	-0.941122		22.1253	20.9119	20.1452		22.6829	20.351	21.0864		1.21983e+06	4.57495e+06	1.97288e+06	1.15963e+06		764913	6.73358e+06	1.33744e+06	2.22652e+06
Medium	Q96GL3	IRF3 protein OS=Homo sapiens OX=9606	IRF3	FALSE	TRUE	3.09735	1	1	1	Not Found	Not Found	Not Found	Not Found	Not Found	Not Found	Not Found	Not Found	Not Found	Not Found						NS
High	Q13501	Sequestosome-1 OS=Homo sapiens OX=9606	SQSTM1	FALSE	TRUE	60.9091	14	140	5	High	High	High	High	High	High	High	High	High	High	0.189	6.94856e+07	3.68539e+08	60.14	98.24	Triplicate	-1.95201	0.0494211	1.30609	-2.19617	-2.81938	-2.62957	-0.162926	26.2173	26.8641	26.4701	24.7636	28.4135	29.6835	29.0997	24.9266	2.58138e+07	7.80183e+07	1.22151e+08	9.29612e+07	2.84839e+07	1.57801e+07	3.57528e+08	8.62212e+08	5.75283e+08
High	Q13740	CD166 antigen OS=Homo sapiens OX=9606	ALCAM	FALSE	TRUE	18.3533	8	42	8	High	High	High	High	High	High	High	High	High	High	0.678	2.07065e+07	3.05589e+07	148.89	152.28	Triplicate	-0.616119	7.07256e-05	4.15042	-0.581764	-0.613789	-0.671547	-0.597377	26.1641	23.8069	22.8443	21.1402	26.7459	24.4207	23.5158	21.7376	3.82316e+06	7.51929e+07	1.46752e+07	7.53023e+06	2.31125e+06	2.30699e+06	1.1254e+08	2.2457e+07	1.1994e+07
High	Q15032	R3H domain-containing protein 1 OS=Homo sapiens OX=9606	R3HDM1	FALSE	TRUE	8.46224	7	23	7	High	High	Peak Found	High	Not Found	Peak Found	High	High	High	Not Found	0.763	6.15492e+06	8.06418e+06	150.31	147.53	Triplicate	-0.576999	0.0653293	1.18489	-0.366033	-0.879637	-0.485327		24.2285	17.244	22.1573		24.5945	18.1236	22.6427		130249	1.96566e+07	155223	4.67759e+06		89391.5	2.53335e+07	285597	6.54817e+06
High	B5BUB1	RuvB-like helicase (Fragment) OS=Homo sapiens OX=9606	RUVBL1	FALSE	TRUE	44.9561	16	61	16	High	Medium	High	High	High	Medium	High	High	High	High	1.042	6.88317e+07	6.6073e+07	204.99	207.74	Triplicate	-0.307794	0.631191	0.199839	-1.7319	0.0436959	-0.571405	1.02844	18.4656	28.2584	22.6963	23.6239	20.1975	28.2147	23.2677	22.5955	2.97353e+06	362003	3.211e+08	6.79602e+06	1.29272e+07	1.20667e+06	1.20245e+06	3.1152e+08	1.00987e+07
High	A0A0A0MRB5	MAP kinase-activating death domain protein OS=Homo sapiens OX=9606	MADD	FALSE	TRUE	4.34509	5	10	5	Medium	High	Not Found	Medium	Not Found	Peak Found	High	Not Found	High	Not Found	0.954	2.29219e+06	2.40331e+06	148.93	149.13	Duplicate	-0.307242	0.422811	0.373854	-0.0667403		-0.547743		22.5712		18.7607		22.6379		19.3084		200853	6.23157e+06		444143		34060.6	6.52662e+06		649247
Medium	A8K8J5	cDNA FLJ76437, highly similar to Homo sapiens cell division cycle 2-like 6 (CDK8-like) (CDC2L6), mRNA OS=Homo sapiens OX=9606 PE=2 SV=1		FALSE	TRUE	1.79283	1	1	1	Not Found	Not Found	Not Found	Not Found	Not Found	Not Found	High	Not Found	Not Found	Not Found						NS
Medium	Q9H7B4	Histone-lysine N-methyltransferase SMYD3 OS=Homo sapiens OX=9606	SMYD3	FALSE	TRUE	2.57009	1	1	1	Not Found	Not Found	Not Found	Not Found	Not Found	Not Found	Not Found	Not Found	Not Found	Not Found						NS
Medium	A0A2P9AVL3	Aspartate aminotransferase OS=Homo sapiens OX=9606	tyrB	FALSE	TRUE	4.01891	2	2	2	Not Found	Not Found	Not Found	High	Not Found	Not Found	Not Found	Not Found	Peak Found	Not Found						NS
High	A0A024RBA9	RAB21, member RAS oncogene family, isoform CRA_a OS=Homo sapiens OX=9606	RAB21	FALSE	TRUE	32	6	29	6	Peak Found	High	High	High	High	High	High	High	High	High	0.883	1.24765e+07	1.41236e+07	200.16	188.68	Triplicate	-0.303574	0.473708	0.324489	-0.598237	-0.109451	-1.127	0.62039	20.7871	25.7674	21.3383	18.5786	21.3854	25.8768	22.4653	17.9582	414452	1.80948e+06	5.71157e+07	2.65136e+06	391495	215976	2.73931e+06	6.16174e+07	5.79066e+06
Medium	Q8IXX5	Transmembrane protein 183A OS=Homo sapiens OX=9606	TMEM183A	FALSE	TRUE	3.98936	1	1	1	Not Found	Peak Found	Not Found	Not Found	Not Found	Not Found	High	Not Found	Not Found	Not Found						NS
High	Q15582	Transforming growth factor-beta-induced protein ig-h3 OS=Homo sapiens OX=9606	TGFBI	FALSE	TRUE	38.0673	25	670	25	High	High	High	High	High	High	High	High	High	High	0.63	1.45339e+09	2.30782e+09	141.24	137.28	Triplicate	-0.752242	0.000675975	3.17007	-0.631183	-0.747648	-0.880794	-0.749344	32.2447	29.4098	29.7947	27.8857	32.8759	30.1574	30.6755	28.6351	2.8545e+08	5.08899e+09	7.13214e+08	9.31313e+08	2.47993e+08	3.27785e+08	7.882e+09	1.19752e+09	1.71491e+09
High	Q9Y385	Ubiquitin-conjugating enzyme E2 J1 OS=Homo sapiens OX=9606	UBE2J1	FALSE	TRUE	4.71698	1	6	1	Not Found	High	High	Not Found	Not Found	Not Found	Peak Found	High	Not Found	Not Found	0.643	623492	969142	82.04	108.05	Duplicate	-0.30003	0.653202	0.184952	0.195148	-0.795209			17.9982	19.91			17.803	20.7052				261816	985169				228692	1.70959e+06
Medium	A0A2P9AXC5	Uncharacterized protein OS=Homo sapiens OX=9606	BQ8482_90182	FALSE	TRUE	8.73786	1	1	1	Not Found	Not Found	Not Found	Not Found	Not Found	Not Found	Not Found	Not Found	High	Not Found	0.001		460485			NS														18.8128										460485
Medium	Q8N6G6	ADAMTS-like protein 1 OS=Homo sapiens OX=9606	ADAMTSL1	FALSE	TRUE	2.04313	2	2	2	Not Found	Not Found	Not Found	Not Found	Not Found	Not Found	Not Found	Not Found	Not Found	Not Found						NS
High	Q08AM6	Protein VAC14 homolog OS=Homo sapiens OX=9606	VAC14	FALSE	TRUE	9.59079	7	9	7	Medium	Not Found	High	High	Peak Found	Not Found	Not Found	Medium	Medium	High	0.821	1.54878e+06	1.886e+06	77.24	80.73	Triplicate	-0.44246	0.282439	0.549076		0.119218	-0.523161	-0.923437		21.0209	21.1615	17.4011		20.9017	21.6846	18.3246			2.12772e+06	2.34553e+06	173086			1.95896e+06	3.37075e+06
High	A0A0U3GXA9	Chemokine receptor isoform 3 OS=Homo sapiens OX=9606	CXCR4	FALSE	TRUE	8.98345	3	64	3	High	High	High	High	High	High	Medium	High	High	High	0.834	5.97442e+06	7.1667e+06	77.86	91.82	Triplicate	-0.442301	0.101287	0.994446	-0.80631	-0.0647277	-0.171743	-0.726422	22.9454	21.9976	23.6009	18.5657	23.7517	22.0623	23.7727	19.2921	4.497e+06	8.07712e+06	4.1872e+06	1.27228e+07	388004	2.35629e+06	1.41247e+07	4.37934e+06	1.43311e+07
Medium	Q9BZV3	Interphotoreceptor matrix proteoglycan 2 OS=Homo sapiens OX=9606	IMPG2	FALSE	TRUE	2.49799	2	2	2	Not Found	Not Found	Not Found	Not Found	Not Found	Not Found	Not Found	Not Found	Not Found	Not Found						NS
Medium	B3KWE3	cDNA FLJ42859 fis, clone BRHIP2009414, highly similar to Bax inhibitor 1 OS=Homo sapiens OX=9606 PE=2 SV=1		FALSE	TRUE	3.37553	1	1	1	Not Found	Not Found	Not Found	Not Found	Not Found	Not Found	Not Found	Not Found	High	Not Found	0.001		874685			NS														19.7384										874685
Medium	Q9BWH2	FUN14 domain-containing protein 2 OS=Homo sapiens OX=9606	FUNDC2	FALSE	TRUE	5.82011	1	1	1	Not Found	Not Found	Not Found	Not Found	Not Found	Not Found	Not Found	High	Not Found	Not Found						NS
High	J9R021	Eukaryotic translation initiation factor 3 subunit A OS=Homo sapiens OX=9606	eIF3a	FALSE	TRUE	13.5311	19	76	19	High	High	High	Medium	High	Peak Found	Medium	High	High	High	0.839	2.54376e+07	3.03029e+07	210.65	209.27	Triplicate	-0.294301	0.484133	0.315036	-0.656242	-0.244465	-0.99195	0.715454	19.0378	26.8537	21.5128	19.8044	19.6941	27.0982	22.5048	19.0889	1.46648e+06	538213	1.21275e+08	2.99233e+06	915604	487850	848208	1.43669e+08	5.95137e+06
Medium	B2R7N6	cDNA, FLJ93528, highly similar to Homo sapiens solute carrier family 1 (glutamate/neutral amino acid transporter), member 4 (SLC1A4), mRNA OS=Homo sapiens OX=9606 PE=2 SV=1		FALSE	TRUE	5.07519	1	1	1	Not Found	Not Found	Not Found	Not Found	Not Found	Not Found	Not Found	Not Found	Not Found	Not Found						NS
High	O43379	WD repeat-containing protein 62 OS=Homo sapiens OX=9606	WDR62	FALSE	TRUE	6.06061	7	21	7	High	High	Not Found	High	High	High	High	Not Found	High	High	0.754	1.39717e+06	1.85316e+06	33.28	69.32	Triplicate	-0.437762	0.237806	0.623778	-0.929872		-0.352093	-0.0313201	20.8397		20.645	19.6333	21.7696		20.9971	19.6646	1.25912e+06	1.8766e+06		1.63975e+06	813207	913460	3.57513e+06		2.093e+06
Medium	Q9H8M2	Bromodomain-containing protein 9 OS=Homo sapiens OX=9606	BRD9	FALSE	TRUE	4.1876	2	3	1	Not Found	Not Found	Not Found	Peak Found	Not Found	Not Found	Not Found	Not Found	High	Not Found						NS
Medium	Q6ZT07	TBC1 domain family member 9 OS=Homo sapiens OX=9606	TBC1D9	FALSE	TRUE	1.97472	2	7	1	Not Found	High	Not Found	Not Found	Not Found	Not Found	Not Found	Not Found	Not Found	Not Found	1000	1.04683e+06				NS								19.9976									1.04683e+06
Medium	Q53HV7	Single-strand selective monofunctional uracil DNA glycosylase OS=Homo sapiens OX=9606	SMUG1	FALSE	TRUE	4.81481	1	1	1	Not Found	Not Found	Not Found	Not Found	Not Found	Not Found	Not Found	Not Found	Not Found	Not Found						NS
High	Q15631	Translin OS=Homo sapiens OX=9606	TSN	FALSE	TRUE	23.2456	6	26	6	Medium	High	High	High	High	High	High	High	High	High	0.667	2.63057e+06	3.94151e+06	24.68	35.53	Triplicate	-0.819044	0.0616747	1.20989	-0.389691	-0.630657	-0.610319	-1.64551	21.6013	21.3733	21.5921	20.6037	21.991	22.0039	22.2024	22.2492	2.50017e+06	3.18154e+06	2.71638e+06	3.16135e+06	1.59341e+06	1.52245e+06	4.16818e+06	4.2057e+06	4.82611e+06
Medium	Q09019	Dystrophia myotonica WD repeat-containing protein OS=Homo sapiens OX=9606	DMWD	FALSE	TRUE	2.07715	1	1	1	Not Found	Not Found	Not Found	Not Found	Not Found	Not Found	Not Found	Not Found	Not Found	Not Found						NS
Medium	P12980	Protein lyl-1 OS=Homo sapiens OX=9606	LYL1	FALSE	TRUE	6.07143	1	2	1	Not Found	Not Found	Not Found	Medium	Not Found	Not Found	Not Found	Not Found	Not Found	Not Found	1000	431012				NS										18.7174									431012
Medium	B3KN61	cDNA FLJ13689 fis, clone PLACE2000072, highly similar to Zinc finger protein 202 OS=Homo sapiens OX=9606 PE=2 SV=1		FALSE	TRUE	4.93827	2	2	2	Medium	Not Found	Not Found	High	Not Found	Not Found	Not Found	Not Found	Not Found	Not Found	1000	131600		92.5		NS										17.7318						45523.4			217676
Medium	Q7Z2K8	G protein-regulated inducer of neurite outgrowth 1 OS=Homo sapiens OX=9606	GPRIN1	FALSE	TRUE	1.88492	1	2	1	Not Found	Not Found	Not Found	Not Found	Not Found	Not Found	Not Found	Not Found	Not Found	Not Found						NS
High	V9HWB7	Epididymis luminal protein 60 OS=Homo sapiens OX=9606	HEL60	FALSE	TRUE	7.1991	6	22	6	Not Found	High	High	High	Not Found	Not Found	High	High	High	Not Found	0.525	6.96764e+06	1.32636e+07	68.13	58.48	Triplicate	-0.966136	0.0223781	1.65018	-1.23187	-0.724306	-0.942235		22.6575	23.5021	21.1984		23.8894	24.2264	22.1406			6.61602e+06	1.18805e+07	2.40635e+06			1.55391e+07	1.96279e+07	4.62381e+06
Medium	Q4G148	Glucoside xylosyltransferase 1 OS=Homo sapiens OX=9606	GXYLT1	FALSE	TRUE	4.54545	2	7	2	Not Found	Medium	Not Found	Medium	Medium	Not Found	Medium	Not Found	Medium	Medium	0.693	2.11887e+06	3.05755e+06	69.58	69.11	Triplicate	-0.483163	0.0497183	1.30348	-0.428772		-0.698457	-0.322259	21.7088		21.199	18.9925	22.1376		21.8975	19.3148		3.42765e+06		2.40738e+06	521574		4.61391e+06		3.90662e+06
High	P23921	Ribonucleoside-diphosphate reductase large subunit OS=Homo sapiens OX=9606	RRM1	FALSE	TRUE	24.7475	16	91	16	High	High	High	High	High	High	High	High	High	High	0.728	5.34457e+07	7.34361e+07	57.63	87.27	Triplicate	-0.418983	0.130272	0.885149	-0.790169	-0.0968827	-0.74729	-0.0415903	26.6589	25.7068	25.2531	25.1688	27.449	25.8037	26.0004	25.2104	2.88005e+07	1.05954e+08	5.47663e+07	3.99887e+07	3.77188e+07	1.94379e+07	1.83224e+08	5.85704e+07	6.71265e+07
Medium	Q9HD28	Retinitis pigmentosa GTPase regulator (Fragment) OS=Homo sapiens OX=9606	RPGR	FALSE	TRUE	4.05644	2	2	2	Not Found	Not Found	Not Found	Not Found	Not Found	Not Found	Not Found	Not Found	Not Found	Not Found						NS
High	A0A140VKE7	Testis tissue sperm-binding protein Li 64n OS=Homo sapiens OX=9606 PE=2 SV=1		FALSE	TRUE	31.466	20	93	18	High	High	High	High	High	High	High	High	High	High	0.855	1.53996e+07	1.80034e+07	72.96	83.99	Triplicate	-0.418841	0.126044	0.899479	-0.360928	-0.557147	-0.852814	0.0955254	25.0034	23.6866	21.3416	23.7108	25.3643	24.2437	22.1944	23.6153	1.34765e+07	3.3633e+07	1.3501e+07	2.65746e+06	1.373e+07	9.30932e+06	4.31933e+07	1.98648e+07	4.79942e+06
Medium	Q8IUG5	Unconventional myosin-XVIIIb OS=Homo sapiens OX=9606	MYO18B	FALSE	TRUE	0.857032	2	2	1	Not Found	Not Found	Not Found	Not Found	Not Found	Not Found	Not Found	Not Found	Not Found	Not Found						NS
Medium	A0A2P9AK29	ABC transporter substrate-binding protein OS=Homo sapiens OX=9606	BQ8482_20113	FALSE	TRUE	7.0922	2	2	2	Not Found	Not Found	Not Found	Medium	Not Found	Not Found	Not Found	Not Found	Not Found	High	1000	590809				NS										19.1723									590809
Medium	O75973	C1q-related factor OS=Homo sapiens OX=9606	C1QL1	FALSE	TRUE	6.97674	1	1	1	Not Found	High	Not Found	Not Found	Not Found	Not Found	Not Found	Not Found	Not Found	Not Found	1000	32583.7				NS								14.9919									32583.7
Medium	Q86VZ2	WD repeat-containing protein 5B OS=Homo sapiens OX=9606	WDR5B	FALSE	TRUE	3.93939	1	1	1	Not Found	Not Found	Not Found	High	Not Found	Not Found	Not Found	Not Found	Not Found	Not Found						NS
Medium	P42126	Enoyl-CoA delta isomerase 1, mitochondrial OS=Homo sapiens OX=9606	ECI1	FALSE	TRUE	2.64901	1	1	1	Not Found	Not Found	High	Not Found	Not Found	Not Found	Not Found	Peak Found	Not Found	Not Found	0.819	436445	533096			NS	-0.288595	#DIV/0!	#DIV/0!		-0.288595				18.7354				19.024					436445					533096
Medium	A0A2P9AWA7	Response regulator receiver protein OS=Homo sapiens OX=9606	BQ8482_80080	FALSE	TRUE	4.15913	2	2	2	Not Found	Not Found	High	Not Found	Medium	Not Found	Not Found	Not Found	Not Found	Not Found	1000	469830				NS									18.8418									469830
High	Q53EY9	F-box only protein 22 isoform a variant (Fragment) OS=Homo sapiens OX=9606 PE=2 SV=1		FALSE	TRUE	14.1439	5	23	5	Peak Found	High	High	Peak Found	High	High	High	High	High	High	0.703	6.44783e+06	9.16981e+06	69.63	82.19	Triplicate	-0.418355	0.14405	0.841488	-0.781253	-0.218134	-0.760415	0.0863818	23.3798	23.3567	22.7088	20.9164	24.1611	23.5748	23.4692	20.8301	1.7479e+06	1.09153e+07	1.07414e+07	6.85546e+06	1.97913e+06	1.11803e+06	1.87593e+07	1.24946e+07	1.1613e+07
Medium	Q32MK0	Myosin light chain kinase 3 OS=Homo sapiens OX=9606	MYLK3	FALSE	TRUE	2.1978	2	5	1	Not Found	Not Found	Not Found	Not Found	Not Found	Not Found	Not Found	Not Found	Not Found	Not Found						NS
Medium	Q14297	Fetal beta-MHC binding factor OS=Homo sapiens OX=9606 PE=2 SV=1		FALSE	TRUE	5.02513	2	2	1	Medium	Not Found	Not Found	Not Found	Not Found	Not Found	Not Found	Not Found	Not Found	Not Found	1000	58912.3				NS																58912.3
Medium	Q5JVE7	Coagulation factor X, isoform CRA_a OS=Homo sapiens OX=9606	F10	FALSE	TRUE	1.84426	1	1	1	Not Found	Not Found	Not Found	Not Found	Not Found	Not Found	Not Found	High	Not Found	Not Found	0.001		633449			NS													19.2729										633449
Medium	Q9H7T3	Uncharacterized protein C10orf95 OS=Homo sapiens OX=9606	C10orf95	FALSE	TRUE	12.4514	2	2	2	Not Found	Medium	Not Found	Not Found	Not Found	Not Found	Not Found	Not Found	Not Found	Not Found	1000	319580				NS								18.2858									319580
Medium	Q2VXS9	Tyrosine-protein kinase OS=Homo sapiens OX=9606 PE=2 SV=1		FALSE	TRUE	2.79001	1	1	1	Not Found	High	Not Found	Not Found	Not Found	Not Found	Not Found	Not Found	Not Found	Not Found	1000	67577.6				NS								16.0443									67577.6
High	Q4LE36	ACLY variant protein (Fragment) OS=Homo sapiens OX=9606	ACLY variant protein	FALSE	TRUE	45.4705	46	694	46	High	High	High	High	High	High	High	High	High	High	0.723	1.1324e+09	1.56532e+09	101.23	116.05	Triplicate	-0.54461	0.097642	1.01036	-0.57878	-0.638285	-1.03313	0.0717507	31.475	30.4444	27.1508	28.5938	32.0537	31.0827	28.184	28.5221	6.62025e+08	2.98476e+09	1.46109e+09	1.4901e+08	4.0513e+08	4.04049e+08	4.45799e+09	2.27416e+09	3.04941e+08
Medium	Q9UBH6	Xenotropic and polytropic retrovirus receptor 1 OS=Homo sapiens OX=9606	XPR1	FALSE	TRUE	2.29885	1	1	1	Not Found	Not Found	Not Found	Not Found	Not Found	Not Found	Not Found	Not Found	Not Found	Not Found						NS
Medium	A8K4U6	cDNA FLJ77255, highly similar to Homo sapiens period homolog 1 (Drosophila) (PER1), mRNA OS=Homo sapiens OX=9606 PE=2 SV=1		FALSE	TRUE	2.09302	2	2	2	Not Found	Not Found	Not Found	Not Found	Not Found	Not Found	Not Found	Not Found	Not Found	Not Found						NS
High	Q96L58	Beta-1,3-galactosyltransferase 6 OS=Homo sapiens OX=9606	B3GALT6	FALSE	TRUE	11.8541	4	47	4	High	High	High	High	High	High	High	High	High	High	0.758	8.61963e+06	1.13674e+07	60.76	80.1	Triplicate	-0.405022	0.21925	0.65906	-0.47746	-0.836783	-0.653989	0.348143	23.033	22.4831	23.9831	21.2382	23.5105	23.3199	24.6371	20.8901	9.59762e+06	8.58279e+06	5.86249e+06	1.65816e+07	2.47364e+06	6.38175e+06	1.19497e+07	1.04708e+07	2.60914e+07
High	M0QXB4	Coatomer protein complex, subunit epsilon, isoform CRA_g OS=Homo sapiens OX=9606	COPE	FALSE	TRUE	21.148	7	21	7	Not Found	Not Found	High	High	Not Found	Not Found	Not Found	High	High	Not Found	0.991	2.29654e+07	2.31768e+07	124.56	116.04	Duplicate	-0.284689	0.535578	0.271178		0.0337404	-0.603118			25.3643	21.385			25.3305	21.9881				4.31923e+07	2.7385e+06				4.21938e+07	4.15977e+06
High	O00299	Chloride intracellular channel protein 1 OS=Homo sapiens OX=9606	CLIC1	FALSE	TRUE	17.4274	4	19	4	High	High	High	High	Not Found	Peak Found	High	High	High	Not Found	0.949	1.40824e+07	1.48354e+07	175.71	162.73	Triplicate	-0.402752	0.239288	0.621078	-0.386289	0.00966486	-0.831631		20.1937	25.6075	21.8862		20.58	25.5978	22.7178		130498	1.19928e+06	5.11237e+07	3.87616e+06		93422.1	1.56749e+06	5.07823e+07	6.89839e+06
Medium	Q5M9N0	Coiled-coil domain-containing protein 158 OS=Homo sapiens OX=9606	CCDC158	FALSE	TRUE	0.898473	1	1	1	Not Found	Not Found	Not Found	Not Found	Not Found	Not Found	High	Not Found	Not Found	Not Found						NS
Medium	O60565	Gremlin-1 OS=Homo sapiens OX=9606	GREM1	FALSE	TRUE	9.78261	1	1	1	Not Found	High	Not Found	Not Found	Not Found	Not Found	Not Found	Not Found	Not Found	Not Found	1000	108513				NS								16.7275									108513
High	A0A024R292	Follicular lymphoma variant translocation 1, isoform CRA_a OS=Homo sapiens OX=9606	FVT1	FALSE	TRUE	6.3253	2	5	2	Not Found	Not Found	High	High	Not Found	Not Found	Not Found	High	High	Not Found	1.017	3.24031e+06	3.18691e+06	123.65	113.23	Duplicate	-0.280057	0.580725	0.23603		0.0818403	-0.641955			22.5341	18.635			22.4523	19.277				6.07352e+06	407095				5.73858e+06	635249
Medium	P81133	Single-minded homolog 1 OS=Homo sapiens OX=9606	SIM1	FALSE	TRUE	3.13316	2	3	1	Peak Found	Not Found	Not Found	Not Found	Peak Found	Medium	Not Found	Not Found	Not Found	Medium						NS
Medium	H3BP13	Trafficking protein particle complex subunit 2-like protein OS=Homo sapiens OX=9606	TRAPPC2L	FALSE	TRUE	5.80913	1	1	1	Not Found	Not Found	Not Found	Not Found	Not Found	Not Found	Not Found	High	Not Found	Not Found	0.001		453623			NS													18.7911										453623
Medium	Q2TAC6	Kinesin-like protein KIF19 OS=Homo sapiens OX=9606	KIF19	FALSE	TRUE	2.80561	2	2	2	Not Found	Not Found	Not Found	Not Found	Medium	Not Found	Not Found	Not Found	High	Not Found	0.001		8.54389e+06			NS														23.0265										8.54389e+06
Medium	L8EC95	Alternative protein MMP1 OS=Homo sapiens OX=9606	MMP1	FALSE	TRUE	25	1	1	1	Not Found	Not Found	Not Found	Not Found	Not Found	Not Found	Not Found	Not Found	Not Found	Not Found						NS
High	A0A024R7B7	CDC37 cell division cycle 37 homolog (S. cerevisiae), isoform CRA_a OS=Homo sapiens OX=9606	CDC37	FALSE	TRUE	5.29101	2	6	2	High	Peak Found	High	Not Found	Not Found	Medium	High	High	Not Found	Not Found	1.017	6.59225e+06	6.48244e+06	133.12	126.78	Duplicate	-0.279064	0.573426	0.241523	-0.631261	0.0731325			20.8039	23.995			21.4352	23.9219			1.2266e+06	1.83067e+06	1.67195e+07			718703	2.83556e+06	1.58931e+07
High	Q53HB3	Proteasome 26S ATPase subunit 1 variant (Fragment) OS=Homo sapiens OX=9606 PE=1 SV=1		FALSE	TRUE	30.2273	12	76	10	High	High	High	High	High	Peak Found	High	High	High	High	0.854	6.33561e+07	7.42026e+07	139.96	95.2	Triplicate	-0.278781	0.655138	0.183667	-0.666386	0.283628	-1.65808	0.925715	24.2894	27.5417	24.9291	22.4172	24.9558	27.258	26.5871	21.4915		2.05041e+07	1.95375e+08	3.19443e+07	5.60069e+06		3.25419e+07	1.60505e+08	1.00815e+08
High	B7Z6F7	cDNA FLJ61705, highly similar to Symplekin OS=Homo sapiens OX=9606 PE=2 SV=1		FALSE	TRUE	4.08163	5	9	5	Not Found	Peak Found	High	High	Not Found	Not Found	High	Peak Found	High	Not Found	0.864	2.34765e+06	2.71711e+06	136.38	128.39	Triplicate	-0.39963	0.100675	0.997077	-0.406468	-0.634121	-0.1583		19.2893	18.4616	22.5264		19.6957	19.0957	22.6847			640686	360987	6.04127e+06			849189	560249	6.74188e+06
High	Q15019	Septin-2 OS=Homo sapiens OX=9606	SEPT2	FALSE	TRUE	31.0249	9	38	9	High	High	High	High	High	High	High	High	High	High	0.463	1.67162e+07	3.60652e+07	106.46	103.32	Triplicate	-0.958497	0.0595977	1.22477	-1.48264	-0.748248	-1.46903	-0.134075	23.2127	25.3055	24.7914	19.8936	24.6953	26.0538	26.2605	20.0277	2.37932e+06	9.72115e+06	4.14687e+07	2.90377e+07	974051	2.04678e+06	2.71666e+07	6.96572e+07	8.03867e+07
Medium	Q5M7Z0	E3 ubiquitin-protein ligase RNFT1 OS=Homo sapiens OX=9606	RNFT1	FALSE	TRUE	5.28736	2	2	2	Not Found	High	Not Found	Medium	Not Found	Not Found	Peak Found	Not Found	Peak Found	Not Found	0.537	428235	796932	65.18	72.47	Duplicate	-0.848607	0.0727792	1.13799	-0.751168		-0.946045		17.8167		19.2549		18.5678		20.201			230859		625611			388572		1.20529e+06
Medium	O95954	Formimidoyltransferase-cyclodeaminase OS=Homo sapiens OX=9606	FTCD	FALSE	TRUE	2.77264	1	3	1	Not Found	Medium	Medium	Not Found	Not Found	Not Found	Not Found	Not Found	Not Found	Not Found	1000	1.3812e+06		138.67		Duplicate								21.3834	14.7161								2.73549e+06	26914
Medium	Q9UBC2	Epidermal growth factor receptor substrate 15-like 1 OS=Homo sapiens OX=9606	EPS15L1	FALSE	TRUE	1.15741	1	1	1	Not Found	Not Found	Not Found	Not Found	Not Found	Not Found	High	Not Found	Not Found	Not Found	0.001		212488			NS												17.697										212488
Medium	A0A2P9AJP9	Aerobic cobaltochelatase subunit CobS OS=Homo sapiens OX=9606	cobS	FALSE	TRUE	2.44648	1	1	1	Not Found	Not Found	Not Found	Not Found	Not Found	Not Found	Not Found	Not Found	High	Not Found	0.001		610378			NS														19.2193										610378
High	Q9UNS1	Protein timeless homolog OS=Homo sapiens OX=9606	TIMELESS	FALSE	TRUE	8.19536	9	17	9	High	High	Not Found	High	Not Found	Peak Found	High	Not Found	High	Not Found	0.826	2.40808e+06	2.91515e+06	83.03	88.91	Duplicate	-0.271174	0.660901	0.179864	0.188841		-0.73119		21.9135		21.5754		21.7246		22.3066		149060	3.95018e+06		3.12498e+06		92417.2	3.46554e+06		5.1875e+06
Medium	Q00796	Sorbitol dehydrogenase OS=Homo sapiens OX=9606	SORD	FALSE	TRUE	4.48179	1	1	1	Not Found	Not Found	Not Found	Not Found	Not Found	Not Found	Not Found	Not Found	Not Found	Not Found						NS
Medium	Q53G19	Mitochondrial ribosomal protein L11 isoform a variant (Fragment) OS=Homo sapiens OX=9606 PE=2 SV=1		FALSE	TRUE	6.25	1	2	1	Not Found	Medium	Not Found	Not Found	Not Found	Not Found	High	Not Found	Not Found	Not Found						NS
Medium	A0A2P9AFQ5	Exopolysaccharide biosynthesis polyprenyl glycosylphosphotransferase OS=Homo sapiens OX=9606	BQ8482_120015	FALSE	TRUE	3.7182	2	2	1	Not Found	Not Found	Not Found	Not Found	Not Found	Not Found	Medium	Not Found	Not Found	Not Found	0.001		452582			NS												18.7878										452582
High	Q92685	Dol-P-Man:Man(5)GlcNAc(2)-PP-Dol alpha-1,3-mannosyltransferase OS=Homo sapiens OX=9606	ALG3	FALSE	TRUE	7.07763	3	13	3	High	Peak Found	Not Found	High	Not Found	Peak Found	High	Not Found	High	Not Found	0.814	2.07058e+06	2.54344e+06	118.01	143.99	Duplicate	-0.270745	0.414549	0.382424	-0.0644223		-0.477068		18.3539		22.2139		18.4184		22.691		1.01194e+06	335030		4.86477e+06		508657	350330		6.77133e+06
Medium	A0A024R7N6	Phosphoinositide-3-kinase, regulatory subunit 2 (P85 beta), isoform CRA_a OS=Homo sapiens OX=9606	PIK3R2	FALSE	TRUE	1.51099	1	1	1	Not Found	Not Found	Not Found	Not Found	Peak Found	Not Found	Not Found	Not Found	Not Found	High						NS
High	D0PNI2	Lysyl oxidase OS=Homo sapiens OX=9606	LOX	FALSE	TRUE	30.9353	10	57	10	High	High	High	High	High	High	High	High	High	High	0.845	1.98177e+07	2.34467e+07	76.05	53.79	Triplicate	-0.395857	0.125668	0.900776	0.129224	-0.381597	-0.697338	-0.633718	25.4646	23.4689	24.0062	23.8195	25.3353	23.8505	24.7035	24.4532	9.52293e+06	4.63015e+07	1.16106e+07	1.68496e+07	1.48038e+07	9.48243e+06	4.23345e+07	1.51261e+07	2.73217e+07
Medium	Q96G03	Phosphoglucomutase-2 OS=Homo sapiens OX=9606	PGM2	FALSE	TRUE	2.77778	2	5	1	Not Found	Not Found	Not Found	Not Found	Not Found	Not Found	Not Found	High	Not Found	Not Found						NS
Medium	E7EUF1	Ectonucleotide pyrophosphatase/phosphodiesterase family member 2 OS=Homo sapiens OX=9606	ENPP2	FALSE	TRUE	2.82805	2	2	2	Not Found	Not Found	Not Found	Not Found	High	Not Found	Not Found	Not Found	Not Found	Not Found	1000	243344				NS											17.8926									243344
Medium	A8K7Z3	cDNA FLJ77229, highly similar to Homo sapiens GRIP1 associated protein 1 (GRIPAP1), transcript variant 1, mRNA OS=Homo sapiens OX=9606 PE=2 SV=1		FALSE	TRUE	1.78359	1	1	1	High	Not Found	Not Found	Not Found	Not Found	Not Found	Not Found	Not Found	Not Found	Not Found						NS
Medium	A0A2P9APH7	Uncharacterized protein OS=Homo sapiens OX=9606	BQ8482_330190	FALSE	TRUE	11.1842	1	1	1	Not Found	Not Found	Not Found	Not Found	Not Found	Not Found	High	Not Found	Not Found	Not Found	0.001		52908.6			NS												15.6912										52908.6
High	A0A024R6R4	Matrix metallopeptidase 2 (Gelatinase A, 72kDa gelatinase, 72kDa type IV collagenase), isoform CRA_a OS=Homo sapiens OX=9606	MMP2	FALSE	TRUE	8.63636	4	10	4	Peak Found	High	Not Found	Not Found	Peak Found	High	High	Medium	Not Found	High	0.863	2.60683e+06	3.02002e+06	167.8	166.26	Duplicate	-0.395656	0.287853	0.54083	-0.203478			-0.587834	22.8685			16.3458	23.072			16.9336	79322.1	7.65787e+06			83287.7	117064	8.81781e+06
Medium	Q1PHJ8	GLIS family zinc finger 3 transcript variant TS2 (Fragment) OS=Homo sapiens OX=9606	GLIS3	FALSE	TRUE	7.37705	1	1	1	Not Found	Not Found	Not Found	Not Found	Not Found	Not Found	Not Found	Not Found	Not Found	Not Found						NS
High	B2RD51	Proteasome assembly chaperone 1 OS=Homo sapiens OX=9606 PE=2 SV=1		FALSE	TRUE	12.1528	3	17	3	High	High	High	High	Not Found	Peak Found	High	High	High	Not Found	0.799	6.56852e+06	8.22425e+06	60.55	67.11	Triplicate	-0.393336	0.241856	0.616443	-0.388011	0.0183213	-0.81032		23.3402	23.034	22.4169		23.7282	23.0157	23.2272		1.46681e+06	1.06193e+07	8.58852e+06	5.59945e+06		701372	1.38963e+07	8.48014e+06	9.8192e+06
High	O75170	Serine/threonine-protein phosphatase 6 regulatory subunit 2 OS=Homo sapiens OX=9606	PPP6R2	FALSE	TRUE	5.17598	3	8	3	High	High	Not Found	Not Found	Not Found	High	High	Not Found	Not Found	Not Found	0.958	1.76739e+06	1.84424e+06	88.78	123.43	NS	-0.263661	#DIV/0!	#DIV/0!	-0.263661				21.4561				21.7198				657830	2.87694e+06				234659	3.45383e+06
High	Q5VV42	Threonylcarbamoyladenosine tRNA methylthiotransferase OS=Homo sapiens OX=9606	CDKAL1	FALSE	TRUE	20.5527	8	36	8	High	High	Not Found	High	High	High	High	Not Found	High	High	0.693	8.40504e+06	1.21199e+07	132.46	132.85	Triplicate	-0.591688	0.00369661	2.4322	-0.523531		-0.605272	-0.646262	24.5437		22.8188	19.9789	25.0672		23.4241	20.6252	732453	2.44559e+07		7.39842e+06	1.03336e+06	452639	3.51546e+07		1.1255e+07
High	Q9HAT2	Sialate O-acetylesterase OS=Homo sapiens OX=9606	SIAE	FALSE	TRUE	2.29446	1	4	1	Peak Found	High	Not Found	Not Found	Medium	High	Peak Found	Not Found	Not Found	High	0.894	937514	1.04891e+06	68.45	108.68	Duplicate	-0.26167	0.458806	0.33837	-0.491492			-0.0318473	20.6766			18.9759	21.1681			19.0078	620904	1.67603e+06			515611	263285	2.35632e+06
High	Q16394	Exostosin-1 OS=Homo sapiens OX=9606	EXT1	FALSE	TRUE	2.68097	2	4	2	High	Peak Found	Not Found	Not Found	Peak Found	Peak Found	High	Not Found	Not Found	Medium	0.723	2.70833e+06	3.74605e+06	131.03	146.82	Duplicate	-0.260296	0.554306	0.25625	-0.569272			0.0486795	22.6973			19.6854	23.2666			19.6367	481001	6.80083e+06			843145	332069	1.00909e+07
Medium	Q8IW70	Transmembrane protein 151B OS=Homo sapiens OX=9606	TMEM151B	FALSE	TRUE	5.83039	2	2	2	Not Found	Not Found	Not Found	Not Found	Not Found	Not Found	High	Not Found	Not Found	Not Found	0.001		20534774			NS												24.2916										20534774
High	Q643R0	HCTP4 OS=Homo sapiens OX=9606	HCTP4	FALSE	TRUE	20.8835	14	49	14	High	High	High	High	High	High	High	High	Medium	High	0.773	1.35488e+07	1.75202e+07	155.05	168.26	Triplicate	-0.41489	0.0122196	1.91294	-0.46343	-0.388086	-0.221558	-0.586485	25.602	20.9309	21.9398	21.5463	26.0654	21.319	22.1614	22.1328	7.73074e+06	5.09285e+07	1.99904e+06	4.02288e+06	3.06264e+06	5.47468e+06	7.0221e+07	2.61606e+06	4.69064e+06
High	Q6IBW4	Condensin-2 complex subunit H2 OS=Homo sapiens OX=9606	NCAPH2	FALSE	TRUE	8.59504	4	10	4	Peak Found	High	Not Found	High	Peak Found	High	High	Not Found	High	High	0.672	2.51024e+06	3.73624e+06	131.3	147.93	Duplicate	-0.68648	0.00685091	2.16425	-0.679092		-0.693868		22.5902		18.9575		23.2693		19.6514		707179	6.31447e+06		509081		274915	1.01103e+07		823497
High	A8K4M4	cDNA FLJ75329, highly similar to Homo sapiens LAG1 longevity assurance homolog 2 (S. cerevisiae), transcript variant 2, mRNA OS=Homo sapiens OX=9606 PE=2 SV=1		FALSE	TRUE	8.68421	3	5	3	Not Found	Not Found	Not Found	High	Peak Found	Not Found	Not Found	Not Found	High	Medium	0.745	1.3502e+07	1.81321e+07	125.29	128.82	Duplicate	-0.25643	0.402652	0.39507			-0.444374	-0.0684855			24.6019	20.5549			25.0463	20.6234				2.54636e+07	1.54044e+06				3.4649e+07
Medium	Q86T96	E3 ubiquitin-protein ligase RNF180 OS=Homo sapiens OX=9606	RNF180	FALSE	TRUE	2.02703	1	1	1	Not Found	Not Found	Not Found	Not Found	Not Found	Not Found	Not Found	Not Found	Not Found	Not Found						NS
High	A8KA57	cDNA FLJ78137, highly similar to Homo sapiens uronyl-2-sulfotransferase (UST), mRNA OS=Homo sapiens OX=9606 PE=2 SV=1		FALSE	TRUE	10.3448	5	12	5	Medium	High	Not Found	Medium	High	Peak Found	High	Not Found	Medium	Medium	1.046	2.96908e+06	2.8377e+06	160.78	170.2	Triplicate	-0.255749	0.752953	0.123232	0.00375206		-1.59336	0.822357	23.2685		17.0617	20.0758	23.2648		18.6551	19.2534	529589	1.01048e+07		136803	1.10514e+06	234460	1.00785e+07		412804
High	P55072	Transitional endoplasmic reticulum ATPase OS=Homo sapiens OX=9606	VCP	FALSE	TRUE	31.6377	21	92	21	High	High	High	High	High	High	High	High	High	High	0.882	2.39924e+07	2.71972e+07	44.11	70	Triplicate	-0.382792	0.393641	0.4049	-0.980568	-0.170653	-0.997513	0.617567	24.8793	24.2237	22.7949	24.867	25.8599	24.3943	23.7924	24.2494	3.16337e+07	3.08621e+07	1.95908e+07	7.27699e+06	3.05985e+07	1.85651e+07	6.08983e+07	2.20508e+07	1.45289e+07
Medium	A0A126LB22	U95 OS=Homo sapiens OX=9606	U95	FALSE	TRUE	2.41287	2	2	2	Not Found	Not Found	Not Found	Not Found	Not Found	Not Found	Medium	Not Found	Not Found	Not Found	0.001		133757			NS												17.0293										133757
Medium	B3KN79	cDNA FLJ13894 fis, clone THYRO1001671, highly similar to 59 kDa 2'-5'-oligoadenylate synthetase-like protein OS=Homo sapiens OX=9606 PE=2 SV=1		FALSE	TRUE	3.30739	1	2	1	Not Found	Not Found	Not Found	Not Found	Not Found	Not Found	Not Found	Medium	Not Found	Not Found	0.001		175786			NS													17.4235										175786
High	P19256	Lymphocyte function-associated antigen 3 OS=Homo sapiens OX=9606	CD58	FALSE	TRUE	4	1	4	1	Not Found	High	High	Not Found	Not Found	Not Found	High	Peak Found	Not Found	Not Found	0.661	3.52504e+06	5.33585e+06	10.96	87.47	Duplicate	-0.254649	0.829915	0.0809664	-1.185	0.675703			21.8569	21.6328			23.0419	20.9571				3.79833e+06	3.25175e+06				8.63602e+06	2.03568e+06
Medium	A0A024R2M8	Xeroderma pigmentosum, complementation group C, isoform CRA_a OS=Homo sapiens OX=9606	XPC	FALSE	TRUE	1.2766	1	1	1	Not Found	Peak Found	Not Found	Not Found	Not Found	Not Found	High	Not Found	Not Found	Not Found						NS
Medium	A0A2X0SFS3	ARAP2 (Fragment) OS=Homo sapiens OX=9606	ARAP2	FALSE	TRUE	0.762016	1	1	1	Not Found	Not Found	Not Found	Not Found	Not Found	Not Found	Not Found	Not Found	Not Found	Not Found						NS
Medium	Q7Z407	CUB and sushi domain-containing protein 3 OS=Homo sapiens OX=9606	CSMD3	FALSE	TRUE	1.13299	2	2	2	Not Found	Medium	Not Found	Not Found	Not Found	Not Found	Not Found	High	Not Found	Not Found	1000	68322.6				NS								16.0601									68322.6
Medium	A0A140T9B8	MHC class I polypeptide-related sequence A (Fragment) OS=Homo sapiens OX=9606	MICA	FALSE	TRUE	7.24638	2	4	1	Not Found	Not Found	Not Found	Not Found	Not Found	Not Found	Not Found	Not Found	Not Found	Not Found						NS
Medium	Q5U5Z3	Paraneoplastic antigen MA2 OS=Homo sapiens OX=9606	PNMA2	FALSE	TRUE	4.12088	2	3	1	Not Found	Not Found	Not Found	Not Found	Not Found	Not Found	Not Found	Not Found	Medium	Not Found	0.001		782948			NS														19.5786										782948
Medium	Q9H0X9	Oxysterol-binding protein-related protein 5 OS=Homo sapiens OX=9606	OSBPL5	FALSE	TRUE	2.95791	2	2	1	Not Found	Not Found	Not Found	Not Found	Not Found	Not Found	Not Found	Not Found	Medium	Not Found						NS
High	Q5T7S2	Receptor protein serine/threonine kinase OS=Homo sapiens OX=9606	TGFBR1	FALSE	TRUE	11.332	4	15	4	High	High	Not Found	High	High	High	High	Not Found	High	High	0.789	6.30643e+06	7.99494e+06	79.07	113	Duplicate	-0.38063	0.337207	0.472103	-0.603485			-0.157774	23.523			21.8309	24.1265			21.9887	3.13507e+06	1.20537e+07			3.73046e+06	1.509e+06	1.83143e+07
Medium	Q5T6M2	Putative uncharacterized protein encoded by LINC00242 OS=Homo sapiens OX=9606	LINC00242	FALSE	TRUE	7.31707	1	3	1	Not Found	Not Found	Not Found	Not Found	Not Found	Not Found	Not Found	Not Found	Not Found	Not Found						NS
High	Q92611	ER degradation-enhancing alpha-mannosidase-like protein 1 OS=Homo sapiens OX=9606	EDEM1	FALSE	TRUE	8.52359	5	13	5	High	High	Medium	Not Found	High	High	High	Peak Found	Not Found	High	1.24	5.07043e+06	4.0889e+06	179.69	161.13	Triplicate	-0.252201	0.55121	0.258683	0.424798	-0.404848		-0.776554	24.1591	18.9686		19.5442	23.7343	19.3734		20.3207	270715	1.87335e+07	512994		764517	411387	1.39554e+07	679178
Medium	Q9NUD5	Zinc finger CCHC domain-containing protein 3 OS=Homo sapiens OX=9606	ZCCHC3	FALSE	TRUE	3.21782	1	1	1	Not Found	Not Found	High	Not Found	Not Found	Not Found	Not Found	Not Found	Not Found	Not Found	1000	44018				NS									15.4258									44018
High	A0A024R1X8	Junction plakoglobin, isoform CRA_a OS=Homo sapiens OX=9606	JUP	FALSE	TRUE	35.8389	23	208	19	High	High	High	High	High	High	High	High	High	High	0.784	5.89171e+07	7.51715e+07	66.67	93.32	Triplicate	-0.249342	0.699652	0.155118	-0.606714	-0.534604	-1.29185	1.4358	26.1541	26.8436	24.6812	24.8162	26.7608	27.3782	25.973	23.3804	4.30387e+07	7.46739e+07	1.20431e+08	2.69016e+07	2.95403e+07	1.09094e+07	1.13712e+08	1.7445e+08	6.58664e+07
Medium	A0A2P9ANT3	Glutamate synthase, large subunit OS=Homo sapiens OX=9606	gltB	FALSE	TRUE	1.3266	1	2	1	Not Found	Not Found	Not Found	Not Found	Not Found	Not Found	Not Found	Not Found	High	Not Found	0.001		83966.7			NS														16.3575										83966.7
Medium	Q9H788	SH2 domain-containing protein 4A OS=Homo sapiens OX=9606	SH2D4A	FALSE	TRUE	2.64317	1	1	1	Peak Found	Not Found	Not Found	Not Found	Not Found	High	Not Found	Not Found	Not Found	Not Found	2.486	543777	218746			NS																543777					218746
Medium	A0A2P9AWG7	Potassium translocating ATPase, subunit B OS=Homo sapiens OX=9606	kdpB	FALSE	TRUE	1.72166	1	1	1	Not Found	High	Not Found	Not Found	Not Found	Not Found	Not Found	Not Found	Not Found	Not Found	1000	637990				NS								19.2832									637990
Medium	Q6RJW0	Alpha-1,4-galactosyltransferase OS=Homo sapiens OX=9606	A4GALT	FALSE	TRUE	7.93201	2	2	2	Not Found	Medium	Not Found	Not Found	Not Found	Not Found	Not Found	Not Found	Not Found	Not Found						NS
Medium	Q15075	Early endosome antigen 1 OS=Homo sapiens OX=9606	EEA1	FALSE	TRUE	2.12615	2	2	2	Not Found	Not Found	Not Found	Not Found	Not Found	Medium	Not Found	Not Found	High	Not Found	0.001		67106.7			NS																					67106.7
High	Q6NSJ0	Myogenesis-regulating glycosidase OS=Homo sapiens OX=9606	MYORG	FALSE	TRUE	1.54062	1	5	1	High	Not Found	Peak Found	Peak Found	Medium	Not Found	Not Found	Medium	High	High	0.587	414728	706922	16.29	35.56	Triplicate	-0.708291	0.0832252	1.07975		-1.02213	-0.813973	-0.288773		18.7062	18.8571	18.3821		19.7284	19.6711	18.6709			427696	474849	341640			868613	834807
High	Q6UJX3	CGI-112 protein OS=Homo sapiens OX=9606 PE=2 SV=1		FALSE	TRUE	27.4038	4	16	4	High	High	High	High	High	Medium	High	High	Medium	Peak Found	0.794	5.32561e+06	6.71107e+06	128.18	110.25	Triplicate	-0.375481	0.299503	0.523599	0.0466287	-1.21919	-0.390016	0.0606549	24.0203	22.3678	21.4228	17.4442	23.9737	23.587	21.8128	17.3836	1.21101e+06	1.70151e+07	5.41239e+06	2.81119e+06	178336	625657	1.6474e+07	1.26009e+07	3.68381e+06
Medium	Q8N7W2	BEN domain-containing protein 7 OS=Homo sapiens OX=9606	BEND7	FALSE	TRUE	4.23892	2	2	2	Not Found	Medium	Not Found	Not Found	Not Found	Not Found	Not Found	Not Found	Not Found	Not Found	1000	339694				NS								18.3739									339694
Medium	V9HVZ6	Actin-related protein 2/3 complex subunit OS=Homo sapiens OX=9606	HEL-68	FALSE	TRUE	2.7027	1	1	1	Not Found	Not Found	Not Found	Not Found	Not Found	Not Found	Not Found	Not Found	High	Not Found						NS
Medium	Q147U1	Zinc finger protein 846 OS=Homo sapiens OX=9606	ZNF846	FALSE	TRUE	6.00375	2	3	1	Not Found	Not Found	Not Found	Not Found	Not Found	Medium	Not Found	Not Found	Not Found	Medium	0.001		1.20343e+06		24.31	NS															20.4276						996538
Medium	P12757	Ski-like protein OS=Homo sapiens OX=9606	SKIL	FALSE	TRUE	1.60819	1	1	1	Not Found	Not Found	Not Found	Not Found	Not Found	Not Found	Not Found	Not Found	Not Found	Not Found						NS
Medium	O43916	Carbohydrate sulfotransferase 1 OS=Homo sapiens OX=9606	CHST1	FALSE	TRUE	3.64964	2	4	1	Not Found	Not Found	Not Found	Medium	Not Found	Not Found	Not Found	Not Found	Peak Found	Not Found						NS
Medium	A0A2P9ANM4	Uncharacterized protein OS=Homo sapiens OX=9606	BQ8482_310074	FALSE	TRUE	6.639	2	2	2	Not Found	Not Found	Not Found	Not Found	Not Found	Not Found	Medium	Not Found	Not Found	Not Found						NS
Medium	E9PG32	Dynein heavy chain 12, axonemal OS=Homo sapiens OX=9606	DNAH12	FALSE	TRUE	0.277778	1	1	1	High	Not Found	Not Found	Not Found	Not Found	Peak Found	Not Found	Not Found	Not Found	Not Found	1.378	614946	446387			NS																614946					446387
High	B4E0Z6	cDNA FLJ59809, highly similar to Bone marrow stromal antigen 2 OS=Homo sapiens OX=9606 PE=2 SV=1		FALSE	TRUE	19.9074	4	109	4	High	High	High	High	High	High	High	High	High	High	0.826	4.77363e+07	5.7787e+07	50.78	60.97	Triplicate	-0.375236	0.106007	0.974667	-0.189255	-0.229344	-0.866286	-0.21606	25.8403	26.2019	25.5323	23.5048	26.0296	26.4313	26.3986	23.7209	4.09829e+07	6.00767e+07	7.71901e+07	4.8529e+07	1.1903e+07	2.76544e+07	6.84979e+07	9.049e+07	8.84665e+07
Medium	B2RBJ8	Glutamyl-tRNA(Gln) amidotransferase subunit A, mitochondrial OS=Homo sapiens OX=9606	QRSL1	FALSE	TRUE	3.0303	1	1	1	Not Found	Not Found	Not Found	Not Found	Not Found	Not Found	Not Found	High	Not Found	Not Found						NS
Medium	A0A024R7F4	Deoxyribonuclease II, lysosomal, isoform CRA_a OS=Homo sapiens OX=9606	DNASE2	FALSE	TRUE	3.33333	1	1	1	High	Not Found	Not Found	Not Found	Not Found	Peak Found	Not Found	Not Found	Not Found	Not Found	1.606	3.44544e+06	2.14554e+06			NS																3.44544e+06					2.14554e+06
Medium	A0A024R5U9	Chromosome 1 open reading frame 71, isoform CRA_d OS=Homo sapiens OX=9606	C1orf71	FALSE	TRUE	1.93103	1	2	1	Not Found	Not Found	Not Found	Not Found	Not Found	Not Found	High	Not Found	Not Found	Not Found	0.001		190228			NS												17.5374										190228
Medium	A8K2S5	cDNA FLJ75627, highly similar to Homo sapiens abhydrolase domain containing 2 (ABHD2), transcript variant 1, mRNA OS=Homo sapiens OX=9606 PE=2 SV=1		FALSE	TRUE	2.35294	1	1	1	Not Found	Not Found	High	Not Found	Not Found	Not Found	Not Found	Not Found	Not Found	Not Found	1000	323197				NS									18.3021									323197
Medium	Q9H1X3	DnaJ homolog subfamily C member 25 OS=Homo sapiens OX=9606	DNAJC25	FALSE	TRUE	2.77778	1	3	1	High	Medium	Not Found	Not Found	Not Found	Medium	Peak Found	Not Found	Not Found	Not Found	1.802	1.39062e+06	771589	107.22	113.32	NS	0.814838	#DIV/0!		0.814838				21.2214				20.4065				336327	2.44492e+06				153308	1.38987e+06
High	A8K4K1	cDNA FLJ78216, highly similar to Homo sapiens lysosomal neuraminidase, mRNA OS=Homo sapiens OX=9606 PE=2 SV=1		FALSE	TRUE	10.1205	4	14	4	Medium	High	Peak Found	High	Peak Found	Peak Found	Peak Found	Medium	High	High	1.078	3.34143e+06	3.09954e+06	109.98	111.41	Triplicate	-0.246074	0.702232	0.15352	0.709184	0.705038	-0.714788	-1.68373	23.0977	21.1741	22.2087	16.8067	22.3886	20.469	22.9235	18.4904	402703	8.97658e+06	2.36607e+06	4.84716e+06	114637	231974	5.49067e+06	1.45141e+06	7.95536e+06
High	Q6ZMP0	Thrombospondin type-1 domain-containing protein 4 OS=Homo sapiens OX=9606	THSD4	FALSE	TRUE	4.91159	4	4	4	High	High	Not Found	Not Found	Not Found	Peak Found	Peak Found	Not Found	Not Found	Not Found	1.76	1.0191e+06	579165	47.56	35.08	NS	0.635085	#DIV/0!		0.635085				19.3674				18.7323				1.36185e+06	676354				722825	435506
High	Q14393	Growth arrest-specific protein 6 OS=Homo sapiens OX=9606	GAS6	FALSE	TRUE	4.86726	3	11	3	High	Not Found	Not Found	Not Found	High	High	High	Not Found	High	High	1.8	585144	325058	30.77	43.93	NS	0.543505	#DIV/0!					0.543505				19.4424	17.9878			18.8989	457847				712441	226430	259935
Medium	O94763	Unconventional prefoldin RPB5 interactor 1 OS=Homo sapiens OX=9606	URI1	FALSE	TRUE	2.42991	1	4	1	High	Not Found	Peak Found	Not Found	High	Peak Found	High	High	Not Found	Not Found	0.275	94796.6	344375	71.78	131.85	Duplicate	0.388072	#DIV/0!			0.388072				17.215		14.2592	19.7261	16.827			112640		152141		19608.8	49588	867279	116258
Medium	Q6H3X3	UL-16 binding protein 5 OS=Homo sapiens OX=9606	RAET1G	FALSE	TRUE	5.68862	2	3	2	Peak Found	Medium	Not Found	Not Found	Not Found	High	Medium	Not Found	Not Found	Not Found	2.173	3.25313e+06	1.49707e+06	115.23	134.9	NS	1.01318	#DIV/0!		1.01318				22.4932				21.48				602482	5.90379e+06				69086.4	2.92506e+06
High	Q6UWL2	Sushi domain-containing protein 1 OS=Homo sapiens OX=9606	SUSD1	FALSE	TRUE	3.34672	2	7	2	High	High	Not Found	Not Found	Medium	High	High	Not Found	Not Found	Peak Found	1.458	1.9738e+06	1.35364e+06	80.23	64.01	NS	0.653755	#DIV/0!		0.653755				21.5609				20.9071				854012	3.09359e+06				740925	1.96636e+06
High	A0A141AZC8	MHC class I antigen (Fragment) OS=Homo sapiens OX=9606	HLA-C	FALSE	TRUE	28.7293	4	19	1	Medium	Not Found	Medium	Not Found	Not Found	Peak Found	Not Found	High	Not Found	Not Found	1.201	1.00379e+06	835880	85.69	99.02	NS	0.181758	#DIV/0!			0.181758				20.6204				20.4386			395591		1.61198e+06			250591		1.42117e+06
High	Q7KYR7	Butyrophilin subfamily 2 member A1 OS=Homo sapiens OX=9606	BTN2A1	FALSE	TRUE	6.45161	3	16	3	High	High	Not Found	Peak Found	High	Medium	High	Not Found	High	Medium	0.694	2.57665e+06	3.71417e+06	112.03	134.92	Triplicate	-0.572439	0.079746	1.09829	-0.707555		-0.779084	-0.230678	22.7125		19.3045	20.3011	23.42		20.0836	20.5318	1.49439e+06	6.87273e+06		647494	1.29197e+06	1.00617e+06	1.12234e+07		1.11113e+06
High	Q64LD2	WD repeat-containing protein 25 OS=Homo sapiens OX=9606	WDR25	FALSE	TRUE	2.57353	1	10	1	Medium	High	Medium	High	Not Found	Peak Found	High	Peak Found	High	Not Found	0.834	1.54572e+06	1.85229e+06	109.54	114.44	Triplicate	-0.372775	0.174643	0.757849	-0.299972	-0.103286	-0.715066		21.9345	20.2963	19.1616		22.2344	20.3996	19.8767		300714	4.00805e+06	1.28766e+06	586449		128839	4.93439e+06	1.38323e+06	962689
High	A0A2X0U2G7	ARHGEF28 (Fragment) OS=Homo sapiens OX=9606	ARHGEF28	FALSE	TRUE	1.55799	2	5	2	Peak Found	Peak Found	Peak Found	Not Found	Not Found	High	High	High	High	High	0.713	206852	290180	60.61	110.01	NS	-1.15106	#DIV/0!			-1.15106				18.1728				19.3238		16.0868	118205		295499			144705		656234
High	P84090	Enhancer of rudimentary homolog OS=Homo sapiens OX=9606	ERH	FALSE	TRUE	11.5385	1	3	1	High	Not Found	Not Found	Not Found	High	Peak Found	Not Found	Not Found	Not Found	High	2.042	375938	184141	31.37	33.5	NS	0.36111	#DIV/0!					0.36111				18.1583				17.7971	459339				292537	140524
High	Q8IWK6	Adhesion G protein-coupled receptor A3 OS=Homo sapiens OX=9606	ADGRA3	FALSE	TRUE	2.42241	2	12	2	High	High	Not Found	High	High	High	High	Not Found	High	High	0.911	383600	420850	58.37	31.52	Duplicate	-0.242205	0.660117	0.180379	0.167513			-0.651923	19.2907			17.8529	19.1232			18.5049	272747	641315			236739	319558	571012
High	Q149N6	Dedicator of cytokinesis 4 OS=Homo sapiens OX=9606	DOCK4	FALSE	TRUE	4.62869	8	16	8	High	Not Found	Not Found	High	High	High	Not Found	Not Found	High	Not Found	1.226	4.51086e+06	3.67989e+06	133.72	137.67	NS	0.273208	#DIV/0!				0.273208				23.0652				22.7919		245578			8.77614e+06		97717			7.26205e+06
High	A0PK02	PLXNB2 protein OS=Homo sapiens OX=9606	PLXNB2	FALSE	TRUE	23.5632	10	86	1	High	High	Not Found	Not Found	Not Found	High	Peak Found	Not Found	Not Found	Not Found	1.326	2.20597e+06	1.6641e+06	49.82	79.56	NS	0.198141	#DIV/0!		0.198141				21.5083				21.3102				1.42892e+06	2.98302e+06				727969	2.60022e+06
High	A0A024R3N9	Beta-galactosidase OS=Homo sapiens OX=9606	LOC89944	FALSE	TRUE	5.81761	3	20	3	High	High	Not Found	High	High	High	High	Not Found	High	High	0.932	3.38599e+06	3.63366e+06	59.23	84.39	Triplicate	-0.241759	0.484504	0.314702	-0.452856		-0.593184	0.320764	22.504		20.164	21.8326	22.9569		20.7571	21.5118	2.68631e+06	5.9481e+06		1.17478e+06	3.73477e+06	1.63075e+06	8.14144e+06		1.77224e+06
High	Q96PD2	Discoidin, CUB and LCCL domain-containing protein 2 OS=Homo sapiens OX=9606	DCBLD2	FALSE	TRUE	5.67742	3	6	3	High	High	Not Found	Not Found	Peak Found	Peak Found	Medium	Not Found	Not Found	Medium	1.152	2.03056e+06	1.76189e+06	145.58	131.44	Duplicate	-0.241361	0.732009	0.135484	0.297723			-0.780445	22.3762			18.4113	22.0785			19.1917	299184	5.44389e+06			348615	258080	4.4288e+06
High	D9ZGF8	Rho-associated protein kinase OS=Homo sapiens OX=9606	ROCK1	FALSE	TRUE	5.68685	7	25	4	High	High	Not Found	Not Found	Not Found	Peak Found	High	Not Found	Not Found	Not Found	1.362	1.21564e+06	892810	94.32	118.71	NS	0.303245	#DIV/0!		0.303245				20.9505				20.6473				404847	2.02642e+06				143348	1.64227e+06
High	Q5CZH6	V-type proton ATPase subunit a OS=Homo sapiens OX=9606	DKFZp686N0561	FALSE	TRUE	4.53461	3	3	2	Peak Found	Not Found	Medium	Not Found	Not Found	High	Not Found	Peak Found	Not Found	Not Found	1.49	586326	393555	67.3	106.34	NS	0.327766	#DIV/0!			0.327766				19.7229				19.3951			307312		865341			97632.3		689477
Medium	Q9UK59	Lariat debranching enzyme OS=Homo sapiens OX=9606	DBR1	FALSE	TRUE	2.02206	1	2	1	High	Not Found	Not Found	Not Found	High	Peak Found	Not Found	Not Found	Not Found	Peak Found	1.289	705420	547457	18.78	47.44	NS	0.128313	#DIV/0!					0.128313				19.608				19.4797	611731				799110	363809
High	A0A024R1Y8	Follistatin-like 3 (Secreted glycoprotein), isoform CRA_a OS=Homo sapiens OX=9606	FSTL3	FALSE	TRUE	14.0684	3	9	3	High	High	Not Found	Not Found	Not Found	High	High	Medium	Not Found	Not Found	1.013	732433	722840	48.29	85.67	NS	-0.240422	#DIV/0!	#DIV/0!	-0.240422				19.9062				20.1466				482318	982547				284960	1.16072e+06
High	Q7L5N7	Lysophosphatidylcholine acyltransferase 2 OS=Homo sapiens OX=9606	LPCAT2	FALSE	TRUE	13.7868	7	25	7	High	High	Medium	Medium	High	High	High	Medium	High	High	0.603	4.35297e+06	7.21734e+06	146.74	163.09	Triplicate	-0.467278	0.0728587	1.13752	-0.844815	-0.426635	-0.576805	-0.0208584	23.8941	19.8578	21.7475	20.0884	24.7389	20.2844	22.3243	20.1093	589013	1.55899e+07	950158	3.5209e+06	1.11485e+06	426878	2.80001e+07	1.2771e+06	5.25157e+06
Medium	A0A2P9ATJ5	Error-prone DNA polymerase 2 OS=Homo sapiens OX=9606	dnaE2	FALSE	TRUE	1.9337	2	2	2	Peak Found	Peak Found	Not Found	Not Found	Not Found	Medium	Medium	Not Found	Not Found	Not Found	1.265	2.33773e+06	1.84778e+06	126.69	135.84	NS	0.290892	#DIV/0!		0.290892				22.0795				21.7886				243582	4.43188e+06				72962.6	3.6226e+06
Medium	B0LPF3	Growth factor receptor-bound protein 2, isoform CRA_a OS=Homo sapiens OX=9606	GRB2	FALSE	TRUE	15.2074	3	4	3	High	Medium	Not Found	Not Found	Not Found	Peak Found	Medium	Not Found	Not Found	Not Found	1.385	1.46853e+06	1.06058e+06	46.96	85.12	NS	0.203369	#DIV/0!		0.203369				20.8996				20.6962				980940	1.95613e+06				422224	1.69894e+06
High	H7BYT1	Casein kinase I isoform delta OS=Homo sapiens OX=9606	CSNK1D	FALSE	TRUE	11.7096	4	20	1	Medium	Not Found	Peak Found	Not Found	Not Found	Medium	Not Found	High	Not Found	Not Found	1.09	2.81011e+06	2.57697e+06	125.25	130.83	NS	0.0950414	#DIV/0!			0.0950414				22.3373				22.2422			321350		5.29886e+06			192908		4.96104e+06
Medium	D3DSQ1	N-acylsphingosine amidohydrolase (Acid ceramidase) 1, isoform CRA_c OS=Homo sapiens OX=9606	ASAH1	FALSE	TRUE	2.01465	1	3	1	Peak Found	Not Found	Not Found	Not Found	High	High	Not Found	Not Found	Not Found	High	1.386	525565	379111	38.03	85.51	NS	0.132531	#DIV/0!					0.132531				19.3471				19.2145	384247				666882	149873
High	O14618	Copper chaperone for superoxide dismutase OS=Homo sapiens OX=9606	CCS	FALSE	TRUE	4.74453	1	2	1	High	High	Not Found	Not Found	Not Found	Peak Found	Peak Found	Not Found	Not Found	Not Found	1.192	347986	291853	92.9	124.89	NS	0.0691292	#DIV/0!		0.0691292				19.1371				19.068				119398	576574				34107.6	549598
High	Q9NYZ3	G2 and S phase-expressed protein 1 OS=Homo sapiens OX=9606	GTSE1	FALSE	TRUE	4.72222	2	6	2	High	High	Not Found	Not Found	Not Found	Medium	High	Not Found	Not Found	Not Found	0.832	2.3585e+06	2.83574e+06	114.84	119.17	NS	-0.290029	#DIV/0!		-0.290029				22.027				22.3171				443359	4.27363e+06				446260	5.22522e+06
High	A0A024R5F9	UDP-GlcNAc:betaGal beta-1,3-N-acetylglucosaminyltransferase 6, isoform CRA_a OS=Homo sapiens OX=9606	B3GNT6	FALSE	TRUE	11.8072	5	43	5	High	High	High	High	High	High	High	High	High	High	0.878	1.62295e+07	1.84948e+07	59.93	41.36	Triplicate	-0.364373	0.165469	0.781285	0.140771	-0.306702	-0.820994	-0.470568	24.9628	22.9649	23.247	23.9095	24.822	23.2716	24.068	24.3801	1.45474e+07	3.27005e+07	8.187e+06	9.95532e+06	1.57574e+07	1.32659e+07	2.96605e+07	1.01263e+07	1.75873e+07
High	Q7Z6J9	tRNA-splicing endonuclease subunit Sen54 OS=Homo sapiens OX=9606	TSEN54	FALSE	TRUE	6.65399	3	5	3	Medium	Not Found	Not Found	Not Found	High	Peak Found	Not Found	Not Found	Not Found	Medium	1.237	290752	235125	44.09	85.27	NS	0.0171577	#DIV/0!					0.0171577				18.541				18.5238	200101				381403	93357.2
High	A0A024R5V1	Transient receptor potential cation channel, subfamily M, member 7, isoform CRA_a OS=Homo sapiens OX=9606	TRPM7	FALSE	TRUE	1.93029	3	6	3	High	Not Found	Not Found	Not Found	Medium	Medium	Not Found	Not Found	Not Found	Medium	1.763	480889	272772	2.98	96.65	NS	0.0359412	#DIV/0!					0.0359412				18.8447				18.8087	491011				470768	86359
High	P08574	Cytochrome c1, heme protein, mitochondrial OS=Homo sapiens OX=9606	CYC1	FALSE	TRUE	8.92308	3	6	3	Peak Found	Not Found	High	High	Not Found	Medium	Not Found	High	Peak Found	Not Found	1.078	5.74139e+06	5.32416e+06	111.49	128.23	NS	0.0163716	#DIV/0!			0.0163716				23.2916				23.2752			1.21529e+06		1.02675e+07			496674		1.01516e+07
High	A8K032	Translocating chain-associated membrane protein OS=Homo sapiens OX=9606 PE=2 SV=1		FALSE	TRUE	12.2995	5	27	5	High	High	Not Found	High	Not Found	High	High	Not Found	High	Not Found	0.808	1.6984e+07	2.10161e+07	83.53	105.41	Duplicate	-0.238502	0.541412	0.266473	0.0332376		-0.510242		23.8411		24.9337		23.8079		25.444		3.87644e+06	1.50275e+07		3.20482e+07		2.71715e+06	1.46852e+07		4.56459e+07
Medium	Q6FGM0	SH3-domain GRB2-like 1, isoform CRA_b OS=Homo sapiens OX=9606	SH3GL1	FALSE	TRUE	3.26087	1	3	1	High	Peak Found	Not Found	Not Found	Not Found	Peak Found	Medium	Not Found	Not Found	Not Found	1.129	395123	350090	103.12	133.39	NS	0.00619085	#DIV/0!		0.00619085				19.382				19.3758				107025	683220				19884.9	680295
Medium	P10523	S-arrestin OS=Homo sapiens OX=9606	SAG	FALSE	TRUE	6.41975	2	3	2	Medium	Peak Found	Not Found	Not Found	Not Found	Peak Found	Medium	Not Found	Not Found	Not Found	1.308	7.28793e+06	5.57204e+06	0.93	48.96	NS	-0.0511392	#DIV/0!		-0.0511392				22.7875				22.8387				7335990	7.23986e+06				3.64299e+06	7.5011e+06
High	Q8TD16	Protein bicaudal D homolog 2 OS=Homo sapiens OX=9606	BICD2	FALSE	TRUE	2.91262	2	6	2	High	High	Not Found	Not Found	High	Peak Found	High	Not Found	High	Not Found	1.628	625589	384353	57.64	135.59	NS	-0.163218	#DIV/0!		-0.163218				19.7481				19.9113		16.5007		370621	880557				74298.1	986032		92728.4
High	B2RA50	cDNA, FLJ94698, highly similar to Homo sapiens trafficking protein particle complex 1 (TRAPPC1),mRNA OS=Homo sapiens OX=9606 PE=2 SV=1		FALSE	TRUE	6.89655	1	8	1	Medium	Not Found	Not Found	High	High	Medium	Not Found	Not Found	High	High	0.878	1.32441e+06	1.50827e+06	121.9	139.39	NS	-0.28034	#DIV/0!				-0.28034				21.2337				21.5141		182843			2.46598e+06		21645.3			2.99489e+06
High	H0Y3L9	E3 ubiquitin-protein ligase CBL-B OS=Homo sapiens OX=9606	CBLB	FALSE	TRUE	4.85149	4	9	3	High	Medium	Not Found	Medium	Not Found	High	High	Not Found	Peak Found	High	0.993	1.11791e+06	1.12523e+06	108.79	127.57	NS	-0.113864	#DIV/0!		-0.113864				20.9155				21.0294				257966	1.97785e+06				110177	2.14028e+06
High	A0A024R637	TBC1 domain family, member 4, isoform CRA_b OS=Homo sapiens OX=9606	TBC1D4	FALSE	TRUE	20.1079	20	79	20	High	High	High	High	High	High	High	High	High	High	0.735	2.43956e+07	3.31731e+07	153.27	168.3	Triplicate	-0.364231	0.124598	0.90449	-0.544987	0.14827	-0.580273	-0.479934	26.4396	21.512	23.1402	22.6644	26.9845	21.3637	23.7204	23.1443	1.2083e+07	9.10126e+07	2.99057e+06	9.24442e+06	6.64747e+06	7.28652e+06	1.32788e+08	2.69848e+06	1.38216e+07
High	G5E9D4	Elongation protein 4 homolog (S. cerevisiae), isoform CRA_b OS=Homo sapiens OX=9606	ELP4	FALSE	TRUE	4.29907	3	4	3	Medium	Medium	Not Found	Not Found	Not Found	High	Medium	Not Found	Not Found	Not Found	1.044	1.58358e+06	1.51736e+06	72.59	93.44	NS	-0.0725224	#DIV/0!		-0.0725224				21.1924				21.265				770770	2.39639e+06				514793	2.51993e+06
High	Q9P0K1	Disintegrin and metalloproteinase domain-containing protein 22 OS=Homo sapiens OX=9606	ADAM22	FALSE	TRUE	5.96026	4	13	4	High	High	Not Found	Not Found	High	High	High	Not Found	Not Found	High	1.063	1.29631e+06	1.21938e+06	25.47	20.7	Duplicate	-0.237282	0.415408	0.381525	-0.055953			-0.41861	20.4244			19.8191	20.4804			20.2377	1.55672e+06	1.40723e+06			924974	958909	1.46288e+06
High	B3KRK1	cDNA FLJ34442 fis, clone HLUNG2001507, highly similar to Amphoterin-induced protein 2 OS=Homo sapiens OX=9606 PE=2 SV=1		FALSE	TRUE	6.89655	3	22	2	High	High	Not Found	High	High	High	High	Not Found	Peak Found	High	1.154	1.36177e+06	1.17956e+06	121.6	117.81	NS	0.228162	#DIV/0!		0.228162				21.2722				21.0441				190862	2.53267e+06				196921	2.1622e+06
High	A0A2P9DU05	Rho-associated protein kinase OS=Homo sapiens OX=9606	ROCK2	FALSE	TRUE	15.4899	20	58	17	High	High	High	High	High	High	High	Peak Found	High	High	0.772	9.94858e+06	1.28807e+07	55.38	89.75	Triplicate	-0.362264	0.192428	0.715731	-0.757217	-0.221586	-0.655167	0.184912	24.1639	22.0965	23.3039	22.5938	24.9211	22.3181	23.9591	22.4089	9.77687e+06	1.87954e+07	4.48447e+06	1.03558e+07	6.33028e+06	5.52867e+06	3.17686e+07	5.22896e+06	1.63084e+07
High	Q0MQR4	Poly (ADP-ribose) glycohydrolase OS=Homo sapiens OX=9606	PARG	FALSE	TRUE	6.7623	5	8	5	High	High	Not Found	Not Found	Not Found	Peak Found	High	Medium	Not Found	Not Found	1.313	3.55541e+06	2.70684e+06	108.16	150.08	NS	-0.237547	#DIV/0!		-0.237547				22.5811				22.8186	18.2816			836311	6.27451e+06				404299	7.39756e+06	318652
High	X5D2I6	G protein-coupled receptor 89B isoform B (Fragment) OS=Homo sapiens OX=9606	GPR89B	FALSE	TRUE	2.62582	1	14	1	High	High	Medium	High	Not Found	Peak Found	High	High	High	Not Found	0.741	2.32097e+06	3.13343e+06	65.85	77.74	Triplicate	-0.362013	0.280721	0.551725	-0.82528	0.0193633	-0.280121		21.6282	21.0932	21.782		22.4535	21.0738	22.0621		199264	3.24152e+06	2.23704e+06	3.60606e+06		204089	5.74358e+06	2.20721e+06	4.37883e+06
High	Q6GQQ9	OTU domain-containing protein 7B OS=Homo sapiens OX=9606	OTUD7B	FALSE	TRUE	4.15184	2	4	2	High	Not Found	Not Found	Not Found	High	Peak Found	Not Found	Not Found	Not Found	Medium	1.336	567295	424549	69.31	33.13	NS	-0.168482	#DIV/0!					-0.168482				18.142				18.3105	845330				289261	524006
High	O43184	Disintegrin and metalloproteinase domain-containing protein 12 OS=Homo sapiens OX=9606	ADAM12	FALSE	TRUE	9.90099	8	36	1	Medium	Not Found	Not Found	Not Found	Not Found	High	Not Found	Not Found	Not Found	Not Found	1.1	1.35808e+07	1.235e+07	139.36	135.71	Triplicate	-0.235838	0.420606	0.376124	0.156523	-0.797638	-0.52954	0.227302	25.4903	21.6385	21.1818	22.6238	25.3338	22.4361	21.7113	22.3965	8.66158e+06	4.71361e+07	3.26467e+06	2.37877e+06	6.46295e+06	4.83085e+06	4.22898e+07	5.67483e+06	3.43369e+06
Medium	Q4KWH8	1-phosphatidylinositol 4,5-bisphosphate phosphodiesterase eta-1 OS=Homo sapiens OX=9606	PLCH1	FALSE	TRUE	1.53574	2	5	2	High	Not Found	Not Found	Not Found	Medium	Peak Found	Not Found	Not Found	Not Found	Peak Found	1.117	2.61794e+06	2.34414e+06	0.06	31.01	NS	-0.125971	#DIV/0!					-0.125971				21.3207				21.4466	2.61675e+06				2.61914e+06	1.83017e+06
High	B3KTN5	cDNA FLJ38538 fis, clone HCHON2001407, highly similar to LanC-like protein 2 OS=Homo sapiens OX=9606 PE=2 SV=1		FALSE	TRUE	5.55556	2	7	2	High	Not Found	Not Found	Not Found	High	High	Not Found	Not Found	Not Found	Medium	1.826	526693	288374	105.36	61.25	NS	-0.283725	#DIV/0!					-0.283725				17.0351				17.3188	919088				134297	413263
Medium	Q5T5C0	Syntaxin-binding protein 5 OS=Homo sapiens OX=9606	STXBP5	FALSE	TRUE	2.78019	2	3	2	Medium	Peak Found	Not Found	Not Found	Medium	Peak Found	High	Not Found	Not Found	Peak Found	1.451	789419	543922	39.37	66.62	NS	-0.490253	#DIV/0!					-0.490253				19.1197				19.6099	1.00921e+06				569632	287687
Medium	B3KXN9	cDNA FLJ45793 fis, clone NT2RI2009233 OS=Homo sapiens OX=9606 PE=2 SV=1		FALSE	TRUE	3.33333	1	3	1	High	Not Found	Not Found	Peak Found	Not Found	Peak Found	Not Found	Not Found	High	Not Found	1.012	1.25183e+06	1.2368e+06	59.66	88.82	NS	-0.177935	#DIV/0!				-0.177935				20.7634				20.9413		723727			1.77993e+06		460027			2.01356e+06
High	A8K1Z4	cDNA FLJ76704, highly similar to Homo sapiens leukemia inhibitory factor receptor (LIFR), mRNA OS=Homo sapiens OX=9606 PE=2 SV=1		FALSE	TRUE	4.64904	4	8	4	High	Not Found	Not Found	High	High	High	Not Found	Not Found	Peak Found	High	1.229	1.49656e+06	1.21775e+06	34.56	13.2	NS	-0.235582	#DIV/0!	#DIV/0!				-0.235582				20.1089				20.3445	1.86232e+06				1.13081e+06	1.10412e+06
High	Q00534	Cyclin-dependent kinase 6 OS=Homo sapiens OX=9606	CDK6	FALSE	TRUE	26.3804	7	89	6	Peak Found	High	High	High	Not Found	Medium	High	High	High	Not Found	0.585	2.00218e+07	3.42497e+07	120.05	117.78	Triplicate	-0.956936	0.0482784	1.31625	-1.39185	-0.771543	-0.707413		21.1574	25.6149	24.6474		22.5492	26.3864	25.3548		82080	2.33887e+06	5.1387e+07	2.62794e+07		227789	6.13754e+06	8.77224e+07	4.29109e+07
High	Q9H7D7	WD repeat-containing protein 26 OS=Homo sapiens OX=9606	WDR26	FALSE	TRUE	3.02572	2	4	2	High	Not Found	Not Found	Not Found	High	Peak Found	Not Found	Not Found	Not Found	Medium	1.496	377107	252066	4.89	1.84	NS	0.511738	#DIV/0!					0.511738				18.4739				17.9621	390144				364070	248782
High	A0A024QZA4	ST3 beta-galactoside alpha-2,3-sialyltransferase 2, isoform CRA_a OS=Homo sapiens OX=9606	ST3GAL2	FALSE	TRUE	16.8571	5	19	4	Medium	High	Not Found	Medium	High	Medium	Medium	Not Found	High	Medium	1.086	1.13695e+06	1.0471e+06	110.87	86.06	Triplicate	-0.234831	0.415119	0.381827	0.399117	-0.810808	-0.328519	-0.199113	21.6685	18.2826	19.9661	18.4059	21.2694	19.0934	20.2946	18.605	661005	3.33332e+06	318868	1.02423e+06	347318	463544	2.52773e+06	559357	1.28615e+06
High	O95490	Adhesion G protein-coupled receptor L2 OS=Homo sapiens OX=9606	ADGRL2	FALSE	TRUE	4.24949	5	9	5	Peak Found	High	Not Found	Not Found	Not Found	High	High	Not Found	Not Found	Not Found	1.215	5.07213e+06	4.17386e+06	127.21	122.93	NS	0.304371	#DIV/0!		0.304371				23.1998				22.8954				509615	9.63464e+06				545636	7.80209e+06
High	Q9HCE7	E3 ubiquitin-protein ligase SMURF1 OS=Homo sapiens OX=9606	SMURF1	FALSE	TRUE	1.321	1	4	1	Peak Found	Peak Found	Peak Found	Not Found	Not Found	High	High	High	Not Found	Not Found	0.832	2.21725e+06	2.66553e+06	97.91	125.41	NS	-0.422569	#DIV/0!		-0.422569				21.8394				22.2619				682151	3.75234e+06				301756	5.02931e+06
High	A0A024R1T1	Ribosomal protein S19 binding protein 1, isoform CRA_a OS=Homo sapiens OX=9606	RPS19BP1	FALSE	TRUE	19.1176	2	3	2	Medium	Peak Found	Not Found	Not Found	Not Found	Peak Found	High	Not Found	Not Found	Not Found	0.65	641376	987237	115.1	137.25	NS	-0.741728	#DIV/0!		-0.741728				20.1499				20.8916				119381	1.16337e+06				29109.5	1.94536e+06
High	Q8IUH4	Palmitoyltransferase ZDHHC13 OS=Homo sapiens OX=9606	ZDHHC13	FALSE	TRUE	8.36013	4	12	4	High	Peak Found	High	Not Found	High	Not Found	Medium	High	High	Not Found	0.488	8.16284e+06	1.67144e+07	138.16	137.64	Duplicate	-1.13926	0.060167	1.22064	-1.24725	-1.03126			17.5214	23.9439			18.7687	24.9752				188137	1.61375e+07				446614	3.29821e+07
High	Q13641	Trophoblast glycoprotein OS=Homo sapiens OX=9606	TPBG	FALSE	TRUE	2.38095	1	4	1	Medium	High	Not Found	Not Found	Not Found	Peak Found	High	Not Found	Not Found	Not Found	0.738	1.57921e+06	2.13923e+06	115.99	134.2	NS	-0.53647	#DIV/0!		-0.53647				21.4549				21.9913				283960	2.87446e+06				109278	4.16917e+06
High	Q3ZAQ7	Vacuolar ATPase assembly integral membrane protein VMA21 OS=Homo sapiens OX=9606	VMA21	FALSE	TRUE	24.7525	2	7	2	Medium	High	Peak Found	Not Found	High	Not Found	Peak Found	High	Not Found	Peak Found	1.095	1.08609e+07	9.92267e+06	103.08	45.63	Triplicate	-0.228465	0.78291	0.106288	0.91092	-1.57879		-0.0175303	24.5036	21.9876		22.1454	23.5926	23.5664		22.1629		2.37852e+07	4158513		4.63897e+06		1.26501e+07	1.24222e+07
High	Q5HYL6	Uncharacterized protein DKFZp686E1899 OS=Homo sapiens OX=9606	DKFZp686E1899	FALSE	TRUE	9.65909	3	5	3	Medium	High	Not Found	Peak Found	Not Found	Peak Found	High	Not Found	High	Not Found	0.898	1.19873e+06	1.33532e+06	64.36	104.25	NS	-0.41125	#DIV/0!				-0.41125				20.7342				21.1455		653163			1.7443e+06		351009			2.31963e+06
Medium	P06703	Protein S100-A6 OS=Homo sapiens OX=9606	S100A6	FALSE	TRUE	8.88889	1	2	1	Medium	Not Found	Not Found	Not Found	High	Peak Found	Not Found	Not Found	Not Found	Peak Found	1.633	3.98028e+06	2.43714e+06	19.66	13.95	NS	0.759684	#DIV/0!					0.759684				22.1122				21.3525	3.42706e+06				4.53351e+06	2.19667e+06
High	Q8WVC0	RNA polymerase-associated protein LEO1 OS=Homo sapiens OX=9606	LEO1	FALSE	TRUE	1.95195	1	4	1	High	High	Peak Found	Not Found	Not Found	Peak Found	High	Medium	Not Found	Not Found	0.644	1.48082e+06	2.29768e+06	117.96	135.61	NS	-0.728785	#DIV/0!		-0.728785				21.373				22.1018				245697	2.71594e+06				94392.5	4.50097e+06
High	Q5VZ89	DENN domain-containing protein 4C OS=Homo sapiens OX=9606	DENND4C	FALSE	TRUE	4.34783	7	12	7	Medium	Not Found	Not Found	High	Not Found	High	Not Found	Not Found	High	Not Found	0.776	6.44711e+06	8.30923e+06	113.36	128.74	NS	-0.450611	#DIV/0!				-0.450611				23.4695				23.9201		1.27931e+06			1.16149e+07		745298			1.58732e+07
High	Q9BX95	Sphingosine-1-phosphate phosphatase 1 OS=Homo sapiens OX=9606	SGPP1	FALSE	TRUE	6.80272	3	7	3	Peak Found	Not Found	Medium	Medium	Not Found	High	Not Found	Peak Found	High	Not Found	0.772	3.03079e+06	3.92523e+06	118.62	130.8	NS	-0.439111	#DIV/0!				-0.439111				22.41				22.8491		488609			5.57297e+06		294793			7.55566e+06
Medium	Q9HD42	Charged multivesicular body protein 1a OS=Homo sapiens OX=9606	CHMP1A	FALSE	TRUE	4.08163	1	3	1	Medium	Not Found	Not Found	Medium	Not Found	High	Not Found	Not Found	Peak Found	Not Found	0.871	812571	933413	29.57	96.65	NS	-0.677477	#DIV/0!				-0.677477				19.9061				20.5836		642647			982494		295483			1.57134e+06
Medium	A0A1V0E407	MICA OS=Homo sapiens OX=9606	MICA	FALSE	TRUE	4.15584	2	3	1	Peak Found	Not Found	Not Found	Not Found	Peak Found	High	Not Found	Not Found	Not Found	Medium	0.924	767580	830637	6.4	27.13	NS	-0.282539	#DIV/0!					-0.282539				19.4832			19.9593	19.7657	802294				732865	581118			1.01938e+06
High	F4YTD1	MHC class I antigen OS=Homo sapiens OX=9606	HLA-B	FALSE	TRUE	9.11602	2	8	1	Peak Found	Not Found	High	Peak Found	Peak Found	High	Not Found	Medium	High	Medium	1.685	464179	275487	108.66	111.25	NS	0.871521	#DIV/0!					0.871521				16.7145				15.843	820818				107539	492196
Medium	D6W551	Chromosome 2 open reading frame 28, isoform CRA_d OS=Homo sapiens OX=9606	C2orf28	FALSE	TRUE	9.15493	2	3	2	Peak Found	Not Found	Not Found	Not Found	Medium	Medium	Not Found	Not Found	Not Found	Medium	1.793	1.49467e+06	833723	17.64	20.7	NS	0.878367	#DIV/0!					0.878367				20.3192				19.4409	1.68105e+06				1.30828e+06	955762
Medium	Q9NVC3	Putative sodium-coupled neutral amino acid transporter 7 OS=Homo sapiens OX=9606	SLC38A7	FALSE	TRUE	5.19481	2	4	2	Medium	Not Found	Not Found	Medium	Medium	Peak Found	Not Found	Not Found	High	Not Found	0.353	322253	912016	49.96	139.05	Duplicate	-2.07131	#DIV/0!				-2.07131				18.7152	18.6066			20.7865		137238			430370	399150	15318.2			1.80871e+06
High	Q8N4A0	Polypeptide N-acetylgalactosaminyltransferase 4 OS=Homo sapiens OX=9606	GALNT4	FALSE	TRUE	16.782	8	78	7	High	High	Not Found	High	High	High	High	Not Found	High	High	0.83	3.55734e+06	4.28399e+06	116.23	117.19	Triplicate	-0.360083	0.219119	0.65932	-0.257358		-0.752839	-0.0700527	23.2149		20.9251	20.136	23.4723		21.6779	20.2061	1.34983e+06	9.73628e+06		1.99099e+06	1.15226e+06	933684	1.16376e+07		3.35503e+06
High	Q6XUX3	Dual serine/threonine and tyrosine protein kinase OS=Homo sapiens OX=9606	DSTYK	FALSE	TRUE	3.12164	3	4	3	Medium	Not Found	Not Found	Peak Found	Not Found	Peak Found	Not Found	Not Found	High	Not Found	0.902	906190	1.00477e+06	17.3	94.71	NS	-1.07688	#DIV/0!				-1.07688				19.6012				20.678		1.01707e+06			795307		331861			1.67767e+06
High	O43719	HIV Tat-specific factor 1 OS=Homo sapiens OX=9606	HTATSF1	FALSE	TRUE	7.54967	4	9	4	Medium	High	Not Found	Not Found	Medium	Peak Found	High	Not Found	Not Found	Not Found	0.842	1.24586e+06	1.47916e+06	48.53	97.82	NS	-0.580482	#DIV/0!		-0.580482				20.6743				21.2548				818327	1.67339e+06				456015	2.5023e+06
High	Q5TZN6	Nucleolar protein 3 (Apoptosis repressor with CARD domain), isoform CRA_b OS=Homo sapiens OX=9606	NOL3	FALSE	TRUE	8.65385	2	4	2	High	Peak Found	Not Found	Not Found	Not Found	Peak Found	Medium	Not Found	Not Found	Not Found	1.395	244175	175034	111.82	5.1	NS	-1.72318	#DIV/0!		-1.72318				15.6412				17.3643				437245	51104.1				181341	168727
High	A8YXX4	Glutamine synthetase OS=Homo sapiens OX=9606	PIG59	FALSE	TRUE	2.94906	1	4	1	High	Not Found	Not Found	Not Found	High	High	Not Found	Not Found	Not Found	High	1.213	498688	411160	106.74	89.87	NS	-0.293284	#DIV/0!					-0.293284				16.9002				17.1934	875067				122308	672440
High	Q8IWC1	MAP7 domain-containing protein 3 OS=Homo sapiens OX=9606	MAP7D3	FALSE	TRUE	2.96804	2	4	2	High	Peak Found	Not Found	Not Found	Not Found	High	High	Not Found	Not Found	Not Found	0.771	1.30519e+06	1.69384e+06	90.83	117.09	NS	-0.530558	#DIV/0!		-0.530558				21.0315				21.5621				466910	2.14348e+06				291454	3.09623e+06
High	P13073	Cytochrome c oxidase subunit 4 isoform 1, mitochondrial OS=Homo sapiens OX=9606	COX4I1	FALSE	TRUE	6.50888	1	3	1	Medium	Not Found	High	Not Found	Not Found	Peak Found	Not Found	High	Not Found	Not Found	0.831	647630	779603	24.24	77.39	NS	-0.668957	#DIV/0!			-0.668957				19.5331				20.202			536604		758657			352999		1.20621e+06
Medium	Q8WUJ1	Neuferricin OS=Homo sapiens OX=9606	CYB5D2	FALSE	TRUE	5.30303	2	3	1	High	Not Found	Not Found	Peak Found	Not Found	Peak Found	Not Found	Not Found	High	Not Found	0.775	344535	444303	15.05	85.93	NS	-0.905967	#DIV/0!				-0.905967				18.5402				19.4461		307878			381193		174326			714279
High	A0A1U9X7W4	HSPA1A OS=Homo sapiens OX=9606 PE=3 SV=1		FALSE	TRUE	49.142	33	977	1	Not Found	Not Found	High	Not Found	Not Found	Not Found	Not Found	Peak Found	Not Found	Not Found	0.931	4.00841e+07	4.30557e+07			NS	-0.103171	#DIV/0!			-0.103171				25.2565				25.3597					4.00841e+07					4.30557e+07
High	E9PDP5	Ankyrin repeat and KH domain-containing protein 1 (Fragment) OS=Homo sapiens OX=9606	ANKHD1	FALSE	TRUE	25.1118	37	266	1	Not Found	Not Found	Not Found	High	Not Found	Not Found	Not Found	Not Found	High	Not Found	0.878	1.97986e+07	2.25461e+07			NS	-0.187479	#DIV/0!				-0.187479				24.2389				24.4264					1.97986e+07					2.25461e+07
High	J3KMX1	Nuclear pore complex protein Nup88 (Fragment) OS=Homo sapiens OX=9606	NUP88	FALSE	TRUE	35.0575	23	271	1	Not Found	High	Not Found	Not Found	Not Found	Not Found	Medium	Not Found	Not Found	Not Found	1.318	702974	533486			NS	0.39802	#DIV/0!		0.39802				19.4231				19.0251					702974					533486
High	Q8IZU8	Dermatan-sulfate epimerase-like protein OS=Homo sapiens OX=9606	DSEL	FALSE	TRUE	6.60066	7	28	7	High	High	Peak Found	High	High	High	Medium	High	High	High	0.754	5.81391e+06	7.71253e+06	57.53	53.26	Triplicate	-0.463491	0.0351511	1.45406	-0.157079	-0.389239	-0.553357	-0.75429	23.3004	19.7915	22.465	22.5935	23.4575	20.1807	23.0184	23.3478	5.71303e+06	1.03307e+07	907475	5.7896e+06	6.32878e+06	6.68354e+06	1.1519e+07	1.18852e+06	8.49622e+06
High	Q53G55	TNF receptor-associated protein 1 variant (Fragment) OS=Homo sapiens OX=9606 PE=2 SV=1		FALSE	TRUE	43.75	27	302	1	Not Found	Not Found	Medium	Not Found	Not Found	Not Found	Not Found	High	Not Found	Not Found	1.418	1.18607e+06	836416			NS	0.503891	#DIV/0!			0.503891				20.1778				19.6739					1.18607e+06					836416
High	B7Z3D4	cDNA FLJ59307, highly similar to Myosin-10 OS=Homo sapiens OX=9606 PE=2 SV=1		FALSE	TRUE	28.1979	42	147	1	Not Found	Not Found	Not Found	High	Not Found	Not Found	Not Found	Not Found	Medium	Not Found	1.049	6.43715e+06	6.13804e+06			NS	0.0686438	#DIV/0!				0.0686438				22.618				22.5493					6.43715e+06					6.13804e+06
High	Q6IB11	PGRMC1 protein OS=Homo sapiens OX=9606	PGRMC1	FALSE	TRUE	22.0513	3	12	2	Not Found	High	High	Not Found	Not Found	Not Found	High	High	Not Found	Not Found	0.731	1.0273e+06	1.40466e+06	77.14	98.87	Duplicate	-0.222104	0.652795	0.185223	-0.588143	0.143935			20.5984	18.833			21.1866	18.6891				1.58762e+06	466979				2.38669e+06	422638
High	B7Z602	cDNA FLJ59408, highly similar to 150 kDa oxygen-regulated protein (Orp150) OS=Homo sapiens OX=9606 PE=2 SV=1		FALSE	TRUE	36.128	19	229	1	Not Found	High	Not Found	Not Found	Not Found	Not Found	Peak Found	Not Found	Not Found	Not Found	5.105	6.77311e+06	1.32679e+06			NS	2.35188	#DIV/0!		2.35188				22.6914				20.3395					6.77311e+06					1.32679e+06
High	Q53GE9	Elongation factor 1-alpha (Fragment) OS=Homo sapiens OX=9606 PE=2 SV=1		FALSE	TRUE	50.4329	19	1169	0	Not Found	Not Found	Not Found	Not Found	Not Found	Not Found	Not Found	Not Found	Not Found	Not Found	0.32	1.12086e+07	3.50495e+07			NS	-1.64478	#DIV/0!				-1.64478				23.4181				25.0629					1.12086e+07					3.50495e+07
High	A4QN19	Protein transport protein sec16 (Fragment) OS=Homo sapiens OX=9606	SEC16A	FALSE	TRUE	20.6717	32	186	1	Not Found	Not Found	Not Found	High	Not Found	Not Found	Not Found	Not Found	High	Not Found	0.352	240724	682922			NS	-1.50434	#DIV/0!				-1.50434				17.877				19.3814					240724					682922
High	O15439	Multidrug resistance-associated protein 4 OS=Homo sapiens OX=9606	ABCC4	FALSE	TRUE	7.69811	8	20	8	Not Found	High	High	High	Not Found	Not Found	High	Peak Found	High	Not Found	0.692	2.6177e+06	3.78321e+06	68.02	80.73	Triplicate	-0.220858	0.629371	0.201093	-0.877785	0.476134	-0.260924		21.7235	19.1254	21.8645		22.6013	18.6493	22.1254			3.46285e+06	571908	3.81834e+06			6.36317e+06	411145	4.57531e+06
High	Q14240	Eukaryotic initiation factor 4A-II OS=Homo sapiens OX=9606	EIF4A2	FALSE	TRUE	34.6437	15	395	4	Not Found	Not Found	High	Not Found	Not Found	Not Found	Not Found	High	Not Found	Not Found	1.644	3.5802e+07	2.17761e+07			NS	0.71729	#DIV/0!			0.71729				25.0935				24.3762					3.5802e+07					2.17761e+07
High	Q92520	Protein FAM3C OS=Homo sapiens OX=9606	FAM3C	FALSE	TRUE	43.1718	9	88	9	High	High	High	High	High	High	High	High	High	High	0.738	2.01887e+07	2.73504e+07	45.58	56.02	Triplicate	-0.510846	0.013312	1.87576	-0.659395	-0.272748	-0.678004	-0.433239	25.0381	23.8236	23.5577	23.8311	25.6975	24.0963	24.2357	24.2643	2.43737e+07	3.44533e+07	1.48458e+07	1.23472e+07	1.49236e+07	2.4495e+07	5.44163e+07	1.79353e+07	1.97545e+07
High	Q15008	26S proteasome non-ATPase regulatory subunit 6 OS=Homo sapiens OX=9606	PSMD6	FALSE	TRUE	46.2725	21	66	21	Not Found	Not Found	High	Not Found	Not Found	Not Found	High	High	Not Found	Not Found	1.746	7.79638e+08	4.4662e+08		140.83	NS	-0.193248	#DIV/0!			-0.193248				29.5382			20.8217	29.7315					7.79638e+08				1.8534e+06	8.91386e+08
High	Q92544	Transmembrane 9 superfamily member 4 OS=Homo sapiens OX=9606	TM9SF4	FALSE	TRUE	23.3645	14	187	5	High	High	High	High	High	High	High	High	High	High	0.732	1.08815e+08	1.4872e+08	55.95	67.16	Triplicate	-0.558197	0.0625299	1.20391	-0.525031	-0.78854	-0.890399	-0.0288182	27.6801	26.0171	26.4407	26.5684	28.2051	26.8056	27.3311	26.5972	7.05216e+07	2.15047e+08	6.79077e+07	9.10819e+07	9.95157e+07	4.6494e+07	3.09446e+08	1.17299e+08	1.68837e+08
High	A0A0S2Z377	Annexin (Fragment) OS=Homo sapiens OX=9606	ANXA6	FALSE	TRUE	46.9265	30	57	30	Not Found	Not Found	High	Not Found	Not Found	Not Found	Not Found	High	Not Found	Not Found	0.908	4.15803e+08	4.57981e+08			NS	-0.139388	#DIV/0!			-0.139388				28.6313				28.7707					4.15803e+08					4.57981e+08
High	A0A0S2Z5P5	Chromosome 10 open reading frame 119, isoform CRA_c (Fragment) OS=Homo sapiens OX=9606	MCMBP	FALSE	TRUE	41.25	22	112	1	Not Found	Not Found	High	Not Found	Not Found	Not Found	Not Found	Peak Found	Not Found	Not Found	0.382	87732	229568			NS	-1.38775	#DIV/0!			-1.38775				16.4208				17.8086					87732					229568
High	A0A024R943	Torsin family 3, member A, isoform CRA_b OS=Homo sapiens OX=9606	TOR3A	FALSE	TRUE	22.67	9	35	9	High	High	High	High	Peak Found	Medium	High	High	High	High	1.056	2.00616e+07	1.89935e+07	124.25	152.28	Triplicate	-0.218722	0.742025	0.129581	0.856228	-0.182577	0.37269	-1.92123	24.4966	25.8778	23.3836	15.4293	23.6404	26.0604	23.0109	17.3506	3.99115e+06	2.36706e+07	6.16587e+07	1.09436e+07	44125.5	3.29557e+06	1.30755e+07	6.9977e+07	8.45222e+06
High	A0A024RCM3	DDX39B OS=Homo sapiens OX=9606	hCG_2005638	FALSE	TRUE	34.5794	15	166	5	Not Found	Not Found	High	Not Found	Not Found	Not Found	Not Found	High	Not Found	Not Found	0.986	1.48024e+08	1.50065e+08			NS	-0.0197623	#DIV/0!			-0.0197623				27.1413				27.161					1.48024e+08					1.50065e+08
High	H7BXF4	Sphingomyelin phosphodiesterase 4 OS=Homo sapiens OX=9606	SMPD4	FALSE	TRUE	32.8554	24	116	1	Not Found	Not Found	Not Found	Peak Found	Not Found	Not Found	Not Found	Not Found	High	Not Found	0.728	394972	542905			NS	-0.45895	#DIV/0!				-0.45895				18.5914				19.0503					394972					542905
High	A0A024R8U8	Calcium activated nucleotidase 1, isoform CRA_b OS=Homo sapiens OX=9606	CANT1	FALSE	TRUE	20.4489	7	22	7	High	High	Peak Found	Peak Found	High	High	High	Medium	High	High	0.951	3.94798e+06	4.15045e+06	80.81	71.47	Triplicate	-0.354694	0.112789	0.947734	-0.0692311	-0.38365	-0.79152	-0.174375	23.0226	20.4478	21.2162	20.3409	23.0918	20.8315	22.0077	20.5153	6.02459e+06	8.52088e+06	1.43023e+06	2.43613e+06	1.32805e+06	4.23121e+06	8.93975e+06	1.86593e+06	4.21669e+06
High	Q9Y2K2	Serine/threonine-protein kinase SIK3 OS=Homo sapiens OX=9606	SIK3	FALSE	TRUE	19.7578	22	71	1	Not Found	High	Not Found	Not Found	Not Found	Not Found	High	Not Found	Not Found	Not Found	0.791	1.26269e+07	1.59577e+07			NS	-0.337751	#DIV/0!		-0.337751				23.59				23.9277					1.26269e+07					1.59577e+07
High	B3KN02	cDNA FLJ13106 fis, clone NT2RP3002455, highly similar to DnaJ homolog subfamily C member 13 OS=Homo sapiens OX=9606 PE=2 SV=1		FALSE	TRUE	33.4831	25	57	1	Not Found	Not Found	Not Found	Peak Found	Not Found	Not Found	Not Found	Not Found	High	Not Found	0.991	760336	767241			NS	-0.0130428	#DIV/0!				-0.0130428				19.5363				19.5493					760336					767241
High	D3DUW7	Dynamin 1-like, isoform CRA_a OS=Homo sapiens OX=9606	DNM1L	FALSE	TRUE	27.9255	19	107	1	Not Found	High	Not Found	Not Found	Not Found	Not Found	High	Not Found	Not Found	Not Found	3.821	1.35177e+06	353819			NS	1.93377	#DIV/0!		1.93377				20.3664				18.4327					1.35177e+06					353819
High	O75367	Core histone macro-H2A.1 OS=Homo sapiens OX=9606	H2AFY	FALSE	TRUE	37.3656	13	58	13	Not Found	Not Found	High	Not Found	Not Found	Not Found	Not Found	High	Not Found	Not Found	1.259	9.89498e+08	7.86227e+08			NS	0.331751	#DIV/0!			0.331751				29.8821				29.5504					9.89498e+08					7.86227e+08
High	A0A024R9M9	Calcium binding protein P22, isoform CRA_a OS=Homo sapiens OX=9606	CHP	FALSE	TRUE	27.1795	6	20	6	Not Found	High	High	High	Not Found	Not Found	High	High	High	Not Found	0.73	1.47772e+07	2.02409e+07	60.95	70.58	Triplicate	-0.352139	0.159676	0.79676	-0.259334	-0.132189	-0.664894		24.1819	22.0793	24.3149		24.4412	22.2115	24.9798			1.90312e+07	4.4312e+06	2.08693e+07			2.2779e+07	4.8564e+06	3.30872e+07
High	A0A0G2JR96	Cytoplasmic FMR1-interacting protein 1 (Fragment) OS=Homo sapiens OX=9606	CYFIP1	FALSE	TRUE	20.5336	18	89	1	Not Found	High	Not Found	Not Found	Not Found	Not Found	High	Not Found	Not Found	Not Found	1.052	920871	875207			NS	0.0733755	#DIV/0!		0.0733755				19.8126				19.7393					920871					875207
High	A8K6S3	cDNA FLJ77570, highly similar to Homo sapiens pleckstrin homology domain containing, family C (with FERM domain) member 1 (PLEKHC1), mRNA OS=Homo sapiens OX=9606 PE=2 SV=1		FALSE	TRUE	25	18	64	1	Not Found	Not Found	Peak Found	Not Found	Not Found	Not Found	Not Found	Medium	Not Found	Not Found	1.243	1.99757e+07	1.60643e+07			NS	0.314383	#DIV/0!			0.314383				24.2517				23.9374					1.99757e+07					1.60643e+07
High	A0A024R2U4	Three prime repair exonuclease 1, isoform CRA_b OS=Homo sapiens OX=9606	TREX1	FALSE	TRUE	10.1138	6	11	6	Not Found	High	Not Found	High	Medium	Not Found	High	Not Found	High	Medium	0.645	5.17757e+06	8.02767e+06	89.06	102.92	Triplicate	-0.211968	0.638101	0.195111	-0.807688		-0.339581	0.511365	23.1856		22.427	18.4306	23.9933		22.7666	17.9192		9.5405e+06		5.63891e+06	353309		1.66997e+07		7.13541e+06
High	O14715	RANBP2-like and GRIP domain-containing protein 8 OS=Homo sapiens OX=9606	RGPD8	FALSE	TRUE	12.8045	21	101	2	Not Found	Not Found	Not Found	High	Not Found	Not Found	Not Found	Not Found	High	Not Found	0.715	515110	720923			NS	-0.484965	#DIV/0!				-0.484965				18.9745				19.4595					515110					720923
High	Q6S8J3	POTE ankyrin domain family member E OS=Homo sapiens OX=9606	POTEE	FALSE	TRUE	7.34884	6	221	1	Not Found	Not Found	Not Found	Peak Found	Not Found	Not Found	Not Found	Not Found	High	Not Found	0.492	1.49567e+06	3.04098e+06			NS	-1.02374	#DIV/0!				-1.02374				20.5124				21.5361					1.49567e+06					3.04098e+06
High	B4DE53	cDNA FLJ61213, highly similar to Tubulin-specific chaperone D OS=Homo sapiens OX=9606 PE=2 SV=1		FALSE	TRUE	18.0212	13	65	1	Not Found	High	Not Found	Not Found	Not Found	Not Found	High	Not Found	Not Found	Not Found	0.599	3.48902e+06	5.82335e+06			NS	-0.739025	#DIV/0!		-0.739025				21.7344				22.4734					3.48902e+06					5.82335e+06
High	B3KN59	cDNA FLJ13673 fis, clone PLACE1011858, highly similar to BAG family molecular chaperone regulator 2 OS=Homo sapiens OX=9606 PE=2 SV=1		FALSE	TRUE	54.5024	12	88	11	High	High	High	High	High	High	High	High	High	High	0.743	9.21179e+07	1.2394e+08	80.61	107.6	Triplicate	-0.210718	0.482497	0.316506	-0.369353	-0.0499532	-0.837392	0.413825	27.3804	24.9805	27.3578	25.153	27.7498	25.0305	28.1952	24.7392	4.34639e+07	1.74715e+08	3.31048e+07	1.71997e+08	3.73092e+07	2.44058e+07	2.25692e+08	3.42711e+07	3.07328e+08
High	F5H867	4F2 cell-surface antigen heavy chain (Fragment) OS=Homo sapiens OX=9606	SLC3A2	FALSE	TRUE	68.8889	10	119	3	Not Found	Not Found	High	Not Found	Not Found	Not Found	High	High	Not Found	Not Found	1.702	1.64785e+06	968114		125.04	NS	-0.146596	#DIV/0!			-0.146596				20.6522			16.7749	20.7987					1.64785e+06				112136	1.82409e+06
High	P22570	NADPH:adrenodoxin oxidoreductase, mitochondrial OS=Homo sapiens OX=9606	FDXR	FALSE	TRUE	36.8635	16	33	16	Not Found	Not Found	High	High	Not Found	Not Found	Not Found	High	Medium	Not Found	0.897	1.63485e+08	1.82251e+08			NS	-0.156768	#DIV/0!			-0.156768				27.2846				27.4413					1.63485e+08					1.82251e+08
High	P98170	E3 ubiquitin-protein ligase XIAP OS=Homo sapiens OX=9606	XIAP	FALSE	TRUE	35.2113	14	63	1	Not Found	Not Found	High	Not Found	Not Found	Not Found	Not Found	High	Not Found	Not Found	1.261	4354627	3453076			NS	0.334667	#DIV/0!			0.334667				22.0541				21.7195					4354627					3453076
High	P43034	Platelet-activating factor acetylhydrolase IB subunit alpha OS=Homo sapiens OX=9606	PAFAH1B1	FALSE	TRUE	28.5366	9	54	8	High	High	High	High	High	High	High	High	Medium	High	0.719	5.1664e+07	7.18376e+07			NS	-0.47558	#DIV/0!			-0.47558				25.6227				26.0982					5.1664e+07					7.18376e+07
High	B2RAD8	cDNA, FLJ94852, highly similar to Homo sapiens eukaryotic translation initiation factor 2C, 1 (EIF2C1), mRNA OS=Homo sapiens OX=9606 PE=2 SV=1		FALSE	TRUE	17.5029	13	41	2	Medium	Not Found	Not Found	High	Not Found	Not Found	Not Found	Not Found	High	Not Found	1.144	7.86636e+06	6.87886e+06			NS	0.193526	#DIV/0!				0.193526				22.9073				22.7137					7.86636e+06					6.87886e+06
High	B3KPF3	cDNA FLJ31722 fis, clone NT2RI2006679, highly similar to Homo sapiens follistatin-like 4 (FSTL4), mRNA OS=Homo sapiens OX=9606 PE=2 SV=1		FALSE	TRUE	20.7739	8	65	1	Not Found	Not Found	Medium	Not Found	Not Found	Not Found	Not Found	Peak Found	Not Found	Not Found	1.301	251284	193140			NS	0.379673	#DIV/0!			0.379673				17.939				17.5593					251284					193140
High	A0A0S2Z3J7	Dystrophin isoform 1 (Fragment) OS=Homo sapiens OX=9606	DMD	FALSE	TRUE	24.5669	13	32	1	Not Found	Peak Found	Not Found	Not Found	Not Found	Not Found	High	Not Found	Not Found	Not Found	0.743	903257	1.21638e+06			NS	-0.42938	#DIV/0!		-0.42938				19.7848				20.2142					903257					1.21638e+06
High	Q53GL6	RNA binding protein (Autoantigenic, hnRNP-associated with lethal yellow) long isoform variant (Fragment) OS=Homo sapiens OX=9606	RALY	FALSE	TRUE	33.5505	11	35	11	Not Found	Not Found	High	Not Found	Not Found	Not Found	Not Found	High	Not Found	Not Found	1.189	1.94203e+08	1.63317e+08			NS	0.249891	#DIV/0!			0.249891				27.533				27.2831					1.94203e+08					1.63317e+08
High	J3KN67	Tropomyosin alpha-3 chain OS=Homo sapiens OX=9606	TPM3	FALSE	TRUE	36.8421	11	65	1	High	High	High	High	Peak Found	Peak Found	Peak Found	Medium	High	High	1.195	1.14712e+06	960162			NS	0.256664	#DIV/0!			0.256664				20.1296				19.8729					1.14712e+06					960162
High	P21266	Glutathione S-transferase Mu 3 OS=Homo sapiens OX=9606	GSTM3	FALSE	TRUE	44.8889	10	46	9	High	High	High	High	High	High	High	High	High	High	0.867	1.19061e+07	1.37379e+07	25.33	42.95	Triplicate	-0.349425	0.317334	0.498484	-0.613364	-0.174309	-0.982744	0.372716	23.1631	23.8774	23.3537	23.1243	23.7765	24.0517	24.3365	22.7515	1.4865e+07	9.39282e+06	1.54103e+07	1.07194e+07	9.14311e+06	8.68535e+06	1.43694e+07	1.73893e+07	2.11838e+07
High	Q86V85	Integral membrane protein GPR180 OS=Homo sapiens OX=9606	GPR180	FALSE	TRUE	5.68182	2	15	2	Medium	High	High	High	Medium	Peak Found	High	High	High	Peak Found	0.778	1.93455e+06	2.48509e+06	74.3	81.51	Triplicate	-0.346917	0.174094	0.759216	-0.668216	-0.26814	-0.104393		21.2785	21.7645	20.4129		21.9467	22.0327	20.5173		235733	2.54368e+06	3.56272e+06	1.39606e+06		106953	4.04218e+06	4.29042e+06	1.50082e+06
High	Q05CW7	NAT10 protein (Fragment) OS=Homo sapiens OX=9606	NAT10	FALSE	TRUE	19.6751	10	51	1	Not Found	Not Found	High	Medium	Not Found	Not Found	Not Found	Not Found	High	Not Found	0.632	8.51437e+06	1.34681e+07			NS	-0.661571	#DIV/0!				-0.661571				23.0215				23.683					8.51437e+06					1.34681e+07
High	B4DLE6	cDNA FLJ52559, highly similar to Homo sapiens unc-45 homolog A (UNC45A), transcript variant 3, mRNA OS=Homo sapiens OX=9606 PE=2 SV=1		FALSE	TRUE	33.0247	10	33	1	Not Found	Peak Found	Not Found	Not Found	Not Found	Not Found	High	Not Found	Not Found	Not Found	0.536	755995	1.4099e+06			NS	-0.899146	#DIV/0!		-0.899146				19.528				20.4272					755995					1.4099e+06
High	Q68DL4	Uncharacterized protein DKFZp781J211 (Fragment) OS=Homo sapiens OX=9606	DKFZp781J211	FALSE	TRUE	11.6194	13	23	1	Not Found	Not Found	Not Found	Peak Found	Not Found	Not Found	Not Found	Not Found	Medium	Not Found	0.578	1.79679e+06	3.10894e+06			NS	-0.791003	#DIV/0!				-0.791003				20.777				21.568					1.79679e+06					3.10894e+06
High	Q6LES2	Annexin (Fragment) OS=Homo sapiens OX=9606	ANXA4	FALSE	TRUE	32.3988	10	23	9	Not Found	Not Found	High	Not Found	Not Found	Not Found	Not Found	High	Not Found	Not Found	0.953	6.14581e+07	6.44665e+07			NS	-0.0689485	#DIV/0!			-0.0689485				25.8731				25.942					6.14581e+07					6.44665e+07
High	Q6FI81	Anamorsin OS=Homo sapiens OX=9606	CIAPIN1	FALSE	TRUE	21.7949	6	22	6	High	High	High	High	High	Medium	High	High	High	High	0.799	4.44293e+06	5.56112e+06	54.41	90.39	Triplicate	-0.208341	0.478391	0.320217	-0.641333	0.25978	-0.668219	0.216406	22.3549	21.594	22.9761	21.1021	22.9962	21.3342	23.6444	20.8857	3.18324e+06	5.36403e+06	3.16547e+06	8.25103e+06	2.2509e+06	1.74594e+06	8.36665e+06	2.64385e+06	1.31118e+07
High	A0A024R0Z3	DEAD (Asp-Glu-Ala-Asp) box polypeptide 23, isoform CRA_b OS=Homo sapiens OX=9606	DDX23	FALSE	TRUE	19.6341	13	19	13	Not Found	Not Found	High	Not Found	Not Found	Not Found	Not Found	High	Not Found	Not Found	1.318	3.98992e+07	3.02761e+07			NS	0.39818	#DIV/0!			0.39818				25.2499				24.8517					3.98992e+07					3.02761e+07
High	B5BUG9	Receptor protein serine/threonine kinase (Fragment) OS=Homo sapiens OX=9606	BMPR1A	FALSE	TRUE	8.45865	3	3	2	Not Found	High	Not Found	Not Found	Not Found	Not Found	High	Not Found	Not Found	Not Found	0.866	838307	968011			NS	-0.207544	#DIV/0!	#DIV/0!	-0.207544				19.6771				19.8847					838307					968011
High	E7EMK3	Flotillin-2 OS=Homo sapiens OX=9606	FLOT2	FALSE	TRUE	25.2588	10	20	10	Not Found	Not Found	High	Not Found	High	Not Found	Medium	High	Not Found	Not Found	1.02	7.90037e+07	7.74308e+07			NS	0.0290129	#DIV/0!			0.0290129				26.2354				26.2064					7.90037e+07					7.74308e+07
High	X5D2M8	Major vault protein isoform A (Fragment) OS=Homo sapiens OX=9606	MVP	FALSE	TRUE	14.3337	11	18	11	Not Found	Not Found	High	Not Found	Not Found	Not Found	Not Found	High	Not Found	Not Found	0.571	2.13368e+07	3.73619e+07			NS	-0.808221	#DIV/0!			-0.808221				24.3468				25.1551					2.13368e+07					3.73619e+07
High	Q96IV0	Peptide-N(4)-(N-acetyl-beta-glucosaminyl)asparagine amidase OS=Homo sapiens OX=9606	NGLY1	FALSE	TRUE	11.9266	6	13	6	High	Peak Found	Not Found	Peak Found	High	High	High	Not Found	High	Medium	0.642	856777	1.33527e+06	84.29	82.2	Triplicate	-0.982366	0.0476718	1.32174	-1.1628		-1.24448	-0.539821	19.5413		17.3972	20.8364	20.7041		18.6416	21.3762	619215	763012		172610	1.87227e+06	501900	1.70832e+06		408969
High	Q9UNX3	60S ribosomal protein L26-like 1 OS=Homo sapiens OX=9606	RPL26L1	FALSE	TRUE	47.5862	10	62	1	Not Found	High	Not Found	Not Found	Not Found	Not Found	Peak Found	Not Found	Not Found	Not Found	0.428	554838	1.29608e+06			NS	-1.22402	#DIV/0!		-1.22402				19.0817				20.3057					554838					1.29608e+06
High	Q7Z406	Myosin-14 OS=Homo sapiens OX=9606	MYH14	FALSE	TRUE	4.01003	8	52	1	High	Medium	High	High	High	High	Peak Found	Peak Found	High	High	1.024	496671	484954			NS	0.0344439	#DIV/0!		0.0344439				18.9219				18.8875					496671					484954
High	Q68DK2	Zinc finger FYVE domain-containing protein 26 OS=Homo sapiens OX=9606	ZFYVE26	FALSE	TRUE	4.17487	9	15	2	Not Found	Not Found	Not Found	High	Not Found	Not Found	Not Found	Not Found	High	Not Found	0.671	1.05702e+07	1.57528e+07			NS	-0.575609	#DIV/0!				-0.575609				23.3335				23.9091					1.05702e+07					1.57528e+07
High	Q99590	Protein SCAF11 OS=Homo sapiens OX=9606	SCAF11	FALSE	TRUE	7.58715	9	20	8	Not Found	High	Not Found	Not Found	Medium	Not Found	High	Not Found	Not Found	Medium	0.9	1.38415e+07	1.53724e+07			NS	-0.151336	#DIV/0!		-0.151336				23.7225				23.8738					1.38415e+07					1.53724e+07
High	F5H619	HEAT repeat-containing protein 5A OS=Homo sapiens OX=9606	HEATR5A	FALSE	TRUE	7.18475	13	18	13	Not Found	Not Found	Not Found	High	Not Found	Not Found	Not Found	Not Found	High	Not Found	0.783	2.99407e+07	3.82141e+07			NS	-0.351998	#DIV/0!				-0.351998				24.8356				25.1876					2.99407e+07					3.82141e+07
High	P35556	Fibrillin-2 OS=Homo sapiens OX=9606	FBN2	FALSE	TRUE	10.8516	26	102	25	High	High	Not Found	High	High	Medium	High	Not Found	High	High	0.977	1.66586e+07	1.70549e+07	107.29	105.6	Triplicate	-0.207051	0.462057	0.335304	-0.055805		-0.657845	0.0924971	25.2021		21.6895	24.5043	25.2579		22.3473	24.4118	855046	3.86e+07		3.38207e+06	2.37975e+07	441861	4.01223e+07		5.33597e+06
High	B4DZX1	Pantothenate kinase 4 OS=Homo sapiens OX=9606 PE=2 SV=1		FALSE	TRUE	19.891	12	30	1	Not Found	Peak Found	Not Found	Not Found	Not Found	Not Found	High	Not Found	Not Found	Not Found	0.741	1.45216e+06	1.95862e+06			NS	-0.43163	#DIV/0!		-0.43163				20.4698				20.9014					1.45216e+06					1.95862e+06
High	P11387	DNA topoisomerase 1 OS=Homo sapiens OX=9606	TOP1	FALSE	TRUE	22.7451	16	21	16	High	Not Found	High	Not Found	Not Found	Peak Found	Not Found	High	Not Found	Not Found	1.272	1.08805e+08	8.55679e+07			NS	0.346607	#DIV/0!			0.346607				26.6972				26.3506					1.08805e+08					8.55679e+07
High	Q9NX46	Poly(ADP-ribose) glycohydrolase ARH3 OS=Homo sapiens OX=9606	ADPRHL2	FALSE	TRUE	25.0689	7	20	7	Not Found	Not Found	High	Not Found	Not Found	Not Found	Not Found	High	Not Found	Not Found	0.724	2.37958e+07	3.28705e+07			NS	-0.466084	#DIV/0!			-0.466084				24.5042				24.9703					2.37958e+07					3.28705e+07
High	Q16740	ATP-dependent Clp protease proteolytic subunit, mitochondrial OS=Homo sapiens OX=9606	CLPP	FALSE	TRUE	25.9928	5	19	5	Not Found	Not Found	High	Not Found	Not Found	Not Found	Not Found	High	Not Found	Not Found	0.892	4.3766e+07	4.90566e+07			NS	-0.164635	#DIV/0!			-0.164635				25.3833				25.5479					4.3766e+07					4.90566e+07
High	A0A024RBV9	Transducin (Beta)-like 1X-linked, isoform CRA_a OS=Homo sapiens OX=9606	TBL1X	FALSE	TRUE	12.6516	6	37	1	Not Found	Peak Found	Not Found	Not Found	Not Found	Not Found	High	Not Found	Not Found	Not Found	1.287	701440	544985			NS	0.364104	#DIV/0!		0.364104				19.42				19.0559					701440					544985
High	K7EL20	Eukaryotic translation initiation factor 3 subunit G (Fragment) OS=Homo sapiens OX=9606	EIF3G	FALSE	TRUE	23.2824	6	30	1	Not Found	Not Found	Peak Found	Not Found	Not Found	Not Found	Not Found	High	Not Found	Not Found	0.923	2.08294e+06	2.25666e+06			NS	-0.115566	#DIV/0!			-0.115566				20.9902				21.1058					2.08294e+06					2.25666e+06
High	Q69YH5	Cell division cycle-associated protein 2 OS=Homo sapiens OX=9606	CDCA2	FALSE	TRUE	10.1662	7	12	7	High	High	Not Found	Not Found	Not Found	Not Found	High	Not Found	Not Found	Not Found	0.586	6.45581e+06	1.10106e+07	138.88		NS	0.216772	#DIV/0!		0.216772				23.6092				23.3924				115836	1.27958e+07					1.10106e+07
High	A8JZZ8	cDNA FLJ77826, highly similar to Homo sapiens BCS1-like (yeast), mRNA OS=Homo sapiens OX=9606 PE=2 SV=1		FALSE	TRUE	18.3771	7	12	7	Not Found	Not Found	High	Not Found	Not Found	Not Found	Not Found	High	Not Found	Not Found	0.461	4.14925e+07	8.99703e+07			NS	-1.1166	#DIV/0!			-1.1166				25.3063				26.4229					4.14925e+07					8.99703e+07
High	H7C4T5	Muscleblind-like protein 1 (Fragment) OS=Homo sapiens OX=9606	MBNL1	FALSE	TRUE	20.6687	8	52	1	Not Found	Not Found	Peak Found	Not Found	Not Found	Not Found	Not Found	High	Not Found	Not Found	0.828	1.11546e+07	1.34637e+07			NS	-0.271435	#DIV/0!			-0.271435				23.4111				23.6826					1.11546e+07					1.34637e+07
High	P56134	ATP synthase subunit f, mitochondrial OS=Homo sapiens OX=9606	ATP5MF	FALSE	TRUE	40.4255	3	15	1	Not Found	Not Found	High	Not Found	Not Found	Not Found	Not Found	High	Not Found	Not Found	0.933	1.57303e+07	1.68578e+07			NS	-0.0998645	#DIV/0!			-0.0998645				23.907				24.0069					1.57303e+07					1.68578e+07
High	A0A096LNH6	Dedicator of cytokinesis protein 1 OS=Homo sapiens OX=9606	DOCK1	FALSE	TRUE	6.09756	11	16	10	Not Found	Not Found	Not Found	High	Not Found	Not Found	Not Found	Not Found	High	Not Found	0.858	1.55714e+07	1.81553e+07			NS	-0.221491	#DIV/0!				-0.221491				23.8924				24.1139					1.55714e+07					1.81553e+07
High	P07741	Adenine phosphoribosyltransferase OS=Homo sapiens OX=9606	APRT	FALSE	TRUE	53.8889	8	17	8	Not Found	High	High	Not Found	Not Found	Not Found	High	High	Not Found	Not Found	0.732	1.04719e+08	1.43103e+08			NS	-0.45053	#DIV/0!			-0.45053				26.642				27.0925					1.04719e+08					1.43103e+08
High	Q9BQ04	RNA-binding protein 4B OS=Homo sapiens OX=9606	RBM4B	FALSE	TRUE	26.1838	9	19	1	Not Found	Not Found	High	Not Found	Not Found	Not Found	Not Found	High	Not Found	Not Found	2.145	514441	239836			NS	1.10095	#DIV/0!			1.10095				18.9726				17.8717					514441					239836
High	Q99496	E3 ubiquitin-protein ligase RING2 OS=Homo sapiens OX=9606	RNF2	FALSE	TRUE	21.7262	6	16	5	Not Found	Not Found	Not Found	High	Not Found	Not Found	Not Found	Not Found	High	Not Found	0.862	2.51881e+06	2.9224e+06			NS	-0.214414	#DIV/0!				-0.214414				21.2643				21.4787					2.51881e+06					2.9224e+06
High	Q9HCK8	Chromodomain-helicase-DNA-binding protein 8 OS=Homo sapiens OX=9606	CHD8	FALSE	TRUE	4.76559	10	23	6	Not Found	High	Not Found	Not Found	Not Found	Not Found	High	Not Found	Medium	Not Found	0.819	8.26362e+06	1.00894e+07			NS	-0.287991	#DIV/0!		-0.287991				22.9783				23.2663					8.26362e+06					1.00894e+07
High	P63096	Guanine nucleotide-binding protein G(i) subunit alpha-1 OS=Homo sapiens OX=9606	GNAI1	FALSE	TRUE	23.7288	8	42	3	Not Found	Not Found	High	Not Found	Not Found	Not Found	Not Found	High	Not Found	Not Found	0.62	9.09821e+06	1.46856e+07			NS	-0.69075	#DIV/0!			-0.69075				23.1172				23.8079					9.09821e+06					1.46856e+07
High	B2RC06	cDNA, FLJ95791, highly similar to Homo sapiens aurora kinase B (AURKB), mRNA OS=Homo sapiens OX=9606 PE=2 SV=1		FALSE	TRUE	26.7442	9	32	1	Not Found	Not Found	Not Found	Peak Found	Not Found	Not Found	Not Found	Not Found	Medium	Not Found	0.976	1.17475e+06	1.20378e+06			NS	-0.0352141	#DIV/0!				-0.0352141				20.1639				20.1991					1.17475e+06					1.20378e+06
High	O15131	Importin subunit alpha-6 OS=Homo sapiens OX=9606	KPNA5	FALSE	TRUE	16.4179	7	24	1	Not Found	Peak Found	Not Found	Not Found	Not Found	Not Found	High	Not Found	Not Found	Not Found	0.302	235235	777804			NS	-1.7253	#DIV/0!		-1.7253				17.8437				19.569					235235					777804
High	P42696	RNA-binding protein 34 OS=Homo sapiens OX=9606	RBM34	FALSE	TRUE	18.6047	7	10	7	Not Found	Not Found	High	Not Found	Not Found	Not Found	Not Found	High	Not Found	Not Found	2.054	4.08981e+07	1.99099e+07			NS	1.03855	#DIV/0!			1.03855				25.2855				24.247					4.08981e+07					1.99099e+07
High	Q9HCM7	Fibrosin-1-like protein OS=Homo sapiens OX=9606	FBRSL1	FALSE	TRUE	13.2057	8	18	8	Not Found	High	Not Found	Not Found	Not Found	Not Found	High	Not Found	Not Found	Not Found	1.198	1.42439e+08	1.18859e+08			NS	0.261094	#DIV/0!		0.261094				27.0858				26.8247					1.42439e+08					1.18859e+08
High	G3V2D8	Zinc finger FYVE domain-containing protein 26 OS=Homo sapiens OX=9606	ZFYVE26	FALSE	TRUE	4.17978	8	13	1	Not Found	Not Found	Not Found	Medium	Not Found	Not Found	Not Found	Not Found	Medium	Not Found	0.879	216699	246541			NS	-0.186141	#DIV/0!				-0.186141				17.7253				17.9115					216699					246541
High	A0A024R017	Histone H2A OS=Homo sapiens OX=9606	HIST1H2AC	FALSE	TRUE	35.3846	5	39	1	Not Found	Not Found	Peak Found	Not Found	Not Found	Not Found	Not Found	High	Not Found	Not Found	1.695	2.88261e+06	1700899			NS	0.761077	#DIV/0!			0.761077				21.4589				20.6979					2.88261e+06					1700899
High	L7RSM2	Mitogen-activated protein kinase OS=Homo sapiens OX=9606	MAPK14	FALSE	TRUE	21.6667	7	15	1	Not Found	Not Found	High	Not Found	Not Found	Not Found	Not Found	Peak Found	Not Found	Not Found	1.047	1.67243e+07	1.5969e+07			NS	0.0666693	#DIV/0!			0.0666693				23.9954				23.9288					1.67243e+07					1.5969e+07
High	Q9BQ39	ATP-dependent RNA helicase DDX50 OS=Homo sapiens OX=9606	DDX50	FALSE	TRUE	8.2768	5	23	2	Not Found	Not Found	High	Not Found	Not Found	Not Found	High	High	Not Found	Not Found	1.295	7.63317e+06	5.89411e+06			NS	0.373007	#DIV/0!			0.373007				22.8638				22.4908					7.63317e+06					5.89411e+06
High	P62140	Serine/threonine-protein phosphatase PP1-beta catalytic subunit OS=Homo sapiens OX=9606	PPP1CB	FALSE	TRUE	16.8196	5	18	2	Not Found	Not Found	Not Found	High	Not Found	Not Found	Not Found	Not Found	High	Not Found	0.775	4.82231e+06	6.22516e+06			NS	-0.368389	#DIV/0!				-0.368389				22.2013				22.5697					4.82231e+06					6.22516e+06
High	A0A0S2Z6M9	Family with sequence similarity 126 member A isoform 3 OS=Homo sapiens OX=9606	FAM126A	FALSE	TRUE	15.0246	5	19	1	Not Found	Not Found	Not Found	High	Not Found	Not Found	Not Found	Not Found	High	Not Found	0.81	9.1119e+06	1.12491e+07			NS	-0.303982	#DIV/0!				-0.303982				23.1193				23.4233					9.1119e+06					1.12491e+07
High	Q15057	Arf-GAP with coiled-coil, ANK repeat and PH domain-containing protein 2 OS=Homo sapiens OX=9606	ACAP2	FALSE	TRUE	13.1105	8	12	8	Not Found	High	High	Not Found	Not Found	Not Found	Not Found	High	Not Found	Not Found	0.929	2.04287e+07	2.19978e+07			NS	-0.106765	#DIV/0!			-0.106765				24.2841				24.3909					2.04287e+07					2.19978e+07
High	A4D1Z4	KIAA0415 gene product OS=Homo sapiens OX=9606	KIAA0415	FALSE	TRUE	5.07246	7	26	2	Not Found	Not Found	Not Found	Peak Found	Not Found	Not Found	Not Found	Not Found	Medium	Not Found	0.845	322776	382207			NS	-0.24382	#DIV/0!				-0.24382				18.3002				18.544					322776					382207
High	B2RCP7	cDNA, FLJ96197, highly similar to Homo sapiens connective tissue growth factor (CTGF), mRNA OS=Homo sapiens OX=9606 PE=2 SV=1		FALSE	TRUE	34.957	11	77	11	High	High	High	High	High	High	High	High	High	High	1.047	2.27075e+07	2.16946e+07	114.87	87.59	Triplicate	-0.342742	0.391791	0.406945	0.372158	-0.134418	-0.338306	-1.2704	26.0093	23.9178	24.2668	20.1098	25.6371	24.0523	24.6051	21.3802	8.83093e+06	6.75411e+07	1.58484e+07	2.01854e+07	1.13147e+06	1.06437e+07	5.2184e+07	1.7396e+07	2.55199e+07
High	Q562E7	WD repeat-containing protein 81 OS=Homo sapiens OX=9606	WDR81	FALSE	TRUE	6.18238	11	12	11	High	Not Found	Not Found	High	Not Found	Not Found	Not Found	Not Found	High	Not Found	0.881	1.76979e+07	2.00942e+07			NS	-0.183204	#DIV/0!				-0.183204				24.0771				24.2603					1.76979e+07					2.00942e+07
High	Q9BRG1	Vacuolar protein-sorting-associated protein 25 OS=Homo sapiens OX=9606	VPS25	FALSE	TRUE	44.8864	7	17	7	Not Found	Not Found	High	Not Found	Not Found	Not Found	Not Found	High	Not Found	Not Found	0.642	2.01171e+07	3.13369e+07			NS	-0.639442	#DIV/0!			-0.639442				24.2619				24.9014					2.01171e+07					3.13369e+07
High	A0A2X0SFD0	ARHGAP32 (Fragment) OS=Homo sapiens OX=9606	ARHGAP32	FALSE	TRUE	3.44663	6	11	6	Not Found	Not Found	Not Found	High	Not Found	Not Found	Not Found	Not Found	High	Not Found	0.763	5.49805e+06	7.20648e+06			NS	-0.390375	#DIV/0!				-0.390375				22.3905				22.7809					5.49805e+06					7.20648e+06
High	A3R0T7	Liver histone H1e OS=Homo sapiens OX=9606 PE=2 SV=1		FALSE	TRUE	22.8311	6	23	1	Not Found	Not Found	High	Not Found	Not Found	Not Found	Not Found	High	Not Found	Not Found	2.481	1.79613e+08	7.24009e+07			NS	1.31081	#DIV/0!			1.31081				27.4203				26.1095					1.79613e+08					7.24009e+07
High	H7C2Q8	EBNA1 binding protein 2, isoform CRA_d OS=Homo sapiens OX=9606	EBNA1BP2	FALSE	TRUE	13.8504	5	13	5	Not Found	Not Found	High	Not Found	Not Found	Not Found	Not Found	High	Not Found	Not Found	1.379	5.94806e+07	4.31384e+07			NS	0.463448	#DIV/0!			0.463448				25.8259				25.3625					5.94806e+07					4.31384e+07
High	B2RAQ8	cDNA, FLJ95058, highly similar to Homo sapiens carnitine palmitoyltransferase 1A (liver) (CPT1A),nuclear gene encoding mitochondrial protein, mRNA OS=Homo sapiens OX=9606 PE=2 SV=1		FALSE	TRUE	25.4851	17	114	17	High	High	High	High	High	High	High	High	High	High	0.869	5.32145e+07	6.12081e+07	172.42	165.62	Triplicate	-0.203272	0.448067	0.348657	-0.340245	-0.153576	-0.720544	0.401276	24.6198	27.6895	24.0209	21.9535	24.96	27.8431	24.7414	21.5523	2.74679e+06	2.57809e+07	2.16462e+08	1.70218e+07	4.0614e+06	1.50362e+06	3.26379e+07	2.40775e+08	2.80486e+07
Medium	Q9Y289	Sodium-dependent multivitamin transporter OS=Homo sapiens OX=9606	SLC5A6	FALSE	TRUE	2.04724	1	1	1	Not Found	High	Not Found	Not Found	Not Found	Not Found	Peak Found	Not Found	Not Found	Not Found	0.87	2.2467e+06	2.58373e+06			NS	-0.201645	#DIV/0!	#DIV/0!	-0.201645				21.0994				21.301					2.2467e+06					2.58373e+06
High	O60293	Zinc finger C3H1 domain-containing protein OS=Homo sapiens OX=9606	ZFC3H1	FALSE	TRUE	5.7818	10	14	10	Medium	Not Found	Not Found	High	Not Found	Not Found	Not Found	Not Found	High	Not Found	0.998	1.2092e+07	1.21194e+07			NS	-0.00327453	#DIV/0!				-0.00327453				23.5275				23.5308					1.2092e+07					1.21194e+07
High	A0A024R7J0	Protein kinase, cAMP-dependent, catalytic, alpha, isoform CRA_c OS=Homo sapiens OX=9606	PRKACA	FALSE	TRUE	17.9487	7	19	1	Not Found	Not Found	High	Not Found	Not Found	Not Found	Not Found	High	Not Found	Not Found	0.377	1.53138e+06	4.05737e+06			NS	-1.40572	#DIV/0!			-1.40572				20.5464				21.9521					1.53138e+06					4.05737e+06
High	Q15018	BRISC complex subunit Abraxas 2 OS=Homo sapiens OX=9606	ABRAXAS2	FALSE	TRUE	18.7952	6	10	6	Not Found	Not Found	High	Not Found	Not Found	Not Found	Not Found	High	Not Found	Not Found	0.728	1.9069e+07	2.62047e+07			NS	-0.458599	#DIV/0!			-0.458599				24.1847				24.6433					1.9069e+07					2.62047e+07
High	Q86T04	Full-length cDNA clone CS0DJ014YO21 of T cells (Jurkat cell line) of Homo sapiens (human) (Fragment) OS=Homo sapiens OX=9606 PE=2 SV=1		FALSE	TRUE	26.3708	8	11	8	Not Found	Not Found	High	Not Found	Not Found	Not Found	Not Found	High	Not Found	Not Found	0.809	1.0019e+07	1.23802e+07			NS	-0.305301	#DIV/0!			-0.305301				23.2562				23.5615					1.0019e+07					1.23802e+07
High	Q6FIC5	Chloride intracellular channel protein OS=Homo sapiens OX=9606	CLIC4	FALSE	TRUE	29.6443	6	14	2	Not Found	Not Found	High	Not Found	Not Found	Not Found	Not Found	High	Not Found	Not Found	1.145	2.83427e+07	2.47456e+07			NS	0.195804	#DIV/0!			0.195804				24.7565				24.5607					2.83427e+07					2.47456e+07
High	Q04727	Transducin-like enhancer protein 4 OS=Homo sapiens OX=9606	TLE4	FALSE	TRUE	8.92626	6	19	2	Not Found	Not Found	Peak Found	Not Found	Not Found	Not Found	Not Found	High	Not Found	Not Found	0.994	1.41005e+06	1.41807e+06			NS	-0.00817965	#DIV/0!			-0.00817965				20.4273				20.4355					1.41005e+06					1.41807e+06
High	A0A068F7M9	FH1/FH2 domain-containing protein 1 variant OS=Homo sapiens OX=9606	FHOD1	FALSE	TRUE	9.2437	8	14	8	Not Found	High	Not Found	High	Not Found	Not Found	High	Not Found	High	Not Found	0.806	5.87431e+06	7.28556e+06	52.03	44.13	Duplicate	-0.341661	0.166151	0.779497	-0.250409		-0.432912		22.938		21.8241		23.1884		22.2571			8.03563e+06		3.71299e+06			9.55874e+06		5.01237e+06
High	Q03252	Lamin-B2 OS=Homo sapiens OX=9606	LMNB2	FALSE	TRUE	7.74194	5	22	3	Not Found	Not Found	High	Not Found	Not Found	Not Found	Not Found	High	Not Found	Not Found	1.931	2.24402e+06	1.16207e+06			NS	0.949384	#DIV/0!			0.949384				21.0977				20.1483					2.24402e+06					1.16207e+06
High	H0YAC6	Lipopolysaccharide-responsive and beige-like anchor protein (Fragment) OS=Homo sapiens OX=9606	LRBA	FALSE	TRUE	5.91362	7	14	1	Not Found	Peak Found	Not Found	Not Found	Not Found	Not Found	High	Not Found	Not Found	Not Found	1.093	160810	147091			NS	0.12865	#DIV/0!		0.12865				17.295				17.1663					160810					147091
High	P16403	Histone H1.2 OS=Homo sapiens OX=9606	HIST1H1C	FALSE	TRUE	23.4742	6	24	1	Not Found	Not Found	High	Not Found	Not Found	Not Found	Not Found	Peak Found	Not Found	Not Found	1.955	1.09559e+07	5603120			NS	0.967402	#DIV/0!			0.967402				23.3852				22.4178					1.09559e+07					5603120
High	Q3B7W7	TMED7 protein (Fragment) OS=Homo sapiens OX=9606	TMED7	FALSE	TRUE	32.8358	5	76	1	Not Found	High	Not Found	Not Found	Not Found	Not Found	Peak Found	Not Found	Not Found	Not Found	1.53	502547	328451			NS	0.613582	#DIV/0!		0.613582				18.9389				18.3253					502547					328451
High	X5DNI1	Collapsin response mediator protein 1 isoform A (Fragment) OS=Homo sapiens OX=9606	CRMP1	FALSE	TRUE	6.70554	4	28	1	Not Found	Not Found	Not Found	Peak Found	Not Found	Not Found	Not Found	Not Found	High	Not Found	0.644	754872	1.17181e+06			NS	-0.634439	#DIV/0!				-0.634439				19.5259				20.1603					754872					1.17181e+06
High	Q7Z4Y4	GTP:AMP phosphotransferase AK3, mitochondrial OS=Homo sapiens OX=9606	AK3	FALSE	TRUE	29.0749	6	11	6	Not Found	Not Found	High	Not Found	Not Found	Not Found	Not Found	High	Not Found	Not Found	1.179	4.2307e+07	3.58934e+07			NS	0.237175	#DIV/0!			0.237175				25.3344				25.0972					4.2307e+07					3.58934e+07
High	Q96J84	Kin of IRRE-like protein 1 OS=Homo sapiens OX=9606	KIRREL1	FALSE	TRUE	12.1532	7	23	7	High	High	High	Peak Found	High	High	High	High	High	High	0.639	2.62732e+06	4.11413e+06	137.29	163	Triplicate	-0.485974	0.0507459	1.2946	-0.828978	-0.208011	-0.245835	-0.66107	23.1112	19.3345	20.3048	19.6878	23.9402	19.5425	20.5506	20.3489	1.27471e+06	9.06107e+06	661081	1.29522e+06	844542	839455	1.60963e+07	763612	1.53584e+06
High	P35080	Profilin-2 OS=Homo sapiens OX=9606	PFN2	FALSE	TRUE	36.4286	5	18	1	Not Found	Not Found	Not Found	Peak Found	Not Found	Not Found	Not Found	Not Found	Medium	Not Found	0.329	360910	1.09743e+06			NS	-1.60442	#DIV/0!				-1.60442				18.4613				20.0657					360910					1.09743e+06
High	H0YEH1	Phosphatidylinositol-binding clathrin assembly protein (Fragment) OS=Homo sapiens OX=9606	PICALM	FALSE	TRUE	19.4805	5	19	1	Not Found	Medium	Not Found	Not Found	Not Found	Not Found	High	Not Found	Not Found	Not Found	0.611	943932	1.54602e+06			NS	-0.711802	#DIV/0!		-0.711802				19.8483				20.5601					943932					1.54602e+06
High	Q9UQ53	Alpha-1,3-mannosyl-glycoprotein 4-beta-N-acetylglucosaminyltransferase B OS=Homo sapiens OX=9606	MGAT4B	FALSE	TRUE	15.8759	7	22	7	High	High	High	Not Found	High	High	High	High	Not Found	High	0.911	8.62933e+06	9.47197e+06	54.97	73.24	Triplicate	-0.334647	0.245747	0.609512	-0.512511	-0.567535		0.0761051	23.7027	21.1598		22.9797	24.2152	21.7273		22.9036	1.02506e+07	1.36529e+07	2.34272e+06		8.27115e+06	7.09353e+06	1.94763e+07	3.47189e+06
High	Q15046	Lysine--tRNA ligase OS=Homo sapiens OX=9606	KARS	FALSE	TRUE	15.5779	8	13	8	Not Found	Not Found	High	Not Found	Not Found	Not Found	Not Found	High	Not Found	Not Found	0.839	1.46978e+07	1.75208e+07			NS	-0.253473	#DIV/0!			-0.253473				23.8091				24.0626					1.46978e+07					1.75208e+07
High	Q5U0I6	H.sapiens ras-related Hrab1A protein OS=Homo sapiens OX=9606	RAB1A	FALSE	TRUE	30.7317	5	38	3	Not Found	Not Found	High	Not Found	Not Found	Not Found	Not Found	High	Medium	Not Found	1.825	2.37428e+07	1.30087e+07		140.82	NS	-0.128912	#DIV/0!			-0.128912				24.501				24.6299	15.756				2.37428e+07					2.59621e+07	55338.8
High	Q09328	Alpha-1,6-mannosylglycoprotein 6-beta-N-acetylglucosaminyltransferase A OS=Homo sapiens OX=9606	MGAT5	FALSE	TRUE	21.5924	15	91	15	High	High	High	High	High	High	High	High	High	High	0.858	4.433e+07	5.16628e+07	100.6	107.22	Triplicate	-0.331774	0.121647	0.914899	-0.282743	-0.176156	-0.780787	-0.0874116	26.877	24.0344	24.2081	24.9768	27.1597	24.2106	24.9889	25.0643	2.8822e+07	1.23246e+08	1.71822e+07	1.938e+07	3.30201e+07	2.0592e+07	1.49929e+08	1.94137e+07	3.32961e+07
High	A0A0K0K1I8	Epididymis secretory protein Li 290 (Fragment) OS=Homo sapiens OX=9606	HEL-S-290	FALSE	TRUE	18.2628	6	9	1	Not Found	Not Found	Not Found	High	Not Found	Not Found	Not Found	Not Found	High	Not Found	0.441	1.70999e+06	3876221			NS	-1.18066	#DIV/0!				-1.18066				20.7056				21.8862					1.70999e+06					3876221
High	A0A2R8YD14	40S ribosomal protein S24 OS=Homo sapiens OX=9606	RPS24	FALSE	TRUE	23.6364	4	10	4	Not Found	Not Found	High	Not Found	Not Found	Not Found	Not Found	High	Not Found	Not Found	1.937	1.62823e+08	8.4042e+07			NS	0.95412	#DIV/0!			0.95412				27.2787				26.3246					1.62823e+08					8.4042e+07
High	A0A140VK27	Leukotriene A(4) hydrolase OS=Homo sapiens OX=9606 PE=2 SV=1		FALSE	TRUE	12.4386	6	10	6	Not Found	Not Found	High	Not Found	Not Found	Not Found	Not Found	High	Not Found	Not Found	0.596	1.40689e+07	2.36217e+07			NS	-0.747602	#DIV/0!			-0.747602				23.746				24.4936					1.40689e+07					2.36217e+07
High	Q59EN5	Prosaposin variant (Fragment) OS=Homo sapiens OX=9606 PE=2 SV=1		FALSE	TRUE	27.7358	13	58	13	High	High	Medium	Peak Found	High	High	High	High	High	High	0.761	4.06298e+07	5.3374e+07	105.1	118.61	Triplicate	-0.330818	0.210997	0.675724	-0.517383	0.26073	-0.700004	-0.366613	26.7682	21.9866	24.3365	24.9601	27.2856	21.7259	25.0365	25.3267	3.0873e+07	1.14296e+08	4.15555e+06	2.11848e+07	3.26391e+07	2.3305e+07	1.63599e+08	3.46849e+06	3.4415e+07
High	Q8WVX7	Ribosomal protein S19 (Fragment) OS=Homo sapiens OX=9606 PE=2 SV=1		FALSE	TRUE	33.121	6	13	6	Not Found	Not Found	High	Not Found	High	Not Found	Not Found	High	Not Found	Not Found	0.577	1.36198e+07	2.35898e+07	138		Duplicate	0.189978	#DIV/0!			0.189978				24.6816		18.3304		24.4917					2.691e+07		329600			2.35898e+07
High	Q96QU8	Exportin-6 OS=Homo sapiens OX=9606	XPO6	FALSE	TRUE	19.6444	22	104	22	High	High	High	High	High	High	High	High	High	High	0.737	5.56353e+07	7.55092e+07	123.54	125.65	Triplicate	-0.391662	0.0285379	1.54458	-0.564935	-0.114617	-0.395864	-0.491231	26.6663	24.0458	27.1675	19.8639	27.2312	24.1604	27.5634	20.3551	2.66252e+06	1.06501e+08	1.7318e+07	1.50741e+08	954150	1.57131e+06	1.57549e+08	1.875e+07	1.98335e+08
High	A4D218	MAD1 mitotic arrest deficient-like 1 (Yeast) OS=Homo sapiens OX=9606	MAD1L1	FALSE	TRUE	9.09091	6	9	6	Not Found	Not Found	High	Not Found	Not Found	Not Found	Not Found	High	Not Found	Not Found	0.882	1.53363e+07	1.73821e+07			NS	-0.180652	#DIV/0!			-0.180652				23.8704				24.0511					1.53363e+07					1.73821e+07
High	Q9HBB3	60S ribosomal protein L6 OS=Homo sapiens OX=9606 PE=2 SV=1		FALSE	TRUE	30.1038	9	19	9	Not Found	Not Found	High	Not Found	Not Found	Not Found	Not Found	High	Not Found	Not Found	3.772	1.1299e+08	2.99514e+07			NS	1.91551	#DIV/0!			1.91551				26.7516				24.8361					1.1299e+08					2.99514e+07
High	H3BNC9	Uncharacterized protein OS=Homo sapiens OX=9606 PE=3 SV=2		FALSE	TRUE	12.8425	5	9	5	Not Found	Not Found	High	Not Found	Not Found	Not Found	Not Found	High	Not Found	Not Found	1.889	3.63178e+07	1.92228e+07			NS	0.917856	#DIV/0!			0.917856				25.1142				24.1963					3.63178e+07					1.92228e+07
High	Q9UPN4	Centrosomal protein of 131 kDa OS=Homo sapiens OX=9606	CEP131	FALSE	TRUE	10.988	8	13	8	Not Found	High	Not Found	Not Found	Not Found	Not Found	High	Not Found	Medium	Not Found	0.706	2.29449e+06	3.24849e+06			NS	-0.5016	#DIV/0!		-0.5016				21.1297				21.6313					2.29449e+06					3.24849e+06
High	Q6NW34	Nucleolus and neural progenitor protein OS=Homo sapiens OX=9606	NEPRO	FALSE	TRUE	10.582	5	9	5	Not Found	High	Not Found	Not Found	Not Found	Not Found	High	Not Found	Not Found	Not Found	0.787	1.1334e+07	1.44008e+07			NS	-0.345494	#DIV/0!		-0.345494				23.4341				23.7796					1.1334e+07					1.44008e+07
High	Q8NEW0	Zinc transporter 7 OS=Homo sapiens OX=9606	SLC30A7	FALSE	TRUE	15.6915	6	33	6	High	High	High	High	High	Medium	High	High	High	High	0.72	1.46334e+07	2.03158e+07	111.22	124.31	Triplicate	-0.327733	0.168907	0.772353	-0.518768	-0.415463	-0.583797	0.207096	24.1375	22.6029	25.2978	17.5736	24.6563	23.0184	25.8816	17.3666	6.89892e+06	1.84547e+07	6.37017e+06	4.12484e+07	195072	4.65082e+06	2.64407e+07	8.49607e+06	6.18225e+07
High	Q6ULP2	Aftiphilin OS=Homo sapiens OX=9606	AFTPH	FALSE	TRUE	9.9359	6	9	6	Not Found	High	Not Found	Not Found	Not Found	Not Found	High	Not Found	Not Found	Not Found	0.531	7.00063e+06	1.31884e+07			NS	-0.913709	#DIV/0!		-0.913709				22.7391				23.6528					7.00063e+06					1.31884e+07
High	Q6IAD8	SLC39A1 protein OS=Homo sapiens OX=9606	SLC39A1	FALSE	TRUE	3.7037	1	2	1	High	High	Not Found	Not Found	Not Found	Peak Found	Peak Found	Not Found	Not Found	Not Found	0.985	1.14344e+06	1.16113e+06	75.38	102.75	NS	-0.193654	#DIV/0!	#DIV/0!	-0.193654				20.7413				20.935				533968	1.75291e+06				317546	2.00472e+06
High	P13639	Elongation factor 2 OS=Homo sapiens OX=9606	EEF2	FALSE	TRUE	45.338	41	607	40	High	High	High	High	High	High	High	High	High	High	0.812	2.16552e+09	2.667e+09	94.2	100.26	Triplicate	-0.325097	0.183163	0.737161	-0.59073	-0.289858	-0.615075	0.195274	31.2812	32.3723	29.6359	29.6266	31.872	32.6622	30.251	29.4314	9.95105e+08	2.60968e+09	5.55963e+09	8.34265e+08	8.28903e+08	6.06302e+08	3.9302e+09	6.79676e+09	1.27779e+09
High	Q9BUP3	Oxidoreductase HTATIP2 OS=Homo sapiens OX=9606	HTATIP2	FALSE	TRUE	21.4876	5	15	5	Not Found	Peak Found	High	High	Not Found	Not Found	High	High	High	Not Found	0.617	4.47248e+06	7.24632e+06	116.24	117.75	Triplicate	-0.636996	0.0671317	1.17307	-0.307773	-0.704343	-0.898874		20.3125	23.32	20.6481		20.6202	24.0244	21.547			1.30214e+06	1.04721e+07	1.64323e+06			1.61179e+06	1.70632e+07	3.06398e+06
High	Q3KQU3	MAP7 domain-containing protein 1 OS=Homo sapiens OX=9606	MAP7D1	FALSE	TRUE	12.0095	7	11	7	Not Found	High	Not Found	Not Found	Not Found	Not Found	High	Not Found	Not Found	Not Found	0.814	1.19342e+07	1.4664e+07			NS	-0.297179	#DIV/0!		-0.297179				23.5086				23.8058					1.19342e+07					1.4664e+07
High	B7ZC38	Endophilin-B2 OS=Homo sapiens OX=9606	SH3GLB2	FALSE	TRUE	10	4	10	3	Not Found	Not Found	High	Not Found	Not Found	Not Found	Not Found	High	Not Found	Not Found	1.258	3.13197e+07	2.48894e+07			NS	0.331543	#DIV/0!			0.331543				24.9006				24.569					3.13197e+07					2.48894e+07
High	O95363	Phenylalanine--tRNA ligase, mitochondrial OS=Homo sapiens OX=9606	FARS2	FALSE	TRUE	15.5211	8	11	8	Not Found	Not Found	High	Not Found	Not Found	Not Found	Not Found	High	Not Found	Not Found	0.791	6.53768e+07	8.2648e+07			NS	-0.338202	#DIV/0!			-0.338202				25.9623				26.3005					6.53768e+07					8.2648e+07
High	P16591	Tyrosine-protein kinase Fer OS=Homo sapiens OX=9606	FER	FALSE	TRUE	9.61071	6	9	5	Not Found	Not Found	High	Medium	Not Found	Not Found	Not Found	High	Not Found	Not Found	0.604	7.83981e+06	1.29695e+07	140.67		Duplicate	0.269937	#DIV/0!			0.269937				23.8986	15.3444			23.6286					1.5638e+07	41601.9				1.29695e+07
High	B4DN31	cDNA FLJ55809 OS=Homo sapiens OX=9606 PE=2 SV=1		FALSE	TRUE	12.9956	5	15	5	Peak Found	High	High	High	Not Found	Medium	High	High	Medium	Not Found	0.822	1.90846e+06	2.32311e+06	76.65	95.17	Triplicate	-0.322316	0.339111	0.469658	-0.290712	0.109317	-0.785553		18.8376	21.6823	21.4944		19.1283	21.573	22.2799		845658	468473	3.3654e+06	2.95431e+06		507080	573056	3.11981e+06	5.0925e+06
High	Q9NVQ4	Fas apoptotic inhibitory molecule 1 OS=Homo sapiens OX=9606	FAIM	FALSE	TRUE	41.3408	5	11	5	Not Found	Not Found	High	Not Found	Not Found	Not Found	Not Found	High	Not Found	Not Found	1.11	8.00349e+07	7.21291e+07			NS	0.150049	#DIV/0!			0.150049				26.2541				26.1041					8.00349e+07					7.21291e+07
High	F8W727	60S ribosomal protein L32 OS=Homo sapiens OX=9606	RPL32	FALSE	TRUE	40.5229	7	12	7	Not Found	High	High	Not Found	Not Found	Not Found	Medium	Peak Found	Not Found	Not Found	4.874	9.68112e+07	1.98618e+07			NS	2.28518	#DIV/0!			2.28518				26.5287				24.2435					9.68112e+07					1.98618e+07
High	P05023	Sodium/potassium-transporting ATPase subunit alpha-1 OS=Homo sapiens OX=9606	ATP1A1	FALSE	TRUE	26.9795	22	199	1	High	High	High	Not Found	High	Not Found	High	Peak Found	Not Found	Peak Found	0.832	1.13332e+08	1.3626e+08	118.83	136.99	Triplicate	-0.184739	0.406305	0.391148	-0.405174	-0.259377	-0.45152	0.377116	28.3766	26.6356	25.1785	24.8628	28.7818	26.895	25.63	24.4857	4.54028e+07	3.48513e+08	1.0426e+08	3.79734e+07	3.05101e+07	1.95673e+07	4.61518e+08	1.24795e+08	5.19279e+07
High	G0KXI8	MHC class I antigen (Fragment) OS=Homo sapiens OX=9606	HLA-A	FALSE	TRUE	33.1492	6	21	1	Not Found	Not Found	Medium	Not Found	Not Found	Not Found	Not Found	High	Not Found	Not Found	0.714	1.24673e+06	1.74616e+06			NS	-0.486034	#DIV/0!			-0.486034				20.2497				20.7358					1.24673e+06					1.74616e+06
High	Q1KMD3	Heterogeneous nuclear ribonucleoprotein U-like protein 2 OS=Homo sapiens OX=9606	HNRNPUL2	FALSE	TRUE	19.8126	13	45	13	High	Medium	High	High	High	Not Found	Medium	High	High	High	0.872	7.06031e+06	8.0948e+06	187.06	165.77	Triplicate	-0.184544	0.660641	0.180034	-0.419403	0.11842	-1.10892	0.671726	20.4021	24.8679	18.1145	21.3762	20.8215	24.7495	19.2234	20.7044	292101	1.3856e+06	3.06182e+07	283802	2.72184e+06		1.85307e+06	2.82054e+07	612115
High	Q9HBL8	NmrA-like family domain-containing protein 1 OS=Homo sapiens OX=9606	NMRAL1	FALSE	TRUE	24.0803	7	13	7	Not Found	Not Found	High	Not Found	Not Found	Not Found	Not Found	High	Not Found	Not Found	1.004	5.72781e+07	5.70627e+07			NS	0.00543656	#DIV/0!			0.00543656				25.7715				25.766					5.72781e+07					5.70627e+07
High	Q9HC36	rRNA methyltransferase 3, mitochondrial OS=Homo sapiens OX=9606	MRM3	FALSE	TRUE	20.4762	8	13	8	Not Found	Not Found	High	Not Found	Not Found	Not Found	High	High	Medium	Not Found	1.025	7.91957e+07	7.72288e+07			NS	0.0362819	#DIV/0!			0.0362819				26.2389				26.2026					7.91957e+07					7.72288e+07
High	A0A087WUU7	Serine/threonine-protein kinase greatwall (Fragment) OS=Homo sapiens OX=9606	MASTL	FALSE	TRUE	19.6242	6	12	1	Not Found	Not Found	Not Found	Peak Found	Not Found	Not Found	Not Found	Not Found	Medium	Not Found	16.62	715383	43043.1			NS	4.05486	#DIV/0!				4.05486				19.4484				15.3935					715383					43043.1
High	Q8IYS1	Peptidase M20 domain-containing protein 2 OS=Homo sapiens OX=9606	PM20D2	FALSE	TRUE	13.0734	5	10	5	Not Found	Not Found	High	Not Found	Not Found	Not Found	Not Found	High	Not Found	Not Found	0.938	1.9507e+07	2.07856e+07			NS	-0.0915899	#DIV/0!			-0.0915899				24.2175				24.3091					1.9507e+07					2.07856e+07
High	B4DEV6	cDNA FLJ61219, highly similar to Homo sapiens sphingomyelin phosphodiesterase 4, neutral membrane, transcript variant 2, mRNA OS=Homo sapiens OX=9606 PE=2 SV=1		FALSE	TRUE	20.7627	4	18	1	Not Found	High	Not Found	Not Found	Not Found	Not Found	High	Not Found	Not Found	Not Found	0.974	802115	823184			NS	-0.0374052	#DIV/0!		-0.0374052				19.6135				19.6509					802115					823184
High	A0A2X0SFK9	ARHGAP11A (Fragment) OS=Homo sapiens OX=9606	ARHGAP11A	FALSE	TRUE	6.73171	6	10	5	Peak Found	High	Not Found	Not Found	Not Found	High	High	Not Found	Not Found	Not Found	0.878	7.333e+06	8.34957e+06			NS	-0.187297	#DIV/0!		-0.187297				22.806				22.9933					7.333e+06					8.34957e+06
High	Q9H4F1	Alpha-N-acetyl-neuraminyl-2,3-beta-galactosyl-1,3-N-acetyl-galactosaminide alpha-2,6-sialyltransferase OS=Homo sapiens OX=9606	ST6GALNAC4	FALSE	TRUE	16.5563	4	13	4	High	High	High	Peak Found	Not Found	High	Peak Found	High	High	Not Found	0.736	2.46344e+06	3.34566e+06	29.74	32.69	Triplicate	-0.681948	0.0941933	1.02598	-0.36733	-0.559283	-1.11923		21.6066	20.6552	20.9666		21.974	21.2145	22.0859		2.95991e+06	3.19334e+06	1.65131e+06	2.04921e+06		2.37858e+06	4.11929e+06	2.43327e+06	4.45151e+06
High	O75044	SLIT-ROBO Rho GTPase-activating protein 2 OS=Homo sapiens OX=9606	SRGAP2	FALSE	TRUE	8.21662	6	21	5	High	High	Not Found	Not Found	High	Not Found	High	Not Found	Medium	Peak Found	1.43	6.64534e+06	4.64758e+06		134.59	NS	-0.448845	#DIV/0!		-0.448845				22.6639				23.1128		17.7772			6.64534e+06					9.07054e+06		224628
High	A0A024R6R2	Glutamic pyruvate transaminase (Alanine aminotransferase) 2, isoform CRA_b OS=Homo sapiens OX=9606	GPT2	FALSE	TRUE	10.7075	4	7	4	Not Found	Not Found	High	Not Found	Not Found	Not Found	Not Found	High	Not Found	Not Found	0.349	2.90022e+06	8.31949e+06			NS	-1.52033	#DIV/0!			-1.52033				21.4677				22.9881					2.90022e+06					8.31949e+06
High	Q4AC94	C2 domain-containing protein 3 OS=Homo sapiens OX=9606	C2CD3	FALSE	TRUE	2.93243	6	9	6	Not Found	Not Found	Not Found	High	Not Found	Not Found	Not Found	Not Found	High	Not Found	0.78	6.43065e+06	8.24319e+06			NS	-0.358238	#DIV/0!				-0.358238				22.6165				22.9748					6.43065e+06					8.24319e+06
High	Q59GF1	Anion exchange protein (Fragment) OS=Homo sapiens OX=9606 PE=2 SV=1		FALSE	TRUE	7.23473	8	18	8	High	High	Not Found	Peak Found	High	Medium	High	Not Found	High	High	1.066	8.94246e+06	8.38672e+06	181.41	178.68	Triplicate	-0.179001	0.527059	0.278141	0.10852		-0.646509	0.000987197	24.9879		19.2408	19.8438	24.8794		19.8874	19.8428	934229	3.32751e+07		619543	940953	772773	3.0864e+07		969818
High	Q9UKG1	DCC-interacting protein 13-alpha OS=Homo sapiens OX=9606	APPL1	FALSE	TRUE	9.44993	5	12	5	Not Found	Medium	High	Peak Found	Not Found	Not Found	High	High	Medium	Not Found	1.048	1.32366e+07	1.26354e+07			NS	0.0670667	#DIV/0!			0.0670667				23.658				23.591					1.32366e+07					1.26354e+07
High	A0A087WXX9	Non-specific serine/threonine protein kinase OS=Homo sapiens OX=9606	PRKAA2	FALSE	TRUE	12.5	5	14	1	Not Found	High	Not Found	Not Found	Not Found	Not Found	Peak Found	Not Found	Not Found	Not Found	0.383	1.70359e+06	4.45037e+06			NS	-1.38534	#DIV/0!		-1.38534				20.7001				22.0855					1.70359e+06					4.45037e+06
High	P61020	Ras-related protein Rab-5B OS=Homo sapiens OX=9606	RAB5B	FALSE	TRUE	20.4651	4	24	1	Not Found	Not Found	Peak Found	Not Found	Not Found	Not Found	Not Found	High	Not Found	Not Found	0.865	253098	292562			NS	-0.209041	#DIV/0!			-0.209041				17.9493				18.1584					253098					292562
High	Q9Y2U5	Mitogen-activated protein kinase kinase kinase 2 OS=Homo sapiens OX=9606	MAP3K2	FALSE	TRUE	11.3086	7	10	4	Not Found	Not Found	High	Not Found	Not Found	Not Found	Not Found	High	Not Found	Not Found	0.361	8.17362e+06	2.26313e+07	139.96		Duplicate	-0.476759	#DIV/0!			-0.476759				23.9551		16.3686		24.4318					1.62626e+07		84616.3			2.26313e+07
High	Q7Z7E8	Ubiquitin-conjugating enzyme E2 Q1 OS=Homo sapiens OX=9606	UBE2Q1	FALSE	TRUE	12.3223	4	8	4	Not Found	Not Found	High	Not Found	Not Found	Not Found	Not Found	High	Not Found	Not Found	0.616	2.86131e+07	4.64627e+07			NS	-0.699398	#DIV/0!			-0.699398				24.7702				25.4696					2.86131e+07					4.64627e+07
High	B7Z625	cDNA FLJ55521, highly similar to Protein kinase C-binding protein NELL2 OS=Homo sapiens OX=9606 PE=2 SV=1		FALSE	TRUE	2.42494	2	4	2	High	High	Not Found	Not Found	Medium	Peak Found	Not Found	Not Found	Not Found	Peak Found	1.765	745558	422445	52.15	36.84	NS	-0.178175	#DIV/0!	#DIV/0!				-0.178175				18.8442				19.0224	1.02049e+06				470625	312400
High	Q9GZZ1	N-alpha-acetyltransferase 50 OS=Homo sapiens OX=9606	NAA50	FALSE	TRUE	36.0947	6	7	6	Not Found	Not Found	High	Not Found	Not Found	Not Found	High	High	Not Found	Not Found	0.475	8.33614e+06	1.75664e+07			NS	-1.07537	#DIV/0!			-1.07537				22.9909				24.0663					8.33614e+06					1.75664e+07
High	Q8WY91	THAP domain-containing protein 4 OS=Homo sapiens OX=9606	THAP4	FALSE	TRUE	9.87868	3	6	3	Not Found	High	Not Found	Not Found	Not Found	Not Found	High	Not Found	Not Found	Not Found	1.566	1.58861e+06	1.01453e+06			NS	0.646953	#DIV/0!		0.646953				20.5993				19.9524					1.58861e+06					1.01453e+06
High	P51587	Breast cancer type 2 susceptibility protein OS=Homo sapiens OX=9606	BRCA2	FALSE	TRUE	3.56934	10	12	9	Not Found	High	Not Found	Medium	Not Found	Not Found	High	Not Found	Peak Found	Not Found	0.749	3.57609e+06	4.77273e+06			NS	-0.416432	#DIV/0!		-0.416432				21.7699				22.1864					3.57609e+06					4.77273e+06
High	B0UZZ8	Chromosome 6 open reading frame 11 OS=Homo sapiens OX=9606	WDR46	FALSE	TRUE	6.39344	3	6	3	Not Found	Not Found	High	Not Found	Not Found	Not Found	Not Found	High	Not Found	Not Found	1.266	5.69909e+06	4.50131e+06			NS	0.340386	#DIV/0!			0.340386				22.4423				22.1019					5.69909e+06					4.50131e+06
High	Q3KQV9	UDP-N-acetylhexosamine pyrophosphorylase-like protein 1 OS=Homo sapiens OX=9606	UAP1L1	FALSE	TRUE	10.4536	5	7	4	Not Found	Not Found	High	Not Found	Not Found	Not Found	Not Found	High	Not Found	Not Found	0.72	2.76081e+07	3.83689e+07			NS	-0.474843	#DIV/0!			-0.474843				24.7186				25.1934					2.76081e+07					3.83689e+07
High	Q15836	Vesicle-associated membrane protein 3 OS=Homo sapiens OX=9606	VAMP3	FALSE	TRUE	53	4	5	4	Not Found	Not Found	High	Not Found	Not Found	Not Found	Not Found	Medium	Not Found	Not Found	1.932	476045	246404			NS	0.950075	#DIV/0!			0.950075				18.8607				17.9107					476045					246404
High	Q12830	Nucleosome-remodeling factor subunit BPTF OS=Homo sapiens OX=9606	BPTF	FALSE	TRUE	3.11884	6	16	5	Not Found	High	Not Found	Not Found	Not Found	Not Found	High	Not Found	Not Found	Not Found	0.88	3.43147e+06	3.9014e+06			NS	-0.185164	#DIV/0!		-0.185164				21.7104				21.8956					3.43147e+06					3.9014e+06
High	B3KUE6	cDNA FLJ39696 fis, clone SMINT2011033, highly similar to Sorting and assembly machinery component 50 homolog OS=Homo sapiens OX=9606 PE=2 SV=1		FALSE	TRUE	20.8029	5	11	1	Not Found	Not Found	Not Found	Not Found	High	Not Found	Not Found	Not Found	Not Found	High	1.713	703044	410461			NS	0.776368	#DIV/0!					0.776368				19.4233				18.6469					703044
High	G5EKE5	Tyrosine-protein kinase receptor OS=Homo sapiens OX=9606	PPFIBP1-ALK	FALSE	TRUE	6.16523	4	8	1	Not Found	High	Not Found	Not Found	Not Found	Not Found	High	Not Found	Not Found	Not Found	0.803	1.97331e+06	2.45821e+06			NS	-0.316988	#DIV/0!		-0.316988				20.9122				21.2292					1.97331e+06					2.45821e+06
High	A4D1E9	GTP-binding protein 10 OS=Homo sapiens OX=9606	GTPBP10	FALSE	TRUE	16.5375	6	8	6	Not Found	Not Found	High	Not Found	Not Found	Not Found	Not Found	High	Not Found	Not Found	0.855	4.43414e+07	5.18475e+07			NS	-0.22562	#DIV/0!			-0.22562				25.4022				25.6278					4.43414e+07					5.18475e+07
High	Q9Y6R4	Mitogen-activated protein kinase kinase kinase 4 OS=Homo sapiens OX=9606	MAP3K4	FALSE	TRUE	5.34826	7	10	7	Not Found	High	Not Found	Not Found	Not Found	Not Found	High	Not Found	Not Found	Not Found	0.609	3.7634e+06	6.18137e+06			NS	-0.71589	#DIV/0!		-0.71589				21.8436				22.5595					3.7634e+06					6.18137e+06
High	F6WQW2	Ran-specific GTPase-activating protein OS=Homo sapiens OX=9606	RANBP1	FALSE	TRUE	7.91367	2	6	2	Not Found	High	High	Medium	Not Found	Not Found	High	Peak Found	High	Not Found	0.762	1.07171e+06	1.40669e+06	73.69	98.01	Triplicate	-0.177482	0.622989	0.20552	-0.594309	0.424459	-0.362596		20.9187	19.336	19.1235		21.513	18.9116	19.4861			1.98218e+06	661803	571146			2.99259e+06	493121	734343
High	B2RD00	cDNA, FLJ96396, highly similar to Homo sapiens ERO1-like beta (S. cerevisiae) (ERO1LB), mRNA OS=Homo sapiens OX=9606 PE=2 SV=1		FALSE	TRUE	8.35118	3	27	2	Not Found	High	Not Found	Not Found	Peak Found	Not Found	High	Not Found	Not Found	High	1.16	2.65794e+06	2.29146e+06			NS	0.214041	#DIV/0!		0.214041				21.3419				21.1278					2.65794e+06					2.29146e+06
High	P53367	Arfaptin-1 OS=Homo sapiens OX=9606	ARFIP1	FALSE	TRUE	14.2091	4	6	4	Not Found	Not Found	High	Not Found	Not Found	Not Found	High	High	Not Found	Not Found	0.632	8.60566e+06	1.36119e+07			NS	-0.661513	#DIV/0!			-0.661513				23.0369				23.6984					8.60566e+06					1.36119e+07
High	Q9BYD3	39S ribosomal protein L4, mitochondrial OS=Homo sapiens OX=9606	MRPL4	FALSE	TRUE	20.5788	5	9	5	Not Found	Not Found	High	Not Found	Not Found	Not Found	Not Found	High	Not Found	Not Found	0.785	9.88514e+06	1.25939e+07			NS	-0.349393	#DIV/0!			-0.349393				23.2368				23.5862					9.88514e+06					1.25939e+07
High	F8W6H6	Unconventional myosin-Va OS=Homo sapiens OX=9606	MYO5A	FALSE	TRUE	3.61186	6	10	4	Not Found	Not Found	Not Found	High	Not Found	Not Found	Not Found	Not Found	High	Not Found	0.605	3.07315e+06	5.07923e+06			NS	-0.724894	#DIV/0!				-0.724894				21.5513				22.2762					3.07315e+06					5.07923e+06
High	H0YMV8	40S ribosomal protein S27 OS=Homo sapiens OX=9606	RPS27L	FALSE	TRUE	32	3	21	1	Not Found	Not Found	Medium	Not Found	Not Found	Not Found	Not Found	High	Not Found	Not Found	1.369	1.0497e+07	7.66718e+06			NS	0.453207	#DIV/0!			0.453207				23.3235				22.8703					1.0497e+07					7.66718e+06
High	Q93034	Cullin-5 OS=Homo sapiens OX=9606	CUL5	FALSE	TRUE	10.8974	8	9	8	Not Found	Not Found	High	Not Found	Not Found	Not Found	Not Found	High	Not Found	Not Found	0.902	1.76155e+07	1.95313e+07			NS	-0.148942	#DIV/0!			-0.148942				24.0703				24.2193					1.76155e+07					1.95313e+07
High	O94921	Cyclin-dependent kinase 14 OS=Homo sapiens OX=9606	CDK14	FALSE	TRUE	7.88913	3	55	2	Not Found	Not Found	High	High	Not Found	Not Found	Not Found	High	High	Not Found	0.811	4.66408e+06	5.75415e+06			NS	-0.30301	#DIV/0!				-0.30301				22.1532				22.4562					4.66408e+06					5.75415e+06
High	A7E2A6	Tensin like C1 domain containing phosphatase (Tensin 2) OS=Homo sapiens OX=9606	TENC1	FALSE	TRUE	3.54862	4	24	3	Medium	High	Not Found	Not Found	Not Found	Not Found	High	Not Found	Not Found	Not Found	1.108	1.16628e+06	1.05221e+06			NS	0.148492	#DIV/0!		0.148492				20.1535				20.005					1.16628e+06					1.05221e+06
High	B2RAX1	cDNA, FLJ95169 OS=Homo sapiens OX=9606 PE=2 SV=1		FALSE	TRUE	9.45347	6	10	5	Not Found	Not Found	High	Not Found	Not Found	Not Found	Not Found	High	Not Found	Not Found	1.107	8.71345e+06	7.86925e+06			NS	0.147018	#DIV/0!			0.147018				23.0548				22.9078					8.71345e+06					7.86925e+06
High	Q24JP5	Transmembrane protein 132A OS=Homo sapiens OX=9606	TMEM132A	FALSE	TRUE	10.0684	8	15	8	High	High	Not Found	High	Peak Found	Not Found	High	Not Found	Peak Found	High	1.027	9.06367e+06	8.82863e+06	162.42	160.98	Triplicate	-0.172918	0.554647	0.255984	0.0461393		0.0987244	-0.663616	24.6353		19.6795	18.1566	24.5891		19.5807	18.8202		2.60591e+07		839666	292206		2.52389e+07		784129
High	A0A0D9SGE8	PHD finger protein 6 OS=Homo sapiens OX=9606	PHF6	FALSE	TRUE	16.9399	5	7	5	Not Found	Not Found	High	Not Found	Not Found	Not Found	Not Found	High	Not Found	Not Found	0.467	3.7033e+06	7.9358e+06			NS	-1.09956	#DIV/0!			-1.09956				21.8204				22.9199					3.7033e+06					7.9358e+06
High	Q96L91	E1A-binding protein p400 OS=Homo sapiens OX=9606	EP400	FALSE	TRUE	3.32384	7	8	7	Not Found	High	Not Found	Not Found	Not Found	Not Found	High	Not Found	Not Found	Not Found	0.74	1.68683e+06	2.28022e+06			NS	-0.434861	#DIV/0!		-0.434861				20.6859				21.1207					1.68683e+06					2.28022e+06
High	Q99650	Oncostatin-M-specific receptor subunit beta OS=Homo sapiens OX=9606	OSMR	FALSE	TRUE	13.2789	12	41	12	High	High	Peak Found	High	High	High	High	Medium	High	High	0.914	1.58061e+07	1.72872e+07	120.57	111.61	Triplicate	-0.171389	0.441455	0.355114	-0.0211926	0.301482	-0.412077	-0.553767	25.5313	20.583	23.9255	22.072	25.5525	20.2815	24.3376	22.6258	8.62261e+06	4.84955e+07	1.57068e+06	1.59329e+07	4.40893e+06	8.27589e+06	4.92132e+07	1.27448e+06	2.12004e+07
High	Q9HBH1	Peptide deformylase, mitochondrial OS=Homo sapiens OX=9606	PDF	FALSE	TRUE	8.64198	2	7	2	Not Found	High	High	Medium	Not Found	Not Found	High	High	Peak Found	Not Found	0.768	2.80579e+06	3.65172e+06	40.59	44.31	Triplicate	-0.374415	0.0556504	1.25453	-0.19013	-0.473122	-0.459993		21.3893	20.695	21.9219		21.5794	21.1681	22.3819			2.74673e+06	1.69748e+06	3.97317e+06			3.13365e+06	2.35629e+06	5.46523e+06
High	B4DT57	cDNA FLJ61383, highly similar to Serine/threonine-protein kinase 24 OS=Homo sapiens OX=9606 PE=2 SV=1		FALSE	TRUE	10.4444	4	14	1	Not Found	Not Found	Peak Found	Not Found	Not Found	Not Found	Not Found	High	Not Found	Not Found	0.939	1.93049e+06	2.05549e+06			NS	-0.0905152	#DIV/0!			-0.0905152				20.8805				20.9711					1.93049e+06					2.05549e+06
High	Q9BXY0	Protein MAK16 homolog OS=Homo sapiens OX=9606	MAK16	FALSE	TRUE	15	4	5	4	Not Found	Not Found	High	Not Found	Not Found	Not Found	Not Found	High	Not Found	Not Found	1.36	2.63342e+07	1.9364e+07			NS	0.443565	#DIV/0!			0.443565				24.6504				24.2069					2.63342e+07					1.9364e+07
High	B4DI23	Mitogen-activated protein kinase (Fragment) OS=Homo sapiens OX=9606 PE=2 SV=1		FALSE	TRUE	6.9161	3	6	3	Not Found	High	Not Found	Not Found	Not Found	Not Found	High	Not Found	Not Found	Not Found	1.036	2.13606e+06	2.06222e+06			NS	0.0507551	#DIV/0!		0.0507551				21.0265				20.9758					2.13606e+06					2.06222e+06
High	A5YM53	ITGAV protein OS=Homo sapiens OX=9606	ITGAV	FALSE	TRUE	38.1679	39	318	39	High	High	High	High	High	High	High	High	High	High	1.189	4.24313e+08	3.56851e+08	166.41	136.44	Triplicate	-0.16986	0.551731	0.258273	0.468028	-0.0102041	-0.457626	-0.679638	30.65	25.6045	27.3881	26.7017	30.182	25.6147	27.8457	27.3813	1.00831e+08	1.68493e+09	5.10178e+07	1.75641e+08	1.09145e+08	9.87269e+07	1.21812e+09	5.13799e+07	2.41205e+08
High	A0A024R6M6	BCL2-associated athanogene 5, isoform CRA_a OS=Homo sapiens OX=9606	BAG5	FALSE	TRUE	9.8434	3	6	3	Not Found	Peak Found	High	Not Found	High	Not Found	High	Not Found	High	High	0.894	574757	642661			NS	-0.161105	#DIV/0!					-0.161105				19.1326				19.2937					574757
High	B2RD89	cDNA, FLJ96506, highly similar to Homo sapiens fibroblast activation protein, alpha (FAP), mRNA OS=Homo sapiens OX=9606 PE=2 SV=1		FALSE	TRUE	9.21053	5	8	5	Not Found	High	Not Found	Not Found	Not Found	Not Found	High	Not Found	Not Found	Not Found	0.549	9.42346e+06	1.71626e+07			NS	-0.864939	#DIV/0!		-0.864939				23.1678				24.0328					9.42346e+06					1.71626e+07
High	P61086	Ubiquitin-conjugating enzyme E2 K OS=Homo sapiens OX=9606	UBE2K	FALSE	TRUE	32.5	6	7	5	Not Found	Not Found	High	Not Found	Not Found	Not Found	Not Found	High	Not Found	Not Found	0.708	1.28147e+07	1.80873e+07			NS	-0.497178	#DIV/0!			-0.497178				23.6113				24.1085					1.28147e+07					1.80873e+07
High	Q9BTU6	Phosphatidylinositol 4-kinase type 2-alpha OS=Homo sapiens OX=9606	PI4K2A	FALSE	TRUE	13.7787	6	8	6	Not Found	Not Found	High	Not Found	Not Found	Not Found	Not Found	High	Not Found	Not Found	2.525	1.95798e+07	7.75539e+06			NS	1.33609	#DIV/0!			1.33609				24.2229				22.8868					1.95798e+07					7.75539e+06
High	F5H7A5	Caseinolytic peptidase B protein homolog (Fragment) OS=Homo sapiens OX=9606	CLPB	FALSE	TRUE	32.2368	4	17	1	Not Found	Not Found	High	Not Found	Not Found	Not Found	Not Found	Peak Found	Not Found	Not Found	0.993	7.11584e+06	7.16718e+06			NS	-0.0103719	#DIV/0!			-0.0103719				22.7626				22.773					7.11584e+06					7.16718e+06
High	P63173	60S ribosomal protein L38 OS=Homo sapiens OX=9606	RPL38	FALSE	TRUE	35.7143	4	8	4	Not Found	Not Found	High	Not Found	Not Found	Not Found	Not Found	High	Not Found	Not Found	1.27	6.00129e+07	4.72603e+07			NS	0.344643	#DIV/0!			0.344643				25.8388				25.4941					6.00129e+07					4.72603e+07
High	Q9Y4C8	Probable RNA-binding protein 19 OS=Homo sapiens OX=9606	RBM19	FALSE	TRUE	5.9375	4	9	4	Not Found	Medium	High	Not Found	Not Found	Not Found	Not Found	High	Not Found	Not Found	0.617	1.10063e+06	1.78487e+06	115.62		Duplicate	0.164526	#DIV/0!			0.164526			17.6153	20.9319				20.7674				200786	2.00048e+06					1.78487e+06
High	Q5EC54	Heterogeneous nuclear ribonucleoprotein K transcript variant OS=Homo sapiens OX=9606	HNRPK	FALSE	TRUE	33.8362	13	156	13	High	High	High	High	High	High	High	High	High	High	0.893	1.59701e+08	1.78788e+08	130.61	127.09	Triplicate	-0.169616	0.467417	0.330296	-0.420703	-0.0976145	-0.536622	0.376476	27.4244	28.9404	25.2192	25.28	27.8451	29.0381	25.7559	24.9035	2.34276e+07	1.80117e+08	5.15159e+08	3.90615e+07	4.07403e+07	1.35736e+07	2.41101e+08	5.51221e+08	5.66615e+07
High	P24844	Myosin regulatory light polypeptide 9 OS=Homo sapiens OX=9606	MYL9	FALSE	TRUE	23.2558	4	14	1	Not Found	High	Not Found	Not Found	Not Found	Not Found	Peak Found	Not Found	Not Found	Not Found	1.793	885280	493670			NS	0.842588	#DIV/0!		0.842588				19.7558				18.9132					885280					493670
High	O95786	Probable ATP-dependent RNA helicase DDX58 OS=Homo sapiens OX=9606	DDX58	FALSE	TRUE	6.7027	6	8	6	Not Found	Not Found	Not Found	Medium	Not Found	Not Found	Not Found	Not Found	High	Not Found	0.565	4.46067e+06	7.90048e+06			NS	-0.82468	#DIV/0!				-0.82468				22.0888				22.9135					4.46067e+06					7.90048e+06
High	Q01650	Large neutral amino acids transporter small subunit 1 OS=Homo sapiens OX=9606	SLC7A5	FALSE	TRUE	12.6233	6	187	5	High	High	High	High	High	High	High	High	High	High	0.737	1.66065e+08	2.2523e+08	83.61	99.08	Triplicate	-0.169303	0.604823	0.218372	-0.70208	-0.223206	-0.413033	0.661108	28.3126	27.8366	27.6638	23.5321	29.0147	28.0598	28.0768	22.871	3.24897e+07	3.33379e+08	2.39691e+08	2.12634e+08	1.21305e+07	1.32052e+07	5.42357e+08	2.79797e+08	2.83118e+08
High	Q2M2I8	AP2-associated protein kinase 1 OS=Homo sapiens OX=9606	AAK1	FALSE	TRUE	7.18002	4	8	3	Not Found	High	Not Found	Not Found	Not Found	Not Found	High	Not Found	Not Found	Not Found	0.493	1.95093e+06	3.95698e+06			NS	-1.02024	#DIV/0!		-1.02024				20.8957				21.916					1.95093e+06					3.95698e+06
High	Q96BD5	PHD finger protein 21A OS=Homo sapiens OX=9606	PHF21A	FALSE	TRUE	7.20588	3	6	3	Not Found	Not Found	High	Not Found	Not Found	Not Found	Not Found	High	Not Found	Not Found	1.196	4.21331e+06	3.52423e+06			NS	0.257646	#DIV/0!			0.257646				22.0065				21.7489					4.21331e+06					3.52423e+06
High	Q9HD26	Golgi-associated PDZ and coiled-coil motif-containing protein OS=Homo sapiens OX=9606	GOPC	FALSE	TRUE	24.026	9	36	9	High	High	High	High	High	High	High	High	High	High	0.505	5.7797e+06	1.14473e+07	93.03	98.48	Triplicate	-1.04971	0.0148695	1.8277	-1.07425	-1.03661	-1.55139	-0.536587	23.7782	22.3657	20.9249	22.63	24.8524	23.4023	22.4763	23.1666	626211	1.4386e+07	5.40441e+06	1.99076e+06	6.49112e+06	607764	3.02916e+07	1.10866e+07	5.8349e+06
High	Q6UN15	Pre-mRNA 3'-end-processing factor FIP1 OS=Homo sapiens OX=9606	FIP1L1	FALSE	TRUE	10.4377	4	12	4	High	High	Not Found	Not Found	Not Found	Not Found	High	Not Found	Not Found	Not Found	0.736	1.19405e+07	1.62159e+07			NS	-0.441548	#DIV/0!		-0.441548				23.5094				23.9509					1.19405e+07					1.62159e+07
High	P62306	Small nuclear ribonucleoprotein F OS=Homo sapiens OX=9606	SNRPF	FALSE	TRUE	24.4186	2	7	2	Not Found	Not Found	High	High	Not Found	Not Found	Not Found	High	Peak Found	High	0.914	7.10133e+06	7.7654e+06			NS	-0.12897	#DIV/0!			-0.12897				22.7597				22.8886					7.10133e+06					7.7654e+06
High	Q13751	Laminin subunit beta-3 OS=Homo sapiens OX=9606	LAMB3	FALSE	TRUE	32.5939	33	273	33	High	High	High	High	High	High	High	High	High	High	1.082	1.65747e+08	1.53167e+08	151.03	155.18	Triplicate	-0.168298	0.578692	0.237553	0.0736175	0.121513	-0.980968	0.112647	29.176	23.3116	24.7349	25.7862	29.1024	23.1901	25.7159	25.6735	1.25989e+08	6.06547e+08	1.04112e+07	2.79224e+07	5.78641e+07	7.12624e+07	5.76373e+08	9.57025e+06	5.5113e+07
High	B2R5T5	Protein kinase, cAMP-dependent, regulatory, type I, alpha (Tissue specific extinguisher 1), isoform CRA_a OS=Homo sapiens OX=9606	PRKAR1A	FALSE	TRUE	10.7612	4	8	4	Not Found	Not Found	High	Not Found	High	Not Found	Not Found	High	Not Found	Not Found	0.228	1.98942e+06	8.72561e+06	128.87		Duplicate	-1.19838	#DIV/0!			-1.19838				21.8584		17.4295		23.0568					3.80232e+06		176524			8.72561e+06
High	Q709C8	Vacuolar protein sorting-associated protein 13C OS=Homo sapiens OX=9606	VPS13C	FALSE	TRUE	1.89182	6	7	6	Not Found	High	Not Found	Not Found	Not Found	Not Found	High	Not Found	Not Found	Not Found	0.825	3.38552e+06	4.1022e+06			NS	-0.277022	#DIV/0!		-0.277022				21.6909				21.968					3.38552e+06					4.1022e+06
High	A0A024QZY3	Family with sequence similarity 50, member B, isoform CRA_a OS=Homo sapiens OX=9606	FAM50B	FALSE	TRUE	14.1538	4	7	1	Not Found	Not Found	Not Found	Peak Found	Not Found	Not Found	Not Found	Not Found	High	Not Found	0.149	51823	347269			NS	-2.74439	#DIV/0!				-2.74439				15.6613				18.4057					51823					347269
High	A0A024R8M4	Phosphoribosyl pyrophosphate synthetase-associated protein 1, isoform CRA_a OS=Homo sapiens OX=9606	PRPSAP1	FALSE	TRUE	11.5169	3	5	2	Not Found	Not Found	High	Not Found	Not Found	Not Found	Not Found	High	Not Found	Not Found	0.835	3.58438e+06	4.29402e+06			NS	-0.260603	#DIV/0!			-0.260603				21.7733				22.0339					3.58438e+06					4.29402e+06
High	A0A024R0E2	Cold shock domain containing E1, RNA-binding, isoform CRA_a OS=Homo sapiens OX=9606	CSDE1	FALSE	TRUE	27.8195	18	50	18	High	High	High	High	High	High	High	High	High	High	0.884	8.31188e+06	9.40474e+06	89.9	96.9	Triplicate	-0.168279	0.461772	0.335572	-0.286524	-0.093628	-0.625636	0.332674	24.1647	23.7051	21.6181	21.7246	24.4512	23.7987	22.2437	21.3919	2.39403e+06	1.88062e+07	1.36752e+07	3.21873e+06	3.46531e+06	1.77594e+06	2.29378e+07	1.45921e+07	4.96615e+06
High	B2R7W4	cDNA, FLJ93632, highly similar to Homo sapiens heterogeneous nuclear ribonucleoprotein R (HNRPR), mRNA OS=Homo sapiens OX=9606 PE=2 SV=1		FALSE	TRUE	8.53081	5	18	3	Not Found	Not Found	High	Not Found	Not Found	Not Found	Not Found	Peak Found	Not Found	Not Found	3.328	229095	68837.5			NS	1.73468	#DIV/0!			1.73468				17.8056				16.0709					229095					68837.5
High	A8K2A8	cDNA FLJ77274, highly similar to Homo sapiens importin 13 (IPO13), mRNA OS=Homo sapiens OX=9606 PE=2 SV=1		FALSE	TRUE	4.98442	4	11	4	Not Found	High	High	High	Peak Found	Not Found	High	High	High	Medium	0.798	2.87992e+06	3.60881e+06	60.16	70.04	Triplicate	-0.167131	0.549509	0.260025	-0.17453	0.242177	-0.569039		21.9377	19.7566	21.8335		22.1122	19.5144	22.4025			4.01695e+06	885789	3.73702e+06			4.53352e+06	748906	5.544e+06
High	Q96QE3	ATPase family AAA domain-containing protein 5 OS=Homo sapiens OX=9606	ATAD5	FALSE	TRUE	4.33839	6	9	6	Not Found	Not Found	Not Found	Medium	Not Found	Not Found	Not Found	Medium	High	Medium	1.554	1.19301e+06	767822		119.7	NS	-0.593132	#DIV/0!				-0.593132				20.1862			18.8323	20.7793	15.1764				1.19301e+06				466763	1.79967e+06
High	A8K3Y2	Mitogen-activated protein kinase kinase 6 OS=Homo sapiens OX=9606	MAP2K6	FALSE	TRUE	16.7665	5	18	3	Not Found	Not Found	High	Not Found	Not Found	Not Found	Not Found	High	Not Found	Not Found	1.093	4.21096e+06	3.85437e+06			NS	0.127657	#DIV/0!			0.127657				22.0057				21.8781					4.21096e+06					3.85437e+06
High	Q8TDM6	Disks large homolog 5 OS=Homo sapiens OX=9606	DLG5	FALSE	TRUE	2.86608	5	6	5	Not Found	Not Found	Not Found	High	Not Found	Not Found	Not Found	Not Found	High	Not Found	0.798	3.6987e+06	4.63392e+06			NS	-0.325217	#DIV/0!				-0.325217				21.8186				22.1438					3.6987e+06					4.63392e+06
High	Q6ZS30	Neurobeachin-like protein 1 OS=Homo sapiens OX=9606	NBEAL1	FALSE	TRUE	2.26429	5	9	5	Not Found	Not Found	Not Found	High	Not Found	Not Found	Not Found	Not Found	High	Not Found	0.54	6.46534e+06	1.19646e+07			NS	-0.887976	#DIV/0!				-0.887976				22.6243				23.5123					6.46534e+06					1.19646e+07
High	Q53F27	Transmembrane protein 14C variant (Fragment) OS=Homo sapiens OX=9606 PE=2 SV=1		FALSE	TRUE	24.1071	2	6	2	Not Found	Not Found	High	Not Found	Not Found	Not Found	Not Found	High	Not Found	Not Found	0.581	9.45658e+06	1.62771e+07			NS	-0.783455	#DIV/0!			-0.783455				23.1729				23.9563					9.45658e+06					1.62771e+07
High	Q9UJX0	Oxidative stress-induced growth inhibitor 1 OS=Homo sapiens OX=9606	OSGIN1	FALSE	TRUE	10.5357	4	6	4	Not Found	Not Found	High	Not Found	Not Found	Not Found	Not Found	High	High	Not Found	1.542	770778	499990		99.72	NS	-0.145468	#DIV/0!			-0.145468				19.556				19.7014	17.1697				770778					852549	147431
High	Q6STE5	SWI/SNF-related matrix-associated actin-dependent regulator of chromatin subfamily D member 3 OS=Homo sapiens OX=9606	SMARCD3	FALSE	TRUE	8.69565	3	11	1	Not Found	Not Found	High	Not Found	Not Found	Not Found	Not Found	Peak Found	Not Found	Not Found	0.414	1.29498e+06	3.12622e+06			NS	-1.27148	#DIV/0!			-1.27148				20.3045				21.576					1.29498e+06					3.12622e+06
High	A0A1G4HPW4	MHC class I antigen OS=Homo sapiens OX=9606	HLA-A	FALSE	TRUE	27.3973	8	166	1	High	High	High	High	High	High	High	High	High	High	1.092	1.89198e+07	1.73336e+07	139.25	135.09	Triplicate	-0.164037	0.486816	0.312635	0.1437	-0.151208	-0.754492	0.105853	25.9483	22.7391	21.7421	20.731	25.8046	22.8903	22.4966	20.6251	1.76053e+07	6.47443e+07	7.00101e+06	3.50773e+06	1.74042e+06	1.27524e+07	5.86062e+07	7.77462e+06	5.91767e+06
Medium	Q53HE6	HSPC163 protein variant (Fragment) OS=Homo sapiens OX=9606 PE=2 SV=1		FALSE	TRUE	14.3885	1	2	1	Not Found	Not Found	High	High	Not Found	Not Found	Not Found	Peak Found	Peak Found	Not Found	0.819	2.55269e+07	3.1172e+07	29.83	12.26	Duplicate	-0.315621	0.33536	0.474489		-0.132055	-0.499187			24.8816	24.2637			25.0137	24.7629				3.09116e+07	2.01422e+07				3.38746e+07	28469264
High	I3L0X9	Mitochondrial import inner membrane translocase subunit TIM16 OS=Homo sapiens OX=9606	PAM16	FALSE	TRUE	35.7664	3	6	3	Not Found	Not Found	High	Not Found	Not Found	Not Found	Not Found	High	Not Found	Not Found	2.717	7.4217e+06	2.73186e+06			NS	1.44186	#DIV/0!			1.44186				22.8233				21.3815					7.4217e+06					2.73186e+06
High	B3KQT8	cDNA PSEC0172 fis, clone PLACE1011835, highly similar to Procollagen C-endopeptidase enhancer 2 OS=Homo sapiens OX=9606 PE=2 SV=1		FALSE	TRUE	16.3855	5	10	5	Not Found	High	Medium	High	Not Found	Not Found	Peak Found	Peak Found	High	Not Found	0.892	1.90148e+06	2.13154e+06	100.92	95.74	Triplicate	-0.161458	0.453038	0.343865	-0.111518	0.113126	-0.485983		21.9686	19.1698	19.947		22.0801	19.0566	20.433			4.10392e+06	589753	1.01075e+06			4.43373e+06	545276	1.4156e+06
High	Q8NF22	FLJ00380 protein (Fragment) OS=Homo sapiens OX=9606	FLJ00380	FALSE	TRUE	4.29836	3	7	3	Not Found	High	Not Found	Not Found	Not Found	Not Found	High	Not Found	Not Found	Not Found	1.243	1.11897e+07	9.00278e+06			NS	0.313731	#DIV/0!		0.313731				23.4157				23.1019					1.11897e+07					9.00278e+06
High	H7C086	ATP synthase peripheral stalk subunit OSCP (Fragment) OS=Homo sapiens OX=9606	ATP5PO	FALSE	TRUE	48.6486	3	16	1	Not Found	Not Found	Not Found	Medium	Not Found	Not Found	Not Found	Not Found	Peak Found	Not Found	0.665	7.94648e+07	1.19416e+08			NS	-0.587614	#DIV/0!				-0.587614				26.2438				26.8314					7.94648e+07					1.19416e+08
High	P08047	Transcription factor Sp1 OS=Homo sapiens OX=9606	SP1	FALSE	TRUE	7.51592	2	5	2	Not Found	High	Not Found	Not Found	Not Found	Not Found	High	Not Found	Not Found	Not Found	0.79	4.81405e+06	6.09431e+06			NS	-0.340212	#DIV/0!		-0.340212				22.1988				22.539					4.81405e+06					6.09431e+06
High	A0A0S2Q0B1	AT-rich interactive domain-containing protein 1A OS=Homo sapiens OX=9606	ARID1A	FALSE	TRUE	2.84464	5	10	4	Not Found	Not Found	Not Found	High	Not Found	Not Found	Not Found	High	High	Not Found	0.314	3.38459e+06	1.0793e+07		2.84	NS	-1.70176	#DIV/0!				-1.70176				21.6905			23.3343	23.3923					3.38459e+06				1.05761e+07	1.101e+07
High	W0S1J7	PJA2/FER fusion protein OS=Homo sapiens OX=9606	Pe7Fe14	FALSE	TRUE	6.75991	4	6	3	Not Found	High	Not Found	Not Found	Not Found	Not Found	High	Not Found	Not Found	Not Found	1.18	1.60002e+06	1.35566e+06			NS	0.239092	#DIV/0!		0.239092				20.6097				20.3706					1.60002e+06					1.35566e+06
High	Q53H12	Acylglycerol kinase, mitochondrial OS=Homo sapiens OX=9606	AGK	FALSE	TRUE	10.6635	4	7	4	Not Found	Not Found	High	Not Found	Not Found	Not Found	Not Found	High	Not Found	Not Found	2.069	4.93743e+07	2.38643e+07			NS	1.0489	#DIV/0!			1.0489				25.5573				24.5084					4.93743e+07					2.38643e+07
High	Q13769	THO complex subunit 5 homolog OS=Homo sapiens OX=9606	THOC5	FALSE	TRUE	6.29575	4	6	4	Not Found	Not Found	High	Not Found	Not Found	Not Found	Not Found	High	Not Found	Not Found	0.589	6.10847e+06	1.03721e+07			NS	-0.76382	#DIV/0!			-0.76382				22.5424				23.3062					6.10847e+06					1.03721e+07
High	Q14126	Desmoglein-2 OS=Homo sapiens OX=9606	DSG2	FALSE	TRUE	19.678	17	71	17	High	High	High	High	High	High	High	High	High	High	1.061	2.89602e+07	2.72922e+07	172.74	162.25	Triplicate	-0.15995	0.544469	0.264027	0.163211	-0.547682	-0.577241	0.321912	26.8155	23.7021	20.9009	22.7423	26.6523	24.2498	21.4781	22.4204	4.07712e+06	1.18102e+08	1.36472e+07	1.95787e+06	7.01661e+06	2.50849e+06	1.05469e+08	1.99487e+07	2.92112e+06
High	Q9H6R6	Palmitoyltransferase ZDHHC6 OS=Homo sapiens OX=9606	ZDHHC6	FALSE	TRUE	2.90557	1	5	1	Not Found	Peak Found	High	Medium	Not Found	Not Found	High	Peak Found	Peak Found	Not Found	0.845	284390	336422	88.46	105.7	Triplicate	-0.159097	0.676468	0.169752	-0.406267	0.492638	-0.563664		19.103	17.7205	16.1772		19.5093	17.2278	16.7409			563099	215970	74100.1			746249	153495	109521
High	A6NMH8	Tetraspanin OS=Homo sapiens OX=9606	CD81	FALSE	TRUE	7.29927	1	4	1	Not Found	Not Found	High	Not Found	Not Found	Not Found	Not Found	High	Not Found	Not Found	1.284	5.298e+06	4127019			NS	0.360347	#DIV/0!			0.360347				22.337				21.9767					5.298e+06					4127019
High	Q9Y219	Protein jagged-2 OS=Homo sapiens OX=9606	JAG2	FALSE	TRUE	9.2084	8	22	7	High	Peak Found	Not Found	Peak Found	High	High	High	Not Found	Medium	High	0.947	6.05482e+06	6.39452e+06	104.41	132.17	Triplicate	-0.315562	0.294479	0.530945	-0.334149		-0.694154	0.0816159	23.8402		18.2229	21.7924	24.1744		18.9171	21.7107	5.26309e+06	1.50182e+07		305949	3.63207e+06	2.71835e+06	1.89324e+07		495005
High	A0A024R6H0	Cleavage and polyadenylation specificity factor subunit 2 OS=Homo sapiens OX=9606	CPSF2	FALSE	TRUE	3.06905	2	5	2	Medium	Peak Found	High	High	Not Found	Not Found	High	Peak Found	High	Not Found	0.624	1.26337e+06	2.02546e+06	124.88	99.84	Triplicate	-0.15756	0.670178	0.17381	-0.268538	0.441838	-0.645979		21.7687	19.2029	19.6949		22.0373	18.761	20.3409		28273.4	3.57304e+06	603451	848726			4.30404e+06	444258	1.32809e+06
High	Q9ULI3	Protein HEG homolog 1 OS=Homo sapiens OX=9606	HEG1	FALSE	TRUE	5.28602	5	10	5	High	High	Not Found	Peak Found	Peak Found	Peak Found	High	Not Found	High	High	0.782	557033	712628	88.33	103.16	Triplicate	-0.313605	0.27606	0.558996	-0.435533		-0.603086	0.0978029	20.2487		19.1273	17.9069	20.6843		19.7303	17.8091	163846	1.24589e+06		572635	245762	66095.4	1.68495e+06		869811
High	Q5VWQ8	Disabled homolog 2-interacting protein OS=Homo sapiens OX=9606	DAB2IP	FALSE	TRUE	3.02775	3	7	1	Not Found	High	Not Found	Not Found	Not Found	Not Found	Peak Found	Not Found	Not Found	Not Found	0.701	961997	1.37201e+06			NS	-0.51219	#DIV/0!		-0.51219				19.8757				20.3879					961997					1.37201e+06
High	A0A024QZN7	Chromosome 10 open reading frame 70, isoform CRA_b OS=Homo sapiens OX=9606	C10orf70	FALSE	TRUE	32.4074	3	9	3	Medium	Not Found	High	Not Found	Not Found	Not Found	Not Found	High	Not Found	Not Found	0.693	1.76577e+07	2.54742e+07			NS	-0.528739	#DIV/0!			-0.528739				24.0738				24.6025					1.76577e+07					2.54742e+07
High	Q9Y295	Developmentally-regulated GTP-binding protein 1 OS=Homo sapiens OX=9606	DRG1	FALSE	TRUE	34.3324	11	50	10	High	High	High	High	Not Found	High	Medium	High	High	Not Found	1.068	4.69489e+07	4.39523e+07	163.81	149.95	Triplicate	-0.155289	0.516144	0.287229	-0.180628	0.200675	-0.485914		21.1607	27.2652	24.4647		21.3413	27.0645	24.9506		994151	2.34428e+06	1.61304e+08	2.31533e+07		369121	2.65695e+06	1.40358e+08	3.24255e+07
High	Q5C9Z4	Nucleolar MIF4G domain-containing protein 1 OS=Homo sapiens OX=9606	NOM1	FALSE	TRUE	6.27907	4	5	4	Not Found	High	Not Found	Not Found	Not Found	Not Found	High	Not Found	Not Found	Not Found	1.335	7.47745e+06	5.60286e+06			NS	0.416384	#DIV/0!		0.416384				22.8341				22.4177					7.47745e+06					5.60286e+06
High	Q9NZV1	Cysteine-rich motor neuron 1 protein OS=Homo sapiens OX=9606	CRIM1	FALSE	TRUE	20.3668	15	76	15	High	High	High	High	High	High	High	High	High	High	0.908	2.0608e+07	2.26848e+07	143.85	154.6	Triplicate	-0.449363	0.0697307	1.15658	-0.2361	-0.453943	-0.906665	-0.200743	26.108	21.03	21.7278	22.6047	26.3441	21.484	22.6345	22.8054	1.87224e+07	7.23251e+07	2.14125e+06	3.47308e+06	6.37808e+06	1.14649e+07	8.51848e+07	2.93303e+06	6.51101e+06
High	A0A0B4J1V8	HCG2039996 OS=Homo sapiens OX=9606	PPAN-P2RY11	FALSE	TRUE	8.06045	6	9	6	Not Found	Not Found	High	Not Found	Not Found	Not Found	Not Found	Medium	Not Found	Not Found	1.947	5.48659e+07	2.81752e+07			NS	0.961485	#DIV/0!			0.961485				25.7094				24.7479					5.48659e+07					2.81752e+07
High	Q08J23	tRNA (cytosine(34)-C(5))-methyltransferase OS=Homo sapiens OX=9606	NSUN2	FALSE	TRUE	57.236	39	419	39	High	High	High	High	High	High	High	High	High	High	0.414	6.09785e+08	1.4719e+09	112.25	132.65	Triplicate	-0.933215	0.031255	1.50508	-1.48345	-0.852728	-1.07979	-0.316887	30.6618	28.7663	29.569	25.4279	32.1453	29.619	30.6488	25.7447	5.20379e+07	1.69873e+09	4.56568e+08	7.9645e+08	4.51387e+07	4.53302e+07	4.74994e+09	8.24522e+08	1.68348e+09
High	O43822	Protein C21orf2 OS=Homo sapiens OX=9606	C21orf2	FALSE	TRUE	10.5469	2	7	2	Not Found	High	High	High	Not Found	Not Found	High	High	High	Not Found	0.736	556789	756819	16.87	62.01	Triplicate	-0.154902	0.821742	0.0852643	-0.925382	1.03747	-0.576788		19.139	18.7933	19.2849		20.0643	17.7558	19.8617			577296	454305	638765			1.09639e+06	221329	952735
High	J3KNF8	Cytochrome b5 type B (Outer mitochondrial membrane), isoform CRA_a OS=Homo sapiens OX=9606	CYB5B	FALSE	TRUE	18.6667	2	11	2	High	High	Not Found	Peak Found	High	High	High	Not Found	High	High	0.853	1.26277e+06	1.48105e+06	91.82	102.23	Triplicate	-0.310843	0.116218	0.934727	-0.309109		-0.51326	-0.110161	21.5069		19.7186	18.7381	21.8161		20.2318	18.8482	770951	2.98013e+06		862753	437236	528688	3.69221e+06		1.23138e+06
High	Q9C0I1	Myotubularin-related protein 12 OS=Homo sapiens OX=9606	MTMR12	FALSE	TRUE	7.49665	4	9	4	Not Found	Not Found	High	Not Found	Not Found	Not Found	Not Found	High	High	High	0.868	6.57865e+06	7.57531e+06			NS	-0.203513	#DIV/0!			-0.203513				22.6494				22.8529					6.57865e+06					7.57531e+06
High	H0Y4J2	39S ribosomal protein L37, mitochondrial (Fragment) OS=Homo sapiens OX=9606	MRPL37	FALSE	TRUE	9.09091	2	20	1	Not Found	Not Found	Not Found	High	Not Found	Not Found	Not Found	Not Found	Peak Found	Not Found	0.862	1.00989e+06	1.17126e+06			NS	-0.213871	#DIV/0!				-0.213871				19.9458				20.1596					1.00989e+06					1.17126e+06
High	Q9H3F6	BTB/POZ domain-containing adapter for CUL3-mediated RhoA degradation protein 3 OS=Homo sapiens OX=9606	KCTD10	FALSE	TRUE	9.26518	2	5	2	Not Found	Not Found	High	Not Found	Not Found	Not Found	Not Found	High	Not Found	Not Found	0.636	1.23441e+06	1.93975e+06			NS	-0.652044	#DIV/0!			-0.652044				20.2354				20.8874					1.23441e+06					1.93975e+06
High	P17301	Integrin alpha-2 OS=Homo sapiens OX=9606	ITGA2	FALSE	TRUE	18.3743	20	99	4	Medium	High	High	High	High	High	High	High	High	Medium	0.796	6.93017e+07	8.7094e+07	104.22	124.3	Triplicate	-0.153101	0.663687	0.178037	-0.507445	0.764922	-0.221969	-0.647912	27.5381	25.2547	25.9478	24.362	28.0456	24.4898	26.1698	25.01	2.52913e+07	1.94895e+08	4.00338e+07	6.47258e+07	2.15629e+07	2.55837e+07	2.77049e+08	2.35593e+07	7.54912e+07
High	Q9Y5Q9	General transcription factor 3C polypeptide 3 OS=Homo sapiens OX=9606	GTF3C3	FALSE	TRUE	20.6546	16	85	15	High	High	High	High	High	High	High	High	High	High	0.764	2.27499e+07	2.97773e+07	89.87	122.09	Triplicate	-0.150614	0.595933	0.224802	-0.668183	0.419916	-0.480293	0.126105	25.7882	23.7422	24.4368	23.4579	26.4563	23.3222	24.9171	23.3318	7.54155e+06	5.7944e+07	1.40315e+07	2.27099e+07	1.15224e+07	4.08267e+06	9.20771e+07	1.04881e+07	3.16808e+07
High	Q8WU10	Pyridine nucleotide-disulfide oxidoreductase domain-containing protein 1 OS=Homo sapiens OX=9606	PYROXD1	FALSE	TRUE	11.8	4	5	4	Not Found	Not Found	High	Not Found	Not Found	Not Found	Not Found	High	Not Found	Not Found	1.123	2.01052e+07	1.79038e+07			NS	0.167302	#DIV/0!			0.167302				24.2611				24.0938					2.01052e+07					1.79038e+07
High	Q3B726	DNA-directed RNA polymerase I subunit RPA43 OS=Homo sapiens OX=9606	TWISTNB	FALSE	TRUE	15.6805	5	5	5	Not Found	Not Found	High	Not Found	Not Found	Not Found	Not Found	High	Not Found	Not Found	0.798	6.14492e+06	7.70468e+06			NS	-0.326341	#DIV/0!			-0.326341				22.551				22.8773					6.14492e+06					7.70468e+06
High	Q08379	Golgin subfamily A member 2 OS=Homo sapiens OX=9606	GOLGA2	FALSE	TRUE	10.1796	9	34	9	High	High	High	High	High	High	High	High	High	High	0.912	6.88501e+06	7.54873e+06	155.99	176.56	Triplicate	-0.149904	0.502215	0.29911	-0.272767	0.217394	-0.650438	0.106193	24.6281	19.2463	19.5956	21.7165	24.9008	19.0289	20.246	21.6103	3.63582e+06	2.59292e+07	621901	792237	3.44592e+06	1.43826e+06	3.13256e+07	534908	1.24353e+06
High	Q59ER8	Leucine-rich repeat-containing G protein-coupled receptor 4 variant (Fragment) OS=Homo sapiens OX=9606 PE=2 SV=1		FALSE	TRUE	4.16667	4	7	4	High	High	Not Found	Not Found	Peak Found	Peak Found	Medium	Not Found	Not Found	High	1.092	2.30087e+06	2.10685e+06	155.99	159.17	Duplicate	-0.149466	0.665905	0.176588	0.108703			-0.407635	22.6198			17.6634	22.5111			18.071	249880	6.44515e+06			207589	67808.3	5.97737e+06
High	Q59G98	TIA1 protein variant (Fragment) OS=Homo sapiens OX=9606 PE=4 SV=1		FALSE	TRUE	9.69828	4	9	1	Not Found	Not Found	Peak Found	Not Found	Not Found	Not Found	Not Found	High	Not Found	Not Found	1.166	1.18731e+06	1.01787e+06			NS	0.222148	#DIV/0!			0.222148				20.1793				19.9571					1.18731e+06					1.01787e+06
High	A0A087X1Z3	Proteasome activator complex subunit 2 OS=Homo sapiens OX=9606	PSME2	FALSE	TRUE	12.9921	3	13	3	High	High	High	High	High	High	High	High	High	High	1.064	2.16118e+06	2.03214e+06	66.61	65.84	Triplicate	-0.147751	0.555973	0.254946	-0.117302	0.20123	-0.527182		21.4284	21.8601	19.0777		21.5457	21.6588	19.6049		1.46259e+06	2.82224e+06	3.80657e+06	553314		958880	3.0613e+06	3.31099e+06	797387
High	O15530	3-phosphoinositide-dependent protein kinase 1 OS=Homo sapiens OX=9606	PDPK1	FALSE	TRUE	9.53237	4	8	4	Not Found	Medium	Not Found	High	Not Found	Not Found	High	Not Found	Medium	Not Found	0.731	431016	589416		122.24	NS	-1.35026	#DIV/0!				-1.35026				18.7174		16.2863		20.0676					431016			79924.1		1.09891e+06
High	Q8IVL5	Prolyl 3-hydroxylase 2 OS=Homo sapiens OX=9606	P3H2	FALSE	TRUE	17.3729	10	57	9	High	High	High	Peak Found	High	High	High	High	High	High	1.333	1.98201e+07	1.48712e+07	180.65	148.24	Triplicate	-0.145973	0.746093	0.127207	0.638728	0.482123	-0.750146	-0.954599	26.3204	22.225	20.1916	22.4318	25.6817	21.7428	20.9418	23.3864	3.54377e+06	8.37994e+07	4.90204e+06	1.19754e+06	5.65793e+06	4.04455e+06	5.38226e+07	3.50948e+06	2.01421e+06
High	Q8N1G2	Cap-specific mRNA (nucleoside-2'-O-)-methyltransferase 1 OS=Homo sapiens OX=9606	CMTR1	FALSE	TRUE	7.30539	6	8	6	Not Found	Not Found	High	Not Found	Not Found	Not Found	Not Found	High	Not Found	Not Found	0.994	1.18593e+07	1.19307e+07			NS	-0.00866006	#DIV/0!			-0.00866006				23.4995				23.5082					1.18593e+07					1.19307e+07
High	M0R0P8	Unconventional myosin-IXb OS=Homo sapiens OX=9606	MYO9B	FALSE	TRUE	4.17246	7	7	6	Not Found	Not Found	Not Found	High	Not Found	Not Found	Not Found	Not Found	High	Not Found	0.761	1.24406e+07	1.63472e+07			NS	-0.393989	#DIV/0!				-0.393989				23.5685				23.9625					1.24406e+07					1.63472e+07
High	Q96T21	Selenocysteine insertion sequence-binding protein 2 OS=Homo sapiens OX=9606	SECISBP2	FALSE	TRUE	8.8993	5	7	5	Not Found	High	Not Found	Not Found	Not Found	Not Found	High	Not Found	Not Found	Not Found	0.209	2.1427e+06	1.02285e+07			NS	-2.25509	#DIV/0!		-2.25509				21.031				23.2861					2.1427e+06					1.02285e+07
High	B2R791	cDNA, FLJ93335, highly similar to Homo sapiens PRP3 pre-mRNA processing factor 3 homolog (yeast) (PRPF3), mRNA OS=Homo sapiens OX=9606 PE=2 SV=1		FALSE	TRUE	6.29575	4	4	4	Not Found	Not Found	High	Not Found	Not Found	Not Found	Not Found	High	Not Found	Not Found	1.017	1.5893e+07	1.56309e+07			NS	0.023997	#DIV/0!			0.023997				23.9219				23.8979					1.5893e+07					1.56309e+07
High	Q8N5A5	Zinc finger CCCH-type with G patch domain-containing protein OS=Homo sapiens OX=9606	ZGPAT	FALSE	TRUE	8.09793	3	6	3	Not Found	High	Not Found	Not Found	High	Not Found	High	Not Found	Not Found	Peak Found	0.726	2.65638e+06	3.65958e+06			NS	-0.462213	#DIV/0!		-0.462213				21.341				21.8032					2.65638e+06					3.65958e+06
High	Q6NZY4	Zinc finger CCHC domain-containing protein 8 OS=Homo sapiens OX=9606	ZCCHC8	FALSE	TRUE	8.48656	4	7	4	Not Found	High	Not Found	Not Found	Not Found	Not Found	High	Not Found	Medium	Not Found	1.417	6.31779e+06	4.45842e+06		133.07	NS	-0.453859	#DIV/0!		-0.453859				22.591				23.0448		18.0067			6.31779e+06					8.65348e+06		263369
High	P46939	Utrophin OS=Homo sapiens OX=9606	UTRN	FALSE	TRUE	2.18468	6	8	6	Not Found	High	Not Found	Not Found	Peak Found	Not Found	High	Not Found	Not Found	Medium	0.886	3.85382e+06	4.35024e+06			NS	-0.174803	#DIV/0!		-0.174803				21.8779				22.0527					3.85382e+06					4.35024e+06
High	Q9UHV7	Mediator of RNA polymerase II transcription subunit 13 OS=Homo sapiens OX=9606	MED13	FALSE	TRUE	2.75989	5	6	5	Not Found	Not Found	Not Found	High	Not Found	Not Found	Not Found	Not Found	High	Not Found	0.814	2.58118e+06	3.16957e+06			NS	-0.296257	#DIV/0!				-0.296257				21.2996				21.5959					2.58118e+06					3.16957e+06
High	B4DDD6	cDNA FLJ59450, highly similar to Drebrin-like protein OS=Homo sapiens OX=9606	DBNL	FALSE	TRUE	10.8374	3	8	1	Not Found	High	Not Found	Not Found	Not Found	Not Found	High	Not Found	Not Found	Not Found	0.882	99664.8	113031			NS	-0.181559	#DIV/0!		-0.181559				16.6048				16.7864					99664.8					113031
High	J3KPP4	Cisplatin resistance-associated overexpressed protein, isoform CRA_b OS=Homo sapiens OX=9606	LUC7L3	FALSE	TRUE	8.79346	3	12	3	Not Found	High	High	Not Found	Not Found	Not Found	High	Peak Found	Not Found	Not Found	1.313	9.48794e+06	7.22509e+06			NS	0.39308	#DIV/0!		0.39308				23.1777				22.7846					9.48794e+06					7.22509e+06
High	Q9Y2K1	Zinc finger and BTB domain-containing protein 1 OS=Homo sapiens OX=9606	ZBTB1	FALSE	TRUE	3.92707	2	3	2	Not Found	High	Not Found	Not Found	Peak Found	Not Found	High	Not Found	Not Found	High	1.509	351160	232767			NS	0.593243	#DIV/0!		0.593243				18.4218				17.8285					351160					232767
High	Q9ULM6	CCR4-NOT transcription complex subunit 6 OS=Homo sapiens OX=9606	CNOT6	FALSE	TRUE	6.28366	3	8	1	Not Found	Not Found	Medium	Not Found	Not Found	Not Found	Not Found	High	Not Found	Not Found	1.005	797446	793681			NS	0.00682807	#DIV/0!			0.00682807				19.605				19.5982					797446					793681
High	A0A024R899	Membrane associated DNA binding protein, isoform CRA_a OS=Homo sapiens OX=9606	MNAB	FALSE	TRUE	4.61797	4	8	4	Not Found	High	Not Found	Not Found	Not Found	Not Found	High	Not Found	High	Not Found	1.868	4.00163e+06	2.14209e+06		136.52	NS	-0.0731865	#DIV/0!		-0.0731865				21.9322				22.0053		16.1812			4.00163e+06					4.20987e+06		74309
High	Q9BUR5	MICOS complex subunit MIC26 OS=Homo sapiens OX=9606	APOO	FALSE	TRUE	18.1818	3	4	3	Not Found	Not Found	High	Not Found	Not Found	Not Found	Not Found	High	Not Found	Not Found	0.852	3.78756e+07	4.44802e+07			NS	-0.231894	#DIV/0!			-0.231894				25.1748				25.4067					3.78756e+07					4.44802e+07
High	B4DW33	cDNA FLJ54187, highly similar to Homo sapiens polymerase (RNA) I associated factor 1 (PRAF1), mRNA OS=Homo sapiens OX=9606 PE=2 SV=1		FALSE	TRUE	12.9032	2	6	1	Not Found	Not Found	Not Found	Not Found	High	Not Found	Not Found	Not Found	Not Found	High	0.684	460292	673214			NS	-0.548517	#DIV/0!					-0.548517				18.8122				19.3607					460292
High	Q8NDG6	ATP-dependent RNA helicase TDRD9 OS=Homo sapiens OX=9606	TDRD9	FALSE	TRUE	3.18379	4	6	4	Not Found	Not Found	Not Found	High	Not Found	Not Found	Not Found	Not Found	High	Not Found	1.071	2.66772e+06	2.4908e+06			NS	0.0989972	#DIV/0!				0.0989972				21.3472				21.2482					2.66772e+06					2.4908e+06
High	Q9Y3Y2	Chromatin target of PRMT1 protein OS=Homo sapiens OX=9606	CHTOP	FALSE	TRUE	10.4839	2	7	2	Not Found	Not Found	High	Not Found	Not Found	Not Found	Medium	High	Not Found	Not Found	2.609	3.0792e+06	1.18005e+06		138.6	NS	0.398162	#DIV/0!			0.398162				21.5541			14.5213	21.156					3.0792e+06				23515.6	2.33657e+06
High	Q15208	Serine/threonine-protein kinase 38 OS=Homo sapiens OX=9606	STK38	FALSE	TRUE	10.9677	4	6	2	Not Found	Not Found	High	Not Found	Not Found	Not Found	Not Found	High	Not Found	Not Found	0.998	2.70299e+07	2.70802e+07			NS	-0.00268129	#DIV/0!			-0.00268129				24.6881				24.6907					2.70299e+07					2.70802e+07
High	A0A1B0GW05	Probable C-mannosyltransferase DPY19L1 OS=Homo sapiens OX=9606	DPY19L1	FALSE	TRUE	17.7807	10	49	10	High	High	High	High	High	High	High	High	High	High	1.181	2.40688e+07	2.03869e+07	139.68	128.08	Triplicate	-0.1447	0.687855	0.162503	0.322956		-0.734768	-0.0222872	26.1492		22.1509	23.0657	25.8262		22.8856	23.088	8.4201e+06	7.4419e+07		4.65668e+06	8.77941e+06	5.38935e+06	5.94928e+07		7.74931e+06
High	P42166	Lamina-associated polypeptide 2, isoform alpha OS=Homo sapiens OX=9606	TMPO	FALSE	TRUE	40.7781	21	149	15	High	High	High	High	High	High	High	High	High	High	0.847	9.05923e+07	1.0696e+08	124.4	142.43	Triplicate	-0.144052	0.384185	0.41546	-0.371131	0.0267514	-0.397528	0.165699	28.1167	25.1978	25.8041	24.5707	28.4878	25.1711	26.2016	24.405	3.99188e+07	2.9105e+08	3.84855e+07	5.85888e+07	2.49182e+07	2.11945e+07	3.76435e+08	3.77785e+07	7.7176e+07
High	A0A024R1H6	LIM domain kinase 2, isoform CRA_a OS=Homo sapiens OX=9606	LIMK2	FALSE	TRUE	7.99373	5	7	5	Not Found	Not Found	High	High	Not Found	Not Found	Not Found	Not Found	High	Not Found	0.37	3.3304e+06	8.99531e+06	140.78		Duplicate	-0.436733	#DIV/0!				-0.436733			13.8735	22.664				23.1007				15008.9	6.64579e+06					8.99531e+06
High	A0A1W2PP10	Vacuolar protein sorting-associated protein 35 OS=Homo sapiens OX=9606	VPS35	FALSE	TRUE	50	2	5	1	Not Found	Not Found	High	Not Found	Not Found	Not Found	Not Found	High	Not Found	Not Found	1.037	2.33196e+06	2.24793e+06			NS	0.0529456	#DIV/0!			0.0529456				21.1531				21.1002					2.33196e+06					2.24793e+06
High	A8KA27	3-hydroxy-3-methylglutaryl coenzyme A reductase OS=Homo sapiens OX=9606 PE=2 SV=1		FALSE	TRUE	4.5045	3	8	3	High	Peak Found	Not Found	Peak Found	Medium	Peak Found	High	Not Found	High	High	1.154	738304	639766	57.04	43.68	Duplicate	-0.14399	0.914697	0.0387229	0.924168			-1.21215	20.2055			18.5999	19.2813			19.8121	608540	1.20906e+06			397311	361642	637156
High	Q96DP5	Methionyl-tRNA formyltransferase, mitochondrial OS=Homo sapiens OX=9606	MTFMT	FALSE	TRUE	9.76864	4	6	4	Not Found	Not Found	Not Found	High	Not Found	Not Found	Not Found	Not Found	High	Not Found	0.842	9.93652e+06	1.18062e+07			NS	-0.248731	#DIV/0!				-0.248731				23.2443				23.493					9.93652e+06					1.18062e+07
High	A8K333	cDNA FLJ75639, highly similar to Homo sapiens stromal membrane-associated protein 1, mRNA OS=Homo sapiens OX=9606 PE=2 SV=1		FALSE	TRUE	4.28266	2	5	1	Not Found	High	Not Found	Not Found	Not Found	Not Found	High	Not Found	High	Not Found	1.458	3.19187e+06	2.18984e+06			NS	0.543578	#DIV/0!		0.543578				21.606				21.0624					3.19187e+06					2.18984e+06
High	O00629	Importin subunit alpha-3 OS=Homo sapiens OX=9606	KPNA4	FALSE	TRUE	6.14203	2	5	1	Not Found	High	Not Found	Not Found	Not Found	Not Found	High	Not Found	Not Found	Not Found	0.687	886259	1.28949e+06			NS	-0.540996	#DIV/0!		-0.540996				19.7574				20.2984					886259					1.28949e+06
High	Q8IYS2	Uncharacterized protein KIAA2013 OS=Homo sapiens OX=9606	KIAA2013	FALSE	TRUE	11.8297	6	38	6	High	High	High	High	High	High	High	High	High	High	1.018	1.29111e+07	1.26799e+07	60.58	68.29	Triplicate	-0.14024	0.464883	0.332656	-0.0730016	-0.121656	-0.589207	0.222906	24.6592	23.094	22.8245	23.1221	24.7322	23.2156	23.4137	22.8992	1.25502e+07	2.64948e+07	8.95323e+06	7.42765e+06	9.12933e+06	6.79168e+06	2.787e+07	9.74096e+06	1.11743e+07
High	A2RUC4	tRNA wybutosine-synthesizing protein 5 OS=Homo sapiens OX=9606	TYW5	FALSE	TRUE	8.57143	3	4	3	Not Found	Not Found	High	Not Found	Not Found	Not Found	Not Found	High	Not Found	Not Found	0.832	5.16535e+06	6.20932e+06			NS	-0.265569	#DIV/0!			-0.265569				22.3004				22.566					5.16535e+06					6.20932e+06
High	A0A1V1FWL6	Tuberin OS=Homo sapiens OX=9606	TSC2	FALSE	TRUE	10.2933	14	37	14	Medium	High	Not Found	High	Medium	High	High	Not Found	High	High	0.799	5.83091e+06	7.30014e+06	124.22	121.67	Triplicate	-0.139447	0.635666	0.196771	-0.25753		-0.504804	0.343993	23.8867		22.7906	17.4604	24.1442		23.2954	17.1164	377824	1.55101e+07		7.25534e+06	180345	222352	1.85413e+07		1.02948e+07
High	Q8NFD3	Alpha-2,3-sialyltransferase IV type A1+18 OS=Homo sapiens OX=9606 PE=2 SV=1		FALSE	TRUE	27.2189	8	61	8	High	High	High	High	High	High	High	High	High	High	1.053	1.39497e+07	1.32503e+07	44.99	46.65	Triplicate	-0.139077	0.479118	0.319557	-0.275105	-0.0866592	-0.504933	0.310391	24.1194	23.35	22.3005	24.3306	24.3945	23.4367	22.8055	24.0202	1.45688e+07	1.82243e+07	1.06918e+07	5.16568e+06	2.10977e+07	8.50092e+06	2.20529e+07	1.13537e+07	7.33039e+06
High	A0A0K0K1J9	Epididymis secretory protein Li 98 OS=Homo sapiens OX=9606	HEL-S-98	FALSE	TRUE	5.97964	4	5	4	Not Found	Not Found	High	Not Found	Not Found	Not Found	Medium	High	Not Found	Not Found	1.795	5.57358e+06	3.10545e+06		96.57	NS	0.0929093	#DIV/0!			0.0929093				22.4102			19.9097	22.3173					5.57358e+06				984943	5.22595e+06
High	A0A090N8Z7	FAST kinase OS=Homo sapiens OX=9606	FASTK	FALSE	TRUE	7.10383	4	7	4	Not Found	Medium	Not Found	High	Not Found	Not Found	Peak Found	Not Found	High	Not Found	0.759	5.38684e+06	7.0995e+06			NS	-0.398277	#DIV/0!				-0.398277				22.361				22.7593					5.38684e+06					7.0995e+06
High	Q96DB5	Regulator of microtubule dynamics protein 1 OS=Homo sapiens OX=9606	RMDN1	FALSE	TRUE	17.5159	6	12	5	High	High	High	Not Found	Not Found	Peak Found	Medium	High	Not Found	Not Found	1.216	7.4986e+06	6.16738e+06			NS	0.281963	#DIV/0!			0.281963				22.8382				22.5562					7.4986e+06					6.16738e+06
High	Q969T4	Ubiquitin-conjugating enzyme E2 E3 OS=Homo sapiens OX=9606	UBE2E3	FALSE	TRUE	15.4589	3	13	1	Not Found	Not Found	Medium	Not Found	Not Found	Not Found	Not Found	High	Not Found	Not Found	1.363	1.95741e+06	1.43587e+06			NS	0.447022	#DIV/0!			0.447022				20.9005				20.4535					1.95741e+06					1.43587e+06
High	B4DR61	cDNA FLJ59739, highly similar to Protein transport protein Sec61 subunit alpha isoform 1 OS=Homo sapiens OX=9606	SEC61A1	FALSE	TRUE	16.5975	9	154	9	High	High	High	High	High	High	High	High	High	High	0.852	2.85197e+08	3.34861e+08	96.24	108.83	Triplicate	-0.138941	0.272311	0.564934	-0.197938	0.088847	-0.395296	-0.0513779	28.6141	27.9956	29.3456	24.6824	28.8121	27.9068	29.7409	24.7337	3.83833e+07	4.10881e+08	2.67626e+08	6.82173e+08	2.69236e+07	2.62596e+07	4.71304e+08	2.51642e+08	8.97202e+08
High	Q8TF05	Serine/threonine-protein phosphatase 4 regulatory subunit 1 OS=Homo sapiens OX=9606	PPP4R1	FALSE	TRUE	3.26316	3	10	3	High	Medium	High	Not Found	Not Found	High	High	High	High	Not Found	0.837	1.69526e+06	2.02466e+06			NS	-0.256173	#DIV/0!			-0.256173				20.6931				20.9493					1.69526e+06					2.02466e+06
High	P23219	Prostaglandin G/H synthase 1 OS=Homo sapiens OX=9606	PTGS1	FALSE	TRUE	7.34558	3	33	2	Not Found	High	Peak Found	Not Found	Not Found	Not Found	High	High	Not Found	Not Found	1.127	9.78967e+06	8.68787e+06	130.73	124.61	Duplicate	-0.137717	0.756796	0.121021	0.205066	-0.4805			24.1672	19.4978			23.9622	19.9783				1.8839e+07	740321				1.63428e+07	1.03292e+06
High	Q9Y4E8	Ubiquitin carboxyl-terminal hydrolase 15 OS=Homo sapiens OX=9606	USP15	FALSE	TRUE	19.6738	17	50	15	High	High	High	Peak Found	High	Peak Found	High	High	High	High	0.84	1.70187e+07	2.02706e+07	132.33	149.46	Triplicate	-0.137361	0.355658	0.448968	-0.381918	-0.10791	-0.261069	0.201455	25.7564	23.6568	22.333	21.2366	26.1383	23.7648	22.594	21.0352	7.43114e+06	5.66826e+07	1.32257e+07	5.2831e+06	2.47093e+06	4.75847e+06	7.38616e+07	1.42529e+07	6.33109e+06
High	A0A087WY96	Transporter OS=Homo sapiens OX=9606	SLC6A6	FALSE	TRUE	2.35784	1	3	1	Not Found	High	Not Found	Not Found	High	Not Found	Peak Found	Not Found	Not Found	High	0.944	254628	269754	63.85	53.47	Duplicate	-0.136406	0.479811	0.31893	-0.00838844			-0.264424	18.4956			17.0917	18.5039			17.3561		369586			139671		371741
High	Q9UG01	Intraflagellar transport protein 172 homolog OS=Homo sapiens OX=9606	IFT172	FALSE	TRUE	4.68839	7	8	7	Not Found	High	Not Found	Not Found	Not Found	Not Found	High	Not Found	Not Found	Not Found	0.832	2.681e+06	3.224e+06			NS	-0.266078	#DIV/0!		-0.266078				21.3543				21.6204					2.681e+06					3.224e+06
High	Q96MM7	Heparan-sulfate 6-O-sulfotransferase 2 OS=Homo sapiens OX=9606	HS6ST2	FALSE	TRUE	9.58678	6	22	6	High	High	Not Found	Peak Found	High	High	High	Not Found	High	High	1.07	4.07192e+06	3.8069e+06	73.87	66.55	Triplicate	-0.136125	0.520685	0.283425	0.138861		-0.082633	-0.464604	22.9949		21.0507	20.7834	22.8561		21.1333	21.248	3.95159e+06	8.35915e+06		2.17214e+06	1.80481e+06	2.8448e+06	7.59208e+06		2.30018e+06
High	Q5T5X7	BEN domain-containing protein 3 OS=Homo sapiens OX=9606	BEND3	FALSE	TRUE	6.28019	4	5	4	Not Found	High	Not Found	Not Found	Not Found	Not Found	High	Not Found	Medium	Not Found	0.876	1.95174e+06	2.22867e+06			NS	-0.191421	#DIV/0!		-0.191421				20.8963				21.0878					1.95174e+06					2.22867e+06
High	B2R7D2	cDNA, FLJ93389, highly similar to Homo sapiens multiple inositol polyphosphate histidine phosphatase, 1 (MINPP1), mRNA OS=Homo sapiens OX=9606 PE=2 SV=1		FALSE	TRUE	12.9363	5	28	5	High	High	High	High	High	Peak Found	High	High	High	High	0.956	8.81979e+06	9.22755e+06	89.53	85.38	Triplicate	-0.135655	0.148977	0.82688	-0.00724044	-0.0405053	-0.181594	-0.31328	24.3113	23.4166	23.0125	21.3455	24.3185	23.4571	23.1941	21.6588	958583	2.08171e+07	1.11971e+07	8.46159e+06	2.66465e+06	792546	2.09218e+07	1.15159e+07	9.5966e+06
High	B2R4D5	Actin-related protein 2/3 complex subunit 3 OS=Homo sapiens OX=9606 PE=2 SV=1		FALSE	TRUE	20.7865	4	5	4	Not Found	Not Found	High	Not Found	Not Found	Not Found	Not Found	High	Not Found	Not Found	1.033	2.13434e+07	2.06628e+07			NS	0.0467541	#DIV/0!			0.0467541				24.3473				24.3005					2.13434e+07					2.06628e+07
High	P50583	Bis(5'-nucleosyl)-tetraphosphatase [asymmetrical] OS=Homo sapiens OX=9606	NUDT2	FALSE	TRUE	19.7279	3	4	3	Not Found	Not Found	High	Not Found	Not Found	Not Found	Not Found	High	Not Found	Not Found	1.068	3.29202e+06	3.08189e+06			NS	0.0951565	#DIV/0!			0.0951565				21.6505				21.5554					3.29202e+06					3.08189e+06
High	Q96BY7	Autophagy-related protein 2 homolog B OS=Homo sapiens OX=9606	ATG2B	FALSE	TRUE	1.92493	3	6	3	Not Found	Not Found	Not Found	High	Not Found	Not Found	Not Found	Not Found	High	Not Found	0.729	2.0933e+06	2.87211e+06			NS	-0.456331	#DIV/0!				-0.456331				20.9973				21.4537					2.0933e+06					2.87211e+06
High	Q92522	Histone H1x OS=Homo sapiens OX=9606	H1FX	FALSE	TRUE	17.8404	3	5	3	Not Found	Not Found	High	Not Found	Not Found	Not Found	Not Found	High	Not Found	Not Found	1.922	2.97821e+07	1.54993e+07			NS	0.94224	#DIV/0!			0.94224				24.8279				23.8857					2.97821e+07					1.54993e+07
High	O95202	Mitochondrial proton/calcium exchanger protein OS=Homo sapiens OX=9606	LETM1	FALSE	TRUE	7.30717	4	6	4	Not Found	Not Found	High	Not Found	Not Found	Not Found	Not Found	Peak Found	Not Found	Not Found	2.045	3.5116e+06	1.71719e+06			NS	1.03208	#DIV/0!			1.03208				21.7437				20.7116					3.5116e+06					1.71719e+06
High	A0A024R1R0	ER lumen protein-retaining receptor OS=Homo sapiens OX=9606	KDELR3	FALSE	TRUE	12.1495	3	8	3	Not Found	High	Peak Found	High	Not Found	Not Found	High	High	High	Not Found	0.91	4.54951e+06	4.99994e+06	30.8	31.82	Triplicate	-0.134611	0.552475	0.257687	0.206504	-0.159352	-0.450986		22.0277	22.5327	21.6563		21.8212	22.692	22.1073			4.27571e+06	6.06761e+06	3.3052e+06			3.70548e+06	6.77622e+06	4.51812e+06
High	Q86TM2	Glycogen synthase kinase 3 beta (Fragment) OS=Homo sapiens OX=9606	GSK3B	FALSE	TRUE	56.7568	3	11	1	Not Found	Peak Found	Not Found	Not Found	Not Found	Not Found	High	Not Found	Not Found	Not Found	1.114	166031	149085			NS	0.155319	#DIV/0!		0.155319				17.3411				17.1858					166031					149085
High	P83110	Serine protease HTRA3 OS=Homo sapiens OX=9606	HTRA3	FALSE	TRUE	9.49227	4	10	4	Not Found	Not Found	Not Found	High	Not Found	Not Found	Not Found	Not Found	High	Not Found	0.668	1.99114e+07	2.97944e+07			NS	-0.581443	#DIV/0!				-0.581443				24.2471				24.8285					1.99114e+07					2.97944e+07
High	Q99543	DnaJ homolog subfamily C member 2 OS=Homo sapiens OX=9606	DNAJC2	FALSE	TRUE	8.21256	4	7	4	Medium	Not Found	High	Not Found	Not Found	Not Found	Not Found	High	Not Found	Not Found	1.254	9.4886e+06	7.56511e+06			NS	0.326833	#DIV/0!			0.326833				23.1778				22.8509					9.4886e+06					7.56511e+06
High	A4D1W8	Ependymin related protein 1 (Zebrafish), isoform CRA_b OS=Homo sapiens OX=9606	UCC1	FALSE	TRUE	9.59302	3	21	3	High	High	High	High	High	High	High	High	High	High	1.02	5.26257e+06	5.15743e+06	85.61	84.38	Triplicate	-0.134383	0.639788	0.193964	0.153633	0.448458	-0.527875	-0.611747	23.5507	22.4041	22.4269	18.6197	23.397	21.9557	22.9547	19.2314	2.43401e+06	1.22873e+07	5.55033e+06	5.63844e+06	402799	1.92864e+06	1.1046e+07	4.06742e+06	8.12952e+06
High	F6XZQ7	Glutathione S-transferase OS=Homo sapiens OX=9606	GSTM2	FALSE	TRUE	10	2	12	1	Not Found	High	Not Found	Peak Found	Not Found	Not Found	High	Not Found	High	Not Found	1.414	477352	337597			NS	0.499751	#DIV/0!				0.499751				18.8647				18.3649					477352					337597
High	O95625	Zinc finger and BTB domain-containing protein 11 OS=Homo sapiens OX=9606	ZBTB11	FALSE	TRUE	4.2735	4	5	4	Not Found	Not Found	High	Not Found	Not Found	Not Found	High	Medium	Not Found	Not Found	2.937	2.45485e+06	835722			NS	1.55454	#DIV/0!			1.55454				21.2272				19.6727					2.45485e+06					835722
High	Q12955	Ankyrin-3 OS=Homo sapiens OX=9606	ANK3	FALSE	TRUE	0.959561	3	5	3	Not Found	Not Found	Not Found	High	Not Found	Not Found	Not Found	Not Found	High	Not Found	1.031	621940	602948			NS	0.0447428	#DIV/0!				0.0447428				19.2464				19.2017					621940					602948
High	Q9Y2L9	Leucine-rich repeat and calponin homology domain-containing protein 1 OS=Homo sapiens OX=9606	LRCH1	FALSE	TRUE	5.21978	3	8	2	Not Found	Peak Found	Not Found	Not Found	Not Found	Not Found	High	Not Found	Not Found	Not Found	1.581	1.15952e+06	733485			NS	0.660694	#DIV/0!		0.660694				20.1451				19.4844					1.15952e+06					733485
High	Q0VDI3	Transmembrane protein 267 OS=Homo sapiens OX=9606	TMEM267	FALSE	TRUE	11.1628	2	3	2	Not Found	Not Found	Not Found	High	Not Found	Not Found	Not Found	Not Found	High	Not Found	0.737	1.07582e+06	1.4589e+06			NS	-0.439444	#DIV/0!				-0.439444				20.037				20.4765					1.07582e+06					1.4589e+06
High	P49753	Acyl-coenzyme A thioesterase 2, mitochondrial OS=Homo sapiens OX=9606	ACOT2	FALSE	TRUE	4.55487	2	4	2	Not Found	Not Found	High	Not Found	Not Found	Not Found	Not Found	High	Not Found	Not Found	0.796	3.62007e+06	4.54572e+06			NS	-0.328491	#DIV/0!			-0.328491				21.7876				22.1161					3.62007e+06					4.54572e+06
High	A0A024RA42	Basic leucine zipper and W2 domains 2, isoform CRA_a OS=Homo sapiens OX=9606	BZW2	FALSE	TRUE	14.7971	8	20	4	Peak Found	High	High	High	High	High	High	Medium	High	Peak Found	0.803	4.52762e+06	5.63731e+06	97.77	84.5	Triplicate	-0.132031	0.731073	0.136039	-0.189553	-0.128052	-0.96108	0.75056	21.9636	23.3496	21.5746	17.6696	22.1532	23.4777	22.5357	16.9191		4.0899e+06	1.06889e+07	3.12321e+06	208490		4.66416e+06	1.1681e+07	6.08016e+06
High	A5JGZ4	Peptidylprolyl isomerase (Fragment) OS=Homo sapiens OX=9606	AIP	FALSE	TRUE	2.44565	1	7	1	High	High	High	Not Found	Peak Found	High	Medium	High	Not Found	High	1.012	879903	869265	56.03	60.61	Triplicate	-0.129626	0.488724	0.310936	-0.335832	0.171782		-0.224829	20.0419	20.4618		18.1888	20.3777	20.29		18.4137	697226	1.07945e+06	1.44413e+06		298803	483464	1.36239e+06	1.28202e+06
High	Q86U90	YrdC domain-containing protein, mitochondrial OS=Homo sapiens OX=9606	YRDC	FALSE	TRUE	11.1111	2	6	2	Not Found	Not Found	High	Not Found	Not Found	Not Found	Not Found	High	Not Found	Not Found	0.641	2.92479e+06	4.56304e+06			NS	-0.64166	#DIV/0!			-0.64166				21.4799				22.1216					2.92479e+06					4.56304e+06
High	B4E1H4	cDNA FLJ54226, highly similar to Transmembrane protein 9 OS=Homo sapiens OX=9606 PE=2 SV=1		FALSE	TRUE	18.75	3	33	2	High	High	Peak Found	Peak Found	Not Found	High	High	High	High	Not Found	1.176	4.53133e+06	3.8535e+06	108.3	96.59	Triplicate	-0.128165	0.715523	0.145376	0.31928	-0.615634	-0.736453	0.520146	23.6066	20.6443	21.0109	19.684	23.2873	21.2599	21.7473	19.1638	5.28941e+06	1.2773e+07	1.63888e+06	2.113e+06	842304	2.41139e+06	1.02372e+07	2.51115e+06	3.52041e+06
High	A0A024R152	HCG28765, isoform CRA_b OS=Homo sapiens OX=9606	hCG_28765	FALSE	TRUE	7.9282	7	11	7	Not Found	High	Not Found	Medium	Not Found	Not Found	High	Not Found	Not Found	Not Found	0.761	3.83978e+06	5.04808e+06	136.4		Duplicate	0.579444	#DIV/0!		0.579444				22.8467		17.0568		22.2673					7.54321e+06		136339			5.04808e+06
High	Q9NWX6	Probable tRNA(His) guanylyltransferase OS=Homo sapiens OX=9606	THG1L	FALSE	TRUE	9.73154	3	6	3	Not Found	Not Found	High	Not Found	Not Found	Not Found	Not Found	High	Not Found	Not Found	0.831	2.9943e+07	3.60464e+07			NS	-0.267636	#DIV/0!			-0.267636				24.8357				25.1034					2.9943e+07					3.60464e+07
High	P11182	Lipoamide acyltransferase component of branched-chain alpha-keto acid dehydrogenase complex, mitochondrial OS=Homo sapiens OX=9606	DBT	FALSE	TRUE	7.26141	3	4	3	Not Found	Not Found	High	Not Found	Not Found	Not Found	Not Found	High	Not Found	Not Found	0.716	6.77359e+06	9.46129e+06			NS	-0.482117	#DIV/0!			-0.482117				22.6915				23.1736					6.77359e+06					9.46129e+06
High	Q6P1X5	Transcription initiation factor TFIID subunit 2 OS=Homo sapiens OX=9606	TAF2	FALSE	TRUE	5.50459	5	6	5	Not Found	Not Found	Not Found	High	Not Found	Not Found	Not Found	Not Found	High	Not Found	0.779	2.28834e+06	2.9376e+06			NS	-0.360339	#DIV/0!				-0.360339				21.1259				21.4862					2.28834e+06					2.9376e+06
High	I6L9I9	FMNL1 protein OS=Homo sapiens OX=9606	FMNL1	FALSE	TRUE	5.11182	3	6	1	Not Found	Not Found	High	Not Found	Not Found	Not Found	Not Found	Peak Found	Not Found	Not Found	1.063	80588.7	75835.2			NS	0.087709	#DIV/0!			0.087709				16.2983				16.2106					80588.7					75835.2
High	Q8NEZ2	Vacuolar protein sorting-associated protein 37A OS=Homo sapiens OX=9606	VPS37A	FALSE	TRUE	11.0831	3	7	3	Not Found	High	High	Not Found	Not Found	Not Found	Peak Found	High	Not Found	Not Found	0.787	6.56135e+06	8.33483e+06			NS	-0.345161	#DIV/0!			-0.345161				22.6456				22.9907					6.56135e+06					8.33483e+06
High	A0A024R4R8	Zinc finger protein 324, isoform CRA_a OS=Homo sapiens OX=9606	ZNF324	FALSE	TRUE	8.86076	3	5	3	Not Found	High	Not Found	Not Found	Not Found	Not Found	High	Not Found	Not Found	Not Found	1.169	9.13744e+06	7.81963e+06			NS	0.22469	#DIV/0!		0.22469				23.1234				22.8987					9.13744e+06					7.81963e+06
High	Q14667	Protein KIAA0100 OS=Homo sapiens OX=9606	KIAA0100	FALSE	TRUE	2.81879	5	7	5	Not Found	Not Found	Not Found	High	Not Found	Not Found	Medium	Not Found	High	Not Found	1.337	1.54684e+06	1.15669e+06		135.69	NS	-0.551154	#DIV/0!				-0.551154				20.5609		15.516		21.112					1.54684e+06			46857.1		2.26652e+06
High	O75128	Protein cordon-bleu OS=Homo sapiens OX=9606	COBL	FALSE	TRUE	3.5686	3	7	3	High	High	Not Found	Not Found	Not Found	Not Found	High	Not Found	Not Found	Not Found	0.75	1.69327e+06	2.25715e+06			NS	-0.414688	#DIV/0!		-0.414688				20.6914				21.1061					1.69327e+06					2.25715e+06
High	Q9Y6A1	Protein O-mannosyl-transferase 1 OS=Homo sapiens OX=9606	POMT1	FALSE	TRUE	4.14993	3	6	3	Not Found	High	Not Found	Not Found	High	Not Found	Medium	Not Found	Not Found	High	0.947	844855	892251	77.09	70.35	Duplicate	-0.128014	0.404695	0.392872	-0.0335559			-0.222471	20.3161			18.5519	20.3496			18.7743		1.30541e+06			384299		1.33613e+06
High	B4DIV8	cDNA FLJ56402, highly similar to Tripeptidyl-peptidase 1 OS=Homo sapiens OX=9606 PE=2 SV=1		FALSE	TRUE	3.14685	1	6	1	Not Found	High	Not Found	Not Found	Not Found	Not Found	High	Not Found	Not Found	Not Found	2.183	3.97382e+06	1.82058e+06			NS	1.12613	#DIV/0!		1.12613				21.9221				20.796					3.97382e+06					1.82058e+06
High	X5D907	Fragile X mental retardation 1 isoform C (Fragment) OS=Homo sapiens OX=9606	FMR1	FALSE	TRUE	7.07071	4	9	3	Not Found	Peak Found	Not Found	Not Found	Not Found	Not Found	High	Medium	Not Found	Not Found	0.733	1.65348e+06	2.25675e+06			NS	-0.448742	#DIV/0!		-0.448742				20.6571				21.1058					1.65348e+06					2.25675e+06
High	Q96A46	Mitoferrin-2 OS=Homo sapiens OX=9606	SLC25A28	FALSE	TRUE	14.8352	4	5	4	Not Found	Not Found	Not Found	High	Not Found	Not Found	Medium	Not Found	High	Not Found	0.619	5.36595e+06	8.66757e+06			NS	-0.691794	#DIV/0!				-0.691794				22.3554				23.0472					5.36595e+06					8.66757e+06
High	O60518	Ran-binding protein 6 OS=Homo sapiens OX=9606	RANBP6	FALSE	TRUE	10.1357	9	50	8	High	High	High	High	High	Medium	High	High	High	High	0.772	3.25903e+06	4.22356e+06	135.44	154.18	Triplicate	-0.125883	0.637903	0.195245	-0.506721	0.389182	-0.566586	0.180594	23.3941	20.8178	21.1066	17.4938	23.9009	20.4286	21.6732	17.3132	980272	1.1024e+07	1.8483e+06	2.25798e+06	184569	536450	1.56631e+07	1.4113e+06	3.34411e+06
High	B2R6P4	cDNA, FLJ93048, highly similar to Homo sapiens synaptobrevin-like 1 (SYBL1), mRNA OS=Homo sapiens OX=9606 PE=2 SV=1		FALSE	TRUE	13.1818	3	9	1	Not Found	Not Found	Peak Found	Not Found	Not Found	Not Found	Not Found	Medium	Not Found	Not Found	0.996	4.83642e+06	4.85457e+06			NS	-0.00540413	#DIV/0!			-0.00540413				22.2055				22.2109					4.83642e+06					4.85457e+06
High	P60983	Glia maturation factor beta OS=Homo sapiens OX=9606	GMFB	FALSE	TRUE	26.0563	3	5	3	Not Found	Not Found	High	Not Found	Not Found	Not Found	Not Found	Medium	Not Found	Not Found	1.282	8.04028e+06	6.27202e+06			NS	0.358314	#DIV/0!			0.358314				22.9388				22.5805					8.04028e+06					6.27202e+06
High	Q9H977	WD repeat-containing protein 54 OS=Homo sapiens OX=9606	WDR54	FALSE	TRUE	6.88623	2	5	2	Not Found	Not Found	High	Not Found	Not Found	Not Found	Not Found	High	Not Found	Not Found	0.971	3.15547e+06	3.24845e+06			NS	-0.0418961	#DIV/0!			-0.0418961				21.5894				21.6313					3.15547e+06					3.24845e+06
High	Q9BYG3	MKI67 FHA domain-interacting nucleolar phosphoprotein OS=Homo sapiens OX=9606	NIFK	FALSE	TRUE	14.3345	3	4	3	Not Found	Not Found	High	Not Found	Not Found	Not Found	Not Found	High	Not Found	Not Found	1.293	5.71345e+06	4.41809e+06			NS	0.370939	#DIV/0!			0.370939				22.4459				22.075					5.71345e+06					4.41809e+06
High	A8K800	cDNA FLJ76924, highly similar to Homo sapiens brix domain containing 1 (BXDC1), mRNA OS=Homo sapiens OX=9606 PE=2 SV=1		FALSE	TRUE	13.0719	4	8	4	Not Found	Not Found	High	Not Found	Not Found	Not Found	Not Found	High	Not Found	Not Found	1.791	3.06665e+07	1.71252e+07			NS	0.840544	#DIV/0!			0.840544				24.8702				24.0296					3.06665e+07					1.71252e+07
High	A6NDU8	UPF0600 protein C5orf51 OS=Homo sapiens OX=9606	C5orf51	FALSE	TRUE	8.16327	2	13	2	High	Peak Found	High	High	Not Found	Peak Found	High	High	High	Not Found	0.954	1.88602e+06	1.9773e+06	89.06	85.02	Triplicate	-0.125829	0.550161	0.25951	-0.118714	0.176518	-0.435291		19.5887	21.9362	21.2077		19.7074	21.7597	21.643		320838	788469	4.01281e+06	2.42197e+06		227472	856094	3.55068e+06	3.27494e+06
High	B2RAK1	cDNA, FLJ94965, highly similar to Homo sapiens leucyl/cystinyl aminopeptidase (LNPEP), mRNA OS=Homo sapiens OX=9606 PE=2 SV=1		FALSE	TRUE	21.2683	21	107	20	High	High	High	High	High	High	High	Medium	High	High	1.022	5.32355e+07	5.20928e+07	112	104.83	Triplicate	-0.122958	0.51292	0.289951	0.108128	0.132919	-0.583024	-0.149857	27.2469	23.9073	24.7633	24.8824	27.1388	23.7744	25.3464	25.0322	3.17691e+07	1.5927e+08	1.57332e+07	2.84779e+07	3.09269e+07	2.13743e+07	1.4777e+08	1.43485e+07	4.26595e+07
High	D3DQR0	Protein kinase C and casein kinase substrate in neurons 3, isoform CRA_b OS=Homo sapiens OX=9606	PACSIN3	FALSE	TRUE	8.47059	3	4	3	Not Found	Not Found	Peak Found	Not Found	High	Not Found	Not Found	High	Not Found	Not Found	1.848	5.08921e+06	2.7541e+06			NS	0.885858	#DIV/0!			0.885858				22.279				21.3932					5.08921e+06					2.7541e+06
High	Q6UX72	UDP-GlcNAc:betaGal beta-1,3-N-acetylglucosaminyltransferase 9 OS=Homo sapiens OX=9606	B3GNT9	FALSE	TRUE	3.73134	1	15	1	High	High	Not Found	High	High	High	High	Not Found	High	High	1.115	1.49237e+06	1.33878e+06	82.03	87.99	Triplicate	-0.122753	0.752022	0.123769	0.0689988		-0.781999	0.34474	21.6326		18.6444	20.1071	21.5636		19.4264	19.7624	1.17898e+06	3.25136e+06		409756	1.1294e+06	661673	3.09952e+06		704580
High	Q99816	Tumor susceptibility gene 101 protein OS=Homo sapiens OX=9606	TSG101	FALSE	TRUE	17.9487	6	19	6	High	Peak Found	High	Medium	High	Not Found	High	High	High	High	0.826	6.98419e+06	8.45301e+06	153.16	152.24	Triplicate	-0.120508	0.699731	0.155069	-0.186538	-0.266717	-0.691991	0.663215	20.9206	24.4557	20.9641	19.7738	21.1072	24.7225	21.6561	19.1106		1.98489e+06	2.30098e+07	2.04564e+06	896411		2.25887e+06	2.76823e+07	3.30476e+06
High	Q53T94	TATA box-binding protein-associated factor RNA polymerase I subunit B OS=Homo sapiens OX=9606	TAF1B	FALSE	TRUE	6.12245	3	6	3	Not Found	High	Not Found	High	Not Found	Not Found	High	Not Found	Peak Found	Not Found	0.686	2.24819e+06	3.27827e+06			NS	-0.54417	#DIV/0!		-0.54417				21.1003				21.6445					2.24819e+06					3.27827e+06
High	Q6FGY1	HPCAL1 protein OS=Homo sapiens OX=9606	HPCAL1	FALSE	TRUE	24.8705	4	5	1	Not Found	Not Found	Not Found	Not Found	Not Found	Not Found	Not Found	Not Found	Not Found	Not Found	0.768	970507	1.26315e+06			NS	-0.380212	#DIV/0!		-0.380212				19.8884				20.2686					970507					1.26315e+06
High	A0A024RBB7	Nucleosome assembly protein 1-like 1, isoform CRA_a OS=Homo sapiens OX=9606	NAP1L1	FALSE	TRUE	7.41688	2	4	2	Not Found	Not Found	High	Not Found	Not Found	Not Found	Not Found	High	Not Found	Not Found	0.886	6.92021e+06	7.80794e+06			NS	-0.174127	#DIV/0!			-0.174127				22.7224				22.8965					6.92021e+06					7.80794e+06
High	P56524	Histone deacetylase 4 OS=Homo sapiens OX=9606	HDAC4	FALSE	TRUE	3.13653	3	4	2	Not Found	Not Found	High	Not Found	Not Found	Not Found	Not Found	High	Not Found	Not Found	0.228	108474	476036			NS	-2.13373	#DIV/0!			-2.13373				16.727				18.8607					108474					476036
High	A0A1B0GW77	Alpha-aminoadipic semialdehyde dehydrogenase OS=Homo sapiens OX=9606	ALDH7A1	FALSE	TRUE	5.59567	2	3	2	Not Found	Not Found	High	Not Found	Not Found	Not Found	Not Found	High	Not Found	Not Found	1.132	3.06231e+06	2.70421e+06			NS	0.179413	#DIV/0!			0.179413				21.5462				21.3668					3.06231e+06					2.70421e+06
High	P19022	Cadherin-2 OS=Homo sapiens OX=9606	CDH2	FALSE	TRUE	18.8742	13	56	13	High	High	High	High	High	High	High	High	High	Medium	1.151	6.24875e+07	5.42892e+07	190.42	185.48	Triplicate	-0.120506	0.401992	0.395783	0.232741	-0.204229	-0.343757	-0.166777	28.036	23.7998	22.8421	21.8682	27.8033	24.004	23.1858	22.035	1.12679e+07	2.7522e+08	1.4603e+07	7.51879e+06	3.82814e+06	6.56641e+06	2.34217e+08	1.68237e+07	9.54177e+06
High	Q8N5Z0	Kynurenine/alpha-aminoadipate aminotransferase, mitochondrial OS=Homo sapiens OX=9606	AADAT	FALSE	TRUE	9.41176	4	5	4	Not Found	Not Found	High	Not Found	Not Found	Not Found	Not Found	High	Not Found	Not Found	0.795	8.97502e+06	1.12875e+07			NS	-0.330743	#DIV/0!			-0.330743				23.0975				23.4282					8.97502e+06					1.12875e+07
High	A0A024R0A4	Peroxisome biogenesis factor 10, isoform CRA_b OS=Homo sapiens OX=9606	PEX10	FALSE	TRUE	7.22543	2	8	2	Not Found	Not Found	Not Found	High	Not Found	Not Found	Not Found	Not Found	High	Not Found	1.034	8.24614e+06	7.97288e+06			NS	0.0486185	#DIV/0!				0.0486185				22.9753				22.9267					8.24614e+06					7.97288e+06
High	P06748	Nucleophosmin OS=Homo sapiens OX=9606	NPM1	FALSE	TRUE	17.3469	6	51	6	High	High	High	High	High	High	High	High	High	High	1.004	1.32021e+08	1.31494e+08	153.3	138.35	Triplicate	-0.120066	0.584505	0.233212	-0.403755	0.186328	-0.511612	0.248774	23.4048	28.8393	27.0682	23.7782	23.8086	28.653	27.5798	23.5295	1.36235e+07	1.11057e+07	4.80279e+08	1.40711e+08	1.43869e+07	7.9759e+06	1.46923e+07	4.22088e+08	2.00604e+08
High	Q16643	Drebrin OS=Homo sapiens OX=9606	DBN1	FALSE	TRUE	4.31433	2	5	2	Not Found	Medium	Medium	Not Found	Not Found	Not Found	Peak Found	High	Not Found	Not Found	1.475	5.09004e+06	3.45055e+06			NS	0.56085	#DIV/0!			0.56085				22.2792				21.7184					5.09004e+06					3.45055e+06
High	Q9UKB1	F-box/WD repeat-containing protein 11 OS=Homo sapiens OX=9606	FBXW11	FALSE	TRUE	6.45756	3	6	3	Not Found	Not Found	High	Not Found	Not Found	Not Found	Not Found	High	Not Found	Not Found	0.664	4.17326e+06	6.28112e+06			NS	-0.589849	#DIV/0!			-0.589849				21.9927				22.5826					4.17326e+06					6.28112e+06
High	Q9H422	Homeodomain-interacting protein kinase 3 OS=Homo sapiens OX=9606	HIPK3	FALSE	TRUE	2.79835	3	6	1	Not Found	Not Found	Not Found	Peak Found	Not Found	Not Found	Not Found	High	High	Not Found	0.272	508858	1.87111e+06			NS	-1.87856	#DIV/0!				-1.87856				18.9569				20.8355					508858					1.87111e+06
High	B3KNS8	cDNA FLJ30322 fis, clone BRACE2006703, highly similar to Surfeit locus protein 6 OS=Homo sapiens OX=9606 PE=2 SV=1		FALSE	TRUE	14.6814	4	7	4	Not Found	Not Found	High	Not Found	Not Found	Not Found	Not Found	Peak Found	Not Found	Not Found	14.851	7.86435e+07	5.29566e+06			NS	3.89244	#DIV/0!			3.89244				26.2288				22.3364					7.86435e+07					5.29566e+06
High	Q8N5M9	Protein jagunal homolog 1 OS=Homo sapiens OX=9606	JAGN1	FALSE	TRUE	24.0437	5	59	5	High	High	High	High	High	High	High	High	High	High	0.881	8.23443e+07	9.34689e+07	125.86	133.53	Triplicate	-0.119871	0.137011	0.863244	-0.0403142	-0.023279	-0.282769	-0.133124	26.9811	24.6416	27.8505	22.1725	27.0214	24.6649	28.1333	22.3056	6.33708e+06	1.32474e+08	2.61734e+07	2.4201e+08	4.72695e+06	4.92166e+06	1.36228e+08	2.65992e+07	2.94412e+08
High	P62304	Small nuclear ribonucleoprotein E OS=Homo sapiens OX=9606	SNRPE	FALSE	TRUE	25	2	4	2	Not Found	Not Found	High	Not Found	Not Found	Not Found	Not Found	High	Not Found	Not Found	1.132	7.92435e+06	6998426			NS	0.179263	#DIV/0!			0.179263				22.9179				22.7386					7.92435e+06					6998426
High	A0A140VJK2	Glycerol-3-phosphate dehydrogenase OS=Homo sapiens OX=9606 PE=2 SV=1		FALSE	TRUE	27.3728	18	73	18	High	High	High	Peak Found	High	High	High	High	High	High	0.978	1.92763e+07	1.97055e+07	101.9	107.95	Triplicate	-0.119658	0.715413	0.145443	-0.489849	0.130493	-0.716452	0.597176	24.8034	25.5424	20.5102	23.3862	25.2932	25.412	21.2267	22.789	5.77511e+06	2.92796e+07	4.88699e+07	1.49346e+06	1.09635e+07	3.06543e+06	4.11173e+07	4.46436e+07	2.45395e+06
High	O14646	Chromodomain-helicase-DNA-binding protein 1 OS=Homo sapiens OX=9606	CHD1	FALSE	TRUE	1.87135	3	7	2	Not Found	Not Found	Not Found	Medium	Not Found	Not Found	Not Found	Not Found	High	Not Found	1.143	313526	274419			NS	0.192206	#DIV/0!				0.192206				18.2582				18.066					313526					274419
High	Q15797	Mothers against decapentaplegic homolog 1 OS=Homo sapiens OX=9606	SMAD1	FALSE	TRUE	5.16129	2	6	1	Not Found	Not Found	High	Not Found	Not Found	Not Found	Not Found	High	Not Found	Not Found	0.922	5.25693e+06	5.70405e+06			NS	-0.117768	#DIV/0!			-0.117768				22.3258				22.4436					5.25693e+06					5.70405e+06
High	B3KQF4	cDNA FLJ90373 fis, clone NT2RP2004606, highly similar to Metalloproteinase inhibitor 1 OS=Homo sapiens OX=9606 PE=2 SV=1		FALSE	TRUE	10.1449	2	21	2	High	High	High	High	High	High	High	High	High	High	0.94	2.84696e+06	3.02996e+06	99.54	112.58	Triplicate	-0.118004	0.520474	0.283601	-0.215586	0.320028	-0.118102	-0.458357	22.8774	20.5692	21.3196	18.5884	23.093	20.2492	21.4377	19.0468	1.96242e+06	7.70525e+06	1.55579e+06	2.61718e+06	394164	1.57434e+06	8.94715e+06	1.24628e+06	2.84044e+06
High	Q9Y3F4	Serine-threonine kinase receptor-associated protein OS=Homo sapiens OX=9606	STRAP	FALSE	TRUE	33.7143	9	34	9	High	High	High	High	High	Peak Found	High	High	High	High	0.932	1.01482e+07	1.08887e+07	96.76	88.63	Triplicate	-0.11722	0.532805	0.273431	-0.395573	0.215406	-0.412902	0.124186	23.192	24.5521	23.7562	20.2138	23.5876	24.3367	24.1691	20.0896	1.17385e+06	9.58276e+06	2.45994e+07	1.41689e+07	1.21608e+06	670643	1.26058e+07	2.11876e+07	1.88639e+07
High	Q58EX7	Puratrophin-1 OS=Homo sapiens OX=9606	PLEKHG4	FALSE	TRUE	5.54156	4	4	4	Not Found	High	Not Found	Not Found	Not Found	Not Found	Peak Found	Not Found	Not Found	Not Found	0.962	1.99919e+06	2.07722e+06			NS	-0.0552409	#DIV/0!		-0.0552409				20.931				20.9862					1.99919e+06					2.07722e+06
High	Q9ULJ3	Zinc finger and BTB domain-containing protein 21 OS=Homo sapiens OX=9606	ZBTB21	FALSE	TRUE	5.34709	3	3	3	Not Found	High	Not Found	Not Found	Not Found	Not Found	High	Not Found	Not Found	Not Found	1.221	2.271e+06	1.86031e+06			NS	0.287783	#DIV/0!		0.287783				21.1149				20.8271					2.271e+06					1.86031e+06
High	O95295	SNARE-associated protein Snapin OS=Homo sapiens OX=9606	SNAPIN	FALSE	TRUE	32.3529	3	6	3	Not Found	High	Not Found	Not Found	High	Not Found	High	Not Found	Not Found	Not Found	0.85	1.1653e+06	1.37065e+06			NS	-0.234158	#DIV/0!		-0.234158				20.1523				20.3864					1.1653e+06					1.37065e+06
High	A0A0S2Z5V7	Histocompatibility 13 isoform 1 (Fragment) OS=Homo sapiens OX=9606	HM13	FALSE	TRUE	23.0769	8	102	8	High	High	High	High	High	High	High	High	High	High	1.005	4.26477e+07	4.2441e+07	135.33	125.77	Triplicate	-0.115799	0.480467	0.318336	0.00973111	0.0967545	-0.540936	-0.0287451	25.2428	27.0861	24.4258	21.8415	25.2331	26.9893	24.9667	21.8703	4769051	3.97045e+07	1.4247e+08	2.2537e+07	3.75793e+06	2.91558e+06	3.94376e+07	1.33229e+08	3.27894e+07
High	Q8NFC6	Biorientation of chromosomes in cell division protein 1-like 1 OS=Homo sapiens OX=9606	BOD1L1	FALSE	TRUE	2.13045	5	6	5	Not Found	High	Peak Found	Not Found	High	Not Found	High	High	Not Found	Not Found	1.15	1.24495e+06	1.08241e+06			NS	0.201848	#DIV/0!		0.201848				20.2477				20.0458					1.24495e+06					1.08241e+06
High	P53778	Mitogen-activated protein kinase 12 OS=Homo sapiens OX=9606	MAPK12	FALSE	TRUE	10.8992	4	10	1	Not Found	Not Found	High	Not Found	Not Found	Not Found	Not Found	High	Not Found	Not Found	1.007	3.45388e+06	3.42929e+06			NS	0.01031	#DIV/0!			0.01031				21.7198				21.7095					3.45388e+06					3.42929e+06
High	A0A024RDM3	LATS, large tumor suppressor, homolog 2 (Drosophila), isoform CRA_a OS=Homo sapiens OX=9606	LATS2	FALSE	TRUE	4.41176	3	6	2	Not Found	High	Not Found	Not Found	Not Found	Not Found	High	Not Found	Not Found	Not Found	0.167	233440	1.39995e+06			NS	-2.58425	#DIV/0!		-2.58425				17.8327				20.4169					233440					1.39995e+06
High	K7ERP1	Protein rogdi homolog OS=Homo sapiens OX=9606	ROGDI	FALSE	TRUE	25.6522	5	5	1	Not Found	Peak Found	Not Found	Not Found	Not Found	Not Found	Medium	Not Found	Not Found	Not Found	1.084	1.72745e+06	1.59328e+06			NS	0.116642	#DIV/0!		0.116642				20.7202				20.6036					1.72745e+06					1.59328e+06
High	Q86U86	Protein polybromo-1 OS=Homo sapiens OX=9606	PBRM1	FALSE	TRUE	2.42747	4	5	4	Not Found	Not Found	Not Found	High	Not Found	Not Found	High	Not Found	High	Not Found	1.348	1.37415e+06	1.01932e+06		129.66	NS	-0.507794	#DIV/0!				-0.507794				20.3901		16.3713		20.8979					1.37415e+06			84771.7		1.95387e+06
High	Q9NXR7	BRISC and BRCA1-A complex member 2 OS=Homo sapiens OX=9606	BABAM2	FALSE	TRUE	9.13838	3	4	3	Not Found	Not Found	High	Not Found	Not Found	Not Found	Not Found	High	Not Found	Not Found	0.917	1.0763e+07	1.17308e+07			NS	-0.124227	#DIV/0!			-0.124227				23.3596				23.4838					1.0763e+07					1.17308e+07
High	Q09028	Histone-binding protein RBBP4 OS=Homo sapiens OX=9606	RBBP4	FALSE	TRUE	26.5882	10	62	5	High	High	High	High	High	Not Found	High	High	High	High	0.847	3.64848e+07	4.30805e+07	101.46	107.65	Triplicate	-0.11535	0.691517	0.160197	-0.339123	-0.178277	-0.580336	0.636336	23.5833	26.4817	25.6522	24.2634	23.9224	26.66	26.2325	23.6271	3.27606e+06	1.25682e+07	9.37102e+07	5.27317e+07	2.01377e+07	1.66813e+06	1.58987e+07	1.06036e+08	7.88444e+07
High	Q6PIJ6	F-box only protein 38 OS=Homo sapiens OX=9606	FBXO38	FALSE	TRUE	3.19865	3	5	3	Not Found	Not Found	Not Found	High	Medium	Not Found	Not Found	Not Found	Medium	Peak Found	0.397	190192	478658		99.84	NS	0.434292	#DIV/0!					0.434292				17.5371			19.6392	17.1028					190192				816563
High	A0A223PIC2	CD55 molecule (Cromer Blood Group) (Fragment) OS=Homo sapiens OX=9606	CD55	FALSE	TRUE	60.6557	3	15	1	Not Found	Peak Found	Not Found	Not Found	Not Found	Not Found	High	Not Found	Not Found	Not Found	0.879	292210	332297			NS	-0.185467	#DIV/0!		-0.185467				18.1566				18.3421					292210					332297
High	Q8N4V1	Membrane magnesium transporter 1 OS=Homo sapiens OX=9606	MMGT1	FALSE	TRUE	25.1908	2	14	2	High	High	Peak Found	High	High	High	High	High	Peak Found	High	1.018	1.14537e+07	1.12466e+07	84.22	81.77	Triplicate	-0.114427	0.297594	0.526376	0.0694204	-0.00755376	-0.336925	-0.182649	24.7245	23.524	22.8574	21.5162	24.6551	23.5316	23.1943	21.6988	6.88596e+06	2.77215e+07	1.20625e+07	7.59919e+06	2.99922e+06	4.68559e+06	2.64191e+07	1.21258e+07	9.59825e+06
High	O60232	Sjoegren syndrome/scleroderma autoantigen 1 OS=Homo sapiens OX=9606	SSSCA1	FALSE	TRUE	23.6181	4	8	4	Not Found	High	Not Found	Not Found	Not Found	Not Found	High	Not Found	Not Found	Not Found	0.524	688113	1.31238e+06			NS	-0.931466	#DIV/0!		-0.931466				19.3923				20.3238					688113					1.31238e+06
High	P49773	Histidine triad nucleotide-binding protein 1 OS=Homo sapiens OX=9606	HINT1	FALSE	TRUE	28.5714	3	4	3	Not Found	Not Found	High	Not Found	High	Not Found	Not Found	High	Not Found	Not Found	0.902	3.38726e+06	3.75417e+06			NS	-0.148378	#DIV/0!			-0.148378				21.6917				21.8401					3.38726e+06					3.75417e+06
High	H0YI09	Methyltransferase-like protein 7A (Fragment) OS=Homo sapiens OX=9606	METTL7A	FALSE	TRUE	15.9836	3	5	3	Not Found	Not Found	High	Not Found	Not Found	Not Found	Not Found	High	Not Found	Not Found	0.755	1.27349e+06	1.6868e+06			NS	-0.405502	#DIV/0!			-0.405502				20.2804				20.6859					1.27349e+06					1.6868e+06
High	Q9HCE0	Ectopic P granules protein 5 homolog OS=Homo sapiens OX=9606	EPG5	FALSE	TRUE	1.62854	4	5	4	Not Found	Not Found	Not Found	High	Not Found	Not Found	Not Found	Not Found	High	Not Found	0.685	3.53352e+06	5.15515e+06			NS	-0.54491	#DIV/0!				-0.54491				21.7527				22.2976					3.53352e+06					5.15515e+06
High	Q13217	DnaJ homolog subfamily C member 3 OS=Homo sapiens OX=9606	DNAJC3	FALSE	TRUE	21.0317	8	18	8	Medium	High	Peak Found	High	High	Peak Found	High	High	High	Peak Found	0.974	1.1529e+07	1.18428e+07	84.64	82.84	Triplicate	-0.113581	0.582712	0.234546	0.220643	-0.521813	-0.331241	0.178088	24.6154	23.8509	21.5421	23.514	24.3947	24.3727	21.8734	23.3359	1.78075e+06	2.57019e+07	1.51299e+07	3.05375e+06	1.19787e+07	1.00469e+06	2.2057e+07	21722891	3.84191e+06
High	O95067	G2/mitotic-specific cyclin-B2 OS=Homo sapiens OX=9606	CCNB2	FALSE	TRUE	11.0553	4	5	4	Not Found	Not Found	High	Not Found	Not Found	Not Found	Not Found	High	Not Found	Not Found	0.842	9.60812e+06	1.14143e+07			NS	-0.248513	#DIV/0!			-0.248513				23.1958				23.4443					9.60812e+06					1.14143e+07
High	A0A024R705	Vacuolar protein sorting 4A (Yeast), isoform CRA_c OS=Homo sapiens OX=9606	VPS4A	FALSE	TRUE	8.23799	3	21	2	Not Found	Not Found	Not Found	Medium	Not Found	Medium	Not Found	Not Found	Medium	Not Found	1.437	3.31459e+06	2.3073e+06		135.13	NS	-0.444904	#DIV/0!				-0.444904				21.6604				22.1053					3.31459e+06		102708			4.5119e+06
High	Q96T58	Msx2-interacting protein OS=Homo sapiens OX=9606	SPEN	FALSE	TRUE	1.0917	4	6	3	Not Found	Not Found	High	Not Found	Not Found	Not Found	Not Found	High	Not Found	Not Found	1.662	1.40178e+06	843389			NS	0.732993	#DIV/0!			0.732993				20.4188				19.6858					1.40178e+06					843389
High	A0A024RB23	Diacylglycerol kinase OS=Homo sapiens OX=9606	DGKA	FALSE	TRUE	4.7619	3	4	3	Not Found	Not Found	High	Not Found	Not Found	Not Found	Not Found	High	Not Found	Not Found	0.99	1.76518e+06	1.78354e+06			NS	-0.0149246	#DIV/0!			-0.0149246				20.7514				20.7663					1.76518e+06					1.78354e+06
High	Q15050	Ribosome biogenesis regulatory protein homolog OS=Homo sapiens OX=9606	RRS1	FALSE	TRUE	9.31507	3	4	3	Not Found	Not Found	High	Not Found	Not Found	Not Found	Not Found	High	Not Found	Not Found	1.927	1.0757e+07	5.58199e+06			NS	0.946423	#DIV/0!			0.946423				23.3588				22.4123					1.0757e+07					5.58199e+06
High	Q6NUK7	Tyrosine-protein kinase (Fragment) OS=Homo sapiens OX=9606	LYN	FALSE	TRUE	3.78007	2	51	1	Not Found	Not Found	High	Not Found	Not Found	Not Found	Not Found	Peak Found	Not Found	Not Found	0.034	266966	7845353			NS	-4.87711	#DIV/0!			-4.87711				18.0263				22.9034					266966					7845353
High	P53677	AP-3 complex subunit mu-2 OS=Homo sapiens OX=9606	AP3M2	FALSE	TRUE	5.26316	2	7	1	Not Found	High	Not Found	Not Found	Not Found	Not Found	Peak Found	Not Found	Not Found	Not Found	0.647	405574	626498			NS	-0.627344	#DIV/0!		-0.627344				18.6296				19.257					405574					626498
High	A0A024RDV4	START domain containing 13, isoform CRA_a OS=Homo sapiens OX=9606	STARD13	FALSE	TRUE	4.7619	4	4	4	Not Found	Peak Found	Not Found	Not Found	Not Found	Not Found	High	Not Found	Not Found	Not Found	0.46	4.17345e+06	9.07194e+06			NS	-1.12017	#DIV/0!		-1.12017				21.9928				23.113					4.17345e+06					9.07194e+06
High	P18858	DNA ligase 1 OS=Homo sapiens OX=9606	LIG1	FALSE	TRUE	7.29053	5	5	5	Medium	Not Found	High	Not Found	Not Found	Not Found	Not Found	High	Not Found	Not Found	1.284	889610	692901			NS	0.360524	#DIV/0!			0.360524				19.7628				19.4023					889610					692901
High	Q9BQ69	O-acetyl-ADP-ribose deacetylase MACROD1 OS=Homo sapiens OX=9606	MACROD1	FALSE	TRUE	6.46154	2	3	2	Not Found	Not Found	High	Not Found	Not Found	Not Found	Not Found	High	Not Found	Not Found	2.008	1.36153e+07	6.78184e+06			NS	1.00548	#DIV/0!			1.00548				23.6987				22.6932					1.36153e+07					6.78184e+06
High	O95251	Histone acetyltransferase KAT7 OS=Homo sapiens OX=9606	KAT7	FALSE	TRUE	7.03764	3	8	3	Not Found	Not Found	High	Not Found	Not Found	Not Found	Not Found	High	Not Found	Not Found	1.274	1.58933e+06	1.24709e+06			NS	0.349862	#DIV/0!			0.349862				20.6				20.2501					1.58933e+06					1.24709e+06
High	A0A024QZ70	TAO kinase 1, isoform CRA_a OS=Homo sapiens OX=9606	TAOK1	FALSE	TRUE	3.4965	3	6	3	Not Found	Not Found	High	Not Found	Not Found	Not Found	Not Found	High	Not Found	Not Found	0.918	7.15972e+06	7.79741e+06			NS	-0.123092	#DIV/0!			-0.123092				22.7715				22.8946					7.15972e+06					7.79741e+06
High	B2R9F5	cDNA, FLJ94365 OS=Homo sapiens OX=9606 PE=2 SV=1		FALSE	TRUE	4.50331	2	3	2	Not Found	High	Not Found	Not Found	Not Found	Not Found	High	Not Found	Not Found	Not Found	0.58	617532	1.06431e+06			NS	-0.78534	#DIV/0!		-0.78534				19.2362				20.0215					617532					1.06431e+06
High	Q96RG2	PAS domain-containing serine/threonine-protein kinase OS=Homo sapiens OX=9606	PASK	FALSE	TRUE	5.51776	4	5	4	Not Found	Peak Found	Not Found	Not Found	Not Found	Not Found	High	Not Found	Not Found	Not Found	0.334	607324	1.81618e+06			NS	-1.58036	#DIV/0!		-1.58036				19.2121				20.7925					607324					1.81618e+06
High	Q9H8Y5	Ankyrin repeat and zinc finger domain-containing protein 1 OS=Homo sapiens OX=9606	ANKZF1	FALSE	TRUE	3.58127	2	3	2	Not Found	Not Found	High	Not Found	Not Found	Not Found	Not Found	High	Not Found	Not Found	0.817	3.58724e+06	4.39098e+06			NS	-0.291668	#DIV/0!			-0.291668				21.7744				22.0661					3.58724e+06					4.39098e+06
High	Q8NCR0	UDP-GalNAc:beta-1,3-N-acetylgalactosaminyltransferase 2 OS=Homo sapiens OX=9606	B3GALNT2	FALSE	TRUE	13.8	6	20	6	High	High	Not Found	High	High	High	High	Not Found	Medium	High	1.148	6.63694e+06	5.78154e+06	148.73	154.52	Triplicate	-0.112977	0.510554	0.291959	0.151802		-0.335887	-0.154845	24.3407		19.6165	18.8293	24.1889		19.9524	18.9842	4.03184e+06	2.12463e+07		803810	465795	2.46872e+06	1.91243e+07		1.01453e+06
High	Q9NWK9	Box C/D snoRNA protein 1 OS=Homo sapiens OX=9606	ZNHIT6	FALSE	TRUE	11.9149	4	4	4	High	Peak Found	Not Found	Not Found	Not Found	Not Found	High	Not Found	Not Found	Not Found	0.641	2.11908e+06	3.30441e+06			NS	-0.640959	#DIV/0!		-0.640959				21.015				21.656					2.11908e+06					3.30441e+06
High	O00217	NADH dehydrogenase [ubiquinone] iron-sulfur protein 8, mitochondrial OS=Homo sapiens OX=9606	NDUFS8	FALSE	TRUE	14.2857	2	3	2	Not Found	Not Found	High	Not Found	Not Found	Not Found	Not Found	High	Not Found	Not Found	11.462	1.49086e+06	130075			NS	3.51873	#DIV/0!			3.51873				20.5077				16.989					1.49086e+06					130075
High	Q8IWT3	Cullin-9 OS=Homo sapiens OX=9606	CUL9	FALSE	TRUE	2.54271	5	6	3	Not Found	Not Found	Not Found	High	Not Found	Not Found	Not Found	Not Found	Medium	Not Found	0.957	1.01597e+06	1.06175e+06			NS	-0.0635889	#DIV/0!				-0.0635889				19.9544				20.018					1.01597e+06					1.06175e+06
High	Q16222	UDP-N-acetylhexosamine pyrophosphorylase OS=Homo sapiens OX=9606	UAP1	FALSE	TRUE	5.17241	2	4	1	Not Found	Not Found	Peak Found	Not Found	Not Found	Not Found	Not Found	High	Not Found	Not Found	0.448	369882	825502			NS	-1.15821	#DIV/0!			-1.15821				18.4967				19.6549					369882					825502
High	Q8NFT6	Protein DBF4 homolog B OS=Homo sapiens OX=9606	DBF4B	FALSE	TRUE	3.41463	1	3	1	Not Found	High	Not Found	Peak Found	Not Found	Not Found	High	Not Found	Medium	Not Found	0.558	123540	221375			NS	-0.841512	#DIV/0!				-0.841512				16.9146				17.7561					123540					221375
High	A0A024R5Y2	Mitogen-activated protein kinase kinase 5, isoform CRA_a OS=Homo sapiens OX=9606	MAP2K5	FALSE	TRUE	10.4911	3	4	3	Not Found	Not Found	High	Not Found	Not Found	Not Found	Not Found	High	Not Found	Not Found	0.59	1.1056e+06	1.87532e+06			NS	-0.76231	#DIV/0!			-0.76231				20.0764				20.8387					1.1056e+06					1.87532e+06
High	H0Y8X4	2'-deoxynucleoside 5'-phosphate N-hydrolase 1 (Fragment) OS=Homo sapiens OX=9606	DNPH1	FALSE	TRUE	14.4033	2	2	2	Not Found	Not Found	High	Not Found	Not Found	Not Found	Not Found	Peak Found	Not Found	Not Found	1.515	6.56156e+06	4.33179e+06			NS	0.599075	#DIV/0!			0.599075				22.6456				22.0465					6.56156e+06					4.33179e+06
High	O43502	DNA repair protein RAD51 homolog 3 OS=Homo sapiens OX=9606	RAD51C	FALSE	TRUE	6.11702	2	3	2	Not Found	Not Found	Not Found	High	Not Found	Not Found	Not Found	Not Found	High	Not Found	0.664	971934	1.46381e+06			NS	-0.590801	#DIV/0!				-0.590801				19.8905				20.4813					971934					1.46381e+06
High	B2R4V2	cDNA, FLJ92227, highly similar to Homo sapiens ribosomal protein L36a-like (RPL36AL), mRNA OS=Homo sapiens OX=9606 PE=2 SV=1		FALSE	TRUE	23.5849	3	13	1	Not Found	Not Found	Not Found	High	Not Found	Not Found	Not Found	Not Found	Peak Found	Not Found	0.918	538011	586308			NS	-0.124023	#DIV/0!				-0.124023				19.0373				19.1613					538011					586308
High	M0R2A0	ER membrane protein complex subunit 10 OS=Homo sapiens OX=9606	EMC10	FALSE	TRUE	9.97305	4	45	4	High	High	High	High	High	High	High	High	High	High	0.977	3.42557e+07	3.50616e+07	42.14	53.16	Triplicate	-0.111573	0.27463	0.561252	-0.080523	0.0958247	-0.307031	-0.154563	25.441	25.0149	25.5091	23.4471	25.5216	24.9191	25.8162	23.6017	3.26319e+07	4.55525e+07	3.39038e+07	4.77543e+07	1.14361e+07	2.36069e+07	4.81673e+07	3.1725e+07	5.90796e+07
High	J3KPL8	Amyloid-beta A4 precursor protein-binding family B member 1 OS=Homo sapiens OX=9606	APBB1	FALSE	TRUE	8.87324	4	5	4	Not Found	High	Not Found	Not Found	Not Found	Not Found	High	Not Found	Not Found	Not Found	0.267	2.29909e+06	8.59883e+06			NS	-1.90308	#DIV/0!		-1.90308				21.1326				23.0357					2.29909e+06					8.59883e+06
High	Q9H9V9	JmjC domain-containing protein 4 OS=Homo sapiens OX=9606	JMJD4	FALSE	TRUE	7.99136	3	5	3	Not Found	Not Found	Medium	Not Found	Not Found	Not Found	High	High	Not Found	Not Found	0.539	3.34204e+06	6.2048e+06			NS	-0.892658	#DIV/0!			-0.892658				21.6723				22.565					3.34204e+06					6.2048e+06
High	Q9BSB4	Autophagy-related protein 101 OS=Homo sapiens OX=9606	ATG101	FALSE	TRUE	16.9725	3	4	3	Not Found	Not Found	High	Not Found	Not Found	Not Found	Not Found	High	Not Found	Not Found	1	3.82929e+06	3.83116e+06			NS	-0.000707172	#DIV/0!			-0.000707172				21.8686				21.8694					3.82929e+06					3.83116e+06
High	Q9Y3U8	60S ribosomal protein L36 OS=Homo sapiens OX=9606	RPL36	FALSE	TRUE	30.4762	4	7	4	Not Found	Not Found	High	Not Found	Not Found	Not Found	Not Found	Peak Found	Not Found	Not Found	0.608	1.18061e+06	1.9405e+06			NS	-0.716899	#DIV/0!			-0.716899				20.1711				20.888					1.18061e+06					1.9405e+06
High	Q8IXI2	Mitochondrial Rho GTPase 1 OS=Homo sapiens OX=9606	RHOT1	FALSE	TRUE	7.11974	4	8	3	Not Found	Not Found	High	Not Found	Not Found	Not Found	Not Found	High	Not Found	Not Found	1.38	1.46766e+06	1.06314e+06			NS	0.465188	#DIV/0!			0.465188				20.4851				20.0199					1.46766e+06					1.06314e+06
High	X6R8W7	Rap1 GTPase-activating protein 1 OS=Homo sapiens OX=9606	RAP1GAP	FALSE	TRUE	3.74332	2	6	2	Not Found	Not Found	High	Not Found	Not Found	Not Found	High	High	Not Found	Not Found	0.319	417179	1.30732e+06			NS	-1.64788	#DIV/0!			-1.64788				18.6703				20.3182					417179					1.30732e+06
High	Q14691	DNA replication complex GINS protein PSF1 OS=Homo sapiens OX=9606	GINS1	FALSE	TRUE	14.7959	2	3	2	Not Found	Not Found	High	Not Found	Not Found	Not Found	Not Found	High	Not Found	Not Found	1.177	4.19368e+06	3.56397e+06			NS	0.234733	#DIV/0!			0.234733				21.9998				21.7651					4.19368e+06					3.56397e+06
High	Q9Y5M8	Signal recognition particle receptor subunit beta OS=Homo sapiens OX=9606	SRPRB	FALSE	TRUE	58.6716	14	152	14	High	High	High	High	High	High	High	High	High	High	0.933	1.57478e+08	1.68791e+08	72.03	80.33	Triplicate	-0.111444	0.310289	0.508234	0.0266307	0.0349165	-0.352475	-0.154848	27.8353	27.6182	28.003	24.1395	27.8087	27.5833	28.3555	24.2944	5.44081e+07	2.39482e+08	2.06023e+08	2.68995e+08	1.84808e+07	4.37443e+07	2.35102e+08	2.01097e+08	3.43439e+08
High	Q11201	CMP-N-acetylneuraminate-beta-galactosamide-alpha-2,3-sialyltransferase 1 OS=Homo sapiens OX=9606	ST3GAL1	FALSE	TRUE	10.5882	3	10	2	High	Not Found	Not Found	Not Found	Peak Found	High	Not Found	Not Found	Not Found	Medium	1.075	371974	346091	98.53	91.62	NS	-0.111398	#DIV/0!	#DIV/0!				-0.111398				16.7836				16.895	631132				112817	570308
High	Q92541	RNA polymerase-associated protein RTF1 homolog OS=Homo sapiens OX=9606	RTF1	FALSE	TRUE	4.78873	3	3	3	Not Found	Not Found	High	Not Found	Not Found	Not Found	High	High	Not Found	Not Found	1.203	4.8944e+06	4.06689e+06			NS	0.267207	#DIV/0!			0.267207				22.2227				21.9555					4.8944e+06					4.06689e+06
High	A0MNN4	CDW3/SMU1 OS=Homo sapiens OX=9606	SMU1	FALSE	TRUE	5.45809	2	3	2	Not Found	Not Found	High	Not Found	Not Found	Not Found	Not Found	High	Not Found	Not Found	1.189	829866	697749			NS	0.250171	#DIV/0!			0.250171				19.6625				19.4123					829866					697749
High	B4DZF8	Serine/threonine-protein phosphatase 2A activator OS=Homo sapiens OX=9606 PE=2 SV=1		FALSE	TRUE	8.82353	3	5	3	Not Found	Not Found	Not Found	High	Not Found	Not Found	Not Found	Not Found	High	Not Found	5.429	1.34402e+07	2.47557e+06			NS	2.44073	#DIV/0!				2.44073				23.6801				21.2393					1.34402e+07					2.47557e+06
High	Q9NS23	Ras association domain-containing protein 1 OS=Homo sapiens OX=9606	RASSF1	FALSE	TRUE	14.2442	5	9	5	Not Found	Not Found	Not Found	High	Not Found	Not Found	Not Found	High	High	Not Found	0.717	7.33681e+06	1.02258e+07			NS	-0.478991	#DIV/0!				-0.478991				22.8067				23.2857					7.33681e+06					1.02258e+07
High	Q9UH65	Switch-associated protein 70 OS=Homo sapiens OX=9606	SWAP70	FALSE	TRUE	8.03419	4	5	4	Not Found	Not Found	Medium	Not Found	Not Found	Not Found	Not Found	High	Not Found	Not Found	0.792	2.66252e+06	3.36158e+06			NS	-0.336348	#DIV/0!			-0.336348				21.3444				21.6807					2.66252e+06					3.36158e+06
High	K7ELC2	40S ribosomal protein S15 OS=Homo sapiens OX=9606	RPS15	FALSE	TRUE	21.0526	2	3	2	Not Found	Not Found	Medium	Not Found	Not Found	Not Found	Not Found	High	Not Found	Not Found	1.064	1.60927e+07	1.51272e+07			NS	0.0892617	#DIV/0!			0.0892617				23.9399				23.8506					1.60927e+07					1.51272e+07
[truncated: 4,591 more rows]
[truncated: 14 more columns]
