# Supplementary material for: ESCPE-1 mediates retrograde endosomal sorting of the SARS-CoV-2 host factor Neuropilin-1
Source: Proc Natl Acad Sci U S A. 2022 Jun 13;119(25):e2201980119. doi: 10.1073/pnas.2201980119 (PMC9231623; doi:10.1073/pnas.2201980119)
Supplement: Supplementary File [file pnas.2201980119.sd08.xlsx]

## Sheet: Dataset S8
Accession	Description	Gene Name	Soluble/ Transmembrane	Cytosolic ΩxɸxΩ Motif(s)	ESCPE-1 Interactions (Simonetti et al 2017)	Significantly Depleted from GFP-SNX5(F136D) Surfaceome (Simonetti et al 2019)	Coverage	# Peptides	# Unique Peptides	Log2 Fold Change SNX5+6 siRNA/Scr siRNA	T test
A8K6K4	Interleukin 1 receptor accessory protein	IL1RAP	Transmembrane	AHFGT FGYKL IKWKG		YES	11.2281	6	6	-1.30399	0.000199137
Q9UNN8	Endothelial protein C receptor	PROCR	Transmembrane			YES	5.46218	1	1	-1.30093	0.0215887
P26012	Integrin beta-8	ITGB8	Transmembrane				6.76203	5	5	-1.2337	0.0163941
P78310	Coxsackievirus and adenovirus receptor	CXADR	Transmembrane				22.7397	6	6	-1.16476	0.00827179
Q8IUH4	Palmitoyltransferase ZDHHC13	ZDHHC13	Transmembrane	GRYGI AGYDV LHWAA VKFYI LHWAI IAYLI LHWAV IAFLG GCFGL			8.36013	4	4	-1.13926	0.060167
P29317	Ephrin type-A receptor 2	EPHA2	Transmembrane	LKFTT VDFLG MKYLA WSFGI AIYQL AGYTA IAYSLL	SNX32		23.0533	21	19	-0.988161	0.0234329
A8K4A5	Human atrial natriuretic peptide clearance receptor	NPR3	Transmembrane			YES	12.1996	6	6	-0.96488	0.0884882
Q5M7Z0	E3 ubiquitin-protein ligase RNFT1	RNFT1	Transmembrane	PSYGV			5.28736	2	2	-0.848607	0.0727792
Q12913	Receptor-type tyrosine-protein phosphatase eta	PTPRJ	Transmembrane	ANYMP PKYAA FRYLV GTFIA LIYQI		YES	12.7898	14	14	-0.794386	0.0167985
A8K309	CD44 antigen	CD44	Transmembrane		SNX2 SNX5 SNX32		41.5512	11	11	-0.710864	0.00280921
Q6NSJ0	Myogenesis-regulating glycosidase	MYORG	Transmembrane	GCYAY AMYTF			1.54062	1	1	-0.708291	0.0832252
Q9H4F1	Alpha-N-acetyl-neuraminyl-2,3-beta-galactosyl-1,3-N-acetyl-galactosaminide alpha-2,6-sialyltransferase	ST6GALNAC4	Transmembrane				16.5563	4	4	-0.681948	0.0941933
A0A024R4Y2	Solute carrier family 43 member 3	SLC43A3	Transmembrane	IPYPL YSYGL WSYAF			3.05499	2	2	-0.675102	0.00276438
Q9Y256	CAAX prenyl protease 2	RCE1	Transmembrane				7.29483	2	2	-0.644923	0.00318052
M0R0K5	Adhesion G protein-coupled receptor E2	ADGRE2	Transmembrane	LAFKA			3.00842	2	1	-0.630171	0.0465686
Q13740	CD166 antigen	ALCAM	Transmembrane				18.3533	8	8	-0.616119	7.07256e-05
O14786	Neuropilin-1	NRP1	Transmembrane	YNFEL	SNX6 SNX32		10.0758	6	6	-0.599253	0.00576229
Q5VV42	Threonylcarbamoyladenosine tRNA methylthiotransferase	CDKAL1	Transmembrane				20.5527	8	8	-0.591688	0.00369661
P02786	Transferrin receptor protein 1	TFRC	Transmembrane			YES	54.7368	40	40	-0.576911	0.0455728
Q7KYR7	Butyrophilin subfamily 2 member A1	BTN2A1	Transmembrane	IEWTV GQYRA PFFRL LDYEA			6.45161	3	3	-0.572439	0.079746
Q92544	Transmembrane 9 superfamily member 4	TM9SF4	Transmembrane	IGFYA GFYAA AAYMF YMFVR			23.3645	14	5	-0.558197	0.0625299
B4E0E0	Tansmembrane protein 41B	TMEM41B	Transmembrane				14.7766	4	4	-0.500675	0.00964631
Q96J84	Kin of IRRE-like protein 1	KIRREL1	Transmembrane	GYYNC PTYRL ADYRA	SNX32		12.1532	7	7	-0.485974	0.0507459
Q4G148	Glucoside xylosyltransferase 1	GXYLT1	Transmembrane				4.54545	2	2	-0.483163	0.0497183
A0A024R759	Met proto-oncogene (Hepatocyte growth factor receptor), isoform CRA_c	MET	Transmembrane	VRYDA VQYPL MKYLA			23.0935	28	27	-0.482006	0.0269626
J3KMZ9	Low-density lipoprotein receptor	LDLR	Transmembrane			YES	24.0212	18	17	-0.477515	0.0471497
A0A024RB01	Integrin, alpha 5	ITGA5	Transmembrane		SNX5	YES	17.7596	16	16	-0.475709	0.0119996
Q7L5N7	Lysophosphatidylcholine acyltransferase 2	LPCAT2	Transmembrane	ASFFP			13.7868	7	7	-0.467278	0.0728586
P15291	Beta-1,4-galactosyltransferase 1	B4GALT1	Transmembrane				9.54774	4	3	-0.464611	0.0985023
Q8IZU8	Dermatan-sulfate epimerase-like protein	DSEL	Transmembrane				6.60066	7	7	-0.463491	0.0351511
Q9NZV1	Cysteine-rich motor neuron 1 protein	CRIM1	Transmembrane	ARFSG GFYSM		YES	20.3668	15	15	-0.449363	0.0697307
A0A024R892	Leucine rich repeat containing 8 family, member A, isoform CRA_a	LRRC8A	Transmembrane	IAYIP			23.2099	18	16	-0.370679	0.0147869
A0A024R3H2	Sortilin-related receptor, L(DLR class) A repeats-containing, isoform CRA_b	SORL1	Transmembrane				14.0921	27	27	-0.359126	0.0539204
E9PGC5	Receptor-type tyrosine-protein phosphatase kappa	PTPRK	Transmembrane	AYFDM			19.837	22	22	-0.357061	0.0433761
A0A0C4DG49	Poliovirus receptor,	PVR	Transmembrane	VSYSA		YES	13.1894	5	5	-0.345457	0.0529917
P78382	CMP-sialic acid transporter	SLC35A1	Transmembrane	GRFKA			4.1543	1	1	-0.328701	0.0162379
A0A024R7G7	Solute carrier family 35, member E1	SLC35E1	Transmembrane	LWYAL			17.561	6	6	-0.322786	0.0394317
P13473	Lysosome-associated membrane glycoprotein 2	LAMP2	Transmembrane			YES	9.5122	3	3	-0.32169	0.0253905
A8K2X4	Endoglin	ENG	Transmembrane				27.0517	12	3	-0.282257	0.0671176
Q13501	Sequestosome-1	SQSTM1	Soluble				60.9091	14	5	-1.95201	0.0494211
Q9HD26	Golgi-associated PDZ and coiled-coil motif-containing protein	GOPC	Soluble				24.026	9	9	-1.04971	0.0148695
A0A024R5L0	Prolylcarboxypeptidase (Angiotensinase C), isoform CRA_a	PRCP	Soluble				11.0887	4	4	-1.02631	0.0512227
D6RAX7	COP9 constitutive photomorphogenic-like protein subunit 4 isoform 2	COPS4	Soluble				21.9048	8	8	-1.00785	0.0339932
Q96IV0	Peptide-N(4)-(N-acetyl-beta-glucosaminyl)asparagine amidase	NGLY1	Soluble				11.9266	6	6	-0.982366	0.0476718
A0A024R9J4	Nephroblastoma overexpressed gene	NOV	Soluble				31.3725	8	8	-0.96548	0.0140186
Q15631	Translin	TSN	Soluble				23.2456	6	6	-0.819044	0.0616747
P07339	Cathepsin D	CTSD	Soluble			YES	25.7282	8	8	-0.792955	0.0198721
Q15582	Transforming growth factor-beta-induced protein ig-h3	TGFBI	Soluble				38.0673	25	25	-0.752242	0.000675975
P61221	ATP-binding cassette sub-family E member 1	ABCE1	Soluble		SNX5 SNX6 SNX32		23.8731	14	14	-0.688366	0.0962433
Q6IBW4	Condensin-2 complex subunit H2	NCAPH2	Soluble				8.59504	4	4	-0.68648	0.00685091
A0A140VK07	Dihydropyrimidinase-related protein 3	DPYSL3	Soluble				34.7953	17	15	-0.663277	0.0457175
Q9BUP3	Oxidoreductase HTATIP2	HTATIP2	Soluble				21.4876	5	5	-0.636996	0.0671317
B4DHK5	Pleckstrin homology domain-containing family A member 5	PLEKHA5	Soluble			YES	15.8073	13	13	-0.591558	0.0335078
O95425	Supervillin	SVIL	Soluble				6.14273	10	10	-0.58116	0.00231446
Q15032	R3H domain-containing protein 1	R3HDM1	Soluble				8.46224	7	7	-0.576999	0.0653293
P14543	Nidogen-1	NID1	Soluble				14.1139	15	15	-0.552092	0.0810389
Q4LE36	ACLY variant protein (Fragment)	ACLY	Soluble				45.4705	46	46	-0.54461	0.097642
D3DUE6	Cytokine-like nuclear factor n-pac	N-PAC	Soluble				16.6667	7	7	-0.527586	0.0117679
Q92520	Protein FAM3C	FAM3C	Soluble			YES	43.1718	9	9	-0.510846	0.013312
A0A024R394	Cysteine and histidine-rich domain (CHORD)-containing 1, isoform CRA_c	CHORDC1	Soluble				38.5542	11	11	-0.48629	0.0629876
Q04206	Transcription factor p65	RELA	Soluble				13.4301	6	6	-0.433472	0.0845894
O43143	Pre-mRNA-splicing factor ATP-dependent RNA helicase DHX15	DHX15	Soluble		SNX32		38.239	31	30	-0.424071	0.0223997
Q643R0	Targeting protein for Xklp2	HCTP4	Soluble				20.8835	14	14	-0.41489	0.0122196
E9PR17	CD59 glycoprotein	CD59	Soluble				15.3846	2	2	-0.3981	0.0743821
A8K4W2	cDNA FLJ ATP synthase, H+ transporting, mitochondrial F0 complex, subunit b	ATP5BP	Soluble				30.4688	7	7	-0.39176	0.0253668
Q96QU8	Exportin-6	XPO6	Soluble				19.6444	22	22	-0.391662	0.0285379
A0A024R6D1	NIMA (Never in mitosis gene a)-related kinase 9	NEK9	Soluble				20.5312	15	15	-0.391418	0.0771801
O43149	Zinc finger ZZ-type and EF-hand domain-containing protein 1	ZZEF1	Soluble				5.47112	14	13	-0.377167	0.0574704
Q9HBH1	Peptide deformylase, mitochondrial	PDF	Soluble				8.64198	2	2	-0.374415	0.0556504
A0A0G2JPP5	Protein scribble homolog	SCRIB	Soluble				7.67372	12	12	-0.360143	0.035656
A0A2R8Y5A3	Catenin beta-1	CTNNB1	Soluble		SNX32		18.2631	13	9	-0.356288	0.0876605
B2R6H3	Kinesin-like protein KIF18A	KIF18A	Soluble				11.2472	8	6	-0.338552	0.0137665
A8K651	Complement component 1, q subcomponent binding protein	C1QBP	Soluble			YES	9.92908	2	2	-0.32171	0.0148695
P07996	Thrombospondin-1	THSB1	Soluble		SNX1 SNX2		46.4957	44	32	-0.31937	0.0235941
P15328	Folate receptor alpha	FOLR1	Soluble				19.8444	5	5	-0.312574	0.0858119
A0A087WTW0	E3 ubiquitin-protein ligase UHRF1	UHRF1	Soluble				15.986	13	13	-0.275697	0.0698937
Q53Y03	COX4 neighbor	COX4NB					25.7143	6	6	-0.245539	0.0167577
A0A0A0MSV9	Tapasin	TAPBP					4.56349	2	2	-0.235324	0.0066177
A0A024R8D5	Prostaglandin E synthase	PTGES					5.55556	1	1	-0.227432	0.0874361
Q9UKY4	Protein O-mannosyl-transferase 2	POMT2					4.4	3	3	-0.212145	0.0795281
Q9H2U1	ATP-dependent RNA helicase DHX36	DHX36					26.9841	21	20	-0.206619	0.0512056
A0A024R058	NAD kinase	NADK					11.6592	4	4	-0.19008	0.0237277
Q5VU97	VWFA and cache domain-containing protein 1	CACHD1					1.49137	2	2	-0.166813	0.0190435
Q99442	Translocation protein SEC62	SEC62					12.0301	5	5	0.237111	0.0146306
Q7Z7M0	Multiple epidermal growth factor-like domains protein 8	MEGF8					1.47627	3	3	0.304943	0.0694643
Q8NBK3	Formylglycine-generating enzyme	SUMF1					10.4278	3	3	0.346135	0.0639205
Q9NRP0	Oligosaccharyltransferase complex subunit OSTC	OSTC					13.4228	2	2	0.370456	0.0313618
P11498	Pyruvate carboxylase, mitochondrial	PC					61.1205	65	65	0.370951	0.0305623
Q9Y653	Adhesion G-protein coupled receptor G1	ADGRG1					15.4401	8	8	0.373361	0.0894426
Q8IVL6	Prolyl 3-hydroxylase 3	P3H3					31.25	18	6	0.394638	0.0928313
Q9H1E5	Thioredoxin-related transmembrane protein 4	TMX4					12.0344	3	3	0.395854	0.0633236
A0A1B0GW23	ABHD14A-ACY1 readthrough	ABHD14A-ACY1					12.2867	6	6	0.399105	0.0558877
Q8NCH0	Carbohydrate sulfotransferase 14	CHST14					30.0532	11	11	0.403672	0.0412636
O43909	Exostosin-like 3	EXTL3					14.1458	11	11	0.484447	0.0573547
Q9UPN7	Serine/threonine-protein phosphatase 6 regulatory subunit 1	PPP6R1					4.31328	3	3	0.495739	0.0567478
Q92791	Endoplasmic reticulum protein SC65	P3H4					31.5789	12	12	0.496606	0.0979142
P35555	Fibrillin-1	FBN1					28.039	66	65	0.502511	0.0722968
B2R6S9	Low density lipoprotein receptor-related protein associated protein 1	LRPRAP1					34.7339	15	15	0.506762	0.092188
Q5SGD2	Protein phosphatase 1L	PPM1L					18.0556	6	6	0.509419	0.0427129
B7Z765	Squamous cell carcinoma antigen recognized by T-cells 2	DSE					13.306	11	11	0.510875	0.076681
Q8NBI6	Xyloside xylosyltransferase 1	XXYLT1					9.66921	3	3	0.511706	0.0436305
Q6V0I7	Protocadherin Fat 4	FAT4					1.5258	7	7	0.533998	0.0810548
Q6PKC3	Thioredoxin domain-containing protein 11	TXNDC11					18.3756	15	15	0.537567	0.0379194
Q05DA4	p4HA2 protein	P4HA2					40.6746	20	20	0.578676	0.0844735
O95864	Fatty acid desaturase 2	FADS2					25.9009	10	10	0.607664	0.0642258
Q16880	2-hydroxyacylsphingosine 1-beta-galactosyltransferase	UGT8					16.0813	9	8	0.612779	0.0677509
Q14766	Latent-transforming growth factor beta-binding protein 1	LTBP1					6.85648	8	8	0.644945	0.0053834
Q96AY3	Peptidyl-prolyl cis-trans isomerase FKBP10	FKBP10					41.7526	22	21	0.653111	0.0961689
Q6IAW5	CALU protein	CALU					54.9206	18	4	0.660324	0.0802252
P42892	Endothelin-converting enzyme 1	ECE1					18.5714	13	13	0.673629	0.0852954
Q8TEM1	Nuclear pore membrane glycoprotein 210	NUP210					28.0339	47	47	0.712471	0.0562454
X6R3N0	Long-chain fatty acid transport protein 3	SLC27A3					13.4402	7	7	0.747152	0.088848
Q9NYU1	UDP-glucose:glycoprotein glucosyltransferase 2	UGGT2					28.8259	48	43	0.749524	0.0941442
O94905	Erlin-2	ERLIN2					48.6726	18	15	0.78917	0.02914
P78357	Contactin-associated protein 1	CNTNAP1					25.289	32	32	0.836593	0.0624617
Q5JRA6	Transport and Golgi organization protein 1 homolog	MIA3					28.2643	51	51	0.841969	0.0832191
Q6MZW2	Follistatin-related protein 4	FSTL4					27.1971	19	12	0.877494	0.0941141
Q8WVC6	Dephospho-CoA kinase domain-containing protein	DCAKD					12.5541	3	3	0.985286	0.0974696
D3DR65	SPFH domain family, member 1	ERLIN1					37.3563	14	11	1.0402	0.0506009
Q6WRI0	Immunoglobulin superfamily member 10	IGSF10					11.971	26	26	1.11583	0.0469987
Q14257	Reticulocalbin-2	RCN2					32.1767	8	8	1.1462	0.0685249
P02462	Collagen alpha-1(IV) chain	COL4A1					17.4955	18	16	1.15227	0.0721675
Q15818	Neuronal pentraxin-1	NPTX1					21.0648	11	10	1.16489	0.0162603
O75110	Probable phospholipid-transporting ATPase IIA	ATP9A					1.24164	1	1	1.42543	0.0310839
A0A024R1J0	C1q and tumor necrosis factor related protein 6	C1QTNF6					8.99281	2	2	1.44611	0.00111592
B4E2A6	SUN domain-containing protein 2	SUN2					32.7128	18	18	1.45506	0.0526238
P54802	Alpha-N-acetylglucosaminidase	NAGLU					15.8816	9	9	1.4744	0.0851138
Q659B4	Uncharacterized protein DKFZp667O055	DKFZp667O055					19.3548	2	1	1.69112	0.0225435
Q5T7M9	Protein FAM69A	FAM69A					2.80374	1	1	1.97913	0.0936315
A0A024RD07	Trinucleotide repeat containing 5	TNRC5					24.8201	6	6	2.40585	0.0912936
