# Supplementary material for: ESCPE-1 mediates retrograde endosomal sorting of the SARS-CoV-2 host factor Neuropilin-1
Source: Proc Natl Acad Sci U S A. 2022 Jun 13;119(25):e2201980119. doi: 10.1073/pnas.2201980119 (PMC9231623; doi:10.1073/pnas.2201980119)
Supplement: Supplementary File [file pnas.2201980119.sd09.xlsx]

## Sheet: Dataset S9
Analysis Type:	PANTHER Overrepresentation Test (Released 20210224)
Annotation Version and Release Date:	GO Ontology database DOI: 10.5281/zenodo.4437524 Released 2021-01-01
Analyzed List:	upload_1 (Homo sapiens)
Reference List:	Homo sapiens (all genes in database)
Test Type:	FISHER
Correction:	BONFERRONI
Bonferroni count:	1469
Gene Ontology Category	Category Size	# Proteins Identified	# Proteins Expected	Over/Under Representation	Fold Enrichment	p-Value
Unclassified (UNCLASSIFIED)	1756	2	6.65	-	0.3	0
cell surface (GO:0009986)	918	22	3.48	+	6.33	4.27e-09
anchoring junction (GO:0070161)	833	19	3.15	+	6.02	3.95e-07
cell junction (GO:0030054)	2097	27	7.94	+	3.4	9.32e-06
intrinsic component of plasma membrane (GO:0031226)	1746	24	6.61	+	3.63	2.54e-05
focal adhesion (GO:0005925)	419	12	1.59	+	7.56	0.000107
cell-substrate junction (GO:0030055)	426	12	1.61	+	7.44	0.000127
integral component of plasma membrane (GO:0005887)	1665	22	6.31	+	3.49	0.000238
extracellular region (GO:0005576)	4323	37	16.37	+	2.26	0.000295
membrane (GO:0016020)	9907	60	37.52	+	1.6	0.000427
endomembrane system (GO:0012505)	4654	38	17.63	+	2.16	0.000657
intrinsic component of membrane (GO:0031224)	5923	44	22.43	+	1.96	0.000665
basolateral plasma membrane (GO:0016323)	246	9	0.93	+	9.66	0.000733
cell periphery (GO:0071944)	6313	45	23.91	+	1.88	0.0013
integral component of membrane (GO:0016021)	5764	42	21.83	+	1.92	0.00251
extracellular exosome (GO:0070062)	2098	23	7.95	+	2.89	0.00302
extracellular vesicle (GO:1903561)	2118	23	8.02	+	2.87	0.00354
extracellular organelle (GO:0043230)	2120	23	8.03	+	2.86	0.0036
cell-cell junction (GO:0005911)	493	11	1.87	+	5.89	0.00424
plasma membrane (GO:0005886)	5823	42	22.05	+	1.9	0.0046
extracellular space (GO:0005615)	3389	30	12.84	+	2.34	0.00527
cell leading edge (GO:0031252)	422	10	1.6	+	6.26	0.00744
external side of plasma membrane (GO:0009897)	429	10	1.62	+	6.15	0.00857
receptor complex (GO:0043235)	544	11	2.06	+	5.34	0.0106
cell projection membrane (GO:0031253)	346	9	1.31	+	6.87	0.0111
vesicle (GO:0031982)	3919	32	14.84	+	2.16	0.0112
Golgi apparatus (GO:0005794)	1627	19	6.16	+	3.08	0.0123
plasma membrane region (GO:0098590)	1241	16	4.7	+	3.4	0.0223
cytoplasmic vesicle (GO:0031410)	2429	23	9.2	+	2.5	0.034
intracellular vesicle (GO:0097708)	2434	23	9.22	+	2.5	0.0351
