# Supplementary material for: ESCPE-1 mediates retrograde endosomal sorting of the SARS-CoV-2 host factor Neuropilin-1
Source: Proc Natl Acad Sci U S A. 2022 Jun 13;119(25):e2201980119. doi: 10.1073/pnas.2201980119 (PMC9231623; doi:10.1073/pnas.2201980119)
Supplement: Supplementary File [file pnas.2201980119.sd10.xlsx]

## Sheet: Dataset S10
Analysis Type:	PANTHER Overrepresentation Test (Released 20210224)
Annotation Version and Release Date:	GO Ontology database DOI: 10.5281/zenodo.4437524 Released 2021-01-01
Analyzed List:	upload_1 (Homo sapiens)
Reference List:	Homo sapiens (all genes in database)
Test Type:	FISHER
Correction:	BONFERRONI
Bonferroni count:	9038
Gene Ontology Category	Category Size	# Proteins Identified	# Proteins Expected	Over/Under Representation	Fold Enrichment	p-Value
Unclassified (UNCLASSIFIED)	2746	2	10.4	-	0.19	0
cell adhesion (GO:0007155)	951	22	3.6	+	6.11	5.17e-08
biological adhesion (GO:0022610)	957	22	3.62	+	6.07	5.84e-08
blood vessel morphogenesis (GO:0048514)	405	15	1.53	+	9.78	3.97e-07
tube morphogenesis (GO:0035239)	644	17	2.44	+	6.97	2.87e-06
blood vessel development (GO:0001568)	488	15	1.85	+	8.12	4.87e-06
entry into host (GO:0044409)	110	9	0.42	+	21.6	6.03e-06
movement in host environment (GO:0052126)	115	9	0.44	+	20.66	8.72e-06
vasculature development (GO:0001944)	511	15	1.94	+	7.75	8.99e-06
biological process involved in interaction with host (GO:0051701)	177	10	0.67	+	14.92	1.92e-05
tube development (GO:0035295)	840	18	3.18	+	5.66	2.05e-05
angiogenesis (GO:0001525)	313	12	1.19	+	10.12	2.89e-05
cell migration (GO:0016477)	962	17	3.64	+	4.67	0.000976
circulatory system development (GO:0072359)	852	16	3.23	+	4.96	0.0011
system development (GO:0048731)	4275	37	16.19	+	2.29	0.00139
viral entry into host cell (GO:0046718)	102	7	0.39	+	18.12	0.00164
locomotion (GO:0040011)	1336	19	5.06	+	3.76	0.00424
localization of cell (GO:0051674)	1100	17	4.17	+	4.08	0.00627
cell motility (GO:0048870)	1100	17	4.17	+	4.08	0.00627
immune system process (GO:0002376)	2849	28	10.79	+	2.59	0.00835
response to wounding (GO:0009611)	543	12	2.06	+	5.84	0.00974
multicellular organism development (GO:0007275)	4875	38	18.46	+	2.06	0.0142
cellular component organization (GO:0016043)	5776	42	21.88	+	1.92	0.0161
leukocyte activation (GO:0045321)	935	15	3.54	+	4.24	0.0202
biological process involved in symbiotic interaction (GO:0044403)	937	15	3.55	+	4.23	0.0207
regulation of cell adhesion (GO:0030155)	726	13	2.75	+	4.73	0.0327
viral process (GO:0016032)	849	14	3.22	+	4.35	0.0338
positive regulation of protein metabolic process (GO:0051247)	1539	19	5.83	+	3.26	0.0342
regulation of protein kinase B signaling (GO:0051896)	237	8	0.9	+	8.91	0.036
anatomical structure formation involved in morphogenesis (GO:0048646)	869	14	3.29	+	4.25	0.044
