# Supplementary material for: ESCPE-1 mediates retrograde endosomal sorting of the SARS-CoV-2 host factor Neuropilin-1
Source: Proc Natl Acad Sci U S A. 2022 Jun 13;119(25):e2201980119. doi: 10.1073/pnas.2201980119 (PMC9231623; doi:10.1073/pnas.2201980119)
Supplement: Supplementary File [file pnas.2201980119.sd11.xlsx]

## Sheet: Dataset S11
Analysis Type:	PANTHER Overrepresentation Test (Released 20210224)
Annotation Version and Release Date:	GO Ontology database DOI: 10.5281/zenodo.4437524 Released 2021-01-01
Analyzed List:	upload_1 (Homo sapiens)
Reference List:	Homo sapiens (all genes in database)
Test Type:	FISHER
Correction:	BONFERRONI
Bonferroni count:	2876
Gene Ontology Category	Category Size	# Proteins Identified	# Proteins Expected	Over/Under Representation	Fold Enrichment	p-Value
protein-containing complex binding (GO:0044877)	1277	20	4.84	+	4.14	0.000133
glycosaminoglycan binding (GO:0005539)	234	9	0.89	+	10.16	0.000957
virus receptor activity (GO:0001618)	76	6	0.29	+	20.85	0.0019
exogenous protein binding (GO:0140272)	77	6	0.29	+	20.57	0.00204
transmembrane receptor protein kinase activity (GO:0019199)	81	6	0.31	+	19.56	0.0027
cell adhesion molecule binding (GO:0050839)	538	12	2.04	+	5.89	0.00282
transmembrane receptor protein tyrosine kinase activity (GO:0004714)	62	5	0.23	+	21.29	0.0155
